# Supplementary material for: Onset of criticality in hyper-auxetic polymer networks
Source: Nat Commun. 2022 Jan 26;13:527. doi: 10.1038/s41467-022-28026-z (PMC8791937; doi:10.1038/s41467-022-28026-z)
Supplement: Supplementary file 2 — Source Data [file 41467_2022_28026_MOESM2_ESM.zip]

Archive with 142 entries (115 files):
- RAWdata/
- RAWdata/.DS_Store
- __MACOSX/
- __MACOSX/RAWdata/
- __MACOSX/RAWdata/._.DS_Store
- RAWdata/Fig1/
- RAWdata/Fig1/Dis_1.txt
- __MACOSX/RAWdata/Fig1/
- __MACOSX/RAWdata/Fig1/._Dis_1.txt
- RAWdata/Fig1/Diam_7.5.txt
- __MACOSX/RAWdata/Fig1/._Diam_7.5.txt
- RAWdata/Fig1/Dis_3.txt
- __MACOSX/RAWdata/Fig1/._Dis_3.txt
- RAWdata/Fig1/Dis_5.txt
- __MACOSX/RAWdata/Fig1/._Dis_5.txt
- RAWdata/Fig1/Diam_1.txt
- __MACOSX/RAWdata/Fig1/._Diam_1.txt
- RAWdata/Fig1/Diam_3.txt
- __MACOSX/RAWdata/Fig1/._Diam_3.txt
- RAWdata/Fig1/Diam_10.txt
- __MACOSX/RAWdata/Fig1/._Diam_10.txt
- RAWdata/Fig1/Diam_5.txt
- __MACOSX/RAWdata/Fig1/._Diam_5.txt
- __MACOSX/RAWdata/._Fig1
- RAWdata/Fig5/
- RAWdata/Fig5/.DS_Store
- __MACOSX/RAWdata/Fig5/
- __MACOSX/RAWdata/Fig5/._.DS_Store
- RAWdata/Fig5/Panel_c/
- RAWdata/Fig5/Panel_c/Ising.txt
- __MACOSX/RAWdata/Fig5/Panel_c/
- __MACOSX/RAWdata/Fig5/Panel_c/._Ising.txt
- RAWdata/Fig5/Panel_c/c_0.35.txt
- __MACOSX/RAWdata/Fig5/Panel_c/._c_0.35.txt
- RAWdata/Fig5/Panel_c/c_0.32.txt
- __MACOSX/RAWdata/Fig5/Panel_c/._c_0.32.txt
- __MACOSX/RAWdata/Fig5/._Panel_c
- RAWdata/Fig5/Panel_b/
- RAWdata/Fig5/Panel_b/s_0.9.txt
- __MACOSX/RAWdata/Fig5/Panel_b/
- __MACOSX/RAWdata/Fig5/Panel_b/._s_0.9.txt
- RAWdata/Fig5/Panel_b/Ising.txt
- __MACOSX/RAWdata/Fig5/Panel_b/._Ising.txt
- RAWdata/Fig5/Panel_b/s_0.6.txt
- __MACOSX/RAWdata/Fig5/Panel_b/._s_0.6.txt
- RAWdata/Fig5/Panel_b/s_0.3.txt
- __MACOSX/RAWdata/Fig5/Panel_b/._s_0.3.txt
- RAWdata/Fig5/Panel_b/s_1.2.txt
- __MACOSX/RAWdata/Fig5/Panel_b/._s_1.2.txt
- RAWdata/Fig5/Panel_b/s_0.txt
- __MACOSX/RAWdata/Fig5/Panel_b/._s_0.txt
- __MACOSX/RAWdata/Fig5/._Panel_b
- RAWdata/Fig5/Panel_a/
- RAWdata/Fig5/Panel_a/P_-8.5x10e-5.txt
- __MACOSX/RAWdata/Fig5/Panel_a/
- __MACOSX/RAWdata/Fig5/Panel_a/._P_-8.5x10e-5.txt
- RAWdata/Fig5/Panel_a/P_-6x10e-5.txt
- __MACOSX/RAWdata/Fig5/Panel_a/._P_-6x10e-5.txt
- RAWdata/Fig5/Panel_a/P_-8.25x10e-5.txt
- __MACOSX/RAWdata/Fig5/Panel_a/._P_-8.25x10e-5.txt
- RAWdata/Fig5/Panel_a/P_-8.1x10e-5.txt
- __MACOSX/RAWdata/Fig5/Panel_a/._P_-8.1x10e-5.txt
- RAWdata/Fig5/Panel_a/P_-8.19x10e-5.txt
- __MACOSX/RAWdata/Fig5/Panel_a/._P_-8.19x10e-5.txt
- RAWdata/Fig5/Panel_a/P_-9x10e-5.txt
- __MACOSX/RAWdata/Fig5/Panel_a/._P_-9x10e-5.txt
- __MACOSX/RAWdata/Fig5/._Panel_a
- __MACOSX/RAWdata/._Fig5
- RAWdata/Fig2/
- RAWdata/Fig2/.DS_Store
- __MACOSX/RAWdata/Fig2/
- __MACOSX/RAWdata/Fig2/._.DS_Store
- RAWdata/Fig2/Panel_b/
- RAWdata/Fig2/Panel_b/c_0.3.txt
- __MACOSX/RAWdata/Fig2/Panel_b/
- __MACOSX/RAWdata/Fig2/Panel_b/._c_0.3.txt
- RAWdata/Fig2/Panel_b/c_0.5.txt
- __MACOSX/RAWdata/Fig2/Panel_b/._c_0.5.txt
- RAWdata/Fig2/Panel_b/c_0.35.txt
- __MACOSX/RAWdata/Fig2/Panel_b/._c_0.35.txt
- __MACOSX/RAWdata/Fig2/._Panel_b
- RAWdata/Fig2/Panel_a/
- RAWdata/Fig2/Panel_a/P_-8.25x10e-5.txt
- __MACOSX/RAWdata/Fig2/Panel_a/
- __MACOSX/RAWdata/Fig2/Panel_a/._P_-8.25x10e-5.txt
- RAWdata/Fig2/Panel_a/P_-1.2x10e-4.txt
- __MACOSX/RAWdata/Fig2/Panel_a/._P_-1.2x10e-4.txt
- RAWdata/Fig2/Panel_a/P_0.txt
- __MACOSX/RAWdata/Fig2/Panel_a/._P_0.txt
- RAWdata/Fig2/Panel_a/P_-8x10e-5.txt
- __MACOSX/RAWdata/Fig2/Panel_a/._P_-8x10e-5.txt
- RAWdata/Fig2/Panel_a/P_-8.19x10e-5.txt
- __MACOSX/RAWdata/Fig2/Panel_a/._P_-8.19x10e-5.txt
- RAWdata/Fig2/Panel_a/P_-4x10e-5.txt
- __MACOSX/RAWdata/Fig2/Panel_a/._P_-4x10e-5.txt
- __MACOSX/RAWdata/Fig2/._Panel_a
- __MACOSX/RAWdata/._Fig2
- RAWdata/Fig3/
- RAWdata/Fig3/Panel_a.txt
- __MACOSX/RAWdata/Fig3/
- __MACOSX/RAWdata/Fig3/._Panel_a.txt
- __MACOSX/RAWdata/._Fig3
- RAWdata/Fig4/
- RAWdata/Fig4/.DS_Store
- __MACOSX/RAWdata/Fig4/
- __MACOSX/RAWdata/Fig4/._.DS_Store
- RAWdata/Fig4/Panel_b/
- RAWdata/Fig4/Panel_b/c_0.40.txt
- __MACOSX/RAWdata/Fig4/Panel_b/
- __MACOSX/RAWdata/Fig4/Panel_b/._c_0.40.txt
- RAWdata/Fig4/Panel_b/c_0.50.txt
- __MACOSX/RAWdata/Fig4/Panel_b/._c_0.50.txt
- RAWdata/Fig4/Panel_b/c_0.35.txt
- __MACOSX/RAWdata/Fig4/Panel_b/._c_0.35.txt
- RAWdata/Fig4/Panel_b/c_0.30.txt
- __MACOSX/RAWdata/Fig4/Panel_b/._c_0.30.txt
- RAWdata/Fig4/Panel_b/c_0.25.txt
- __MACOSX/RAWdata/Fig4/Panel_b/._c_0.25.txt
- RAWdata/Fig4/Panel_b/c_0.32.txt
- __MACOSX/RAWdata/Fig4/Panel_b/._c_0.32.txt
- __MACOSX/RAWdata/Fig4/._Panel_b
- RAWdata/Fig4/Panel_a/
- RAWdata/Fig4/Panel_a/P_-8.5x10e-5.txt
- __MACOSX/RAWdata/Fig4/Panel_a/
- __MACOSX/RAWdata/Fig4/Panel_a/._P_-8.5x10e-5.txt
- RAWdata/Fig4/Panel_a/P_-6x10e-5.txt
- __MACOSX/RAWdata/Fig4/Panel_a/._P_-6x10e-5.txt
- RAWdata/Fig4/Panel_a/P_-8.25x10e-5.txt
- __MACOSX/RAWdata/Fig4/Panel_a/._P_-8.25x10e-5.txt
- RAWdata/Fig4/Panel_a/P_-8.1x10e-5.txt
- __MACOSX/RAWdata/Fig4/Panel_a/._P_-8.1x10e-5.txt
- RAWdata/Fig4/Panel_a/P_-8.19x10e-5.txt
- __MACOSX/RAWdata/Fig4/Panel_a/._P_-8.19x10e-5.txt
- RAWdata/Fig4/Panel_a/P_-9x10e-5.txt
- __MACOSX/RAWdata/Fig4/Panel_a/._P_-9x10e-5.txt
- __MACOSX/RAWdata/Fig4/._Panel_a
- RAWdata/Fig4/Panel_c.txt
- __MACOSX/RAWdata/Fig4/._Panel_c.txt
- RAWdata/Fig4/Panel_d.txt
- __MACOSX/RAWdata/Fig4/._Panel_d.txt
- __MACOSX/RAWdata/._Fig4
- __MACOSX/._RAWdata
