# Supplementary material for: Onset of criticality in hyper-auxetic polymer networks
Source: Nat Commun. 2022 Jan 26;13:527. doi: 10.1038/s41467-022-28026-z (PMC8791937; doi:10.1038/s41467-022-28026-z)
Supplement: Supplementary file 2 — Source Data [file 41467_2022_28026_MOESM2_ESM.zip › RAWdata/Fig1/Dis_1.txt]

-0.001 -0.141
-0.0006 -0.12
-0.0005 0.022
-0.0004 -0.25
-0.00036 -0.83
-0.00025 -0.202
0 0.184
