# Supplementary material for: Onset of criticality in hyper-auxetic polymer networks
Source: Nat Commun. 2022 Jan 26;13:527. doi: 10.1038/s41467-022-28026-z (PMC8791937; doi:10.1038/s41467-022-28026-z)
Supplement: Supplementary file 2 — Source Data [file 41467_2022_28026_MOESM2_ESM.zip › RAWdata/Fig1/Dis_3.txt]

-0.002 0.08294
-0.004 -0.43159
-0.005 -0.39802
-0.006 -0.17076
-0.01 0.0079994
-0.015 0.18244
