# Supplementary material for: Onset of criticality in hyper-auxetic polymer networks
Source: Nat Commun. 2022 Jan 26;13:527. doi: 10.1038/s41467-022-28026-z (PMC8791937; doi:10.1038/s41467-022-28026-z)
Supplement: Supplementary file 2 — Source Data [file 41467_2022_28026_MOESM2_ESM.zip › RAWdata/Fig1/Dis_5.txt]

0 0.41305
-0.002 0.36213
-0.004 -0.072074
-0.006 -0.19383
-0.008 0.0054824
-0.01 0.099632
-0.04 0.18308
