# Supplementary material for: Onset of criticality in hyper-auxetic polymer networks
Source: Nat Commun. 2022 Jan 26;13:527. doi: 10.1038/s41467-022-28026-z (PMC8791937; doi:10.1038/s41467-022-28026-z)
Supplement: Supplementary file 2 — Source Data [file 41467_2022_28026_MOESM2_ESM.zip › RAWdata/Fig1/Diam_1.txt]

-0.002 0.10588
-0.0014 0.018256
-0.001 -0.23314
-0.00073 -0.36704
-0.0006 -0.49645
-0.0005 -0.21995
-0.00025 0.18685
0 0.22217
