# Supplementary material for: Onset of criticality in hyper-auxetic polymer networks
Source: Nat Commun. 2022 Jan 26;13:527. doi: 10.1038/s41467-022-28026-z (PMC8791937; doi:10.1038/s41467-022-28026-z)
Supplement: Supplementary file 2 — Source Data [file 41467_2022_28026_MOESM2_ESM.zip › RAWdata/Fig1/Diam_3.txt]

-0.02 0.38504
-0.015 0.0039389
-0.0085 -0.11816
-0.005 -0.026122
-0.003 0.1949
-0.001 0.26553
