# Supplementary material for: Onset of criticality in hyper-auxetic polymer networks
Source: Nat Commun. 2022 Jan 26;13:527. doi: 10.1038/s41467-022-28026-z (PMC8791937; doi:10.1038/s41467-022-28026-z)
Supplement: Supplementary file 2 — Source Data [file 41467_2022_28026_MOESM2_ESM.zip › RAWdata/Fig1/Diam_10.txt]

-0.1 0.169299
-0.08 0.154946
-0.06 0.189175
-0.04 0.248747
-0.02 0.335769
0 0.399315
