# Supplementary material for: Onset of criticality in hyper-auxetic polymer networks
Source: Nat Commun. 2022 Jan 26;13:527. doi: 10.1038/s41467-022-28026-z (PMC8791937; doi:10.1038/s41467-022-28026-z)
Supplement: Supplementary file 2 — Source Data [file 41467_2022_28026_MOESM2_ESM.zip › RAWdata/Fig1/Diam_5.txt]

-0.04 0.45362
-0.02 0.013721
-0.015 -0.023485
-0.011 -0.09322
-0.0085 0.14258
0 0.30739
