# Supplementary material for: Onset of criticality in hyper-auxetic polymer networks
Source: Nat Commun. 2022 Jan 26;13:527. doi: 10.1038/s41467-022-28026-z (PMC8791937; doi:10.1038/s41467-022-28026-z)
Supplement: Supplementary file 2 — Source Data [file 41467_2022_28026_MOESM2_ESM.zip › RAWdata/Fig5/Panel_c/Ising.txt]

-2.9130279 7.8402448e-26
-2.8331666 4.1660773e-22
-2.7533053 7.5712022e-19
-2.673444 5.2449066e-16
-2.5935827 1.5305365e-13
-2.5137214 2.0624665e-11
-2.4338601 1.3962943e-09
-2.3539988 5.1300454e-08
-2.2741375 1.0975173e-06
-2.1942762 1.4578206e-05
-2.1144149 0.00012743694
-2.0345536 0.00077283911
-1.9546923 0.0034100408
-1.874831 0.011426358
-1.7949697 0.030214269
-1.7151084 0.065248743
-1.6352471 0.11864455
-1.5553858 0.18663414
-1.4755245 0.2601194
-1.3956632 0.32802156
-1.3158019 0.38119121
-1.2359406 0.41478068
-1.1560793 0.42846697
-1.076218 0.42519416
-0.99635666 0.40947408
-0.91649535 0.38598201
-0.83663405 0.35871866
-0.75677275 0.3306865
-0.67691144 0.30390266
-0.59705014 0.27957529
-0.51718884 0.25832402
-0.43732753 0.24038137
-0.35746623 0.22575117
-0.27760493 0.21432179
-0.19774362 0.20594182
-0.11788232 0.20046759
-0.038021017 0.19779136
0.041840287 0.1978567
0.12170159 0.200665
0.20156289 0.20627539
0.2814242 0.21479772
0.3612855 0.22637682
0.4411468 0.24116347
0.52100811 0.25926575
0.60086941 0.28067182
0.68073071 0.30513461
0.76059202 0.33201124
0.84045332 0.36005986
0.92031462 0.38721948
1.0001759 0.41043827
1.0800372 0.42567241
1.1598985 0.4282307
1.2397598 0.41364026
1.3196211 0.37907442
1.3994824 0.32505157
1.4793437 0.25664605
1.5592051 0.18317079
1.6390664 0.1157044
1.7189277 0.063151201
1.798789 0.02898212
1.8786503 0.010845769
1.9585116 0.0031973527
2.0383729 0.00071442047
2.1182342 0.00011589206
2.1980955 1.3011058e-05
2.2779568 9.587738e-07
2.3578181 4.3737071e-08
2.4376794 1.1580567e-09
2.5175407 1.6581719e-11
2.597402 1.1882215e-13
2.6772633 3.9153518e-16
2.7571246 5.4098209e-19
2.8369859 2.8350709e-22
2.9168472 5.054012e-26
2.9967085 2.7239769e-30
3.0765698 3.9078074e-35
3.1564311 1.3005722e-40
3.2362924 8.6602142e-47
3.3161537 9.8404332e-54
3.396015 1.6085181e-61
3.4758763 3.1498348e-70
3.5557376 6.075187e-80
3.6355989 9.362213e-91
3.7154602 9.221322e-103
3.7953215 4.576075e-116
3.8751828 8.8824212e-131
3.9550442 5.1527754e-147
4.0349055 6.713471e-165
4.1147668 1.4510066e-184
4.1946281 3.774183e-206
