# Supplementary material for: Onset of criticality in hyper-auxetic polymer networks
Source: Nat Commun. 2022 Jan 26;13:527. doi: 10.1038/s41467-022-28026-z (PMC8791937; doi:10.1038/s41467-022-28026-z)
Supplement: Supplementary file 2 — Source Data [file 41467_2022_28026_MOESM2_ESM.zip › RAWdata/Fig5/Panel_c/c_0.35.txt]

-3 -1.6525818e-05
-2.9393939 3.4354744e-05
-2.8787879 4.1256496e-05
-2.8181818 2.4804764e-05
-2.7575758 5.6248685e-06
-2.6969697 2.1328668e-06
-2.6363636 1.9843461e-05
-2.5757576 5.9601619e-05
-2.5151515 0.00012224587
-2.4545455 0.00021557102
-2.3939394 0.00040791745
-2.3333333 0.00079880003
-2.2727273 0.0014879913
-2.2121212 0.0025882334
-2.1515152 0.0043883456
-2.0909091 0.007304043
-2.030303 0.011753842
-1.969697 0.01815919
-1.9090909 0.027008958
-1.8484848 0.038859437
-1.7878788 0.054269851
-1.7272727 0.073789616
-1.6666667 0.09752388
-1.6060606 0.12496135
-1.5454545 0.15554531
-1.4848485 0.18871622
-1.4242424 0.22357104
-1.3636364 0.25853959
-1.3030303 0.29197507
-1.2424242 0.32223103
-1.1818182 0.34793099
-1.1212121 0.36844438
-1.0606061 0.38326833
-1 0.39189997
-0.93939394 0.39410792
-0.87878788 0.39074674
-0.81818182 0.38294248
-0.75757576 0.37182117
-0.6969697 0.35847917
-0.63636364 0.34383942
-0.57575758 0.32876212
-0.51515152 0.31410737
-0.45454545 0.30069307
-0.39393939 0.28896965
-0.33333333 0.27919839
-0.27272727 0.27163897
-0.21212121 0.26652953
-0.15151515 0.26381554
-0.090909091 0.26323157
-0.03030303 0.26450751
0.03030303 0.2673721
0.090909091 0.27152768
0.15151515 0.27665013
0.21212121 0.28241418
0.27272727 0.28849476
0.33333333 0.29457504
0.39393939 0.30034966
0.45454545 0.30551411
0.51515152 0.30976429
0.57575758 0.312848
0.63636364 0.31461382
0.6969697 0.3149219
0.75757576 0.31363242
0.81818182 0.31061251
0.87878788 0.30574854
0.93939394 0.29893021
1 0.29004719
1.0606061 0.27907775
1.1212121 0.2663545
1.1818182 0.25229862
1.2424242 0.23733129
1.3030303 0.22183246
1.3636364 0.20594114
1.4242424 0.18970912
1.4848485 0.17318811
1.5454545 0.15645786
1.6060606 0.13984227
1.6666667 0.12379103
1.7272727 0.10875481
1.7878788 0.095157013
1.8484848 0.0830502
1.9090909 0.072219712
1.969697 0.062444987
2.030303 0.053511091
2.0909091 0.045332544
2.1515152 0.037953317
2.2121212 0.031423012
2.2727273 0.025789806
2.3333333 0.021037441
2.3939394 0.01706025
2.4545455 0.01374598
2.5151515 0.010982553
2.5757576 0.0086791836
2.6363636 0.006786437
2.6969697 0.0052596296
2.7575758 0.0040540734
2.8181818 0.0031218911
2.8787879 0.0024063939
2.9393939 0.0018493843
3 0.0013926648
