# Supplementary material for: Onset of criticality in hyper-auxetic polymer networks
Source: Nat Commun. 2022 Jan 26;13:527. doi: 10.1038/s41467-022-28026-z (PMC8791937; doi:10.1038/s41467-022-28026-z)
Supplement: Supplementary file 2 — Source Data [file 41467_2022_28026_MOESM2_ESM.zip › RAWdata/Fig5/Panel_c/c_0.32.txt]

-3 -2.2589514e-05
-2.9393939 0.0003288155
-2.8787879 0.00044118002
-2.8181818 0.00038661828
-2.7575758 0.00023724452
-2.6969697 6.5172971e-05
-2.6363636 -6.1659095e-05
-2.5757576 -0.00010724988
-2.5151515 -5.0338863e-05
-2.4545455 0.00013025529
-2.3939394 0.00045571389
-2.3333333 0.00095545461
-2.2727273 0.0017930281
-2.2121212 0.003241112
-2.1515152 0.005575552
-2.0909091 0.0090721943
-2.030303 0.014010029
-1.969697 0.020816594
-1.9090909 0.030129166
-1.8484848 0.042600865
-1.7878788 0.058884809
-1.7272727 0.079633027
-1.6666667 0.10507273
-1.6060606 0.13436338
-1.5454545 0.16649936
-1.4848485 0.20047503
-1.4242424 0.23528478
-1.3636364 0.26995461
-1.3030303 0.30365875
-1.2424242 0.33561476
-1.1818182 0.36504026
-1.1212121 0.39115283
-1.0606061 0.41314465
-1 0.4299767
-0.93939394 0.44048654
-0.87878788 0.44351059
-0.81818182 0.43788527
-0.75757576 0.42254248
-0.6969697 0.39836157
-0.63636364 0.36804007
-0.57575758 0.33434513
-0.51515152 0.30004389
-0.45454545 0.26788982
-0.39393939 0.2397005
-0.33333333 0.21577311
-0.27272727 0.19626556
-0.21212121 0.18133574
-0.15151515 0.17114151
-0.090909091 0.16577948
-0.03030303 0.16516723
0.03030303 0.1691897
0.090909091 0.17773185
0.15151515 0.19067866
0.21212121 0.20781061
0.27272727 0.22833404
0.33333333 0.25125901
0.39393939 0.27559546
0.45454545 0.3003533
0.51515152 0.32453506
0.57575758 0.34706275
0.63636364 0.36680878
0.6969697 0.38264486
0.75757576 0.39344269
0.81818182 0.39810743
0.87878788 0.39641833
0.93939394 0.38909082
1 0.37688624
1.0606061 0.36056594
1.1212121 0.34089087
1.1818182 0.31857989
1.2424242 0.29427297
1.3030303 0.26860141
1.3636364 0.24219652
1.4242424 0.2156896
1.4848485 0.18966352
1.5454545 0.16453565
1.6060606 0.14068802
1.6666667 0.11850267
1.7272727 0.098361656
1.7878788 0.080594322
1.8484848 0.065189318
1.9090909 0.051999727
1.969697 0.040878286
2.030303 0.031677732
2.0909091 0.024246744
2.1515152 0.018380278
2.2121212 0.013835244
2.2727273 0.010367746
2.3333333 0.007733886
2.3939394 0.0056922114
2.4545455 0.0040854094
2.5151515 0.0028595893
2.5757576 0.0019672108
2.6363636 0.0013607337
2.6969697 0.00099255677
2.7575758 0.00080371255
2.8181818 0.00071061018
2.8787879 0.00062643817
2.9393939 0.00046438505
3 0.00013763933
