# Supplementary material for: Onset of criticality in hyper-auxetic polymer networks
Source: Nat Commun. 2022 Jan 26;13:527. doi: 10.1038/s41467-022-28026-z (PMC8791937; doi:10.1038/s41467-022-28026-z)
Supplement: Supplementary file 2 — Source Data [file 41467_2022_28026_MOESM2_ESM.zip › RAWdata/Fig5/Panel_b/s_0.9.txt]

-2.783946 4.970381e-06
-2.680534 2.761323e-05
-2.577123 9.719856e-05
-2.473711 0.0003076113
-2.3703 0.0009940761
-2.266888 0.002692842
-2.163477 0.006851946
-2.060065 0.01510112
-1.956654 0.03034638
-1.853242 0.05501217
-1.749831 0.09104357
-1.646419 0.1367412
-1.543008 0.1896416
-1.439596 0.2431162
-1.336185 0.2895595
-1.232773 0.3248155
-1.129362 0.3420981
-1.02595 0.3444871
-0.9225385 0.3359342
-0.819127 0.3190261
-0.7157155 0.3003325
-0.6123039 0.2819691
-0.5088924 0.2690246
-0.4054809 0.2605175
-0.3020694 0.2596726
-0.1986579 0.2633308
-0.09524634 0.2727728
0.008165176 0.2850105
0.1115767 0.3002579
0.2149882 0.316014
0.3183997 0.3294755
0.4218112 0.340085
0.5252228 0.3481586
0.6286343 0.3494907
0.7320458 0.3438404
0.8354573 0.3327996
0.9388688 0.3149454
1.04228 0.2912301
1.145692 0.2643254
1.249103 0.2338017
1.352515 0.2030174
1.455926 0.1716466
1.559338 0.1420883
1.662749 0.1160838
1.766161 0.09203267
1.869573 0.07141498
1.972984 0.05474985
2.076396 0.04041196
2.179807 0.0295202
2.283219 0.02104791
2.38663 0.0145958
2.490042 0.01012632
2.593453 0.006696207
2.696865 0.004373383
2.800276 0.002716037
2.903688 0.001766142
3.007099 0.001123306
3.110511 0.0006654788
3.213922 0.0004130939
3.317334 0.0002733709
3.420745 0.0001590522
3.524157 8.615327e-05
3.627568 5.467419e-05
3.73098 3.258361e-05
3.834391 1.877699e-05
3.937803 9.388497e-06
4.041214 4.970381e-06
4.144626 3.865852e-06
4.248037 2.209058e-06
4.351449 3.313587e-06
4.45486 2.761323e-06
4.558272 1.104529e-06
4.661683 2.761323e-06
4.765095 1.104529e-06
4.868507 5.522645e-07
4.971918 5.522645e-07
5.07533 1.656794e-06
5.178741 0
5.282153 0
5.385564 5.522645e-07
