# Supplementary material for: Onset of criticality in hyper-auxetic polymer networks
Source: Nat Commun. 2022 Jan 26;13:527. doi: 10.1038/s41467-022-28026-z (PMC8791937; doi:10.1038/s41467-022-28026-z)
Supplement: Supplementary file 2 — Source Data [file 41467_2022_28026_MOESM2_ESM.zip › RAWdata/Fig5/Panel_b/s_0.6.txt]

-2.404508 1.282121e-05
-2.302057 7.414003e-05
-2.199607 0.0003500747
-2.097156 0.001536873
-1.994705 0.0056352
-1.892254 0.0165349
-1.789804 0.0412029
-1.687353 0.08526438
-1.584902 0.1515506
-1.482452 0.2329591
-1.380001 0.312435
-1.27755 0.3738369
-1.1751 0.4037638
-1.072649 0.4030709
-0.9701982 0.3793667
-0.8677475 0.3447718
-0.7652967 0.3093401
-0.662846 0.2789148
-0.5603953 0.2578468
-0.4579446 0.2443293
-0.3554939 0.2399461
-0.2530432 0.2423939
-0.1505925 0.2505783
-0.04814183 0.2635695
0.05430887 0.2785173
0.1567596 0.2952217
0.2592103 0.3114138
0.361661 0.3257234
0.4641117 0.3366247
0.5665624 0.3438347
0.6690131 0.3434796
0.7714638 0.3398406
0.8739145 0.326084
0.9763652 0.3069537
1.078816 0.2828877
1.181267 0.25536
1.283717 0.2257363
1.386168 0.194554
1.488619 0.164728
1.591069 0.1363212
1.69352 0.1110796
1.795971 0.08858953
1.898422 0.06933375
2.000872 0.05308872
2.103323 0.0395328
2.205774 0.02880312
2.308224 0.02060591
2.410675 0.01438484
2.513126 0.01007803
2.615576 0.006604595
2.718027 0.00429176
2.820478 0.002847423
2.922929 0.001817824
3.025379 0.0011907
3.12783 0.000714643
3.230281 0.0004626784
3.332731 0.0003082664
3.435182 0.0001928756
3.537633 0.0001153909
3.640083 6.689326e-05
3.742534 3.790618e-05
3.844985 3.400407e-05
3.947436 1.728076e-05
4.049886 7.24677e-06
4.152337 1.672332e-06
4.254788 5.574438e-07
4.357238 5.574438e-07
4.459689 1.114888e-06
4.56214 1.672332e-06
4.66459 3.344663e-06
4.767041 2.229775e-06
4.869492 2.229775e-06
4.971943 1.114888e-06
5.074393 1.672332e-06
5.176844 1.672332e-06
5.279295 0
5.381745 2.229775e-06
5.484196 0
5.586647 0
5.689098 5.574438e-07
