# Supplementary material for: Onset of criticality in hyper-auxetic polymer networks
Source: Nat Commun. 2022 Jan 26;13:527. doi: 10.1038/s41467-022-28026-z (PMC8791937; doi:10.1038/s41467-022-28026-z)
Supplement: Supplementary file 2 — Source Data [file 41467_2022_28026_MOESM2_ESM.zip › RAWdata/Fig5/Panel_b/s_0.3.txt]

-1.921888 6.615747e-05
-1.82175 0.0008817194
-1.721613 0.007553358
-1.621476 0.0400823
-1.521339 0.1315547
-1.421202 0.2904062
-1.321065 0.45177
-1.220928 0.5374633
-1.12079 0.5228938
-1.020653 0.4568687
-0.9205162 0.3812786
-0.8203791 0.3202541
-0.7202419 0.27652
-0.6201048 0.2466881
-0.5199677 0.2308497
-0.4198305 0.2233214
-0.3196934 0.2254789
-0.2195563 0.2319755
-0.1194191 0.2433072
-0.019282 0.2576064
0.08085514 0.2731043
0.1809923 0.2906651
0.2811294 0.3052226
0.3812665 0.3188533
0.4814037 0.3281445
0.5815408 0.3343832
0.6816779 0.3369121
0.7818151 0.3324544
0.8819522 0.3209641
0.9820893 0.3010268
1.082226 0.2778431
1.182364 0.2518957
1.282501 0.2240389
1.382638 0.1956681
1.482775 0.1678717
1.582912 0.1407283
1.683049 0.1159107
1.783186 0.09479282
1.883324 0.07590372
1.983461 0.05954914
2.083598 0.04582089
2.183735 0.03466252
2.283872 0.02523451
2.384009 0.01823665
2.484146 0.01264748
2.584283 0.00879267
2.684421 0.006061963
2.784558 0.004116021
2.884695 0.002794583
2.984832 0.001773705
3.084969 0.001150342
3.185106 0.0007180367
3.285243 0.0004916184
3.385381 0.0003684287
3.485518 0.0002526531
3.585655 0.0001602608
3.685792 0.0001100723
3.785929 6.273553e-05
3.886066 3.536003e-05
3.986203 3.250841e-05
4.08634 4.562584e-06
4.186478 2.281292e-06
4.286615 2.281292e-06
4.386752 1.140646e-06
4.486889 1.140646e-06
4.587026 0
4.687163 5.70323e-07
4.7873 1.140646e-06
4.887438 2.281292e-06
4.987575 1.140646e-06
5.087712 1.140646e-06
5.187849 2.851615e-06
5.287986 1.140646e-06
5.388123 1.140646e-06
5.48826 1.710969e-06
5.588398 1.140646e-06
5.688535 2.851615e-06
5.788672 5.70323e-07
5.888809 0
5.988946 5.70323e-07
