# Supplementary material for: Onset of criticality in hyper-auxetic polymer networks
Source: Nat Commun. 2022 Jan 26;13:527. doi: 10.1038/s41467-022-28026-z (PMC8791937; doi:10.1038/s41467-022-28026-z)
Supplement: Supplementary file 2 — Source Data [file 41467_2022_28026_MOESM2_ESM.zip › RAWdata/Fig5/Panel_b/s_1.2.txt]

-3.079601 3.861815e-06
-2.976082 1.324051e-05
-2.872562 4.634178e-05
-2.769043 0.0001257848
-2.665523 0.00034646
-2.562003 0.0009158019
-2.458484 0.002059451
-2.354964 0.004724104
-2.251445 0.009489032
-2.147925 0.01763305
-2.044405 0.03091494
-1.940886 0.05031449
-1.837366 0.07716845
-1.733847 0.1099729
-1.630327 0.1482496
-1.526807 0.1893067
-1.423288 0.2286189
-1.319768 0.2630299
-1.216249 0.2901034
-1.112729 0.3054542
-1.009209 0.3131827
-0.9056898 0.312871
-0.8021702 0.3066326
-0.6986506 0.2970635
-0.595131 0.2877036
-0.4916114 0.2807485
-0.3880918 0.2761562
-0.2845722 0.2771189
-0.1810526 0.2825856
-0.07753297 0.2904096
0.02598664 0.302528
0.1295062 0.3160416
0.2330258 0.3292451
0.3365454 0.3404466
0.440065 0.3489211
0.5435846 0.3523702
0.6471042 0.3510192
0.7506238 0.3423555
0.8541434 0.3276077
0.957663 0.3084702
1.061183 0.2831908
1.164702 0.2552346
1.268222 0.2244647
1.371741 0.193792
1.475261 0.1633035
1.578781 0.1343432
1.6823 0.1088315
1.78582 0.08588677
1.889339 0.06641219
1.992859 0.05032001
2.096379 0.03720804
2.199898 0.02692403
2.303418 0.01913585
2.406937 0.01336685
2.510457 0.009185604
2.613977 0.006032156
2.717496 0.003857402
2.821016 0.002528386
2.924535 0.001553001
3.028055 0.0009759359
3.131575 0.0006013398
3.235094 0.0003602522
3.338614 0.0002195718
3.442133 0.0001357152
3.545653 7.061605e-05
3.649173 3.751478e-05
3.752692 2.372258e-05
3.856212 1.544726e-05
3.959731 9.930382e-06
4.063251 3.310127e-06
4.166771 5.516879e-06
4.27029 2.206752e-06
4.37381 2.75844e-06
4.477329 0
4.580849 1.103376e-06
4.684369 1.103376e-06
4.787888 5.516879e-07
4.891408 5.516879e-07
4.994928 0
5.098447 5.516879e-07
