# Supplementary material for: Onset of criticality in hyper-auxetic polymer networks
Source: Nat Commun. 2022 Jan 26;13:527. doi: 10.1038/s41467-022-28026-z (PMC8791937; doi:10.1038/s41467-022-28026-z)
Supplement: Supplementary file 2 — Source Data [file 41467_2022_28026_MOESM2_ESM.zip › RAWdata/Fig5/Panel_b/s_0.txt]

-1.407901 0.05015126
-1.311015 0.5564851
-1.214129 0.858647
-1.117243 0.69646
-1.020356 0.5009025
-0.9234703 0.3904029
-0.8265841 0.3137678
-0.729698 0.2698236
-0.6328118 0.2344247
-0.5359257 0.2249822
-0.4390395 0.2163719
-0.3421534 0.2216505
-0.2452672 0.2239135
-0.1483811 0.2378784
-0.05149495 0.2474712
0.0453912 0.2632275
0.1422773 0.2814931
0.2391635 0.2930088
0.3360496 0.3022173
0.4329358 0.3124757
0.5298219 0.3174071
0.6267081 0.3225207
0.7235942 0.3250383
0.8204804 0.3166898
0.9173665 0.3031664
1.014253 0.2826431
1.111139 0.2614409
1.208025 0.2325803
1.304911 0.2139693
1.401797 0.1862234
1.498683 0.1658133
1.59557 0.1392075
1.692456 0.1145828
1.789342 0.09594346
1.886228 0.08085329
1.983114 0.06402892
2.08 0.05103722
2.176886 0.04105118
2.273773 0.03124433
2.370659 0.02253742
2.467545 0.01696879
2.564431 0.01228906
2.661317 0.008411595
2.758203 0.005947652
2.85509 0.004318384
2.951976 0.00326443
3.048862 0.002202223
3.145748 0.001333359
3.242634 0.0007167834
3.33952 0.0006389747
3.436406 0.0004132115
3.533293 0.0004132115
3.630179 0.0002222264
3.727065 0.0002021848
3.823951 0.0001290917
3.920837 7.309305e-05
4.017723 3.477814e-05
4.114609 4.597788e-05
4.211496 8.252441e-06
4.308382 1.17892e-06
4.405268 1.17892e-06
4.502154 5.8946e-07
4.59904 1.17892e-06
4.695926 1.17892e-06
4.792812 1.17892e-06
4.889699 5.8946e-07
4.986585 1.17892e-06
5.083471 1.76838e-06
5.180357 1.17892e-06
5.277243 1.17892e-06
5.374129 5.8946e-07
5.471016 5.8946e-07
5.567902 1.17892e-06
5.664788 1.76838e-06
5.761674 1.17892e-06
5.85856 2.35784e-06
5.955446 1.76838e-06
6.052332 1.17892e-06
6.149219 1.76838e-06
6.246105 1.17892e-06
