# Supplementary material for: Onset of criticality in hyper-auxetic polymer networks
Source: Nat Commun. 2022 Jan 26;13:527. doi: 10.1038/s41467-022-28026-z (PMC8791937; doi:10.1038/s41467-022-28026-z)
Supplement: Supplementary file 2 — Source Data [file 41467_2022_28026_MOESM2_ESM.zip › RAWdata/Fig5/Panel_a/P_-8.5x10e-5.txt]

0.0006972211 30.51819
0.0007330639 259.3568
0.0007689067 1519.909
0.0008047495 3796.792
0.0008405923 5740.286
0.0008764351 6173.255
0.0009122779 4636.338
0.0009481207 2987.954
0.0009839635 1533.496
0.001019806 701.3642
0.001055649 310.6473
0.001091492 117.6775
0.001127335 44.10519
0.001163177 19.93142
0.00119902 13.64433
0.001234863 6.210652
0.001270706 1.758092
0.001306549 1.624324
0.001342391 2.331383
0.001378234 2.407822
