# Supplementary material for: Onset of criticality in hyper-auxetic polymer networks
Source: Nat Commun. 2022 Jan 26;13:527. doi: 10.1038/s41467-022-28026-z (PMC8791937; doi:10.1038/s41467-022-28026-z)
Supplement: Supplementary file 2 — Source Data [file 41467_2022_28026_MOESM2_ESM.zip › RAWdata/Fig5/Panel_a/P_-6x10e-5.txt]

0.01019719 1.169364
0.01077719 6.354222
0.01135719 21.62001
0.0119372 47.56769
0.0125172 101.8313
0.01309721 177.2664
0.01367721 242.1712
0.01425722 275.7187
0.01483722 265.3744
0.01541722 216.1717
0.01599723 156.8778
0.01657723 98.58653
0.01715724 56.00846
0.01773724 31.17219
0.01831724 13.29211
0.01889725 7.433087
0.01947725 2.986454
0.02005726 1.50492
0.02063726 0.7199214
0.02121727 0.2989504
