# Supplementary material for: Onset of criticality in hyper-auxetic polymer networks
Source: Nat Commun. 2022 Jan 26;13:527. doi: 10.1038/s41467-022-28026-z (PMC8791937; doi:10.1038/s41467-022-28026-z)
Supplement: Supplementary file 2 — Source Data [file 41467_2022_28026_MOESM2_ESM.zip › RAWdata/Fig5/Panel_a/P_-8.25x10e-5.txt]

0.0008645714 0.145649
0.0009170783 0.8945372
0.0009695852 5.917708
0.001022092 24.15595
0.001074599 61.98684
0.001127106 109.5476
0.001179613 159.3526
0.00123212 198.1056
0.001284627 212.0409
0.001337133 206.7092
0.001800347 220.0845
0.002674267 45.64892
0.003548187 13.15887
0.004422107 8.285938
0.005296027 8.23433
0.006169947 6.970509
0.007043867 2.917568
0.007917787 2.039086
0.008791707 0.6537003
0.009665627 0.182348
0.01053955 0.04013949
