# Supplementary material for: Onset of criticality in hyper-auxetic polymer networks
Source: Nat Commun. 2022 Jan 26;13:527. doi: 10.1038/s41467-022-28026-z (PMC8791937; doi:10.1038/s41467-022-28026-z)
Supplement: Supplementary file 2 — Source Data [file 41467_2022_28026_MOESM2_ESM.zip › RAWdata/Fig5/Panel_a/P_-8.1x10e-5.txt]

0.002800662 11.19616
0.003471079 17.98625
0.004141497 48.9266
0.004811915 75.94775
0.005482332 118.775
0.00615275 166.8096
0.006823167 209.1671
0.007493585 235.8146
0.008164002 210.9421
0.00883442 158.832
0.009504838 96.14377
0.01017526 63.52454
0.01084567 39.87463
0.01151609 22.50011
0.01218651 8.556113
0.01285693 3.512273
0.01352734 1.722002
0.01419776 0.6728114
0.01486818 0.4042258
0.0155386 0.3000254
