# Supplementary material for: Onset of criticality in hyper-auxetic polymer networks
Source: Nat Commun. 2022 Jan 26;13:527. doi: 10.1038/s41467-022-28026-z (PMC8791937; doi:10.1038/s41467-022-28026-z)
Supplement: Supplementary file 2 — Source Data [file 41467_2022_28026_MOESM2_ESM.zip › RAWdata/Fig5/Panel_a/P_-8.19x10e-5.txt]

0.001059437 7.481298
0.001243193 107.5404
0.001426949 288.7061
0.001610705 331.1743
0.001794461 286.8944
0.001978217 225.3089
0.002161973 181.6295
0.002345729 152.2236
0.002529485 127.3604
0.00271324 112.6811
0.002896996 101.3368
0.003080752 91.44745
0.003264508 87.36882
0.003448264 84.76464
0.00363202 83.14855
0.003815776 85.1736
0.003999532 84.09714
0.004183288 86.57315
0.004367044 91.16917
0.0045508 93.2873
0.004734556 97.55709
0.004918312 101.5887
0.005102067 108.0424
0.005285823 111.1051
0.005469579 112.7484
0.005653335 115.6115
0.005837091 118.3611
0.006020847 121.7073
0.006204603 121.4811
0.006388359 123.5014
0.006572115 125.0539
0.006755871 122.9768
0.006939627 121.3118
0.007123383 117.3131
0.007307139 111.2527
0.007490894 105.9061
0.00767465 99.81937
0.007858406 91.79154
0.008042162 85.32183
0.008225918 79.36825
0.008409674 71.66696
0.00859343 66.00765
0.008777186 59.2794
0.008960942 51.81472
0.009144698 44.7242
0.009328454 39.37043
0.00951221 34.37862
0.009695966 30.63844
0.009879721 25.62281
0.01006348 21.75007
0.01024723 18.31074
0.01043099 15.66394
0.01061475 13.00398
0.0107985 10.45182
0.01098226 8.102102
0.01116601 6.67184
0.01134977 5.309268
0.01153352 4.172642
0.01171728 3.121569
0.01190104 2.402364
0.01208479 1.972721
0.01226855 1.509547
0.0124523 1.242548
0.01263606 0.9699081
0.01281982 0.6925677
0.01300357 0.4509524
0.01318733 0.2801609
0.01337108 0.2726398
0.01355484 0.203383
0.0137386 0.1548092
0.01392235 0.1469748
0.01410611 0.123158
0.01428986 0.09652074
0.01447362 0.07239056
0.01465738 0.0582885
0.01484113 0.03760548
0.01502489 0.02381681
0.01520864 0.01222178
0.0153924 0.0253837
0.01557616 0.006267581
