# Supplementary material for: Onset of criticality in hyper-auxetic polymer networks
Source: Nat Commun. 2022 Jan 26;13:527. doi: 10.1038/s41467-022-28026-z (PMC8791937; doi:10.1038/s41467-022-28026-z)
Supplement: Supplementary file 2 — Source Data [file 41467_2022_28026_MOESM2_ESM.zip › RAWdata/Fig5/Panel_a/P_-9x10e-5.txt]

0.0004955177 14.06332
0.0005071099 97.39922
0.0005187022 570.7619
0.0005302944 2050.358
0.0005418866 4872.663
0.0005534789 9399.638
0.0005650711 13267.73
0.0005766634 15224.25
0.0005882556 14024.69
0.0005998478 11222.71
0.0006114401 7655.357
0.0006230323 4337.151
0.0006346245 2083.336
0.0006462168 872.4783
0.000657809 353.6709
0.0006694012 122.8237
0.0006809935 52.75279
0.0006925857 18.48497
0.000704178 19.03768
0.0007157702 5.28142
