# Supplementary material for: Onset of criticality in hyper-auxetic polymer networks
Source: Nat Commun. 2022 Jan 26;13:527. doi: 10.1038/s41467-022-28026-z (PMC8791937; doi:10.1038/s41467-022-28026-z)
Supplement: Supplementary file 2 — Source Data [file 41467_2022_28026_MOESM2_ESM.zip › RAWdata/Fig2/Panel_b/c_0.3.txt]

-9e-05 -0.17
-7.5e-05 -0.37
-6.432e-05 -0.91
-6.4315e-05 -0.99
-6.431e-05 -0.7
-6e-05 -0.23
-4e-05 0.13
0 0.22
