# Supplementary material for: Onset of criticality in hyper-auxetic polymer networks
Source: Nat Commun. 2022 Jan 26;13:527. doi: 10.1038/s41467-022-28026-z (PMC8791937; doi:10.1038/s41467-022-28026-z)
Supplement: Supplementary file 2 — Source Data [file 41467_2022_28026_MOESM2_ESM.zip › RAWdata/Fig2/Panel_b/c_0.5.txt]

-0 0.47125
-0.0001 0.16743
-0.00015 -0.53618
-0.00016 -0.85799
-0.0002 -0.24
-0.0003 -0.044387
-0.00035 0.043
