# Supplementary material for: Onset of criticality in hyper-auxetic polymer networks
Source: Nat Commun. 2022 Jan 26;13:527. doi: 10.1038/s41467-022-28026-z (PMC8791937; doi:10.1038/s41467-022-28026-z)
Supplement: Supplementary file 2 — Source Data [file 41467_2022_28026_MOESM2_ESM.zip › RAWdata/Fig2/Panel_b/c_0.35.txt]

-0.00012 0.29445
-9e-05 -0.47
-8.25e-05 -0.65608
-8.19e-05 -0.9945
-8.19e-05 -0.7998
-8.19e-05 -0.78394
-8.19e-05 -1.05
-8e-05 -0.668
-6e-05 0.11
-4e-05 0.20014
0 0.34405
