# Supplementary material for: Onset of criticality in hyper-auxetic polymer networks
Source: Nat Commun. 2022 Jan 26;13:527. doi: 10.1038/s41467-022-28026-z (PMC8791937; doi:10.1038/s41467-022-28026-z)
Supplement: Supplementary file 2 — Source Data [file 41467_2022_28026_MOESM2_ESM.zip › RAWdata/Fig2/Panel_a/P_-8.25x10e-5.txt]

0 0
0.0020000001 -0.0010282847
0.0040000002 -0.002965025
0.0060000005 -0.0054160634
0.0080000004 -0.0067165683
0.0099999988 -0.0083775374
0.019999998 -0.014853449
0.029999999 -0.022938472
0.039999995 -0.029305073
0.050000001 -0.035800271
0.1 -0.068524454
0.14999999 -0.097729448
0.2 -0.12441742
