# Supplementary material for: Onset of criticality in hyper-auxetic polymer networks
Source: Nat Commun. 2022 Jan 26;13:527. doi: 10.1038/s41467-022-28026-z (PMC8791937; doi:10.1038/s41467-022-28026-z)
Supplement: Supplementary file 2 — Source Data [file 41467_2022_28026_MOESM2_ESM.zip › RAWdata/Fig2/Panel_a/P_-1.2x10e-4.txt]

0.0020000001 1.7347235e-18
0.0040000002 -0.0006125812
0.0060000005 -0.0013852203
0.0080000004 -0.00214718
0.0099999988 -0.003002685
0.019999998 -0.0059370962
0.029999999 -0.0088578612
0.039999995 -0.01163038
0.050000001 -0.014433981
0.1 -0.020096145
0.14999999 -0.021593258
0.2 -0.023435469
