# Supplementary material for: Onset of criticality in hyper-auxetic polymer networks
Source: Nat Commun. 2022 Jan 26;13:527. doi: 10.1038/s41467-022-28026-z (PMC8791937; doi:10.1038/s41467-022-28026-z)
Supplement: Supplementary file 2 — Source Data [file 41467_2022_28026_MOESM2_ESM.zip › RAWdata/Fig2/Panel_a/P_0.txt]

0 0
0.0040000002 0.0030939891
0.0049999994 0.0035610401
0.0060000005 0.0043889511
0.0069999997 0.0053195581
0.0080000004 0.0061252561
0.0089999996 0.0071150721
0.0099999988 0.0084881401
0.019999998 0.011788784
0.029999999 0.014344347
0.039999995 0.016373332
0.050000001 0.018154374
0.1 0.031085149
0.14999999 0.036997874
0.2 0.04651231
