# Supplementary material for: Onset of criticality in hyper-auxetic polymer networks
Source: Nat Commun. 2022 Jan 26;13:527. doi: 10.1038/s41467-022-28026-z (PMC8791937; doi:10.1038/s41467-022-28026-z)
Supplement: Supplementary file 2 — Source Data [file 41467_2022_28026_MOESM2_ESM.zip › RAWdata/Fig2/Panel_a/P_-8x10e-5.txt]

0 0
0.0010000001 0.002644055
0.0020000001 -0.001254267
0.0030000003 0.000618503
0.0040000002 -0.000810127
0.0060000005 -0.002555556
0.0099999988 -0.006439188
0.019999998 -0.014009375
0.029999999 -0.024915709
0.039999995 -0.030299952
0.050000001 -0.047019992
0.1 -0.094820134
0.14999999 -0.14035341
0.2 -0.19485245
