# Supplementary material for: Onset of criticality in hyper-auxetic polymer networks
Source: Nat Commun. 2022 Jan 26;13:527. doi: 10.1038/s41467-022-28026-z (PMC8791937; doi:10.1038/s41467-022-28026-z)
Supplement: Supplementary file 2 — Source Data [file 41467_2022_28026_MOESM2_ESM.zip › RAWdata/Fig2/Panel_a/P_-8.19x10e-5.txt]

0 0
0.0010000001 -0.00206291
0.0020000001 -0.00220272
0.0030000003 -0.005347185
0.0040000002 -0.004865982
0.0049999994 -0.007077621
0.0060000005 -0.005655408
0.0080000004 -0.009442564
0.0099999988 -0.011367439
0.019999998 -0.019490445
0.029999999 -0.028563486
0.039999995 -0.041900168
0.050000008 -0.047233418
0.10000002 -0.093607646
0.14999999 -0.13545722
0.20000003 -0.17186293
