# Supplementary material for: Onset of criticality in hyper-auxetic polymer networks
Source: Nat Commun. 2022 Jan 26;13:527. doi: 10.1038/s41467-022-28026-z (PMC8791937; doi:10.1038/s41467-022-28026-z)
Supplement: Supplementary file 2 — Source Data [file 41467_2022_28026_MOESM2_ESM.zip › RAWdata/Fig2/Panel_a/P_-4x10e-5.txt]

0 0
0.0010000001 0.001143909
0.0020000001 -0.000474966
0.0030000003 -0.00048088
0.0040000002 0.001386495
0.0049999994 0.000292224
0.0060000005 0.002717742
0.0069999997 0.003498155
0.0080000004 0.001933731
0.0089999996 0.003863817
0.0099999988 0.003352653
0.019999998 0.005276134
0.029999999 0.009394569
0.039999995 0.013026849
0.050000001 0.013575709
0.1 0.021757717
0.14999999 0.030170176
0.2 0.04008349
