# Supplementary material for: Onset of criticality in hyper-auxetic polymer networks
Source: Nat Commun. 2022 Jan 26;13:527. doi: 10.1038/s41467-022-28026-z (PMC8791937; doi:10.1038/s41467-022-28026-z)
Supplement: Supplementary file 2 — Source Data [file 41467_2022_28026_MOESM2_ESM.zip › RAWdata/Fig3/Panel_a.txt]

250050 0.0091751592
250150 0.0091757578
250250 0.0091763517
250350 0.0091769426
250450 0.0091775308
250550 0.0091781157
250650 0.009178697
250750 0.0091792742
250850 0.0091798474
250950 0.0091804161
251050 0.0091809825
251150 0.0091815484
251250 0.0091821127
251350 0.0091826747
251450 0.0091832355
251550 0.0091837956
251650 0.009184354
251750 0.0091849096
251850 0.0091854614
251950 0.009186008
252050 0.0091865494
252150 0.0091870866
252250 0.0091876195
252350 0.009188148
252450 0.0091886726
252550 0.0091891947
252650 0.0091897137
252750 0.0091902285
252850 0.0091907388
252950 0.0091912448
253050 0.0091917456
253150 0.0091922415
253250 0.0091927339
253350 0.0091932233
253450 0.0091937091
253550 0.0091941908
253650 0.0091946694
253750 0.0091951449
253850 0.0091956173
253950 0.0091960872
254050 0.0091965542
254150 0.009197018
254250 0.009197479
254350 0.0091979368
254450 0.0091983927
254550 0.0091988481
254650 0.0091993034
254750 0.0091997577
254850 0.0092002106
254950 0.0092006624
255050 0.0092011126
255150 0.0092015616
255250 0.0092020093
255350 0.0092024549
255450 0.0092028991
255550 0.0092033431
255650 0.0092037878
255750 0.0092042325
255850 0.009204677
255950 0.0092051229
256050 0.0092055719
256150 0.0092060246
256250 0.0092064812
256350 0.0092069415
256450 0.009207406
256550 0.009207874
256650 0.0092083456
256750 0.0092088222
256850 0.0092093056
256950 0.0092097987
257050 0.0092103015
257150 0.0092108137
257250 0.0092113339
257350 0.0092118603
257450 0.0092123907
257550 0.0092129241
257650 0.0092134608
257750 0.0092140006
257850 0.0092145424
257950 0.0092150851
258050 0.0092156284
258150 0.0092161736
258250 0.009216721
258350 0.0092172694
258450 0.0092178181
258550 0.0092183667
258650 0.009218915
258750 0.0092194639
258850 0.0092200142
258950 0.0092205654
259050 0.0092211178
259150 0.0092216709
259250 0.0092222238
259350 0.009222775
259450 0.0092233237
259550 0.009223869
259650 0.0092244104
259750 0.0092249474
259850 0.0092254797
259950 0.0092260078
260050 0.0092265318
260150 0.0092270514
260250 0.0092275673
260350 0.0092280793
260450 0.0092285875
260550 0.0092290919
260650 0.0092295928
260750 0.0092300903
260850 0.0092305845
260950 0.0092310749
261050 0.0092315629
261150 0.0092320489
261250 0.0092325326
261350 0.0092330147
261450 0.0092334957
261550 0.0092339752
261650 0.0092344526
261750 0.0092349282
261850 0.0092354028
261950 0.0092358772
262050 0.0092363514
262150 0.0092368254
262250 0.0092372982
262350 0.0092377695
262450 0.009238239
262550 0.0092387074
262650 0.0092391753
262750 0.0092396431
262850 0.009240111
262950 0.009240578
263050 0.0092410437
263150 0.009241508
263250 0.0092419708
263350 0.0092424318
263450 0.0092428913
263550 0.0092433497
263650 0.0092438072
263750 0.0092442645
263850 0.0092447218
263950 0.0092451794
264050 0.0092456376
264150 0.0092460955
264250 0.0092465518
264350 0.0092470071
264450 0.0092474611
264550 0.0092479124
264650 0.0092483598
264750 0.0092488014
264850 0.0092492369
264950 0.0092496668
265050 0.0092500921
265150 0.0092505145
265250 0.0092509345
265350 0.0092513531
265450 0.0092517702
265550 0.0092521866
265650 0.0092526028
265750 0.009253019
265850 0.0092534344
265950 0.0092538491
266050 0.009254264
266150 0.0092546797
266250 0.0092550968
266350 0.0092555165
266450 0.0092559398
266550 0.0092563679
266650 0.0092568007
266750 0.0092572373
266850 0.0092576766
266950 0.0092581181
267050 0.0092585613
267150 0.0092590045
267250 0.0092594469
267350 0.0092598883
267450 0.0092603294
267550 0.0092607711
267650 0.009261214
267750 0.0092616586
267850 0.0092621041
267950 0.0092625506
268050 0.0092629984
268150 0.0092634471
268250 0.0092638957
268350 0.0092643436
268450 0.0092647904
268550 0.0092652368
268650 0.0092656829
268750 0.0092661283
268850 0.0092665728
268950 0.0092670165
269050 0.0092674599
269150 0.0092679042
269250 0.0092683487
269350 0.0092687928
269450 0.0092692366
269550 0.0092696795
269650 0.0092701197
269750 0.0092705565
269850 0.0092709892
269950 0.0092714179
270050 0.0092718427
270150 0.0092722628
270250 0.0092726784
270350 0.0092730894
270450 0.0092734964
270550 0.0092739005
270650 0.0092743024
270750 0.0092747031
270850 0.009275103
270950 0.009275503
271050 0.0092759047
271150 0.0092763086
271250 0.009276715
271350 0.0092771237
271450 0.0092775342
271550 0.0092779466
271650 0.0092783596
271750 0.0092787735
271850 0.0092791889
271950 0.0092796051
272050 0.0092800209
272150 0.0092804358
272250 0.0092808491
272350 0.0092812602
272450 0.0092816702
272550 0.0092820788
272650 0.009282485
272750 0.0092828881
272850 0.0092832876
272950 0.0092836828
273050 0.0092840746
273150 0.0092844616
273250 0.0092848435
273350 0.0092852214
273450 0.0092855958
273550 0.0092859671
273650 0.0092863351
273750 0.0092866995
273850 0.0092870611
273950 0.0092874216
274050 0.0092877823
274150 0.0092881432
274250 0.0092885044
274350 0.0092888654
274450 0.009289226
274550 0.0092895868
274650 0.0092899482
274750 0.0092903095
274850 0.0092906709
274950 0.0092910334
275050 0.0092913973
275150 0.0092917632
275250 0.0092921321
275350 0.0092925049
275450 0.0092928816
275550 0.0092932624
275650 0.0092936473
275750 0.0092940356
275850 0.0092944252
275950 0.0092948156
276050 0.009295207
276150 0.0092955984
276250 0.0092959896
276350 0.0092963803
276450 0.0092967715
276550 0.0092971638
276650 0.0092975571
276750 0.0092979514
276850 0.0092983465
276950 0.0092987423
277050 0.0092991378
277150 0.0092995322
277250 0.0092999239
277350 0.0093003115
277450 0.0093006945
277550 0.0093010726
277650 0.0093014452
277750 0.0093018126
277850 0.0093021757
277950 0.0093025353
278050 0.0093028914
278150 0.0093032449
278250 0.0093035961
278350 0.0093039452
278450 0.0093042909
278550 0.0093046334
278650 0.0093049727
278750 0.0093053083
278850 0.0093056403
278950 0.009305969
279050 0.0093062944
279150 0.0093066162
279250 0.0093069341
279350 0.0093072487
279450 0.0093075595
279550 0.0093078651
279650 0.0093081646
279750 0.0093084571
279850 0.0093087429
279950 0.0093090224
280050 0.009309296
280150 0.0093095646
280250 0.0093098298
280350 0.0093100916
280450 0.0093103507
280550 0.0093106073
280650 0.0093108618
280750 0.0093111146
280850 0.0093113652
280950 0.0093116135
281050 0.0093118601
281150 0.0093121052
281250 0.0093123488
281350 0.009312592
281450 0.0093128351
281550 0.0093130786
281650 0.0093133231
281750 0.009313568
281850 0.0093138125
281950 0.0093140559
282050 0.0093142981
282150 0.0093145392
282250 0.0093147791
282350 0.0093150178
282450 0.0093152546
282550 0.0093154885
282650 0.0093157194
282750 0.009315948
282850 0.009316175
282950 0.009316401
283050 0.0093166258
283150 0.0093168484
283250 0.0093170676
283350 0.0093172829
283450 0.0093174943
283550 0.0093177021
283650 0.0093179061
283750 0.0093181056
283850 0.0093182996
283950 0.0093184874
284050 0.0093186693
284150 0.0093188455
284250 0.0093190171
284350 0.0093191858
284450 0.0093193538
284550 0.009319521
284650 0.0093196867
284750 0.00931985
284850 0.0093200109
284950 0.0093201693
285050 0.0093203256
285150 0.0093204787
285250 0.0093206282
285350 0.0093207736
285450 0.0093209146
285550 0.0093210509
285650 0.009321181
285750 0.0093213042
285850 0.0093214206
285950 0.0093215309
286050 0.0093216362
286150 0.0093217361
286250 0.0093218313
286350 0.0093219229
286450 0.0093220103
286550 0.0093220927
286650 0.0093221711
286750 0.0093222465
286850 0.0093223185
286950 0.0093223867
287050 0.0093224504
287150 0.0093225098
287250 0.0093225655
287350 0.0093226178
287450 0.0093226661
287550 0.009322711
287650 0.0093227517
287750 0.0093227873
287850 0.0093228179
287950 0.0093228433
288050 0.0093228625
288150 0.0093228756
288250 0.009322883
288350 0.0093228857
288450 0.009322884
288550 0.0093228773
288650 0.0093228651
288750 0.0093228486
288850 0.0093228297
288950 0.0093228096
289050 0.009322789
289150 0.0093227682
289250 0.0093227489
289350 0.0093227315
289450 0.0093227162
289550 0.0093227018
289650 0.0093226882
289750 0.009322675
289850 0.0093226619
289950 0.0093226497
290050 0.0093226384
290150 0.0093226285
290250 0.009322619
290350 0.0093226096
290450 0.0093225999
290550 0.0093225895
290650 0.0093225787
290750 0.0093225686
290850 0.009322559
290950 0.0093225498
291050 0.0093225404
291150 0.0093225308
291250 0.0093225207
291350 0.0093225099
291450 0.0093224983
291550 0.0093224866
291650 0.0093224754
291750 0.0093224645
291850 0.0093224542
291950 0.009322445
292050 0.0093224363
292150 0.0093224274
292250 0.0093224188
292350 0.0093224099
292450 0.0093224008
292550 0.0093223921
292650 0.0093223838
292750 0.0093223751
292850 0.0093223654
292950 0.0093223538
293050 0.0093223395
293150 0.0093223237
293250 0.0093223065
293350 0.0093222883
293450 0.009322269
293550 0.0093222478
293650 0.0093222247
293750 0.0093221991
293850 0.0093221697
293950 0.009322136
294050 0.0093220975
294150 0.0093220552
294250 0.0093220089
294350 0.0093219583
294450 0.0093219046
294550 0.0093218481
294650 0.009321789
294750 0.0093217278
294850 0.0093216655
294950 0.0093216029
295050 0.00932154
295150 0.0093214759
295250 0.0093214101
295350 0.009321343
295450 0.0093212745
295550 0.0093212046
295650 0.0093211322
295750 0.0093210573
295850 0.0093209792
295950 0.0093208973
296050 0.0093208119
296150 0.0093207243
296250 0.0093206347
296350 0.0093205439
296450 0.0093204518
296550 0.0093203585
296650 0.0093202649
296750 0.0093201715
296850 0.0093200791
296950 0.0093199882
297050 0.0093198994
297150 0.0093198134
297250 0.0093197299
297350 0.0093196486
297450 0.0093195677
297550 0.0093194863
297650 0.0093194045
297750 0.0093193216
297850 0.0093192363
297950 0.0093191479
298050 0.0093190567
298150 0.0093189636
298250 0.0093188695
298350 0.0093187753
298450 0.0093186815
298550 0.0093185877
298650 0.0093184939
298750 0.0093183995
298850 0.009318304
298950 0.0093182072
299050 0.009318109
299150 0.00931801
299250 0.0093179094
299350 0.0093178071
299450 0.0093177028
299550 0.0093175951
299650 0.0093174838
299750 0.0093173694
299850 0.0093172516
299950 0.0093171302
300050 0.0093170054
300150 0.0093168779
300250 0.009316749
300350 0.0093166181
300450 0.009316486
300550 0.0093163536
300650 0.0093162214
300750 0.00931609
300850 0.0093159598
300950 0.0093158312
301050 0.009315705
301150 0.0093155811
301250 0.00931546
301350 0.0093153411
301450 0.009315223
301550 0.0093151048
301650 0.0093149867
301750 0.0093148669
301850 0.0093147448
301950 0.0093146189
302050 0.0093144898
302150 0.0093143582
302250 0.0093142253
302350 0.0093140918
302450 0.0093139578
302550 0.0093138226
302650 0.0093136865
302750 0.0093135501
302850 0.0093134136
302950 0.0093132774
303050 0.0093131411
303150 0.0093130041
303250 0.0093128656
303350 0.0093127256
303450 0.0093125847
303550 0.0093124433
303650 0.0093123011
303750 0.0093121573
303850 0.009312012
303950 0.0093118646
304050 0.0093117149
304150 0.0093115619
304250 0.0093114039
304350 0.009311241
304450 0.0093110734
304550 0.0093109026
304650 0.0093107286
304750 0.0093105513
304850 0.0093103712
304950 0.0093101891
305050 0.0093100049
305150 0.0093098184
305250 0.0093096294
305350 0.0093094379
305450 0.0093092444
305550 0.0093090492
305650 0.009308852
305750 0.0093086523
305850 0.0093084496
305950 0.009308244
306050 0.0093080353
306150 0.0093078228
306250 0.0093076052
306350 0.0093073825
306450 0.0093071543
306550 0.0093069202
306650 0.009306681
306750 0.0093064379
306850 0.0093061907
306950 0.0093059404
307050 0.0093056874
307150 0.0093054321
307250 0.0093051748
307350 0.0093049152
307450 0.0093046538
307550 0.0093043903
307650 0.0093041246
307750 0.0093038572
307850 0.0093035886
307950 0.0093033181
308050 0.009303045
308150 0.0093027693
308250 0.0093024907
308350 0.0093022095
308450 0.0093019247
308550 0.0093016359
308650 0.0093013434
308750 0.0093010476
308850 0.0093007481
308950 0.0093004435
309050 0.0093001341
309150 0.0092998204
309250 0.0092995031
309350 0.0092991824
309450 0.0092988588
309550 0.0092985327
309650 0.0092982033
309750 0.0092978702
309850 0.0092975339
309950 0.0092971949
310050 0.0092968536
310150 0.0092965098
310250 0.0092961627
310350 0.0092958126
310450 0.0092954594
310550 0.0092951038
310650 0.0092947458
310750 0.0092943844
310850 0.0092940188
310950 0.009293649
311050 0.0092932758
311150 0.0092928992
311250 0.0092925189
311350 0.0092921361
311450 0.0092917514
311550 0.0092913656
311650 0.009290979
311750 0.0092905925
311850 0.0092902051
311950 0.0092898155
312050 0.0092894226
312150 0.009289026
312250 0.0092886264
312350 0.0092882233
312450 0.0092878171
312550 0.0092874083
312650 0.0092869975
312750 0.0092865847
312850 0.0092861699
312950 0.009285754
313050 0.0092853376
313150 0.0092849201
313250 0.0092845016
313350 0.0092840824
313450 0.0092836629
313550 0.0092832436
313650 0.0092828246
313750 0.0092824068
313850 0.0092819911
313950 0.0092815771
314050 0.0092811651
314150 0.0092807554
314250 0.009280347
314350 0.009279939
314450 0.0092795318
314550 0.0092791263
314650 0.0092787221
314750 0.0092783196
314850 0.0092779188
314950 0.0092775186
315050 0.0092771188
315150 0.0092767194
315250 0.0092763212
315350 0.0092759246
315450 0.0092755294
315550 0.0092751363
315650 0.0092747454
315750 0.0092743557
315850 0.0092739671
315950 0.0092735798
316050 0.0092731939
316150 0.0092728097
316250 0.0092724266
316350 0.0092720435
316450 0.0092716594
316550 0.0092712737
316650 0.0092708859
316750 0.0092704963
316850 0.0092701053
316950 0.0092697131
317050 0.00926932
317150 0.0092689255
317250 0.0092685289
317350 0.0092681298
317450 0.0092677276
317550 0.0092673211
317650 0.0092669105
317750 0.0092664957
317850 0.0092660751
317950 0.0092656485
318050 0.0092652161
318150 0.0092647777
318250 0.0092643331
318350 0.0092638827
318450 0.0092634269
318550 0.0092629664
318650 0.009262503
318750 0.009262037
318850 0.0092615698
318950 0.0092611022
319050 0.0092606351
319150 0.0092601688
319250 0.0092597031
319350 0.0092592377
319450 0.0092587732
319550 0.00925831
319650 0.0092578486
319750 0.0092573886
319850 0.0092569286
319950 0.0092564677
320050 0.0092560064
320150 0.0092555456
320250 0.0092550858
320350 0.0092546262
320450 0.0092541666
320550 0.0092537068
320650 0.0092532466
320750 0.0092527867
320850 0.0092523281
320950 0.0092518721
321050 0.0092514194
321150 0.0092509697
321250 0.0092505236
321350 0.0092500807
321450 0.0092496414
321550 0.0092492061
321650 0.0092487744
321750 0.0092483466
321850 0.0092479241
321950 0.0092475075
322050 0.0092470974
322150 0.0092466932
322250 0.0092462939
322350 0.0092458994
322450 0.0092455085
322550 0.0092451198
322650 0.0092447331
322750 0.0092443478
322850 0.0092439627
322950 0.0092435768
323050 0.0092431892
323150 0.0092427995
323250 0.0092424078
323350 0.0092420124
323450 0.0092416135
323550 0.0092412115
323650 0.0092408068
323750 0.0092403995
323850 0.0092399889
323950 0.0092395759
324050 0.0092391604
324150 0.0092387429
324250 0.0092383233
324350 0.0092379022
324450 0.0092374795
324550 0.0092370557
324650 0.0092366311
324750 0.009236206
324850 0.0092357796
324950 0.0092353525
325050 0.009234926
325150 0.0092345001
325250 0.0092340745
325350 0.0092336492
325450 0.0092332244
325550 0.0092328017
325650 0.0092323808
325750 0.0092319614
325850 0.009231545
325950 0.0092311318
326050 0.0092307209
326150 0.0092303121
326250 0.0092299053
326350 0.0092295009
326450 0.0092290985
326550 0.0092286983
326650 0.0092283007
326750 0.0092279051
326850 0.0092275116
326950 0.009227121
327050 0.0092267337
327150 0.0092263487
327250 0.0092259648
327350 0.0092255821
327450 0.0092252007
327550 0.0092248214
327650 0.0092244439
327750 0.0092240677
327850 0.0092236931
327950 0.0092233196
328050 0.0092229468
328150 0.0092225748
328250 0.009222204
328350 0.0092218343
328450 0.0092214669
328550 0.009221102
328650 0.0092207399
328750 0.0092203809
328850 0.0092200251
328950 0.0092196723
329050 0.0092193216
329150 0.0092189724
329250 0.0092186246
329350 0.0092182786
329450 0.0092179333
329550 0.0092175879
329650 0.0092172423
329750 0.0092168955
329850 0.0092165466
329950 0.0092161958
330050 0.0092158432
330150 0.0092154898
330250 0.0092151354
330350 0.0092147802
330450 0.0092144246
330550 0.0092140682
330650 0.0092137112
330750 0.0092133535
330850 0.0092129951
330950 0.0092126374
331050 0.0092122815
331150 0.0092119282
331250 0.0092115771
331350 0.0092112274
331450 0.0092108787
331550 0.0092105309
331650 0.0092101836
331750 0.0092098372
331850 0.0092094915
331950 0.0092091461
332050 0.009208802
332150 0.0092084595
332250 0.0092081178
332350 0.0092077764
332450 0.0092074363
332550 0.0092070972
332650 0.0092067584
332750 0.0092064188
332850 0.0092060785
332950 0.0092057376
333050 0.0092053958
333150 0.0092050525
333250 0.0092047068
333350 0.0092043575
333450 0.0092040042
333550 0.0092036466
333650 0.0092032844
333750 0.0092029174
333850 0.009202545
333950 0.0092021674
334050 0.0092017855
334150 0.0092013992
334250 0.0092010096
334350 0.0092006172
334450 0.0092002223
334550 0.0091998245
334650 0.0091994235
334750 0.0091990194
334850 0.0091986121
334950 0.0091982013
335050 0.0091977863
335150 0.0091973662
335250 0.0091969403
335350 0.0091965085
335450 0.0091960709
335550 0.0091956289
335650 0.009195184
335750 0.0091947368
335850 0.0091942883
335950 0.0091938374
336050 0.0091933823
336150 0.009192922
336250 0.0091924568
336350 0.0091919875
336450 0.0091915149
336550 0.0091910396
336650 0.0091905616
336750 0.0091900813
336850 0.0091895998
336950 0.0091891177
337050 0.0091886348
337150 0.0091881509
337250 0.0091876655
337350 0.0091871791
337450 0.009186692
337550 0.0091862043
337650 0.0091857159
337750 0.0091852271
337850 0.0091847385
337950 0.0091842501
338050 0.009183762
338150 0.0091832749
338250 0.00918279
338350 0.0091823072
338450 0.009181825
338550 0.0091813423
338650 0.0091808592
338750 0.0091803758
338850 0.0091798925
338950 0.0091794088
339050 0.0091789243
339150 0.0091784391
339250 0.0091779537
339350 0.0091774686
339450 0.0091769841
339550 0.0091765008
339650 0.0091760181
339750 0.0091755357
339850 0.009175054
339950 0.0091745736
340050 0.009174094
340150 0.0091736147
340250 0.0091731356
340350 0.0091726566
340450 0.0091721765
340550 0.0091716948
340650 0.0091712118
340750 0.0091707278
340850 0.0091702429
340950 0.0091697577
341050 0.0091692734
341150 0.0091687902
341250 0.0091683076
341350 0.009167825
341450 0.0091673429
341550 0.0091668617
341650 0.0091663816
341750 0.009165903
341850 0.0091654264
341950 0.009164952
342050 0.0091644787
342150 0.0091640066
342250 0.0091635356
342350 0.0091630651
342450 0.0091625941
342550 0.0091621228
342650 0.0091616515
342750 0.0091611797
342850 0.0091607069
342950 0.0091602326
343050 0.0091597578
343150 0.0091592825
343250 0.0091588067
343350 0.0091583315
343450 0.0091578572
343550 0.0091573839
343650 0.0091569123
343750 0.0091564427
343850 0.009155975
343950 0.0091555087
344050 0.0091550436
344150 0.0091545789
344250 0.0091541141
344350 0.0091536502
344450 0.0091531877
344550 0.0091527267
344650 0.0091522666
344750 0.0091518068
344850 0.0091513469
344950 0.0091508876
345050 0.0091504298
345150 0.0091499727
345250 0.0091495161
345350 0.0091490598
345450 0.0091486038
345550 0.0091481483
345650 0.0091476932
345750 0.009147238
345850 0.0091467819
345950 0.0091463246
346050 0.0091458665
346150 0.0091454079
346250 0.0091449476
346350 0.0091444856
346450 0.0091440222
346550 0.0091435574
346650 0.0091430912
346750 0.0091426237
346850 0.0091421546
346950 0.0091416845
347050 0.0091412141
347150 0.0091407429
347250 0.0091402703
347350 0.0091397962
347450 0.0091393205
347550 0.0091388425
347650 0.0091383618
347750 0.0091378781
347850 0.0091373911
347950 0.0091369003
348050 0.0091364057
348150 0.0091359075
348250 0.0091354048
348350 0.0091348958
348450 0.0091343794
348550 0.0091338542
348650 0.0091333201
348750 0.0091327771
348850 0.009132225
348950 0.0091316647
349050 0.0091310973
349150 0.0091305239
349250 0.0091299447
349350 0.0091293609
349450 0.009128774
349550 0.0091281852
349650 0.0091275944
349750 0.0091270025
349850 0.0091264092
349950 0.0091258141
350050 0.0091252173
350150 0.0091246185
350250 0.0091240178
350350 0.0091234146
350450 0.0091228079
350550 0.009122198
350650 0.0091215855
350750 0.0091209705
350850 0.0091203533
350950 0.0091197344
351050 0.0091191143
351150 0.0091184947
351250 0.0091178769
351350 0.0091172611
351450 0.009116647
351550 0.009116035
351650 0.0091154249
351750 0.0091148162
351850 0.0091142084
351950 0.0091136005
352050 0.0091129924
352150 0.0091123849
352250 0.0091117778
352350 0.0091111701
352450 0.009110561
352550 0.009109951
352650 0.0091093403
352750 0.0091087293
352850 0.0091081184
352950 0.0091075068
353050 0.0091068941
353150 0.0091062806
353250 0.0091056666
353350 0.0091050513
353450 0.0091044342
353550 0.0091038154
353650 0.0091031964
353750 0.0091025778
353850 0.0091019602
353950 0.0091013435
354050 0.0091007275
354150 0.0091001105
354250 0.0090994919
354350 0.0090988719
354450 0.0090982498
354550 0.009097625
354650 0.0090969974
354750 0.0090963673
354850 0.0090957348
354950 0.0090951004
355050 0.0090944641
355150 0.0090938256
355250 0.0090931843
355350 0.0090925402
355450 0.0090918931
355550 0.0090912417
355650 0.0090905849
355750 0.0090899234
355850 0.0090892577
355950 0.0090885881
356050 0.0090879154
356150 0.0090872404
356250 0.0090865636
356350 0.0090858853
356450 0.0090852063
356550 0.009084526
356650 0.0090838451
356750 0.0090831631
356850 0.0090824797
356950 0.0090817953
357050 0.0090811109
357150 0.0090804271
357250 0.0090797444
357350 0.0090790635
357450 0.0090783844
357550 0.0090777062
357650 0.0090770286
357750 0.009076352
357850 0.0090756752
357950 0.0090749984
358050 0.0090743226
358150 0.0090736478
358250 0.0090729738
358350 0.0090723008
358450 0.0090716295
358550 0.0090709599
358650 0.0090702923
358750 0.0090696274
358850 0.0090689647
358950 0.0090683029
359050 0.0090676399
359150 0.0090669748
359250 0.0090663081
359350 0.0090656402
359450 0.0090649711
359550 0.0090643015
359650 0.009063631
359750 0.0090629595
359850 0.0090622862
359950 0.0090616109
360050 0.0090609331
360150 0.0090602535
360250 0.0090595709
360350 0.0090588852
360450 0.0090581956
360550 0.0090575031
360650 0.0090568086
360750 0.0090561116
360850 0.0090554119
360950 0.0090547094
361050 0.0090540035
361150 0.0090532948
361250 0.0090525838
361350 0.0090518711
361450 0.0090511574
361550 0.009050443
361650 0.0090497273
361750 0.0090490102
361850 0.0090482928
361950 0.0090475752
362050 0.0090468568
362150 0.0090461377
362250 0.0090454177
362350 0.0090446958
362450 0.009043972
362550 0.0090432471
362650 0.0090425221
362750 0.0090417977
362850 0.0090410757
362950 0.0090403561
363050 0.0090396389
363150 0.0090389243
363250 0.0090382124
363350 0.0090375039
363450 0.0090367987
363550 0.0090360972
363650 0.0090353989
363750 0.0090347027
363850 0.0090340065
363950 0.0090333094
364050 0.0090326111
364150 0.0090319114
364250 0.0090312103
364350 0.0090305074
364450 0.0090298024
364550 0.0090290947
364650 0.009028384
364750 0.0090276706
364850 0.0090269541
364950 0.009026234
365050 0.0090255102
365150 0.0090247819
365250 0.0090240495
365350 0.0090233128
365450 0.009022572
365550 0.0090218273
365650 0.0090210789
365750 0.0090203269
365850 0.009019571
365950 0.0090188105
366050 0.0090180448
366150 0.0090172736
366250 0.0090164977
366350 0.0090157176
366450 0.0090149335
366550 0.0090141452
366650 0.0090133537
366750 0.0090125607
366850 0.0090117664
366950 0.0090109695
367050 0.0090101698
367150 0.0090093681
367250 0.0090085641
367350 0.0090077577
367450 0.0090069491
367550 0.0090061386
367650 0.0090053257
367750 0.0090045107
367850 0.0090036943
367950 0.0090028773
368050 0.0090020585
368150 0.0090012367
368250 0.0090004114
368350 0.0089995828
368450 0.0089987518
368550 0.0089979185
368650 0.0089970816
368750 0.008996241
368850 0.0089953978
368950 0.0089945525
369050 0.0089937049
369150 0.0089928554
369250 0.0089920031
369350 0.008991148
369450 0.0089902904
369550 0.0089894314
369650 0.0089885713
369750 0.0089877106
369850 0.0089868497
369950 0.0089859883
370050 0.0089851259
370150 0.0089842618
370250 0.0089833967
370350 0.0089825319
370450 0.008981668
370550 0.0089808053
370650 0.0089799447
370750 0.0089790861
370850 0.0089782294
370950 0.008977374
371050 0.008976519
371150 0.0089756641
371250 0.0089748097
371350 0.0089739559
371450 0.0089731027
371550 0.0089722498
371650 0.0089713975
371750 0.0089705452
371850 0.0089696949
371950 0.0089688469
372050 0.0089680005
372150 0.0089671558
372250 0.008966313
372350 0.0089654722
372450 0.0089646323
372550 0.0089637927
372650 0.0089629543
372750 0.0089621168
372850 0.0089612813
372950 0.0089604482
373050 0.0089596166
373150 0.0089587861
373250 0.008957956
373350 0.0089571255
373450 0.0089562943
373550 0.0089554628
373650 0.0089546319
373750 0.0089538008
373850 0.0089529695
373950 0.0089521371
374050 0.008951302
374150 0.008950463
374250 0.0089496201
374350 0.0089487727
374450 0.0089479203
374550 0.0089470635
374650 0.0089462037
374750 0.0089453413
374850 0.0089444768
374950 0.0089436112
375050 0.0089427447
375150 0.0089418773
375250 0.0089410092
375350 0.0089401399
375450 0.0089392696
375550 0.0089383982
375650 0.0089375252
375750 0.0089366498
375850 0.0089357721
375950 0.0089348917
376050 0.0089340085
376150 0.0089331214
376250 0.0089322297
376350 0.0089313325
376450 0.0089304299
376550 0.0089295228
376650 0.0089286118
376750 0.008927697
376850 0.0089267787
376950 0.0089258571
377050 0.0089249325
377150 0.0089240055
377250 0.0089230765
377350 0.0089221456
377450 0.0089212136
377550 0.0089202814
377650 0.0089193493
377750 0.0089184171
377850 0.0089174837
377950 0.0089165481
378050 0.0089156097
378150 0.0089146685
378250 0.0089137243
378350 0.0089127774
378450 0.0089118285
378550 0.008910878
378650 0.0089099262
378750 0.0089089729
378850 0.0089080185
378950 0.0089070633
379050 0.0089061072
379150 0.0089051501
379250 0.008904193
379350 0.0089032365
379450 0.0089022809
379550 0.0089013247
379650 0.0089003679
379750 0.0088994112
379850 0.0088984558
379950 0.0088975008
380050 0.0088965462
380150 0.0088955928
380250 0.0088946414
380350 0.0088936926
380450 0.0088927456
380550 0.0088917995
380650 0.0088908541
380750 0.0088899093
380850 0.0088889659
380950 0.0088880246
381050 0.0088870865
381150 0.0088861507
381250 0.0088852171
381350 0.0088842857
381450 0.0088833553
381550 0.0088824255
381650 0.0088814958
381750 0.0088805667
381850 0.0088796382
381950 0.0088787091
382050 0.0088777777
382150 0.0088768446
382250 0.0088759102
382350 0.0088749752
382450 0.0088740398
382550 0.0088731045
382650 0.0088721694
382750 0.0088712338
382850 0.0088702975
382950 0.0088693607
383050 0.0088684234
383150 0.0088674857
383250 0.0088665479
383350 0.0088656102
383450 0.0088646724
383550 0.0088637332
383650 0.0088627918
383750 0.0088618475
383850 0.0088609006
383950 0.0088599507
384050 0.0088589966
384150 0.0088580386
384250 0.0088570772
384350 0.0088561124
384450 0.0088551448
384550 0.0088541728
384650 0.0088531952
384750 0.0088522123
384850 0.0088512245
384950 0.0088502339
385050 0.0088492425
385150 0.0088482519
385250 0.0088472615
385350 0.008846272
385450 0.0088452833
385550 0.0088442962
385650 0.0088433114
385750 0.0088423301
385850 0.0088413514
385950 0.0088403756
386050 0.0088394031
386150 0.0088384342
386250 0.00883747
386350 0.008836511
386450 0.0088355573
386550 0.008834608
386650 0.0088336632
386750 0.0088327235
386850 0.0088317892
386950 0.0088308615
387050 0.0088299412
387150 0.0088290279
387250 0.0088281215
387350 0.008827222
387450 0.0088263278
387550 0.0088254367
387650 0.0088245486
387750 0.008823663
387850 0.0088227785
387950 0.0088218943
388050 0.0088210108
388150 0.0088201273
388250 0.0088192444
388350 0.0088183625
388450 0.0088174819
388550 0.0088166013
388650 0.0088157202
388750 0.008814838
388850 0.0088139551
388950 0.0088130722
389050 0.0088121899
389150 0.0088113077
389250 0.0088104248
389350 0.0088095414
389450 0.008808658
389550 0.0088077745
389650 0.0088068909
389750 0.0088060069
389850 0.0088051219
389950 0.0088042367
390050 0.0088033522
390150 0.0088024693
390250 0.0088015875
390350 0.0088007074
390450 0.0087998305
390550 0.0087989575
390650 0.0087980891
390750 0.0087972258
390850 0.0087963683
390950 0.0087955171
391050 0.0087946716
391150 0.0087938302
391250 0.0087929919
391350 0.0087921577
391450 0.0087913266
391550 0.0087904979
391650 0.008789672
391750 0.0087888497
391850 0.0087880306
391950 0.0087872146
392050 0.0087864014
392150 0.0087855899
392250 0.0087847787
392350 0.0087839677
392450 0.0087831573
392550 0.0087823471
392650 0.0087815362
392750 0.0087807247
392850 0.0087799126
392950 0.0087790997
393050 0.0087782845
393150 0.0087774676
393250 0.0087766486
393350 0.0087758287
393450 0.0087750095
393550 0.0087741905
393650 0.0087733717
393750 0.0087725533
393850 0.0087717334
393950 0.0087709113
394050 0.0087700872
394150 0.0087692612
394250 0.0087684333
394350 0.0087676043
394450 0.0087667752
394550 0.0087659464
394650 0.0087651183
394750 0.0087642911
394850 0.0087634652
394950 0.0087626398
395050 0.0087618147
395150 0.0087609905
395250 0.0087601669
395350 0.0087593434
395450 0.0087585197
395550 0.0087576947
395650 0.0087568689
395750 0.0087560426
395850 0.0087552163
395950 0.0087543904
396050 0.0087535653
396150 0.0087527416
396250 0.0087519194
396350 0.0087510977
396450 0.0087502767
396550 0.0087494566
396650 0.0087486382
396750 0.0087478218
396850 0.008747008
396950 0.0087461958
397050 0.0087453846
397150 0.0087445739
397250 0.0087437638
397350 0.0087429549
397450 0.0087421469
397550 0.00874134
397650 0.0087405341
397750 0.0087397292
397850 0.0087389254
397950 0.008738122
398050 0.00873732
398150 0.0087365198
398250 0.0087357222
398350 0.0087349273
398450 0.0087341356
398550 0.0087333477
398650 0.0087325622
398750 0.0087317798
398850 0.0087310007
398950 0.0087302252
399050 0.0087294532
399150 0.0087286846
399250 0.0087279194
399350 0.0087271575
399450 0.0087263989
399550 0.0087256421
399650 0.0087248868
399750 0.0087241331
399850 0.0087233803
399950 0.008722629
400050 0.0087218799
400150 0.0087211325
400250 0.0087203867
400350 0.0087196416
400450 0.0087188976
400550 0.0087181548
400650 0.0087174139
400750 0.0087166751
400850 0.008715939
400950 0.0087152054
401050 0.0087144754
401150 0.00871375
401250 0.0087130297
401350 0.0087123145
401450 0.0087116041
401550 0.0087108974
401650 0.0087101936
401750 0.0087094914
401850 0.0087087898
401950 0.0087080888
402050 0.0087073893
402150 0.0087066918
402250 0.0087059964
402350 0.0087053038
402450 0.0087046141
402550 0.0087039266
402650 0.0087032405
402750 0.0087025567
402850 0.0087018737
402950 0.0087011903
403050 0.008700507
403150 0.0086998242
403250 0.0086991421
403350 0.0086984612
403450 0.008697782
403550 0.0086971039
403650 0.0086964262
403750 0.0086957481
403850 0.00869507
403950 0.0086943916
404050 0.0086937121
404150 0.0086930318
404250 0.0086923513
404350 0.0086916713
404450 0.0086909929
404550 0.0086903168
404650 0.0086896421
404750 0.0086889675
404850 0.0086882934
404950 0.0086876198
405050 0.0086869481
405150 0.0086862796
405250 0.0086856146
405350 0.0086849529
405450 0.0086842936
405550 0.0086836365
405650 0.0086829809
405750 0.008682327
405850 0.0086816745
405950 0.0086810227
406050 0.0086803711
406150 0.008679719
406250 0.0086790668
406350 0.0086784137
406450 0.0086777594
406550 0.0086771036
406650 0.0086764463
406750 0.0086757879
406850 0.0086751292
406950 0.0086744708
407050 0.0086738119
407150 0.0086731516
407250 0.0086724907
407350 0.0086718304
407450 0.0086711718
407550 0.0086705145
407650 0.0086698582
407750 0.0086692026
407850 0.0086685474
407950 0.0086678921
408050 0.0086672361
408150 0.0086665789
408250 0.0086659207
408350 0.008665262
408450 0.0086646039
408550 0.0086639465
408650 0.0086632896
408750 0.0086626333
408850 0.0086619776
408950 0.0086613227
409050 0.0086606693
409150 0.0086600178
409250 0.0086593682
409350 0.0086587213
409450 0.0086580784
409550 0.0086574403
409650 0.0086568075
409750 0.0086561793
409850 0.0086555543
409950 0.0086549319
410050 0.0086543125
410150 0.0086536949
410250 0.0086530776
410350 0.0086524596
410450 0.0086518406
410550 0.0086512213
410650 0.0086506022
410750 0.0086499839
410850 0.0086493669
410950 0.0086487511
411050 0.0086481366
411150 0.0086475232
411250 0.0086469104
411350 0.0086462977
411450 0.0086456844
411550 0.0086450708
411650 0.0086444569
411750 0.008643843
411850 0.0086432289
411950 0.0086426154
412050 0.0086420031
412150 0.0086413923
412250 0.0086407835
412350 0.0086401769
412450 0.0086395725
412550 0.0086389695
412650 0.0086383675
412750 0.0086377657
412850 0.0086371641
412950 0.0086365625
413050 0.0086359609
413150 0.0086353597
413250 0.0086347592
413350 0.0086341594
413450 0.0086335594
413550 0.0086329593
413650 0.0086323589
413750 0.0086317579
413850 0.0086311572
413950 0.0086305565
414050 0.0086299557
414150 0.0086293535
414250 0.0086287497
414350 0.0086281437
414450 0.0086275339
414550 0.0086269196
414650 0.0086263006
414750 0.0086256767
414850 0.0086250486
414950 0.0086244169
415050 0.0086237811
415150 0.0086231414
415250 0.0086224983
415350 0.0086218514
415450 0.0086211999
415550 0.0086205436
415650 0.008619883
415750 0.0086192182
415850 0.0086185499
415950 0.0086178779
416050 0.0086172019
416150 0.008616522
416250 0.0086158378
416350 0.0086151483
416450 0.008614452
416550 0.008613749
416650 0.0086130403
416750 0.0086123271
416850 0.0086116099
416950 0.0086108889
417050 0.0086101639
417150 0.0086094361
417250 0.0086087074
417350 0.0086079775
417450 0.0086072458
417550 0.0086065126
417650 0.0086057775
417750 0.0086050407
417850 0.0086043022
417950 0.0086035623
418050 0.0086028219
418150 0.0086020819
418250 0.008601342
418350 0.0086006021
418450 0.0085998622
418550 0.0085991227
418650 0.0085983833
418750 0.0085976437
418850 0.0085969035
418950 0.0085961627
419050 0.0085954206
419150 0.0085946761
419250 0.0085939288
419350 0.008593179
419450 0.008592427
419550 0.0085916735
419650 0.008590919
419750 0.0085901646
419850 0.00858941
419950 0.0085886558
420050 0.008587903
420150 0.008587152
420250 0.0085864029
420350 0.0085856556
420450 0.0085849099
420550 0.0085841655
420650 0.0085834218
420750 0.008582679
420850 0.0085819369
420950 0.0085811953
421050 0.0085804543
421150 0.0085797137
421250 0.0085789724
421350 0.0085782311
421450 0.00857749
421550 0.0085767485
421650 0.008576006
421750 0.0085752621
421850 0.0085745168
421950 0.0085737698
422050 0.0085730224
422150 0.0085722755
422250 0.0085715281
422350 0.008570779
422450 0.0085700279
422550 0.0085692753
422650 0.0085685209
422750 0.0085677645
422850 0.0085670055
422950 0.0085662426
423050 0.0085654757
423150 0.0085647046
423250 0.0085639297
423350 0.0085631508
423450 0.0085623692
423550 0.0085615862
423650 0.0085608023
423750 0.0085600182
423850 0.0085592334
423950 0.0085584477
424050 0.0085576612
424150 0.008556874
424250 0.0085560858
424350 0.0085552963
424450 0.0085545059
424550 0.0085537145
424650 0.0085529203
424750 0.008552122
424850 0.0085513197
424950 0.0085505138
425050 0.0085497042
425150 0.0085488908
425250 0.0085480734
425350 0.0085472513
425450 0.0085464238
425550 0.0085455914
425650 0.0085447538
425750 0.0085439115
425850 0.0085430657
425950 0.0085422171
426050 0.0085413657
426150 0.0085405115
426250 0.0085396544
426350 0.0085387946
426450 0.0085379308
426550 0.0085370622
426650 0.0085361878
426750 0.0085353067
426850 0.0085344192
426950 0.0085335253
427050 0.0085326256
427150 0.0085317214
427250 0.0085308135
427350 0.0085299025
427450 0.0085289886
427550 0.0085280723
427650 0.0085271543
427750 0.0085262346
427850 0.0085253135
427950 0.0085243919
428050 0.0085234701
428150 0.0085225487
428250 0.0085216276
428350 0.0085207073
428450 0.0085197876
428550 0.0085188671
428650 0.0085179445
428750 0.008517019
428850 0.0085160903
428950 0.0085151591
429050 0.0085142269
429150 0.0085132939
429250 0.0085123592
429350 0.0085114233
429450 0.0085104861
429550 0.0085095474
429650 0.0085086072
429750 0.008507665
429850 0.0085067201
429950 0.0085057721
430050 0.0085048195
430150 0.0085038617
430250 0.0085028989
430350 0.008501932
430450 0.0085009616
430550 0.0084999885
430650 0.0084990135
430750 0.0084980364
430850 0.0084970567
430950 0.008496075
431050 0.0084950922
431150 0.0084941087
431250 0.0084931252
431350 0.0084921411
431450 0.008491157
431550 0.0084901744
431650 0.008489193
431750 0.0084882132
431850 0.0084872359
431950 0.0084862618
432050 0.00848529
432150 0.008484321
432250 0.0084833551
432350 0.0084823918
432450 0.0084814304
432550 0.0084804698
432650 0.0084795095
432750 0.00847855
432850 0.0084775911
432950 0.0084766328
433050 0.0084756758
433150 0.008474721
433250 0.0084737678
433350 0.0084728165
433450 0.0084718672
433550 0.0084709192
433650 0.0084699725
433750 0.0084690271
433850 0.0084680825
433950 0.0084671383
434050 0.0084661951
434150 0.0084652522
434250 0.0084643102
434350 0.0084633681
434450 0.0084624257
434550 0.0084614819
434650 0.0084605363
434750 0.0084595884
434850 0.0084586378
434950 0.0084576844
435050 0.0084567275
435150 0.008455767
435250 0.0084548035
435350 0.0084538369
435450 0.008452868
435550 0.0084518978
435650 0.008450926
435750 0.0084499529
435850 0.0084489791
435950 0.0084480055
436050 0.0084470334
436150 0.0084460642
436250 0.0084450991
436350 0.0084441378
436450 0.0084431797
436550 0.0084422244
436650 0.0084412727
436750 0.008440326
436850 0.0084393836
436950 0.0084384448
437050 0.0084375089
437150 0.0084365756
437250 0.0084356438
437350 0.008434713
437450 0.0084337837
437550 0.0084328568
437650 0.0084319317
437750 0.0084310077
437850 0.0084300857
437950 0.0084291652
438050 0.0084282457
438150 0.0084273272
438250 0.0084264096
438350 0.0084254921
438450 0.0084245746
438550 0.0084236575
438650 0.0084227413
438750 0.0084218264
438850 0.0084209136
438950 0.008420002
439050 0.0084190895
439150 0.0084181752
439250 0.0084172592
439350 0.0084163406
439450 0.0084154195
439550 0.0084144968
439650 0.0084135734
439750 0.0084126493
439850 0.0084117253
439950 0.0084108024
440050 0.008409881
440150 0.0084089619
440250 0.0084080456
440350 0.0084071326
440450 0.0084062231
440550 0.0084053165
440650 0.0084044128
440750 0.008403513
440850 0.0084026173
440950 0.0084017251
441050 0.008400836
441150 0.0083999494
441250 0.0083990645
441350 0.0083981809
441450 0.0083972972
441550 0.008396413
441650 0.0083955284
441750 0.0083946434
441850 0.0083937585
441950 0.0083928735
442050 0.008391989
442150 0.0083911048
442250 0.0083902208
442350 0.0083893364
442450 0.0083884513
442550 0.0083875651
442650 0.0083866784
442750 0.0083857917
442850 0.0083849057
442950 0.0083840208
443050 0.0083831368
443150 0.0083822538
443250 0.0083813713
443350 0.0083804895
443450 0.0083796073
443550 0.0083787251
443650 0.0083778442
443750 0.0083769645
443850 0.0083760859
443950 0.0083752077
444050 0.0083743305
444150 0.0083734541
444250 0.0083725794
444350 0.0083717072
444450 0.0083708392
444550 0.0083699756
444650 0.0083691166
444750 0.0083682626
444850 0.0083674131
444950 0.0083665678
445050 0.0083657257
445150 0.0083648859
445250 0.008364049
445350 0.0083632144
445450 0.0083623822
445550 0.0083615531
445650 0.0083607282
445750 0.0083599075
445850 0.0083590921
445950 0.0083582827
446050 0.0083574798
446150 0.0083566822
446250 0.0083558881
446350 0.0083550959
446450 0.0083543058
446550 0.0083535181
446650 0.0083527329
446750 0.0083519492
446850 0.0083511666
446950 0.0083503839
447050 0.0083496005
447150 0.0083488169
447250 0.008348033
447350 0.00834725
447450 0.0083464688
447550 0.0083456893
447650 0.0083449121
447750 0.0083441373
447850 0.0083433654
447950 0.0083425953
448050 0.0083418276
448150 0.0083410625
448250 0.0083402993
448350 0.0083395382
448450 0.0083387792
448550 0.0083380213
448650 0.0083372649
448750 0.0083365096
448850 0.0083357548
448950 0.0083349997
449050 0.008334245
449150 0.0083334904
449250 0.0083327357
449350 0.0083319805
449450 0.0083312243
449550 0.0083304674
449650 0.0083297102
449750 0.0083289524
449850 0.0083281943
449950 0.0083274361
450050 0.0083266784
450150 0.0083259204
450250 0.0083251617
450350 0.0083244024
450450 0.0083236435
450550 0.0083228854
450650 0.0083221279
450750 0.0083213698
450850 0.0083206111
450950 0.0083198522
451050 0.0083190934
451150 0.0083183345
451250 0.0083175758
451350 0.0083168178
451450 0.0083160605
451550 0.0083153035
451650 0.0083145462
451750 0.0083137886
451850 0.0083130306
451950 0.0083122727
452050 0.0083115155
452150 0.0083107597
452250 0.0083100047
452350 0.0083092501
452450 0.0083084959
452550 0.0083077426
452650 0.0083069908
452750 0.0083062397
452850 0.008305489
452950 0.0083047382
453050 0.0083039873
453150 0.008303236
453250 0.0083024836
453350 0.00830173
453450 0.0083009749
453550 0.008300219
453650 0.0082994627
453750 0.0082987065
453850 0.0082979507
453950 0.0082971951
454050 0.0082964385
454150 0.0082956809
454250 0.0082949223
454350 0.0082941626
454450 0.0082934014
454550 0.0082926383
454650 0.0082918744
454750 0.0082911104
454850 0.0082903466
454950 0.0082895832
455050 0.0082888213
455150 0.0082880605
455250 0.0082873014
455350 0.0082865428
455450 0.0082857834
455550 0.0082850232
455650 0.0082842615
455750 0.0082834976
455850 0.0082827319
455950 0.0082819634
456050 0.008281192
456150 0.0082804177
456250 0.0082796405
456350 0.0082788607
456450 0.0082780798
456550 0.0082772983
456650 0.0082765165
456750 0.0082757346
456850 0.0082749521
456950 0.0082741683
457050 0.0082733829
457150 0.0082725952
457250 0.008271804
457350 0.0082710086
457450 0.0082702085
457550 0.0082694035
457650 0.0082685934
457750 0.0082677783
457850 0.0082669582
457950 0.0082661329
458050 0.0082653015
458150 0.0082644632
458250 0.008263618
458350 0.008262765
458450 0.0082619046
458550 0.0082610375
458650 0.0082601639
458750 0.0082592852
458850 0.0082584022
458950 0.0082575158
459050 0.0082566263
459150 0.0082557336
459250 0.008254838
459350 0.0082539394
459450 0.0082530379
459550 0.0082521331
459650 0.0082512259
459750 0.0082503164
459850 0.0082494041
459950 0.0082484885
460050 0.0082475697
460150 0.0082466482
460250 0.0082457227
460350 0.0082447924
460450 0.0082438567
460550 0.008242917
460650 0.008241974
460750 0.0082410278
460850 0.0082400783
460950 0.0082391261
461050 0.0082381717
461150 0.0082372162
461250 0.0082362592
461350 0.0082353017
461450 0.0082343444
461550 0.0082333865
461650 0.0082324282
461750 0.0082314699
461850 0.0082305109
461950 0.0082295506
462050 0.0082285887
462150 0.0082276251
462250 0.0082266591
462350 0.008225691
462450 0.008224721
462550 0.0082237492
462650 0.0082227752
462750 0.0082217993
462850 0.008220821
462950 0.0082198397
463050 0.0082188553
463150 0.008217868
463250 0.0082168785
463350 0.0082158865
463450 0.0082148918
463550 0.0082138947
463650 0.0082128965
463750 0.0082118974
463850 0.0082108976
463950 0.008209897
464050 0.0082088958
464150 0.0082078945
464250 0.0082068936
464350 0.0082058933
464450 0.0082048935
464550 0.0082038946
464650 0.0082028976
464750 0.0082019038
464850 0.008200914
464950 0.0081999288
465050 0.008198949
465150 0.0081979752
465250 0.0081970072
465350 0.0081960443
465450 0.0081950857
465550 0.0081941321
465650 0.0081931832
465750 0.0081922383
465850 0.0081912964
465950 0.008190357
466050 0.008189419
466150 0.0081884825
466250 0.0081875468
466350 0.0081866122
466450 0.0081856777
466550 0.0081847428
466650 0.0081838075
466750 0.008182872
466850 0.0081819356
466950 0.0081809995
467050 0.0081800643
467150 0.0081791307
467250 0.0081781992
467350 0.0081772715
467450 0.0081763474
467550 0.0081754274
467650 0.0081745118
467750 0.0081735999
467850 0.0081726902
467950 0.0081717815
468050 0.0081708727
468150 0.0081699634
468250 0.008169054
468350 0.0081681445
468450 0.0081672344
468550 0.0081663242
468650 0.0081654139
468750 0.0081645029
468850 0.008163591
468950 0.0081626781
469050 0.008161763
469150 0.008160846
469250 0.0081599274
469350 0.008159007
469450 0.0081580849
469550 0.0081571621
469650 0.0081562378
469750 0.0081553126
469850 0.0081543867
469950 0.0081534599
470050 0.0081525319
470150 0.0081516023
470250 0.0081506719
470350 0.0081497405
470450 0.008148808
470550 0.0081478742
470650 0.0081469398
470750 0.008146005
470850 0.0081450699
470950 0.0081441351
471050 0.0081432015
471150 0.0081422699
471250 0.0081413405
471350 0.0081404127
471450 0.0081394857
471550 0.0081385597
471650 0.0081376363
471750 0.008136715
471850 0.008135796
471950 0.008134878
472050 0.0081339608
472150 0.0081330446
472250 0.0081321287
472350 0.0081312131
472450 0.0081302973
472550 0.008129382
472650 0.0081284681
472750 0.0081275567
472850 0.0081266492
472950 0.0081257466
473050 0.0081248476
473150 0.0081239501
473250 0.0081230521
473350 0.0081221512
473450 0.0081212464
473550 0.0081203371
473650 0.0081194228
473750 0.0081185038
473850 0.0081175806
473950 0.0081166527
474050 0.0081157203
474150 0.0081147848
474250 0.0081138479
474350 0.0081129109
474450 0.0081119743
474550 0.0081110394
474650 0.0081101065
474750 0.0081091757
474850 0.008108247
474950 0.0081073196
475050 0.0081063929
475150 0.0081054671
475250 0.0081045428
475350 0.0081036206
475450 0.0081026995
475550 0.0081017793
475650 0.0081008605
475750 0.0080999425
475850 0.0080990245
475950 0.0080981059
476050 0.0080971862
476150 0.0080962661
476250 0.0080953464
476350 0.0080944268
476450 0.0080935077
476550 0.0080925892
476650 0.0080916705
476750 0.0080907511
476850 0.0080898316
476950 0.0080889125
477050 0.0080879939
477150 0.0080870771
477250 0.0080861612
477350 0.0080852458
477450 0.0080843308
477550 0.0080834166
477650 0.008082504
477750 0.008081593
477850 0.0080806844
477950 0.0080797789
478050 0.0080788774
478150 0.008077981
478250 0.0080770896
478350 0.0080762053
478450 0.0080753281
478550 0.0080744566
478650 0.0080735893
478750 0.008072725
478850 0.0080718635
478950 0.0080710037
479050 0.0080701436
479150 0.008069282
479250 0.0080684176
479350 0.0080675489
479450 0.0080666758
479550 0.0080657994
479650 0.0080649196
479750 0.0080640359
479850 0.0080631487
479950 0.0080622587
480050 0.0080613668
480150 0.0080604728
480250 0.0080595761
480350 0.0080586767
480450 0.0080577739
480550 0.0080568673
480650 0.0080559576
480750 0.0080550453
480850 0.0080541306
480950 0.0080532133
481050 0.0080522921
481150 0.0080513665
481250 0.0080504367
481350 0.0080495029
481450 0.0080485641
481550 0.0080476212
481650 0.0080466743
481750 0.0080457244
481850 0.0080447723
481950 0.008043818
482050 0.0080428609
482150 0.0080419009
482250 0.008040938
482350 0.0080399726
482450 0.0080390049
482550 0.008038036
482650 0.0080370665
482750 0.0080360962
482850 0.0080351241
482950 0.0080341489
483050 0.0080331697
483150 0.0080321857
483250 0.008031195
483350 0.0080301967
483450 0.008029191
483550 0.0080281784
483650 0.0080271604
483750 0.0080261367
483850 0.0080251077
483950 0.0080240753
484050 0.0080230412
484150 0.0080220058
484250 0.0080209696
484350 0.0080199336
484450 0.0080188989
484550 0.0080178652
484650 0.0080168323
484750 0.0080157997
484850 0.0080147663
484950 0.0080137324
485050 0.0080126986
485150 0.0080116643
485250 0.00801063
485350 0.0080095959
485450 0.0080085618
485550 0.0080075284
485650 0.0080064953
485750 0.0080054624
485850 0.0080044285
485950 0.0080033923
486050 0.0080023543
486150 0.0080013145
486250 0.0080002733
486350 0.0079992297
486450 0.0079981833
486550 0.0079971337
486650 0.0079960801
486750 0.007995021
486850 0.0079939553
486950 0.0079928831
487050 0.0079918048
487150 0.0079907224
487250 0.0079896376
487350 0.0079885515
487450 0.0079874647
487550 0.007986376
487650 0.0079852848
487750 0.0079841919
487850 0.0079830969
487950 0.0079819997
488050 0.0079809007
488150 0.0079798017
488250 0.0079787032
488350 0.0079776052
488450 0.007976508
488550 0.0079754107
488650 0.0079743129
488750 0.0079732151
488850 0.0079721173
488950 0.0079710193
489050 0.0079699212
489150 0.0079688238
489250 0.007967726
489350 0.0079666279
489450 0.0079655307
489550 0.0079644341
489650 0.0079633387
489750 0.0079622452
489850 0.0079611528
489950 0.007960061
490050 0.00795897
490150 0.0079578788
490250 0.0079567862
490350 0.0079556922
490450 0.0079545969
490550 0.0079534994
490650 0.0079523997
490750 0.0079512991
490850 0.007950198
490950 0.0079490954
491050 0.0079479905
491150 0.0079468841
491250 0.0079457765
491350 0.0079446664
491450 0.007943553
491550 0.0079424353
491650 0.0079413128
491750 0.0079401848
491850 0.0079390507
491950 0.0079379083
492050 0.0079367566
492150 0.0079355971
492250 0.0079344306
492350 0.0079332579
492450 0.0079320806
492550 0.0079309002
492650 0.0079297172
492750 0.0079285323
492850 0.0079273462
492950 0.0079261598
493050 0.0079249736
493150 0.0079237878
493250 0.0079226033
493350 0.0079214199
493450 0.0079202363
493550 0.0079190514
493650 0.0079178658
493750 0.007916678
493850 0.0079154885
493950 0.0079142964
494050 0.0079131009
494150 0.0079119017
494250 0.0079106987
494350 0.0079094924
494450 0.0079082847
494550 0.0079070764
494650 0.0079058668
494750 0.0079046558
494850 0.0079034448
494950 0.0079022342
495050 0.0079010242
495150 0.0078998148
495250 0.0078986064
495350 0.0078974
495450 0.0078961971
495550 0.0078949984
495650 0.0078938036
495750 0.0078926134
495850 0.0078914273
495950 0.0078902442
496050 0.0078890636
496150 0.0078878866
496250 0.007886714
496350 0.007885546
496450 0.007884382
496550 0.0078832218
496650 0.0078820653
496750 0.00788091
496850 0.007879756
496950 0.0078786032
497050 0.0078774511
497150 0.0078762989
497250 0.007875147
497350 0.0078739957
497450 0.0078728461
497550 0.0078716999
497650 0.0078705565
497750 0.0078694155
497850 0.0078682767
497950 0.0078671397
498050 0.0078660041
498150 0.0078648699
498250 0.0078637367
498350 0.0078626055
498450 0.0078614765
498550 0.0078603502
498650 0.0078592265
498750 0.0078581048
498850 0.0078569847
498950 0.0078558663
499050 0.0078547507
499150 0.0078536376
499250 0.0078525265
499350 0.0078514172
499450 0.0078503094
499550 0.0078492026
499650 0.0078480957
499750 0.0078469886
499850 0.0078458815
499950 0.0078447752
500050 0.0078436695
500150 0.0078425638
500250 0.007841457
500350 0.0078403493
500450 0.0078392413
500550 0.0078381331
500650 0.0078370252
500750 0.0078359174
500850 0.0078348098
500950 0.007833702
501050 0.007832594
501150 0.0078314865
501250 0.0078303803
501350 0.0078292748
501450 0.0078281695
501550 0.0078270649
501650 0.0078259608
501750 0.007824857
501850 0.0078237545
501950 0.007822653
502050 0.0078215525
502150 0.0078204521
502250 0.0078193525
502350 0.0078182548
502450 0.007817159
502550 0.0078160646
502650 0.0078149707
502750 0.007813878
502850 0.0078127867
502950 0.0078116962
503050 0.0078106051
503150 0.0078095133
503250 0.0078084208
503350 0.0078073265
503450 0.0078062308
503550 0.0078051338
503650 0.0078040357
503750 0.0078029379
503850 0.0078018401
503950 0.0078007427
504050 0.0077996465
504150 0.0077985514
504250 0.0077974575
504350 0.0077963654
504450 0.007795276
504550 0.0077941896
504650 0.0077931057
504750 0.0077920247
504850 0.0077909473
504950 0.0077898729
505050 0.0077888004
505150 0.0077877288
505250 0.0077866586
505350 0.0077855899
505450 0.007784523
505550 0.0077834571
505650 0.0077823915
505750 0.0077813269
505850 0.007780263
505950 0.007779199
506050 0.0077781347
506150 0.0077770708
506250 0.0077760068
506350 0.0077749428
506450 0.0077738784
506550 0.0077728131
506650 0.0077717467
506750 0.0077706795
506850 0.0077696116
506950 0.0077685436
507050 0.0077674759
507150 0.0077664081
507250 0.0077653393
507350 0.0077642695
507450 0.0077631989
507550 0.0077621275
507650 0.0077610544
507750 0.0077599784
507850 0.0077588996
507950 0.007757819
508050 0.0077567366
508150 0.0077556529
508250 0.0077545678
508350 0.0077534808
508450 0.0077523908
508550 0.0077512969
508650 0.0077501982
508750 0.0077490955
508850 0.0077479909
508950 0.0077468867
509050 0.0077457826
509150 0.0077446784
509250 0.0077435746
509350 0.007742472
509450 0.0077413702
509550 0.0077402699
509650 0.007739171
509750 0.0077380724
509850 0.0077369731
509950 0.0077358718
510050 0.0077347678
510150 0.0077336606
510250 0.00773255
510350 0.0077314357
510450 0.0077303186
510550 0.007729198
510650 0.0077280743
510750 0.0077269482
510850 0.0077258195
510950 0.0077246877
511050 0.0077235542
511150 0.0077224197
511250 0.0077212844
511350 0.0077201487
511450 0.0077190149
511550 0.0077178837
511650 0.0077167544
511750 0.007715626
511850 0.0077144978
511950 0.0077133677
512050 0.0077122344
512150 0.0077110983
512250 0.007709959
512350 0.0077088169
512450 0.0077076727
512550 0.0077065277
512650 0.0077053815
512750 0.0077042344
512850 0.0077030875
512950 0.0077019404
513050 0.0077007916
513150 0.007699641
513250 0.0076984899
513350 0.0076973386
513450 0.0076961868
513550 0.0076950352
513650 0.0076938835
513750 0.0076927316
513850 0.0076915798
513950 0.007690427
514050 0.0076892724
514150 0.0076881158
514250 0.0076869582
514350 0.0076857999
514450 0.0076846399
514550 0.0076834784
514650 0.007682316
514750 0.0076811525
514850 0.0076799867
514950 0.0076788178
515050 0.0076776454
515150 0.0076764703
515250 0.0076752931
515350 0.0076741142
515450 0.0076729353
515550 0.0076717568
515650 0.00767058
515750 0.0076694059
515850 0.007668235
515950 0.0076670661
516050 0.0076658983
516150 0.0076647315
516250 0.0076635665
516350 0.0076624042
516450 0.0076612453
516550 0.0076600904
516650 0.0076589388
516750 0.0076577887
516850 0.0076566404
516950 0.0076554942
517050 0.0076543492
517150 0.0076532052
517250 0.0076520609
517350 0.0076509161
517450 0.0076497711
517550 0.0076486255
517650 0.0076474788
517750 0.0076463305
517850 0.0076451806
517950 0.0076440286
518050 0.0076428737
518150 0.007641716
518250 0.007640556
518350 0.0076393942
518450 0.0076382302
518550 0.007637064
518650 0.007635895
518750 0.0076347221
518850 0.0076335458
518950 0.0076323665
519050 0.0076311832
519150 0.0076299966
519250 0.0076288064
519350 0.0076276123
519450 0.0076264143
519550 0.0076252134
519650 0.0076240096
519750 0.0076228034
519850 0.0076215948
519950 0.0076203837
520050 0.0076191699
520150 0.0076179529
520250 0.0076167321
520350 0.007615508
520450 0.0076142801
520550 0.0076130479
520650 0.007611811
520750 0.0076105694
520850 0.0076093235
520950 0.0076080739
521050 0.0076068216
521150 0.007605567
521250 0.0076043095
521350 0.0076030499
521450 0.0076017883
521550 0.0076005235
521650 0.0075992564
521750 0.0075979874
521850 0.0075967166
521950 0.0075954435
522050 0.0075941675
522150 0.0075928877
522250 0.0075916027
522350 0.0075903106
522450 0.0075890105
522550 0.0075877032
522650 0.0075863881
522750 0.0075850653
522850 0.0075837367
522950 0.0075824044
523050 0.0075810696
523150 0.0075797322
523250 0.007578392
523350 0.0075770502
523450 0.0075757079
523550 0.0075743638
523650 0.0075730174
523750 0.0075716684
523850 0.0075703189
523950 0.0075689691
524050 0.00756762
524150 0.0075662723
524250 0.007564925
524350 0.0075635771
524450 0.0075622274
524550 0.0075608743
524650 0.007559518
524750 0.0075581594
524850 0.0075568001
524950 0.0075554406
525050 0.0075540809
525150 0.0075527191
525250 0.0075513556
525350 0.0075499916
525450 0.0075486287
525550 0.0075472682
525650 0.0075459102
525750 0.0075445558
525850 0.007543205
525950 0.0075418568
526050 0.007540512
526150 0.0075391697
526250 0.0075378308
526350 0.0075364953
526450 0.0075351611
526550 0.0075338282
526650 0.0075324973
526750 0.0075311672
526850 0.0075298379
526950 0.0075285095
527050 0.0075271815
527150 0.0075258534
527250 0.0075245263
527350 0.0075231989
527450 0.0075218712
527550 0.0075205428
527650 0.0075192147
527750 0.0075178876
527850 0.0075165615
527950 0.0075152348
528050 0.007513908
528150 0.0075125818
528250 0.0075112569
528350 0.0075099336
528450 0.0075086122
528550 0.0075072935
528650 0.0075059778
528750 0.0075046639
528850 0.0075033507
528950 0.0075020373
529050 0.0075007232
529150 0.0074994095
529250 0.007498097
529350 0.0074967857
529450 0.0074954768
529550 0.007494171
529650 0.0074928687
529750 0.0074915686
529850 0.0074902703
529950 0.0074889745
530050 0.0074876816
530150 0.0074863897
530250 0.0074850984
530350 0.0074838087
530450 0.0074825215
530550 0.007481236
530650 0.0074799513
530750 0.0074786674
530850 0.0074773851
530950 0.0074761051
531050 0.0074748267
531150 0.0074735497
531250 0.0074722738
531350 0.0074709993
531450 0.0074697266
531550 0.0074684554
531650 0.0074671854
531750 0.0074659173
531850 0.0074646527
531950 0.0074633914
532050 0.0074621341
532150 0.0074608801
532250 0.0074596281
532350 0.0074583773
532450 0.007457127
532550 0.0074558774
532650 0.0074546281
532750 0.0074533808
532850 0.0074521374
532950 0.0074508978
533050 0.0074496608
533150 0.007448425
533250 0.0074471908
533350 0.0074459593
533450 0.0074447311
533550 0.0074435078
533650 0.0074422889
533750 0.0074410744
533850 0.0074398635
533950 0.0074386547
534050 0.0074374482
534150 0.0074362453
534250 0.007435046
534350 0.0074338496
534450 0.0074326563
534550 0.0074314661
534650 0.0074302776
534750 0.007429089
534850 0.0074278996
534950 0.007426709
535050 0.0074255174
535150 0.0074243259
535250 0.0074231349
535350 0.0074219439
535450 0.007420752
535550 0.0074195594
535650 0.0074183671
535750 0.007417176
535850 0.0074159866
535950 0.0074147988
536050 0.0074136132
536150 0.0074124284
536250 0.0074112446
536350 0.007410061
536450 0.0074088764
536550 0.0074076914
536650 0.0074065066
536750 0.0074053219
536850 0.0074041372
536950 0.0074029529
537050 0.0074017695
537150 0.0074005868
537250 0.0073994048
537350 0.0073982242
537450 0.007397045
537550 0.0073958665
537650 0.0073946881
537750 0.007393509
537850 0.0073923284
537950 0.0073911451
538050 0.007389959
538150 0.0073887693
538250 0.0073875747
538350 0.0073863745
538450 0.0073851695
538550 0.0073839595
538650 0.0073827444
538750 0.0073815245
538850 0.0073803007
538950 0.0073790744
539050 0.0073778466
539150 0.0073766185
539250 0.0073753904
539350 0.0073741614
539450 0.0073729319
539550 0.0073717024
539650 0.0073704737
539750 0.0073692471
539850 0.0073680237
539950 0.0073668041
540050 0.007365589
540150 0.0073643795
540250 0.0073631756
540350 0.0073619771
540450 0.0073607836
540550 0.0073595953
540650 0.0073584113
540750 0.0073572307
540850 0.007356054
540950 0.0073548815
541050 0.0073537134
541150 0.0073525504
541250 0.0073513924
541350 0.0073502398
541450 0.0073490915
541550 0.0073479479
541650 0.0073468091
541750 0.0073456746
541850 0.0073445441
541950 0.0073434174
542050 0.0073422955
542150 0.0073411791
542250 0.0073400674
542350 0.0073389594
542450 0.0073378555
542550 0.0073367556
542650 0.00733566
542750 0.0073345673
542850 0.007333476
542950 0.0073323869
543050 0.0073313006
543150 0.0073302188
543250 0.0073291421
543350 0.0073280726
543450 0.0073270108
543550 0.0073259561
543650 0.0073249071
543750 0.0073238642
543850 0.0073228259
543950 0.0073217903
544050 0.0073207555
544150 0.0073197212
544250 0.007318688
544350 0.0073176558
544450 0.0073166242
544550 0.0073155927
544650 0.0073145603
544750 0.0073135274
544850 0.0073124946
544950 0.0073114621
545050 0.0073104311
545150 0.0073094019
545250 0.0073083751
545350 0.0073073499
545450 0.0073063262
545550 0.0073053037
545650 0.0073042822
545750 0.0073032619
545850 0.0073022445
545950 0.0073012303
546050 0.0073002205
546150 0.0072992158
546250 0.0072982153
546350 0.0072972184
546450 0.0072962249
546550 0.0072952338
546650 0.0072942443
546750 0.0072932556
546850 0.0072922677
546950 0.00729128
547050 0.007290291
547150 0.0072892995
547250 0.007288305
547350 0.0072873077
547450 0.007286307
547550 0.0072853033
547650 0.0072842969
547750 0.0072832873
547850 0.007282274
547950 0.0072812563
548050 0.0072802336
548150 0.0072792078
548250 0.0072781799
548350 0.0072771493
548450 0.0072761159
548550 0.0072750814
548650 0.007274046
548750 0.0072730077
548850 0.0072719668
548950 0.0072709235
549050 0.0072698776
549150 0.0072688275
549250 0.0072677731
549350 0.0072667143
549450 0.0072656519
549550 0.0072645867
549650 0.0072635182
549750 0.0072624453
549850 0.0072613676
549950 0.0072602856
550050 0.0072591999
550150 0.0072581102
550250 0.0072570165
550350 0.0072559186
550450 0.0072548161
550550 0.0072537084
550650 0.007252596
550750 0.0072514798
550850 0.0072503604
550950 0.0072492384
551050 0.0072481132
551150 0.0072469843
551250 0.0072458516
551350 0.0072447149
551450 0.0072435729
551550 0.0072424248
551650 0.0072412698
551750 0.007240107
551850 0.0072389377
551950 0.0072377637
552050 0.0072365852
552150 0.0072354026
552250 0.0072342165
552350 0.0072330264
552450 0.0072318335
552550 0.0072306379
552650 0.00722944
552750 0.0072282402
552850 0.0072270389
552950 0.007225836
553050 0.0072246312
553150 0.007223424
553250 0.0072222143
553350 0.0072210029
553450 0.0072197895
553550 0.0072185758
553650 0.0072173628
553750 0.0072161492
553850 0.0072149341
553950 0.0072137182
554050 0.0072125021
554150 0.0072112864
554250 0.0072100705
554350 0.007208854
554450 0.0072076365
554550 0.0072064181
554650 0.0072051984
554750 0.0072039783
554850 0.0072027574
554950 0.0072015334
555050 0.0072003054
555150 0.0071990723
555250 0.0071978328
555350 0.0071965861
555450 0.0071953338
555550 0.0071940757
555650 0.0071928106
555750 0.0071915387
555850 0.0071902601
555950 0.0071889754
556050 0.0071876855
556150 0.0071863926
556250 0.0071850984
556350 0.0071838032
556450 0.0071825066
556550 0.007181207
556650 0.0071799061
556750 0.0071786068
556850 0.0071773091
556950 0.0071760114
557050 0.0071747135
557150 0.0071734158
557250 0.007172118
557350 0.0071708192
557450 0.0071695187
557550 0.0071682169
557650 0.0071669129
557750 0.0071656063
557850 0.0071642989
557950 0.0071629911
558050 0.0071616826
558150 0.007160373
558250 0.0071590634
558350 0.0071577553
558450 0.007156448
558550 0.0071551398
558650 0.0071538295
558750 0.0071525169
558850 0.0071512017
558950 0.0071498851
559050 0.0071485674
559150 0.0071472489
559250 0.0071459294
559350 0.0071446103
559450 0.0071432914
559550 0.007141972
559650 0.0071406548
559750 0.0071393419
559850 0.0071380331
559950 0.0071367271
560050 0.0071354234
560150 0.0071341219
560250 0.0071328226
560350 0.0071315245
560450 0.0071302262
560550 0.0071289271
560650 0.0071276262
560750 0.0071263225
560850 0.0071250154
560950 0.0071237064
561050 0.0071223965
561150 0.0071210852
561250 0.0071197711
561350 0.0071184543
561450 0.0071171357
561550 0.0071158176
561650 0.007114499
561750 0.0071131804
561850 0.0071118614
561950 0.007110541
562050 0.0071092189
562150 0.0071078952
562250 0.0071065699
562350 0.0071052422
562450 0.0071039119
562550 0.0071025788
562650 0.0071012415
562750 0.0070998988
562850 0.0070985504
562950 0.0070971981
563050 0.0070958419
563150 0.007094481
563250 0.0070931154
563350 0.0070917463
563450 0.0070903753
563550 0.0070890017
563650 0.0070876255
563750 0.0070862473
563850 0.0070848678
563950 0.0070834875
564050 0.0070821066
564150 0.0070807237
564250 0.0070793386
564350 0.0070779522
564450 0.0070765641
564550 0.0070751733
564650 0.0070737795
564750 0.0070723828
564850 0.0070709824
564950 0.0070695772
565050 0.0070681661
565150 0.0070667488
565250 0.0070653242
565350 0.0070638916
565450 0.0070624511
565550 0.0070610038
565650 0.0070595495
565750 0.0070580882
565850 0.0070566227
565950 0.0070551536
566050 0.0070536792
566150 0.0070521998
566250 0.0070507164
566350 0.0070492285
566450 0.0070477364
566550 0.0070462409
566650 0.0070447429
566750 0.0070432422
566850 0.0070417395
566950 0.0070402349
567050 0.0070387292
567150 0.0070372234
567250 0.0070357164
567350 0.0070342071
567450 0.0070326959
567550 0.0070311835
567650 0.0070296704
567750 0.0070281554
567850 0.0070266374
567950 0.007025116
568050 0.0070235914
568150 0.0070220646
568250 0.0070205347
568350 0.0070190002
568450 0.0070174608
568550 0.007015917
568650 0.0070143694
568750 0.0070128169
568850 0.0070112599
568950 0.0070096984
569050 0.0070081329
569150 0.0070065652
569250 0.0070049964
569350 0.0070034261
569450 0.0070018538
569550 0.0070002795
569650 0.0069987039
569750 0.0069971286
569850 0.0069955552
569950 0.0069939841
570050 0.0069924155
570150 0.0069908492
570250 0.0069892861
570350 0.006987726
570450 0.0069861687
570550 0.0069846139
570650 0.0069830607
570750 0.0069815089
570850 0.0069799584
570950 0.006978409
571050 0.0069768612
571150 0.0069753153
571250 0.0069737707
571350 0.0069722277
571450 0.0069706868
571550 0.0069691485
571650 0.006967614
571750 0.0069660847
571850 0.0069645621
571950 0.0069630457
572050 0.0069615336
572150 0.0069600237
572250 0.0069585133
572350 0.0069570022
572450 0.0069554922
572550 0.0069539838
572650 0.0069524771
572750 0.0069509718
572850 0.0069494667
572950 0.0069479618
573050 0.0069464576
573150 0.0069449533
573250 0.0069434509
573350 0.0069419499
573450 0.0069404488
573550 0.0069389466
573650 0.0069374431
573750 0.0069359371
573850 0.0069344276
573950 0.0069329124
574050 0.006931389
574150 0.0069298569
574250 0.0069283179
574350 0.0069267747
574450 0.0069252297
574550 0.0069236841
574650 0.0069221376
574750 0.0069205907
574850 0.0069190442
574950 0.0069174985
575050 0.0069159537
575150 0.0069144088
575250 0.0069128643
575350 0.0069113202
575450 0.0069097779
575550 0.0069082392
575650 0.0069067039
575750 0.0069051731
575850 0.006903647
575950 0.0069021264
576050 0.0069006117
576150 0.0068991027
576250 0.0068975982
576350 0.0068960967
576450 0.0068945952
576550 0.0068930925
576650 0.0068915885
576750 0.0068900838
576850 0.0068885781
576950 0.0068870706
577050 0.0068855618
577150 0.0068840519
577250 0.0068825413
577350 0.0068810285
577450 0.0068795133
577550 0.0068779966
577650 0.0068764786
577750 0.0068749599
577850 0.0068734408
577950 0.0068719207
578050 0.0068703981
578150 0.0068688729
578250 0.006867345
578350 0.006865814
578450 0.0068642808
578550 0.0068627465
578650 0.006861212
578750 0.006859677
578850 0.0068581421
578950 0.0068566065
579050 0.00685507
579150 0.0068535323
579250 0.0068519938
579350 0.0068504545
579450 0.0068489146
579550 0.0068473738
579650 0.0068458319
579750 0.0068442884
579850 0.0068427445
579950 0.0068412
580050 0.0068396542
580150 0.0068381077
580250 0.0068365594
580350 0.0068350099
580450 0.0068334593
580550 0.0068319077
580650 0.0068303553
580750 0.0068288035
580850 0.0068272535
580950 0.0068257063
581050 0.0068241617
581150 0.0068226203
581250 0.0068210824
581350 0.006819547
581450 0.0068180142
581550 0.0068164844
581650 0.0068149584
581750 0.0068134369
581850 0.0068119215
581950 0.0068104139
582050 0.0068089143
582150 0.006807421
582250 0.0068059335
582350 0.0068044512
582450 0.0068029754
582550 0.0068015077
582650 0.0068000474
582750 0.006798593
582850 0.0067971438
582950 0.0067957001
583050 0.0067942613
583150 0.006792828
583250 0.0067914001
583350 0.0067899786
583450 0.0067885632
583550 0.006787154
583650 0.0067857506
583750 0.006784353
583850 0.0067829618
583950 0.0067815781
584050 0.0067802022
584150 0.0067788333
584250 0.0067774698
584350 0.0067761124
584450 0.0067747621
584550 0.0067734184
584650 0.0067720808
584750 0.0067707491
584850 0.0067694236
584950 0.0067681039
585050 0.0067667894
585150 0.0067654791
585250 0.0067641729
585350 0.0067628719
585450 0.0067615753
585550 0.006760282
585650 0.0067589909
585750 0.0067577006
585850 0.00675641
585950 0.0067551198
586050 0.0067538303
586150 0.0067525412
586250 0.006751251
586350 0.0067499591
586450 0.0067486666
586550 0.0067473731
586650 0.0067460776
586750 0.0067447801
586850 0.0067434817
586950 0.0067421825
587050 0.0067408828
587150 0.0067395847
587250 0.0067382891
587350 0.0067369971
587450 0.0067357084
587550 0.0067344219
587650 0.0067331378
587750 0.0067318562
587850 0.0067305755
587950 0.006729295
588050 0.0067280149
588150 0.006726736
588250 0.0067254592
588350 0.006724184
588450 0.006722911
588550 0.006721641
588650 0.0067203744
588750 0.0067191126
588850 0.0067178551
588950 0.0067166016
589050 0.0067153519
589150 0.0067141059
589250 0.0067128631
589350 0.006711624
589450 0.0067103888
589550 0.0067091572
589650 0.0067079284
589750 0.0067067019
589850 0.0067054777
589950 0.0067042557
590050 0.0067030353
590150 0.0067018154
590250 0.0067005963
590350 0.0066993778
590450 0.006698159
590550 0.0066969395
590650 0.0066957192
590750 0.0066944971
590850 0.0066932723
590950 0.0066920444
591050 0.0066908138
591150 0.0066895811
591250 0.0066883472
591350 0.0066871129
591450 0.0066858779
591550 0.006684642
591650 0.0066834047
591750 0.0066821656
591850 0.0066809244
591950 0.0066796813
592050 0.0066784381
592150 0.0066771955
592250 0.0066759528
592350 0.0066747094
592450 0.0066734644
592550 0.0066722175
592650 0.0066709672
592750 0.0066697126
592850 0.006668454
592950 0.0066671919
593050 0.0066659264
593150 0.0066646576
593250 0.0066633855
593350 0.0066621103
593450 0.0066608314
593550 0.0066595488
593650 0.006658262
593750 0.0066569709
593850 0.0066556769
593950 0.0066543812
594050 0.0066530834
594150 0.0066517836
594250 0.006650482
594350 0.0066491784
594450 0.0066478744
594550 0.0066465693
594650 0.0066452616
594750 0.0066439516
594850 0.0066426392
594950 0.0066413246
595050 0.0066400079
595150 0.0066386891
595250 0.0066373685
595350 0.0066360468
595450 0.0066347239
595550 0.0066333998
595650 0.0066320747
595750 0.0066307496
595850 0.0066294249
595950 0.0066281003
596050 0.006626775
596150 0.0066254495
596250 0.0066241241
596350 0.0066227995
596450 0.0066214752
596550 0.006620151
596650 0.0066188268
596750 0.0066175026
596850 0.0066161775
596950 0.0066148515
597050 0.0066135246
597150 0.0066121966
597250 0.0066108676
597350 0.0066095383
597450 0.0066082075
597550 0.0066068735
597650 0.0066055371
597750 0.0066041984
597850 0.0066028579
597950 0.0066015163
598050 0.0066001753
598150 0.0065988357
598250 0.0065974971
598350 0.0065961598
598450 0.0065948234
598550 0.0065934884
598650 0.0065921554
598750 0.0065908256
598850 0.0065894993
598950 0.0065881758
599050 0.0065868558
599150 0.0065855391
599250 0.006584225
599350 0.0065829144
599450 0.0065816082
599550 0.0065803072
599650 0.0065790112
599750 0.0065777202
599850 0.0065764341
599950 0.0065751543
600050 0.006573881
600150 0.0065726141
600250 0.0065713529
600350 0.006570097
600450 0.0065688459
600550 0.0065675983
600650 0.0065663527
600750 0.0065651102
600850 0.0065638723
600950 0.0065626395
601050 0.0065614112
601150 0.0065601879
601250 0.0065589696
601350 0.0065577581
601450 0.0065565542
601550 0.006555358
601650 0.00655417
601750 0.0065529913
601850 0.0065518225
601950 0.0065506621
602050 0.0065495088
602150 0.0065483619
602250 0.0065472191
602350 0.0065460797
602450 0.0065449434
602550 0.0065438105
602650 0.0065426806
602750 0.0065415533
602850 0.0065404303
602950 0.0065393111
603050 0.0065381951
603150 0.0065370824
603250 0.0065359736
603350 0.0065348681
603450 0.0065337654
603550 0.0065326662
603650 0.0065315707
603750 0.006530479
603850 0.0065293907
603950 0.0065283054
604050 0.0065272232
604150 0.0065261437
604250 0.0065250665
604350 0.0065239913
604450 0.0065229183
604550 0.0065218483
604650 0.0065207807
604750 0.0065197151
604850 0.0065186507
604950 0.0065175869
605050 0.0065165229
605150 0.0065154581
605250 0.0065143919
605350 0.0065133239
605450 0.0065122546
605550 0.0065111849
605650 0.0065101148
605750 0.0065090453
605850 0.006507976
605950 0.0065069063
606050 0.0065058361
606150 0.0065047641
606250 0.0065036896
606350 0.006502611
606450 0.0065015268
606550 0.0065004366
606650 0.0064993407
606750 0.0064982398
606850 0.0064971332
606950 0.0064960196
607050 0.0064948992
607150 0.0064937702
607250 0.0064926333
607350 0.0064914896
607450 0.00649034
607550 0.0064891855
607650 0.0064880277
607750 0.0064868678
607850 0.0064857069
607950 0.0064845436
608050 0.0064833774
608150 0.0064822089
608250 0.0064810387
608350 0.0064798675
608450 0.0064786967
608550 0.0064775274
608650 0.0064763601
608750 0.0064751961
608850 0.0064740363
608950 0.0064728814
609050 0.0064717318
609150 0.0064705869
609250 0.0064694458
609350 0.0064683084
609450 0.0064671747
609550 0.0064660452
609650 0.0064649193
609750 0.006463797
609850 0.006462677
609950 0.0064615586
610050 0.0064604422
610150 0.0064593276
610250 0.0064582137
610350 0.0064571
610450 0.0064559871
610550 0.0064548766
610650 0.006453769
610750 0.0064526637
610850 0.0064515601
610950 0.0064504602
611050 0.0064493642
611150 0.006448272
611250 0.0064471835
611350 0.0064460988
611450 0.006445018
611550 0.0064439402
611650 0.0064428635
611750 0.0064417867
611850 0.0064407108
611950 0.0064396362
612050 0.006438562
612150 0.0064374877
612250 0.0064364127
612350 0.0064353371
612450 0.0064342615
612550 0.0064331849
612650 0.0064321061
612750 0.0064310242
612850 0.0064299388
612950 0.0064288507
613050 0.0064277603
613150 0.0064266679
613250 0.0064255742
613350 0.0064244783
613450 0.0064233798
613550 0.0064222802
613650 0.0064211797
613750 0.0064200786
613850 0.0064189786
613950 0.0064178801
614050 0.0064167826
614150 0.006415685
614250 0.0064145864
614350 0.0064134864
614450 0.0064123854
614550 0.0064112836
614650 0.0064101825
614750 0.006409083
614850 0.0064079852
614950 0.0064068885
615050 0.0064057934
615150 0.0064047002
615250 0.0064036099
615350 0.0064025228
615450 0.0064014396
615550 0.0064003598
615650 0.006399282
615750 0.006398207
615850 0.0063971344
615950 0.0063960638
616050 0.0063949952
616150 0.0063939292
616250 0.0063928663
616350 0.0063918068
616450 0.0063907511
616550 0.006389699
616650 0.0063886506
616750 0.0063876058
616850 0.0063865633
616950 0.0063855227
617050 0.0063844823
617150 0.0063834422
617250 0.0063824018
617350 0.0063813605
617450 0.0063803189
617550 0.0063792763
617650 0.0063782331
617750 0.0063771899
617850 0.0063761477
617950 0.0063751072
618050 0.0063740689
618150 0.0063730334
618250 0.0063720012
618350 0.0063709725
618450 0.0063699471
618550 0.0063689255
618650 0.0063679091
618750 0.0063668984
618850 0.006365894
618950 0.0063648966
619050 0.0063639067
619150 0.0063629234
619250 0.0063619456
619350 0.0063609724
619450 0.0063600025
619550 0.0063590366
619650 0.0063580739
619750 0.0063571147
619850 0.0063561599
619950 0.0063552107
620050 0.006354267
620150 0.0063533284
620250 0.0063523952
620350 0.0063514675
620450 0.0063505458
620550 0.0063496302
620650 0.0063487214
620750 0.006347819
620850 0.0063469239
620950 0.0063460365
621050 0.0063451563
621150 0.0063442814
621250 0.0063434107
621350 0.0063425429
621450 0.0063416774
621550 0.0063408141
621650 0.0063399534
621750 0.0063390947
621850 0.0063382373
621950 0.0063373811
622050 0.0063365268
622150 0.0063356738
622250 0.0063348214
622350 0.00633397
622450 0.0063331204
622550 0.0063322733
622650 0.0063314276
622750 0.006330583
622850 0.0063297402
622950 0.0063289008
623050 0.0063280653
623150 0.006327233
623250 0.0063264042
623350 0.0063255805
623450 0.0063247624
623550 0.0063239504
623650 0.0063231445
623750 0.0063223446
623850 0.0063215491
623950 0.0063207574
624050 0.0063199689
624150 0.0063191823
624250 0.0063183968
624350 0.0063176131
624450 0.0063168318
624550 0.0063160519
624650 0.0063152734
624750 0.0063144965
624850 0.0063137214
624950 0.0063129473
625050 0.0063121742
625150 0.0063114015
625250 0.006310628
625350 0.0063098539
625450 0.0063090791
625550 0.0063083026
625650 0.0063075248
625750 0.006306746
625850 0.0063059656
625950 0.0063051834
626050 0.0063043999
626150 0.0063036144
626250 0.0063028265
626350 0.0063020371
626450 0.0063012474
626550 0.0063004574
626650 0.0062996672
626750 0.0062988765
626850 0.0062980855
626950 0.0062972937
627050 0.0062965006
627150 0.0062957049
627250 0.006294907
627350 0.006294107
627450 0.0062933048
627550 0.0062924997
627650 0.0062916904
627750 0.006290877
627850 0.0062900596
627950 0.0062892374
628050 0.0062884104
628150 0.0062875803
628250 0.0062867483
628350 0.0062859153
628450 0.0062850819
628550 0.0062842483
628650 0.0062834141
628750 0.0062825798
628850 0.0062817458
628950 0.0062809125
629050 0.0062800803
629150 0.0062792499
629250 0.0062784205
629350 0.006277592
629450 0.006276766
629550 0.0062759423
629650 0.006275121
629750 0.0062743035
629850 0.0062734897
629950 0.0062726783
630050 0.0062718681
630150 0.0062710591
630250 0.0062702511
630350 0.0062694446
630450 0.00626864
630550 0.0062678368
630650 0.0062670344
630750 0.0062662329
630850 0.0062654321
630950 0.0062646323
631050 0.0062638331
631150 0.0062630346
631250 0.0062622356
631350 0.0062614369
631450 0.0062606384
631550 0.0062598397
631650 0.0062590402
631750 0.0062582393
631850 0.0062574373
631950 0.0062566359
632050 0.0062558355
632150 0.006255037
632250 0.0062542401
632350 0.0062534454
632450 0.0062526537
632550 0.006251864
632650 0.0062510757
632750 0.0062502894
632850 0.006249506
632950 0.006248726
633050 0.0062479501
633150 0.0062471783
633250 0.0062464099
633350 0.0062456435
633450 0.0062448791
633550 0.0062441162
633650 0.0062433545
633750 0.0062425937
633850 0.0062418338
633950 0.0062410733
634050 0.0062403116
634150 0.0062395483
634250 0.0062387832
634350 0.006238016
634450 0.0062372468
634550 0.0062364761
634650 0.0062357048
634750 0.0062349336
634850 0.0062341634
634950 0.0062333944
635050 0.0062326269
635150 0.0062318611
635250 0.0062310963
635350 0.0062303327
635450 0.0062295705
635550 0.0062288108
635650 0.0062280542
635750 0.0062273001
635850 0.006226548
635950 0.0062257969
636050 0.0062250461
636150 0.0062242963
636250 0.0062235471
636350 0.006222798
636450 0.0062220489
636550 0.0062213
636650 0.0062205507
636750 0.0062198015
636850 0.0062190531
636950 0.0062183051
637050 0.006217557
637150 0.0062168094
637250 0.0062160628
637350 0.0062153179
637450 0.0062145747
637550 0.006213833
637650 0.0062130919
637750 0.006212351
637850 0.0062116097
637950 0.0062108691
638050 0.0062101295
638150 0.0062093916
638250 0.0062086561
638350 0.0062079242
638450 0.0062071974
638550 0.0062064751
638650 0.0062057573
638750 0.0062050443
638850 0.0062043366
638950 0.0062036341
639050 0.0062029371
639150 0.0062022453
639250 0.0062015584
639350 0.0062008755
639450 0.0062001954
639550 0.0061995177
639650 0.0061988423
639750 0.006198169
639850 0.0061974972
639950 0.0061968259
640050 0.0061961549
640150 0.0061954843
640250 0.006194814
640350 0.0061941445
640450 0.006193477
640550 0.0061928122
640650 0.0061921503
640750 0.0061914905
640850 0.0061908321
640950 0.0061901758
641050 0.0061895227
641150 0.0061888735
641250 0.0061882276
641350 0.0061875843
641450 0.0061869433
641550 0.0061863039
641650 0.0061856654
641750 0.0061850273
641850 0.0061843898
641950 0.0061837526
642050 0.0061831148
642150 0.0061824767
642250 0.0061818382
642350 0.0061811997
642450 0.0061805622
642550 0.006179925
642650 0.0061792873
642750 0.0061786492
642850 0.0061780112
642950 0.0061773729
643050 0.0061767343
643150 0.006176094
643250 0.0061754517
643350 0.0061748078
643450 0.0061741623
643550 0.0061735151
643650 0.0061728667
643750 0.0061722168
643850 0.0061715657
643950 0.0061709126
644050 0.0061702572
644150 0.0061695988
644250 0.0061689367
644350 0.0061682716
644450 0.006167605
644550 0.0061669383
644650 0.0061662731
644750 0.0061656103
644850 0.0061649503
644950 0.0061642929
645050 0.0061636374
645150 0.0061629838
645250 0.0061623304
645350 0.0061616776
645450 0.0061610256
645550 0.0061603744
645650 0.0061597249
645750 0.0061590784
645850 0.0061584348
645950 0.0061577941
646050 0.0061571563
646150 0.0061565223
646250 0.0061558933
646350 0.0061552706
646450 0.006154655
646550 0.0061540483
646650 0.0061534495
646750 0.0061528567
646850 0.0061522691
646950 0.0061516869
647050 0.0061511081
647150 0.0061505326
647250 0.0061499601
647350 0.0061493902
647450 0.0061488228
647550 0.0061482572
647650 0.0061476928
647750 0.00614713
647850 0.0061465688
647950 0.006146009
648050 0.0061454501
648150 0.006144892
648250 0.0061443343
648350 0.0061437774
648450 0.0061432206
648550 0.0061426649
648650 0.0061421109
648750 0.006141558
648850 0.0061410064
648950 0.0061404571
649050 0.0061399109
649150 0.0061393679
649250 0.0061388279
649350 0.0061382917
649450 0.006137759
649550 0.0061372298
649650 0.0061367024
649750 0.0061361759
649850 0.0061356519
649950 0.0061351302
650050 0.0061346102
650150 0.0061340918
650250 0.0061335751
650350 0.006133059
650450 0.0061325432
650550 0.0061320281
650650 0.0061315123
650750 0.0061309946
650850 0.0061304752
650950 0.0061299543
651050 0.0061294315
651150 0.0061289074
651250 0.0061283828
651350 0.0061278575
651450 0.0061273308
651550 0.0061268026
651650 0.0061262728
651750 0.0061257415
651850 0.0061252091
651950 0.0061246757
652050 0.0061241408
652150 0.0061236052
652250 0.0061230672
652350 0.0061225277
652450 0.0061219868
652550 0.0061214441
652650 0.0061208996
652750 0.0061203533
652850 0.006119806
652950 0.0061192569
653050 0.0061187045
653150 0.0061181474
653250 0.0061175862
653350 0.0061170219
653450 0.0061164539
653550 0.0061158822
653650 0.0061153078
653750 0.0061147315
653850 0.0061141532
653950 0.0061135732
654050 0.0061129916
654150 0.0061124095
654250 0.0061118276
654350 0.0061112465
654450 0.0061106663
654550 0.0061100866
654650 0.0061095089
654750 0.0061089348
654850 0.0061083651
654950 0.0061078009
655050 0.0061072424
655150 0.0061066899
655250 0.0061061435
655350 0.0061056033
655450 0.006105069
655550 0.0061045398
655650 0.0061040146
655750 0.0061034927
655850 0.0061029744
655950 0.0061024591
656050 0.0061019463
656150 0.0061014363
656250 0.006100928
656350 0.0061004214
656450 0.0060999165
656550 0.0060994131
656650 0.0060989106
656750 0.0060984084
656850 0.006097908
656950 0.0060974102
657050 0.0060969151
657150 0.0060964221
657250 0.0060959307
657350 0.0060954409
657450 0.0060949532
657550 0.0060944675
657650 0.0060939829
657750 0.0060934984
657850 0.006093015
657950 0.0060925325
658050 0.0060920503
658150 0.006091568
658250 0.0060910854
658350 0.0060906026
658450 0.0060901191
658550 0.0060896347
658650 0.0060891496
658750 0.0060886631
658850 0.0060881747
658950 0.0060876844
659050 0.0060871929
659150 0.0060867009
659250 0.0060862098
659350 0.0060857196
659450 0.0060852299
659550 0.0060847401
659650 0.0060842489
659750 0.0060837558
659850 0.00608326
659950 0.0060827615
660050 0.0060822595
660150 0.0060817529
660250 0.0060812423
660350 0.0060807282
660450 0.0060802101
660550 0.0060796875
660650 0.0060791603
660750 0.0060786294
660850 0.0060780948
660950 0.0060775564
661050 0.0060770146
661150 0.0060764696
661250 0.006075921
661350 0.0060753698
661450 0.0060748158
661550 0.006074259
661650 0.0060737
661750 0.0060731386
661850 0.0060725751
661950 0.0060720111
662050 0.0060714467
662150 0.0060708819
662250 0.0060703164
662350 0.006069751
662450 0.0060691853
662550 0.0060686191
662650 0.0060680511
662750 0.0060674806
662850 0.0060669072
662950 0.0060663299
663050 0.0060657489
663150 0.0060651646
663250 0.006064577
663350 0.0060639861
663450 0.0060633916
663550 0.0060627945
663650 0.006062195
663750 0.0060615926
663850 0.006060988
663950 0.0060603821
664050 0.0060597755
664150 0.0060591687
664250 0.0060585617
664350 0.0060579544
664450 0.0060573473
664550 0.0060567411
664650 0.0060561361
664750 0.0060555314
664850 0.0060549273
664950 0.0060543244
665050 0.0060537232
665150 0.0060531237
665250 0.0060525253
665350 0.006051926
665450 0.0060513242
665550 0.0060507185
665650 0.0060501081
665750 0.0060494929
665850 0.0060488729
665950 0.0060482485
666050 0.0060476216
666150 0.0060469936
666250 0.0060463651
666350 0.006045736
666450 0.0060451053
666550 0.0060444729
666650 0.0060438383
666750 0.0060432001
666850 0.0060425577
666950 0.0060419107
667050 0.0060412596
667150 0.0060406041
667250 0.0060399453
667350 0.0060392842
667450 0.006038622
667550 0.0060379581
667650 0.0060372934
667750 0.0060366282
667850 0.0060359631
667950 0.0060352978
668050 0.0060346324
668150 0.006033967
668250 0.0060333012
668350 0.0060326357
668450 0.0060319701
668550 0.006031304
668650 0.0060306362
668750 0.0060299667
668850 0.0060292957
668950 0.0060286232
669050 0.0060279494
669150 0.0060272756
669250 0.0060266022
669350 0.0060259292
669450 0.0060252567
669550 0.0060245839
669650 0.0060239099
669750 0.0060232347
669850 0.0060225584
669950 0.0060218821
670050 0.0060212068
670150 0.0060205328
670250 0.0060198609
670350 0.0060191934
670450 0.0060185302
670550 0.0060178712
670650 0.0060172154
670750 0.0060165621
670850 0.0060159109
670950 0.0060152606
671050 0.0060146096
671150 0.0060139564
671250 0.0060133003
671350 0.006012642
671450 0.0060119823
671550 0.0060113218
671650 0.006010659
671750 0.0060099928
671850 0.0060093235
671950 0.0060086514
672050 0.0060079776
672150 0.0060073041
672250 0.0060066315
672350 0.0060059597
672450 0.0060052876
672550 0.0060046152
672650 0.0060039423
672750 0.0060032689
672850 0.0060025951
672950 0.0060019217
673050 0.0060012494
673150 0.0060005778
673250 0.0059999073
673350 0.005999238
673450 0.0059985698
673550 0.0059979028
673650 0.0059972374
673750 0.0059965737
673850 0.0059959122
673950 0.0059952528
674050 0.0059945954
674150 0.0059939393
674250 0.005993285
674350 0.0059926334
674450 0.005991984
674550 0.0059913364
674650 0.0059906914
674750 0.0059900489
674850 0.0059894085
674950 0.0059887702
675050 0.0059881349
675150 0.0059875036
675250 0.0059868761
675350 0.005986252
675450 0.0059856311
675550 0.0059850134
675650 0.0059843992
675750 0.0059837886
675850 0.0059831814
675950 0.0059825781
676050 0.0059819797
676150 0.0059813856
676250 0.005980795
676350 0.005980207
676450 0.0059796215
676550 0.0059790381
676650 0.0059784564
676750 0.0059778754
676850 0.0059772956
676950 0.0059767164
677050 0.0059761376
677150 0.0059755601
677250 0.005974984
677350 0.0059744099
677450 0.0059738384
677550 0.0059732707
677650 0.0059727078
677750 0.005972149
677850 0.0059715939
677950 0.0059710421
678050 0.0059704931
678150 0.0059699461
678250 0.0059694014
678350 0.0059688581
678450 0.0059683147
678550 0.0059677702
678650 0.0059672256
678750 0.0059666827
678850 0.0059661426
678950 0.0059656057
679050 0.0059650723
679150 0.005964542
679250 0.0059640132
679350 0.0059634853
679450 0.0059629581
679550 0.0059624322
679650 0.0059619068
679750 0.005961381
679850 0.0059608552
679950 0.0059603293
680050 0.0059598037
680150 0.0059592777
680250 0.0059587509
680350 0.0059582242
680450 0.0059576989
680550 0.0059571768
680650 0.0059566599
680750 0.0059561504
680850 0.005955649
680950 0.005955157
681050 0.0059546744
681150 0.0059541995
681250 0.0059537331
681350 0.0059532757
681450 0.0059528256
681550 0.0059523829
681650 0.0059519469
681750 0.005951516
681850 0.0059510893
681950 0.0059506658
682050 0.0059502456
682150 0.0059498291
682250 0.0059494166
682350 0.0059490073
682450 0.0059486016
682550 0.0059481993
682650 0.0059477999
682750 0.0059474042
682850 0.0059470126
682950 0.0059466263
683050 0.0059462455
683150 0.0059458685
683250 0.0059454945
683350 0.005945123
683450 0.0059447543
683550 0.0059443886
683650 0.0059440262
683750 0.0059436676
683850 0.0059433126
683950 0.0059429611
684050 0.0059426116
684150 0.0059422635
684250 0.005941917
684350 0.0059415728
684450 0.0059412311
684550 0.0059408923
684650 0.0059405577
684750 0.0059402273
684850 0.0059399004
684950 0.0059395767
685050 0.0059392561
685150 0.005938938
685250 0.005938623
685350 0.0059383097
685450 0.0059379991
685550 0.0059376912
685650 0.0059373858
685750 0.0059370831
685850 0.0059367839
685950 0.0059364872
686050 0.0059361923
686150 0.0059358986
686250 0.0059356064
686350 0.0059353164
686450 0.0059350296
686550 0.0059347458
686650 0.0059344641
686750 0.0059341843
686850 0.0059339054
686950 0.0059336267
687050 0.0059333487
687150 0.0059330716
687250 0.0059327965
687350 0.0059325224
687450 0.0059322484
687550 0.0059319748
687650 0.0059317016
687750 0.0059314303
687850 0.0059311598
687950 0.0059308888
688050 0.005930617
688150 0.0059303433
688250 0.0059300676
688350 0.0059297887
688450 0.0059295056
688550 0.0059292186
688650 0.0059289283
688750 0.0059286346
688850 0.0059283373
688950 0.0059280377
689050 0.0059277364
689150 0.0059274333
689250 0.0059271277
689350 0.0059268194
689450 0.005926507
689550 0.0059261905
689650 0.0059258695
689750 0.0059255443
689850 0.0059252154
689950 0.0059248834
690050 0.005924547
690150 0.0059242055
690250 0.0059238586
690350 0.005923507
690450 0.0059231507
690550 0.0059227899
690650 0.0059224242
690750 0.0059220528
690850 0.0059216756
690950 0.005921294
691050 0.0059209092
691150 0.0059205226
691250 0.0059201356
691350 0.0059197491
691450 0.0059193638
691550 0.0059189793
691650 0.0059185963
691750 0.0059182137
691850 0.0059178309
691950 0.0059174489
692050 0.0059170684
692150 0.0059166895
692250 0.0059163116
692350 0.0059159348
692450 0.0059155594
692550 0.0059151846
692650 0.005914811
692750 0.005914439
692850 0.0059140697
692950 0.0059137043
693050 0.0059133438
693150 0.0059129877
693250 0.0059126379
693350 0.0059122955
693450 0.0059119606
693550 0.0059116331
693650 0.0059113131
693750 0.0059109998
693850 0.0059106924
693950 0.0059103899
694050 0.0059100913
694150 0.0059097955
694250 0.0059095016
694350 0.0059092097
694450 0.0059089188
694550 0.0059086266
694650 0.0059083339
694750 0.0059080408
694850 0.0059077473
694950 0.0059074527
695050 0.0059071569
695150 0.0059068609
695250 0.005906566
695350 0.0059062723
695450 0.0059059791
695550 0.0059056881
695650 0.0059054004
695750 0.0059051157
695850 0.0059048335
695950 0.0059045539
696050 0.0059042756
696150 0.0059039963
696250 0.0059037151
696350 0.0059034315
696450 0.0059031447
696550 0.0059028562
696650 0.0059025679
696750 0.0059022806
696850 0.0059019938
696950 0.0059017069
697050 0.0059014189
697150 0.0059011271
697250 0.0059008307
697350 0.0059005299
697450 0.0059002251
697550 0.0058999167
697650 0.0058996046
697750 0.0058992883
697850 0.0058989671
697950 0.0058986405
698050 0.0058983101
698150 0.0058979769
698250 0.0058976413
698350 0.0058973044
698450 0.0058969671
698550 0.0058966292
698650 0.0058962906
698750 0.0058959504
698850 0.0058956086
698950 0.0058952663
699050 0.0058949242
699150 0.0058945817
699250 0.0058942388
699350 0.0058938958
699450 0.0058935528
699550 0.0058932108
699650 0.0058928703
699750 0.0058925317
699850 0.0058921955
699950 0.005891861
700050 0.0058915275
700150 0.0058911951
700250 0.0058908624
700350 0.0058905288
700450 0.0058901936
700550 0.0058898556
700650 0.0058895146
700750 0.0058891706
700850 0.0058888233
700950 0.0058884726
701050 0.0058881186
701150 0.0058877611
701250 0.0058874004
701350 0.0058870367
701450 0.0058866693
701550 0.0058862998
701650 0.0058859292
701750 0.0058855589
701850 0.0058851894
701950 0.0058848203
702050 0.0058844523
702150 0.0058840861
702250 0.0058837215
702350 0.0058833583
702450 0.0058829972
702550 0.0058826372
702650 0.0058822778
702750 0.0058819207
702850 0.0058815672
702950 0.0058812167
703050 0.0058808683
703150 0.0058805225
703250 0.0058801784
703350 0.0058798346
703450 0.0058794904
703550 0.0058791457
703650 0.0058788011
703750 0.0058784575
703850 0.005878115
703950 0.0058777727
704050 0.005877431
704150 0.0058770895
704250 0.0058767474
704350 0.0058764042
704450 0.00587606
704550 0.0058757142
704650 0.0058753654
704750 0.0058750126
704850 0.0058746557
704950 0.0058742951
705050 0.005873931
705150 0.005873563
705250 0.0058731914
705350 0.0058728181
705450 0.0058724443
705550 0.0058720692
705650 0.0058716928
705750 0.0058713138
705850 0.0058709319
705950 0.0058705479
706050 0.0058701623
706150 0.0058697748
706250 0.005869385
706350 0.0058689929
706450 0.0058685972
706550 0.005868197
706650 0.0058677925
706750 0.0058673834
706850 0.0058669704
706950 0.0058665531
707050 0.0058661325
707150 0.0058657093
707250 0.0058652844
707350 0.0058648593
707450 0.005864434
707550 0.0058640088
707650 0.0058635838
707750 0.0058631595
707850 0.0058627367
707950 0.0058623144
708050 0.0058618922
708150 0.0058614692
708250 0.0058610459
708350 0.0058606234
708450 0.0058602018
708550 0.0058597823
708650 0.0058593657
708750 0.0058589517
708850 0.0058585407
708950 0.0058581333
709050 0.0058577289
709150 0.0058573254
709250 0.0058569209
709350 0.0058565151
709450 0.0058561099
709550 0.0058557061
709650 0.0058553034
709750 0.0058549003
709850 0.0058544959
709950 0.0058540901
710050 0.0058536845
710150 0.0058532786
710250 0.0058528713
710350 0.0058524626
710450 0.0058520525
710550 0.0058516414
710650 0.0058512297
710750 0.0058508175
710850 0.0058504029
710950 0.0058499865
711050 0.0058495681
711150 0.005849147
711250 0.0058487221
711350 0.0058482929
711450 0.0058478608
711550 0.005847426
711650 0.0058469875
711750 0.0058465459
711850 0.0058461016
711950 0.0058456557
712050 0.0058452079
712150 0.0058447579
712250 0.0058443054
712350 0.0058438496
712450 0.0058433904
712550 0.0058429271
712650 0.0058424585
712750 0.0058419836
712850 0.0058415031
712950 0.0058410178
713050 0.0058405297
713150 0.0058400401
713250 0.0058395493
713350 0.0058390557
713450 0.0058385581
713550 0.0058380571
713650 0.0058375524
713750 0.0058370441
713850 0.0058365323
713950 0.0058360182
714050 0.005835502
714150 0.0058349842
714250 0.005834465
714350 0.0058339449
714450 0.0058334239
714550 0.0058329033
714650 0.0058323829
714750 0.0058318624
714850 0.0058313414
714950 0.0058308202
715050 0.005830299
715150 0.0058297781
715250 0.0058292587
715350 0.0058287421
715450 0.0058282277
715550 0.0058277164
715650 0.0058272086
715750 0.0058267041
715850 0.0058262007
715950 0.0058256969
716050 0.0058251917
716150 0.0058246841
716250 0.0058241745
716350 0.0058236643
716450 0.0058231525
716550 0.0058226375
716650 0.0058221183
716750 0.0058215949
716850 0.0058210687
716950 0.0058205391
717050 0.0058200046
717150 0.0058194658
717250 0.0058189226
717350 0.0058183754
717450 0.0058178235
717550 0.0058172665
717650 0.0058167056
717750 0.0058161406
717850 0.0058155712
717950 0.0058149986
718050 0.0058144232
718150 0.005813845
718250 0.0058132631
718350 0.0058126786
718450 0.0058120927
718550 0.0058115048
718650 0.0058109156
718750 0.0058103246
718850 0.0058097319
718950 0.0058091382
719050 0.0058085435
719150 0.0058079486
719250 0.0058073545
719350 0.0058067616
719450 0.0058061725
719550 0.0058055886
719650 0.0058050094
719750 0.0058044335
719850 0.0058038607
719950 0.0058032914
720050 0.0058027256
720150 0.0058021638
720250 0.0058016062
720350 0.0058010522
720450 0.0058005013
720550 0.005799952
720650 0.0057994035
720750 0.005798855
720850 0.0057983064
720950 0.0057977581
721050 0.0057972116
721150 0.0057966677
721250 0.0057961261
721350 0.0057955858
721450 0.0057950473
721550 0.0057945108
721650 0.0057939758
721750 0.005793441
721850 0.0057929058
721950 0.0057923706
722050 0.005791835
722150 0.0057912993
722250 0.0057907646
722350 0.0057902302
722450 0.005789694
722550 0.0057891557
722650 0.005788615
722750 0.0057880733
722850 0.005787531
722950 0.0057869896
723050 0.0057864496
723150 0.0057859104
723250 0.0057853715
723350 0.0057848315
723450 0.0057842899
723550 0.0057837471
723650 0.0057832033
723750 0.0057826564
723850 0.0057821054
723950 0.0057815488
724050 0.0057809861
724150 0.0057804171
724250 0.0057798411
724350 0.0057792583
724450 0.0057786705
724550 0.0057780786
724650 0.0057774842
724750 0.0057768893
724850 0.0057762926
724950 0.005775694
725050 0.0057750943
725150 0.0057744933
725250 0.0057738903
725350 0.0057732841
725450 0.0057726758
725550 0.0057720669
725650 0.0057714582
725750 0.0057708498
725850 0.005770242
725950 0.005769636
726050 0.0057690315
726150 0.0057684296
726250 0.0057678308
726350 0.0057672333
726450 0.005766635
726550 0.0057660353
726650 0.0057654335
726750 0.0057648287
726850 0.0057642219
726950 0.0057636136
727050 0.0057630024
727150 0.0057623872
727250 0.005761768
727350 0.0057611451
727450 0.0057605189
727550 0.0057598908
727650 0.0057592611
727750 0.0057586312
727850 0.0057580016
727950 0.0057573728
728050 0.0057567457
728150 0.0057561213
728250 0.0057555005
728350 0.0057548827
728450 0.0057542685
728550 0.0057536597
728650 0.0057530557
728750 0.005752456
728850 0.0057518613
728950 0.0057512714
729050 0.0057506858
729150 0.0057501046
729250 0.0057495287
729350 0.0057489577
729450 0.00574839
729550 0.0057478247
729650 0.0057472611
729750 0.0057466992
729850 0.0057461382
729950 0.0057455778
730050 0.0057450187
730150 0.0057444608
730250 0.005743905
730350 0.0057433512
730450 0.0057427999
730550 0.0057422514
730650 0.0057417055
730750 0.0057411611
730850 0.0057406155
730950 0.0057400672
731050 0.0057395153
731150 0.0057389598
731250 0.0057384012
731350 0.0057378391
731450 0.005737273
731550 0.0057367032
731650 0.0057361296
731750 0.0057355522
731850 0.0057349716
731950 0.0057343887
732050 0.0057338028
732150 0.0057332133
732250 0.00573262
732350 0.0057320231
732450 0.0057314223
732550 0.0057308191
732650 0.0057302154
732750 0.0057296126
732850 0.0057290102
732950 0.0057284072
733050 0.0057278043
733150 0.0057272021
733250 0.0057265999
733350 0.0057259983
733450 0.0057253973
733550 0.005724797
733650 0.0057241982
733750 0.0057236034
733850 0.0057230139
733950 0.0057224297
734050 0.0057218501
734150 0.0057212745
734250 0.0057207028
734350 0.0057201348
734450 0.0057195694
734550 0.0057190066
734650 0.0057184469
734750 0.0057178898
734850 0.0057173357
734950 0.0057167855
735050 0.0057162376
735150 0.00571569
735250 0.0057151418
735350 0.0057145937
735450 0.0057140456
735550 0.0057134973
735650 0.0057129484
735750 0.0057123983
735850 0.0057118461
735950 0.0057112914
736050 0.0057107357
736150 0.0057101798
736250 0.0057096228
736350 0.0057090648
736450 0.0057085074
736550 0.005707951
736650 0.0057073953
736750 0.0057068394
736850 0.005706282
736950 0.0057057228
737050 0.0057051626
737150 0.0057046016
737250 0.0057040406
737350 0.0057034805
737450 0.0057029219
737550 0.0057023644
737650 0.0057018079
737750 0.0057012518
737850 0.0057006968
737950 0.0057001432
738050 0.0056995905
738150 0.0056990391
738250 0.0056984892
738350 0.0056979399
738450 0.0056973914
738550 0.0056968454
738650 0.0056963026
738750 0.0056957634
738850 0.0056952286
738950 0.0056946977
739050 0.0056941716
739150 0.0056936508
739250 0.0056931356
739350 0.0056926255
739450 0.0056921203
739550 0.005691619
739650 0.0056911208
739750 0.0056906239
739850 0.0056901276
739950 0.005689632
740050 0.0056891376
740150 0.0056886447
740250 0.0056881544
740350 0.0056876673
740450 0.0056871854
740550 0.0056867094
740650 0.0056862392
740750 0.0056857739
740850 0.0056853143
740950 0.00568486
741050 0.0056844097
741150 0.0056839645
741250 0.005683525
741350 0.0056830893
741450 0.0056826578
741550 0.0056822298
741650 0.0056818059
741750 0.0056813869
741850 0.0056809739
741950 0.0056805671
742050 0.0056801658
742150 0.005679772
742250 0.0056793864
742350 0.0056790071
742450 0.0056786329
742550 0.0056782635
742650 0.0056778976
742750 0.005677536
742850 0.0056771786
742950 0.0056768254
743050 0.0056764769
743150 0.0056761328
743250 0.0056757933
743350 0.0056754582
743450 0.0056751277
743550 0.0056748026
743650 0.0056744847
743750 0.0056741755
743850 0.0056738752
743950 0.0056735824
744050 0.0056732961
744150 0.0056730165
744250 0.0056727446
744350 0.0056724789
744450 0.0056722175
744550 0.0056719596
744650 0.0056717057
744750 0.0056714559
744850 0.0056712095
744950 0.0056709654
745050 0.0056707237
745150 0.0056704852
745250 0.0056702516
745350 0.0056700244
745450 0.0056698038
745550 0.0056695884
745650 0.0056693776
745750 0.0056691718
745850 0.0056689719
745950 0.0056687765
746050 0.005668585
746150 0.0056683968
746250 0.0056682115
746350 0.0056680294
746450 0.0056678519
746550 0.0056676795
746650 0.0056675119
746750 0.0056673473
746850 0.0056671838
746950 0.0056670205
747050 0.005666858
747150 0.0056666966
747250 0.0056665366
747350 0.005666378
747450 0.0056662189
747550 0.0056660581
747650 0.0056658955
747750 0.0056657304
747850 0.005665563
747950 0.0056653923
748050 0.0056652192
748150 0.0056650444
748250 0.005664867
748350 0.0056646863
748450 0.0056645047
748550 0.0056643237
748650 0.005664143
748750 0.0056639622
748850 0.0056637816
748950 0.0056636023
749050 0.0056634249
749150 0.0056632501
749250 0.0056630778
749350 0.0056629066
749450 0.0056627368
749550 0.0056625681
749650 0.0056624011
749750 0.0056622358
749850 0.0056620724
749950 0.0056619114
750050 0.0056617534
750150 0.0056615979
750250 0.0056614453
750350 0.0056612946
750450 0.0056611458
750550 0.0056609993
750650 0.0056608555
750750 0.0056607134
750850 0.0056605725
750950 0.0056604337
751050 0.0056602969
751150 0.0056601619
751250 0.0056600291
751350 0.005659899
751450 0.0056597705
751550 0.0056596432
751650 0.0056595178
751750 0.0056593951
751850 0.0056592769
751950 0.0056591654
752050 0.0056590613
752150 0.0056589642
752250 0.005658874
752350 0.0056587911
752450 0.0056587166
752550 0.005658649
752650 0.005658588
752750 0.0056585345
752850 0.0056584881
752950 0.005658448
753050 0.0056584152
753150 0.0056583895
753250 0.0056583693
753350 0.0056583529
753450 0.0056583403
753550 0.0056583316
753650 0.0056583265
753750 0.0056583253
753850 0.0056583281
753950 0.0056583351
754050 0.0056583458
754150 0.0056583603
754250 0.0056583793
754350 0.0056584034
754450 0.005658432
754550 0.0056584643
754650 0.0056584995
754750 0.0056585393
754850 0.0056585853
754950 0.0056586363
755050 0.0056586917
755150 0.0056587512
755250 0.0056588136
755350 0.0056588788
755450 0.005658946
755550 0.0056590147
755650 0.005659084
755750 0.0056591542
755850 0.0056592266
755950 0.0056593017
756050 0.0056593794
756150 0.0056594596
756250 0.0056595425
756350 0.0056596292
756450 0.0056597202
756550 0.0056598152
756650 0.0056599143
756750 0.0056600172
756850 0.0056601223
756950 0.0056602268
757050 0.0056603293
757150 0.0056604292
757250 0.0056605259
757350 0.0056606201
757450 0.0056607127
757550 0.0056608033
757650 0.0056608924
757750 0.0056609797
757850 0.0056610667
757950 0.005661154
758050 0.0056612425
758150 0.005661333
758250 0.005661425
758350 0.005661519
758450 0.0056616162
758550 0.0056617193
758650 0.0056618279
758750 0.0056619423
758850 0.0056620626
758950 0.0056621878
759050 0.0056623184
759150 0.0056624549
759250 0.0056625981
759350 0.0056627483
759450 0.005662905
759550 0.0056630691
759650 0.0056632409
759750 0.0056634179
759850 0.0056636002
759950 0.0056637875
760050 0.0056639782
760150 0.0056641714
760250 0.0056643665
760350 0.0056645637
760450 0.0056647635
760550 0.0056649659
760650 0.0056651706
760750 0.005665376
760850 0.005665581
760950 0.005665786
761050 0.0056659898
761150 0.0056661933
761250 0.0056663974
761350 0.0056666022
761450 0.0056668086
761550 0.0056670167
761650 0.0056672268
761750 0.0056674394
761850 0.0056676552
761950 0.0056678741
762050 0.0056680975
762150 0.0056683262
762250 0.0056685619
762350 0.0056688062
762450 0.0056690588
762550 0.0056693166
762650 0.0056695776
762750 0.0056698393
762850 0.005670101
762950 0.0056703632
763050 0.0056706254
763150 0.0056708872
763250 0.0056711494
763350 0.0056714122
763450 0.0056716754
763550 0.0056719378
763650 0.0056721982
763750 0.0056724568
763850 0.0056727135
763950 0.0056729691
764050 0.005673224
764150 0.0056734792
764250 0.0056737355
764350 0.0056739927
764450 0.005674251
764550 0.0056745126
764650 0.005674778
764750 0.0056750476
764850 0.0056753216
764950 0.0056755996
765050 0.0056758803
765150 0.005676162
765250 0.0056764437
765350 0.0056767235
765450 0.0056770008
765550 0.0056772756
765650 0.005677548
765750 0.0056778183
765850 0.0056780879
765950 0.0056783567
766050 0.0056786239
766150 0.0056788883
766250 0.0056791502
766350 0.0056794099
766450 0.0056796668
766550 0.005679919
766650 0.0056801663
766750 0.005680409
766850 0.0056806487
766950 0.0056808861
767050 0.0056811216
767150 0.0056813562
767250 0.0056815917
767350 0.0056818284
767450 0.0056820655
767550 0.0056823028
767650 0.0056825413
767750 0.0056827805
767850 0.0056830208
767950 0.0056832627
768050 0.0056835062
768150 0.0056837508
768250 0.0056839973
768350 0.0056842459
768450 0.0056844976
768550 0.0056847518
768650 0.0056850074
768750 0.0056852639
768850 0.0056855208
768950 0.0056857778
769050 0.0056860339
769150 0.0056862882
769250 0.0056865417
769350 0.0056867955
769450 0.0056870492
769550 0.0056873041
769650 0.0056875609
769750 0.0056878198
769850 0.0056880808
769950 0.0056883445
770050 0.0056886112
770150 0.0056888815
770250 0.0056891555
770350 0.0056894328
770450 0.0056897128
770550 0.0056899948
770650 0.0056902784
770750 0.0056905633
770850 0.0056908494
770950 0.0056911364
771050 0.0056914242
771150 0.0056917122
771250 0.0056920003
771350 0.0056922889
771450 0.0056925783
771550 0.0056928677
771650 0.0056931582
771750 0.0056934494
771850 0.0056937403
771950 0.0056940303
772050 0.0056943187
772150 0.0056946037
772250 0.0056948836
772350 0.005695158
772450 0.0056954275
772550 0.0056956935
772650 0.0056959565
772750 0.005696217
772850 0.0056964768
772950 0.0056967382
773050 0.0056970025
773150 0.0056972721
773250 0.0056975474
773350 0.0056978277
773450 0.0056981114
773550 0.0056983979
773650 0.0056986865
773750 0.0056989758
773850 0.0056992651
773950 0.0056995538
774050 0.005699841
774150 0.0057001252
774250 0.0057004061
774350 0.0057006846
774450 0.0057009613
774550 0.0057012364
774650 0.0057015107
774750 0.0057017859
774850 0.0057020628
774950 0.0057023414
775050 0.0057026211
775150 0.0057029017
775250 0.0057031827
775350 0.0057034636
775450 0.0057037437
775550 0.0057040224
775650 0.0057042996
775750 0.0057045756
775850 0.0057048518
775950 0.0057051275
776050 0.0057054017
776150 0.0057056745
776250 0.0057059463
776350 0.005706217
776450 0.0057064863
776550 0.005706755
776650 0.005707023
776750 0.0057072909
776850 0.0057075589
776950 0.0057078263
777050 0.0057080936
777150 0.005708361
777250 0.0057086307
777350 0.0057089039
777450 0.0057091803
777550 0.0057094594
777650 0.0057097418
777750 0.0057100287
777850 0.0057103202
777950 0.0057106161
778050 0.0057109172
778150 0.0057112227
778250 0.0057115326
778350 0.0057118471
778450 0.0057121672
778550 0.0057124935
778650 0.0057128259
778750 0.005713163
778850 0.0057135044
778950 0.0057138495
779050 0.005714197
779150 0.0057145459
779250 0.0057148955
779350 0.0057152444
779450 0.0057155922
779550 0.0057159386
779650 0.0057162844
779750 0.005716632
779850 0.0057169819
779950 0.0057173342
780050 0.0057176885
780150 0.0057180444
780250 0.0057184008
780350 0.0057187579
780450 0.0057191158
780550 0.0057194752
780650 0.0057198359
780750 0.0057201972
780850 0.0057205588
780950 0.0057209205
781050 0.0057212812
781150 0.0057216409
781250 0.0057219991
781350 0.0057223558
781450 0.0057227113
781550 0.0057230658
781650 0.0057234202
781750 0.0057237773
781850 0.0057241374
781950 0.0057245007
782050 0.0057248661
782150 0.0057252333
782250 0.0057256023
782350 0.0057259717
782450 0.0057263421
782550 0.0057267149
782650 0.0057270899
782750 0.0057274658
782850 0.0057278429
782950 0.0057282216
783050 0.0057286018
783150 0.0057289832
783250 0.0057293658
783350 0.0057297506
783450 0.0057301367
783550 0.0057305247
783650 0.005730916
783750 0.0057313116
783850 0.0057317121
783950 0.0057321179
784050 0.0057325287
784150 0.0057329443
784250 0.0057333647
784350 0.0057337882
784450 0.0057342134
784550 0.0057346399
784650 0.0057350682
784750 0.0057354988
784850 0.0057359318
784950 0.0057363682
785050 0.0057368077
785150 0.0057372507
785250 0.0057376976
785350 0.005738149
785450 0.0057386052
785550 0.0057390663
785650 0.0057395317
785750 0.0057400024
785850 0.0057404792
785950 0.0057409624
786050 0.005741451
786150 0.0057419462
786250 0.0057424487
786350 0.0057429591
786450 0.0057434765
786550 0.0057440012
786650 0.0057445322
786750 0.005745069
786850 0.0057456123
786950 0.0057461629
787050 0.0057467203
787150 0.0057472836
787250 0.0057478517
787350 0.0057484228
787450 0.0057489961
787550 0.0057495712
787650 0.0057501484
787750 0.0057507268
787850 0.0057513071
787950 0.0057518891
788050 0.0057524725
788150 0.0057530579
788250 0.0057536462
788350 0.0057542367
788450 0.0057548299
788550 0.0057554261
788650 0.0057560254
788750 0.0057566272
788850 0.0057572314
788950 0.0057578382
789050 0.0057584487
789150 0.0057590625
789250 0.0057596782
789350 0.0057602944
789450 0.0057609116
789550 0.0057615293
789650 0.0057621479
789750 0.0057627683
789850 0.0057633911
789950 0.0057640149
790050 0.0057646389
790150 0.0057652616
790250 0.0057658829
790350 0.005766503
790450 0.0057671225
790550 0.0057677406
790650 0.0057683567
790750 0.0057689705
790850 0.0057695819
790950 0.0057701904
791050 0.0057707967
791150 0.0057714017
791250 0.0057720061
791350 0.0057726099
791450 0.0057732128
791550 0.005773815
791650 0.0057744164
791750 0.0057750173
791850 0.0057756174
791950 0.0057762162
792050 0.0057768146
792150 0.0057774141
792250 0.0057780153
792350 0.0057786184
792450 0.0057792241
792550 0.0057798333
792650 0.005780447
792750 0.0057810659
792850 0.0057816897
792950 0.0057823195
793050 0.0057829556
793150 0.0057835962
793250 0.0057842392
793350 0.0057848841
793450 0.0057855316
793550 0.0057861821
793650 0.0057868359
793750 0.0057874907
793850 0.0057881467
793950 0.0057888044
794050 0.0057894641
794150 0.0057901249
794250 0.0057907869
794350 0.0057914503
794450 0.0057921151
794550 0.0057927825
794650 0.0057934517
794750 0.0057941213
794850 0.005794792
794950 0.005795465
795050 0.0057961417
795150 0.0057968225
795250 0.0057975074
795350 0.0057981958
795450 0.0057988865
795550 0.0057995785
795650 0.0058002717
795750 0.0058009663
795850 0.0058016626
795950 0.005802361
796050 0.0058030619
796150 0.0058037639
796250 0.0058044661
796350 0.0058051678
796450 0.0058058692
796550 0.0058065712
796650 0.0058072732
796750 0.0058079745
796850 0.0058086749
796950 0.0058093746
797050 0.0058100745
797150 0.0058107739
797250 0.0058114717
797350 0.0058121669
797450 0.0058128586
797550 0.005813547
797650 0.0058142312
797750 0.0058149118
797850 0.0058155892
797950 0.0058162643
798050 0.0058169385
798150 0.0058176126
798250 0.0058182865
798350 0.0058189587
798450 0.0058196286
798550 0.0058202973
798650 0.0058209644
798750 0.0058216301
798850 0.0058222939
798950 0.0058229562
799050 0.0058236178
799150 0.0058242791
799250 0.0058249398
799350 0.0058255987
799450 0.0058262561
799550 0.0058269134
799650 0.0058275706
799750 0.0058282273
799850 0.0058288844
799950 0.0058295434
800050 0.0058302043
800150 0.0058308675
800250 0.0058315324
800350 0.005832199
800450 0.0058328665
800550 0.0058335333
800650 0.0058341983
800750 0.0058348621
800850 0.0058355256
800950 0.0058361884
801050 0.0058368506
801150 0.0058375131
801250 0.0058381768
801350 0.0058388427
801450 0.0058395102
801550 0.0058401795
801650 0.0058408511
801750 0.0058415269
801850 0.0058422076
801950 0.0058428941
802050 0.0058435866
802150 0.0058442846
802250 0.0058449872
802350 0.0058456933
802450 0.0058464019
802550 0.0058471128
802650 0.005847826
802750 0.005848542
802850 0.0058492599
802950 0.0058499787
803050 0.0058506986
803150 0.0058514196
803250 0.0058521416
803350 0.0058528655
803450 0.005853591
803550 0.0058543192
803650 0.0058550512
803750 0.0058557878
803850 0.0058565286
803950 0.0058572723
804050 0.0058580189
804150 0.005858769
804250 0.0058595242
804350 0.0058602844
804450 0.0058610488
804550 0.0058618166
804650 0.0058625883
804750 0.0058633635
804850 0.0058641415
804950 0.0058649214
805050 0.0058657016
805150 0.005866481
805250 0.0058672601
805350 0.0058680404
805450 0.0058688214
805550 0.0058696022
805650 0.005870383
805750 0.0058711641
805850 0.0058719458
805950 0.0058727278
806050 0.0058735099
806150 0.0058742928
806250 0.005875078
806350 0.005875866
806450 0.0058766562
806550 0.0058774482
806650 0.0058782413
806750 0.0058790351
806850 0.0058798302
806950 0.0058806261
807050 0.0058814233
807150 0.0058822228
807250 0.0058830238
807350 0.0058838254
807450 0.0058846262
807550 0.0058854255
807650 0.0058862227
807750 0.0058870173
807850 0.0058878088
807950 0.0058885983
808050 0.0058893865
808150 0.0058901728
808250 0.0058909575
808350 0.0058917399
808450 0.0058925206
808550 0.0058933012
808650 0.0058940836
808750 0.0058948689
808850 0.005895658
808950 0.0058964488
809050 0.0058972406
809150 0.0058980331
809250 0.0058988259
809350 0.0058996185
809450 0.005900412
809550 0.0059012058
809650 0.0059020002
809750 0.005902795
809850 0.0059035894
809950 0.0059043843
810050 0.0059051795
810150 0.0059059753
810250 0.0059067718
810350 0.0059075694
810450 0.0059083673
810550 0.0059091643
810650 0.0059099596
810750 0.005910753
810850 0.0059115439
810950 0.0059123332
811050 0.005913121
811150 0.0059139069
811250 0.0059146914
811350 0.0059154745
811450 0.0059162571
811550 0.0059170393
811650 0.005917821
811750 0.0059186021
811850 0.0059193833
811950 0.0059201649
812050 0.0059209476
812150 0.0059217317
812250 0.0059225176
812350 0.0059233058
812450 0.0059240968
812550 0.005924889
812650 0.0059256816
812750 0.005926475
812850 0.0059272694
812950 0.0059280641
813050 0.0059288588
813150 0.0059296533
813250 0.0059304467
813350 0.0059312377
813450 0.0059320259
813550 0.0059328107
813650 0.0059335914
813750 0.0059343679
813850 0.0059351399
813950 0.0059359091
814050 0.0059366772
814150 0.0059374446
814250 0.0059382115
814350 0.005938978
814450 0.0059397436
814550 0.005940507
814650 0.0059412685
814750 0.0059420283
814850 0.005942786
814950 0.0059435408
815050 0.0059442928
815150 0.0059450435
815250 0.0059457933
815350 0.0059465436
815450 0.0059472944
815550 0.005948045
815650 0.0059487952
815750 0.0059495456
815850 0.0059502967
815950 0.0059510475
816050 0.0059517985
816150 0.0059525495
816250 0.0059533001
816350 0.00595405
816450 0.0059548003
816550 0.0059555514
816650 0.0059563036
816750 0.0059570568
816850 0.0059578105
816950 0.0059585643
817050 0.0059593182
817150 0.005960072
817250 0.0059608256
817350 0.0059615792
817450 0.0059623338
817550 0.0059630905
817650 0.0059638497
817750 0.0059646116
817850 0.0059653772
817950 0.0059661472
818050 0.0059669212
818150 0.0059676994
818250 0.0059684819
818350 0.0059692681
818450 0.0059700571
818550 0.0059708476
818650 0.0059716395
818750 0.0059724328
818850 0.0059732275
818950 0.0059740233
819050 0.0059748196
819150 0.0059756161
819250 0.0059764124
819350 0.0059772087
819450 0.0059780042
819550 0.0059787989
819650 0.0059795931
819750 0.005980387
819850 0.0059811808
819950 0.0059819752
820050 0.0059827705
820150 0.0059835663
820250 0.0059843623
820350 0.0059851584
820450 0.0059859541
820550 0.0059867506
820650 0.005987549
820750 0.0059883497
820850 0.0059891525
820950 0.0059899577
821050 0.0059907653
821150 0.0059915755
821250 0.0059923879
821350 0.0059932014
821450 0.0059940147
821550 0.0059948267
821650 0.0059956371
821750 0.0059964468
821850 0.0059972554
821950 0.0059980631
822050 0.0059988712
822150 0.0059996805
822250 0.006000491
822350 0.0060013029
822450 0.0060021173
822550 0.0060029348
822650 0.0060037554
822750 0.0060045788
822850 0.0060054064
822950 0.0060062384
823050 0.0060070753
823150 0.0060079166
823250 0.0060087625
823350 0.0060096136
823450 0.0060104695
823550 0.0060113296
823650 0.0060121927
823750 0.0060130574
823850 0.006013923
823950 0.0060147899
824050 0.0060156581
824150 0.0060165272
824250 0.0060173972
824350 0.0060182676
824450 0.006019138
824550 0.006020007
824650 0.0060208747
824750 0.0060217422
824850 0.0060226104
824950 0.0060234791
825050 0.0060243471
825150 0.0060252154
825250 0.0060260845
825350 0.0060269547
825450 0.0060278258
825550 0.0060286977
825650 0.006029571
825750 0.0060304456
825850 0.0060313212
825950 0.0060321971
826050 0.0060330724
826150 0.0060339461
826250 0.0060348189
826350 0.0060356902
826450 0.0060365586
826550 0.0060374224
826650 0.0060382813
826750 0.0060391352
826850 0.006039983
826950 0.0060408238
827050 0.006041659
827150 0.0060424906
827250 0.0060433197
827350 0.0060441466
827450 0.006044971
827550 0.0060457939
827650 0.0060466153
827750 0.0060474352
827850 0.0060482537
827950 0.0060490709
828050 0.0060498861
828150 0.0060506986
828250 0.0060515082
828350 0.0060523152
828450 0.0060531188
828550 0.0060539192
828650 0.0060547154
828750 0.0060555068
828850 0.0060562932
828950 0.0060570746
829050 0.0060578508
829150 0.0060586229
829250 0.0060593903
829350 0.0060601533
829450 0.0060609121
829550 0.0060616663
829650 0.0060624163
829750 0.0060631629
829850 0.0060639069
829950 0.0060646473
830050 0.0060653834
830150 0.0060661153
830250 0.0060668438
830350 0.0060675693
830450 0.0060682915
830550 0.0060690108
830650 0.0060697283
830750 0.0060704442
830850 0.0060711581
830950 0.0060718695
831050 0.0060725791
831150 0.0060732859
831250 0.0060739897
831350 0.0060746897
831450 0.0060753867
831550 0.0060760816
831650 0.0060767743
831750 0.0060774643
831850 0.0060781522
831950 0.0060788381
832050 0.0060795217
832150 0.0060802032
832250 0.0060808839
832350 0.0060815645
832450 0.0060822445
832550 0.0060829238
832650 0.0060836019
832750 0.0060842785
832850 0.0060849527
832950 0.0060856254
833050 0.0060862968
833150 0.0060869665
833250 0.0060876361
833350 0.0060883067
833450 0.0060889785
833550 0.0060896512
833650 0.0060903232
833750 0.0060909939
833850 0.0060916636
833950 0.0060923325
834050 0.0060930008
834150 0.006093668
834250 0.0060943347
834350 0.0060950007
834450 0.0060956646
834550 0.0060963266
834650 0.0060969882
834750 0.0060976497
834850 0.0060983105
834950 0.0060989705
835050 0.0060996295
835150 0.0061002885
835250 0.0061009477
835350 0.0061016065
835450 0.0061022643
835550 0.0061029217
835650 0.0061035799
835750 0.0061042388
835850 0.0061048971
835950 0.0061055549
836050 0.0061062117
836150 0.0061068678
836250 0.0061075224
836350 0.006108175
836450 0.0061088256
836550 0.0061094748
836650 0.0061101229
836750 0.0061107696
836850 0.0061114152
836950 0.0061120595
837050 0.0061127031
837150 0.0061133451
837250 0.0061139854
837350 0.0061146249
837450 0.0061152634
837550 0.006115902
837650 0.0061165402
837750 0.0061171786
837850 0.0061178171
837950 0.0061184563
838050 0.0061190969
838150 0.0061197396
838250 0.0061203857
838350 0.0061210353
838450 0.0061216879
838550 0.0061223439
838650 0.0061230035
838750 0.0061236668
838850 0.0061243339
838950 0.0061250049
839050 0.0061256796
839150 0.006126358
839250 0.0061270393
839350 0.006127723
839450 0.0061284078
839550 0.0061290938
839650 0.0061297817
839750 0.0061304722
839850 0.0061311668
839950 0.0061318657
840050 0.0061325698
840150 0.0061332785
840250 0.0061339914
840350 0.0061347088
840450 0.0061354313
840550 0.0061361597
840650 0.0061368946
840750 0.0061376361
840850 0.0061383828
840950 0.0061391344
841050 0.0061398896
841150 0.0061406473
841250 0.0061414075
841350 0.0061421701
841450 0.0061429341
841550 0.0061436991
841650 0.0061444651
841750 0.0061452325
841850 0.0061460015
841950 0.0061467722
842050 0.0061475452
842150 0.0061483211
842250 0.0061491015
842350 0.0061498876
842450 0.0061506799
842550 0.0061514767
842650 0.006152277
842750 0.0061530804
842850 0.0061538869
842950 0.0061546965
843050 0.0061555085
843150 0.0061563229
843250 0.0061571388
843350 0.0061579547
843450 0.0061587709
843550 0.0061595877
843650 0.0061604053
843750 0.0061612236
843850 0.0061620425
843950 0.006162862
844050 0.0061636834
844150 0.0061645068
844250 0.0061653325
844350 0.0061661607
844450 0.006166992
844550 0.0061678264
844650 0.0061686654
844750 0.0061695112
844850 0.0061703644
844950 0.0061712244
845050 0.0061720894
845150 0.0061729582
845250 0.0061738302
845350 0.0061747051
845450 0.0061755822
845550 0.006176461
845650 0.0061773417
845750 0.0061782241
845850 0.0061791083
845950 0.0061799952
846050 0.0061808833
846150 0.0061817718
846250 0.0061826613
846350 0.0061835511
846450 0.0061844397
846550 0.0061853272
846650 0.0061862147
846750 0.0061871021
846850 0.006187989
846950 0.0061888748
847050 0.0061897596
847150 0.006190644
847250 0.0061915296
847350 0.0061924183
847450 0.0061933103
847550 0.0061942051
847650 0.0061951027
847750 0.0061960024
847850 0.0061969047
847950 0.0061978107
848050 0.0061987194
848150 0.0061996291
848250 0.0062005398
848350 0.0062014522
848450 0.0062023676
848550 0.0062032863
848650 0.0062042086
848750 0.0062051359
848850 0.006206068
848950 0.0062070035
849050 0.006207942
849150 0.0062088842
849250 0.0062098314
849350 0.0062107831
849450 0.0062117373
849550 0.0062126935
849650 0.0062136504
849750 0.0062146065
849850 0.0062155608
849950 0.006216514
850050 0.0062174677
850150 0.0062184218
850250 0.0062193775
850350 0.0062203352
850450 0.0062212941
850550 0.0062222531
850650 0.006223211
850750 0.0062241683
850850 0.0062251252
850950 0.0062260809
851050 0.0062270351
851150 0.0062279875
851250 0.0062289379
851350 0.0062298869
851450 0.0062308352
851550 0.0062317824
851650 0.0062327284
851750 0.006233674
851850 0.0062346189
851950 0.006235564
852050 0.0062365088
852150 0.0062374531
852250 0.0062383977
852350 0.0062393446
852450 0.0062402957
852550 0.0062412514
852650 0.0062422112
852750 0.0062431749
852850 0.0062441414
852950 0.0062451105
853050 0.0062460818
853150 0.0062470542
853250 0.0062480275
853350 0.0062490016
853450 0.0062499758
853550 0.0062509499
853650 0.0062519245
853750 0.0062528999
853850 0.0062538765
853950 0.0062548534
854050 0.0062558283
854150 0.0062568014
854250 0.0062577728
854350 0.0062587432
854450 0.0062597129
854550 0.0062606826
854650 0.0062616538
854750 0.0062626269
854850 0.0062636019
854950 0.006264578
855050 0.0062655539
855150 0.0062665288
855250 0.0062675025
855350 0.0062684764
855450 0.0062694513
855550 0.0062704277
855650 0.0062714055
855750 0.006272384
855850 0.0062733641
855950 0.006274347
856050 0.0062753322
856150 0.0062763194
856250 0.0062773085
856350 0.006278299
856450 0.0062792903
856550 0.0062802823
856650 0.0062812748
856750 0.0062822676
856850 0.0062832601
856950 0.0062842505
857050 0.0062852378
857150 0.0062862224
857250 0.0062872041
857350 0.0062881837
857450 0.0062891619
857550 0.0062901393
857650 0.0062911164
857750 0.0062920922
857850 0.0062930658
857950 0.0062940361
858050 0.0062950019
858150 0.0062959625
858250 0.0062969192
858350 0.0062978724
858450 0.0062988217
858550 0.0062997669
858650 0.0063007075
858750 0.0063016433
858850 0.0063025753
858950 0.0063035031
859050 0.0063044273
859150 0.0063053493
859250 0.0063062688
859350 0.0063071868
859450 0.0063081038
859550 0.0063090203
859650 0.006309936
859750 0.0063108516
859850 0.0063117676
859950 0.0063126848
860050 0.0063136025
860150 0.006314521
860250 0.0063154404
860350 0.0063163595
860450 0.0063172774
860550 0.0063181931
860650 0.006319106
860750 0.0063200172
860850 0.0063209272
860950 0.0063218375
861050 0.006322749
861150 0.0063236624
861250 0.006324578
861350 0.0063254953
861450 0.0063264134
861550 0.0063273325
861650 0.0063282531
861750 0.0063291766
861850 0.0063301031
861950 0.0063310325
862050 0.0063319657
862150 0.0063329023
862250 0.006333842
862350 0.0063347857
862450 0.0063357351
862550 0.0063366912
862650 0.0063376556
862750 0.0063386278
862850 0.0063396068
862950 0.0063405931
863050 0.0063415863
863150 0.0063425846
863250 0.0063435868
863350 0.0063445931
863450 0.0063456035
863550 0.0063466174
863650 0.0063476347
863750 0.006348656
863850 0.0063496813
863950 0.0063507103
864050 0.0063517425
864150 0.0063527772
864250 0.0063538137
864350 0.0063548521
864450 0.0063558927
864550 0.0063569353
864650 0.0063579815
864750 0.0063590321
864850 0.0063600882
864950 0.0063611494
865050 0.0063622156
865150 0.0063632868
865250 0.0063643634
865350 0.0063654451
865450 0.0063665324
865550 0.0063676243
865650 0.0063687209
865750 0.0063698217
865850 0.0063709266
865950 0.0063720358
866050 0.0063731501
866150 0.0063742698
866250 0.0063753947
866350 0.0063765253
866450 0.0063776613
866550 0.0063788023
866650 0.0063799467
866750 0.0063810929
866850 0.006382242
866950 0.0063833947
867050 0.0063845501
867150 0.0063857064
867250 0.006386864
867350 0.0063880237
867450 0.0063891855
867550 0.0063903501
867650 0.0063915175
867750 0.0063926871
867850 0.0063938602
867950 0.0063950373
868050 0.0063962193
868150 0.0063974068
868250 0.0063985983
868350 0.0063997929
868450 0.006400989
868550 0.0064021859
868650 0.0064033837
868750 0.0064045821
868850 0.0064057802
868950 0.0064069781
869050 0.0064081759
869150 0.0064093732
869250 0.00641057
869350 0.0064117665
869450 0.0064129617
869550 0.0064141544
869650 0.0064153437
869750 0.0064165292
869850 0.0064177113
869950 0.0064188885
870050 0.0064200605
870150 0.0064212263
870250 0.0064223855
870350 0.0064235369
870450 0.0064246798
870550 0.0064258139
870650 0.0064269392
870750 0.0064280564
870850 0.0064291663
870950 0.006430269
871050 0.0064313652
871150 0.0064324566
871250 0.0064335435
871350 0.0064346252
871450 0.0064357027
871550 0.0064367765
871650 0.0064378473
871750 0.0064389165
871850 0.0064399843
871950 0.0064410506
872050 0.0064421158
872150 0.0064431796
872250 0.0064442415
872350 0.0064453023
872450 0.0064463638
872550 0.0064474263
872650 0.0064484889
872750 0.0064495521
872850 0.0064506164
872950 0.0064516818
873050 0.006452749
873150 0.0064538192
873250 0.006454893
873350 0.0064559713
873450 0.0064570542
873550 0.0064581408
873650 0.0064592298
873750 0.0064603205
873850 0.0064614115
873950 0.0064625012
874050 0.0064635897
874150 0.0064646783
874250 0.0064657682
874350 0.0064668589
874450 0.0064679505
874550 0.006469042
874650 0.0064701331
874750 0.006471224
874850 0.0064723155
874950 0.0064734077
875050 0.0064745014
875150 0.0064755965
875250 0.006476692
875350 0.0064777874
875450 0.0064788827
875550 0.0064799789
875650 0.0064810771
875750 0.0064821769
875850 0.0064832773
875950 0.0064843789
876050 0.006485482
876150 0.0064865867
876250 0.0064876926
876350 0.0064887998
876450 0.006489909
876550 0.0064910201
876650 0.0064921327
876750 0.0064932474
876850 0.0064943637
876950 0.0064954805
877050 0.0064965973
877150 0.0064977131
877250 0.0064988275
877350 0.006499941
877450 0.0065010544
877550 0.0065021689
877650 0.0065032844
877750 0.0065044003
877850 0.0065055156
877950 0.0065066316
878050 0.0065077477
878150 0.0065088636
878250 0.0065099791
878350 0.0065110933
878450 0.0065122077
878550 0.0065133237
878650 0.0065144421
878750 0.0065155622
878850 0.0065166831
878950 0.006517804
879050 0.0065189251
879150 0.0065200464
879250 0.0065211678
879350 0.0065222908
879450 0.0065234152
879550 0.0065245413
879650 0.0065256688
879750 0.0065267969
879850 0.0065279257
879950 0.0065290556
880050 0.0065301864
880150 0.0065313186
880250 0.0065324513
880350 0.0065335843
880450 0.0065347182
880550 0.0065358524
880650 0.0065369862
880750 0.0065381202
880850 0.0065392535
880950 0.0065403846
881050 0.0065415136
881150 0.0065426415
881250 0.0065437679
881350 0.0065448929
881450 0.0065460168
881550 0.00654714
881650 0.0065482634
881750 0.0065493867
881850 0.0065505083
881950 0.0065516294
882050 0.0065527508
882150 0.0065538729
882250 0.006554996
882350 0.0065561201
882450 0.0065572454
882550 0.0065583711
882650 0.0065594967
882750 0.0065606228
882850 0.0065617496
882950 0.0065628765
883050 0.0065640022
883150 0.0065651263
883250 0.006566251
883350 0.0065673774
883450 0.0065685042
883550 0.0065696304
883650 0.0065707566
883750 0.0065718838
883850 0.0065730114
883950 0.0065741394
884050 0.0065752676
884150 0.0065763962
884250 0.0065775255
884350 0.0065786541
884450 0.0065797811
884550 0.0065809072
884650 0.0065820319
884750 0.0065831557
884850 0.0065842767
884950 0.0065853937
885050 0.0065865059
885150 0.0065876135
885250 0.0065887187
885350 0.006589822
885450 0.0065909223
885550 0.0065920202
885650 0.0065931173
885750 0.0065942152
885850 0.0065953152
885950 0.0065964172
886050 0.0065975203
886150 0.0065986253
886250 0.0065997307
886350 0.0066008359
886450 0.0066019414
886550 0.0066030464
886650 0.0066041495
886750 0.0066052504
886850 0.0066063501
886950 0.0066074489
887050 0.0066085479
887150 0.0066096479
887250 0.0066107488
887350 0.00661185
887450 0.0066129517
887550 0.0066140539
887650 0.0066151581
887750 0.0066162653
887850 0.0066173771
887950 0.0066184953
888050 0.0066196203
888150 0.006620753
888250 0.0066218939
888350 0.0066230426
888450 0.0066241986
888550 0.006625362
888650 0.0066265319
888750 0.0066277068
888850 0.006628885
888950 0.0066300656
889050 0.0066312501
889150 0.0066324387
889250 0.0066336306
889350 0.0066348258
889450 0.0066360237
889550 0.0066372231
889650 0.0066384239
889750 0.006639626
889850 0.0066408306
889950 0.0066420386
890050 0.0066432497
890150 0.0066444634
890250 0.0066456802
890350 0.0066469006
890450 0.0066481234
890550 0.0066493487
890650 0.0066505761
890750 0.0066518045
890850 0.0066530338
890950 0.006654264
891050 0.0066554946
891150 0.0066567259
891250 0.0066579591
891350 0.0066591954
891450 0.0066604352
891550 0.0066616787
891650 0.0066629245
891750 0.0066641731
891850 0.0066654247
891950 0.0066666774
892050 0.0066679306
892150 0.006669186
892250 0.0066704446
892350 0.0066717061
892450 0.0066729716
892550 0.0066742428
892650 0.0066755205
892750 0.0066768058
892850 0.0066780972
892950 0.0066793945
893050 0.0066806973
893150 0.0066820057
893250 0.0066833189
893350 0.0066846359
893450 0.0066859555
893550 0.0066872765
893650 0.0066885982
893750 0.0066899202
893850 0.0066912436
893950 0.0066925674
894050 0.006693892
894150 0.0066952181
894250 0.0066965454
894350 0.0066978737
894450 0.0066992026
894550 0.0067005326
894650 0.0067018639
894750 0.0067031964
894850 0.0067045287
894950 0.0067058616
895050 0.006707194
895150 0.0067085257
895250 0.0067098555
895350 0.0067111814
895450 0.0067125013
895550 0.0067138147
895650 0.00671512
895750 0.0067164164
895850 0.0067177047
895950 0.0067189857
896050 0.0067202595
896150 0.0067215265
896250 0.0067227876
896350 0.0067240441
896450 0.0067252958
896550 0.0067265423
896650 0.0067277834
896750 0.0067290188
896850 0.0067302483
896950 0.0067314735
897050 0.0067326953
897150 0.0067339149
897250 0.006735132
897350 0.0067363471
897450 0.0067375596
897550 0.0067387679
897650 0.0067399716
897750 0.0067411709
897850 0.0067423677
897950 0.006743562
898050 0.0067447527
898150 0.0067459389
898250 0.0067471192
898350 0.006748294
898450 0.006749462
898550 0.0067506211
898650 0.006751772
898750 0.0067529161
898850 0.006754054
898950 0.0067551879
899050 0.0067563203
899150 0.006757452
899250 0.0067585835
899350 0.0067597143
899450 0.0067608444
899550 0.0067619757
899650 0.0067631084
899750 0.0067642413
899850 0.0067653745
899950 0.0067665081
900050 0.0067676407
900150 0.0067687714
900250 0.0067698991
900350 0.0067710228
900450 0.006772142
900550 0.0067732565
900650 0.0067743674
900750 0.0067754752
900850 0.0067765791
900950 0.0067776777
901050 0.0067787705
901150 0.0067798564
901250 0.006780935
901350 0.0067820054
901450 0.0067830681
901550 0.0067841226
901650 0.0067851693
901750 0.0067862084
901850 0.006787242
901950 0.0067882717
902050 0.0067892985
902150 0.0067903221
902250 0.0067913424
902350 0.0067923595
902450 0.0067933742
902550 0.0067943866
902650 0.0067953966
902750 0.0067964031
902850 0.0067974072
902950 0.0067984096
903050 0.0067994104
903150 0.0068004093
903250 0.0068014061
903350 0.0068024002
903450 0.006803392
903550 0.0068043825
903650 0.0068053714
903750 0.0068063574
903850 0.0068073406
903950 0.0068083217
904050 0.0068093025
904150 0.0068102832
904250 0.0068112634
904350 0.0068122426
904450 0.0068132201
904550 0.0068141958
904650 0.0068151702
904750 0.0068161431
904850 0.0068171143
904950 0.0068180847
905050 0.0068190538
905150 0.0068200209
905250 0.0068209868
905350 0.0068219514
905450 0.0068229147
905550 0.0068238772
905650 0.0068248385
905750 0.0068257983
905850 0.0068267561
905950 0.0068277113
906050 0.0068286636
906150 0.0068296129
906250 0.0068305586
906350 0.0068315009
906450 0.0068324398
906550 0.0068333751
906650 0.0068343066
906750 0.0068352354
906850 0.0068361609
906950 0.0068370833
907050 0.0068380041
907150 0.0068389241
907250 0.0068398437
907350 0.006840763
907450 0.0068416814
907550 0.0068425981
907650 0.0068435122
907750 0.0068444235
907850 0.0068453316
907950 0.0068462365
908050 0.0068471388
908150 0.0068480385
908250 0.0068489354
908350 0.0068498281
908450 0.0068507171
908550 0.0068516027
908650 0.0068524855
908750 0.006853365
908850 0.0068542416
908950 0.0068551161
909050 0.0068559881
909150 0.006856857
909250 0.0068577234
909350 0.0068585882
909450 0.0068594521
909550 0.0068603139
909650 0.0068611734
909750 0.0068620312
909850 0.0068628874
909950 0.0068637407
910050 0.0068645914
910150 0.0068654406
910250 0.0068662887
910350 0.0068671348
910450 0.0068679784
910550 0.0068688179
910650 0.0068696517
910750 0.0068704798
910850 0.0068713028
910950 0.006872121
911050 0.0068729355
911150 0.0068737466
911250 0.0068745535
911350 0.0068753567
911450 0.0068761568
911550 0.0068769534
911650 0.0068777468
911750 0.0068785388
911850 0.0068793304
911950 0.0068801214
912050 0.0068809126
912150 0.0068817041
912250 0.0068824955
912350 0.0068832861
912450 0.0068840763
912550 0.006884866
912650 0.0068856554
912750 0.0068864442
912850 0.0068872325
912950 0.0068880203
913050 0.0068888081
913150 0.0068895965
913250 0.0068903852
913350 0.0068911734
913450 0.0068919608
913550 0.0068927478
913650 0.0068935355
913750 0.0068943237
913850 0.0068951124
913950 0.0068959012
914050 0.0068966904
914150 0.0068974802
914250 0.0068982706
914350 0.0068990619
914450 0.0068998552
914550 0.0069006501
914650 0.0069014465
914750 0.0069022444
914850 0.0069030431
914950 0.0069038423
915050 0.0069046429
915150 0.0069054458
915250 0.0069062517
915350 0.0069070606
915450 0.006907872
915550 0.0069086861
915650 0.0069095035
915750 0.0069103237
915850 0.0069111454
915950 0.0069119672
916050 0.0069127891
916150 0.0069136121
916250 0.0069144374
916350 0.0069152657
916450 0.0069160965
916550 0.0069169284
916650 0.0069177606
916750 0.0069185931
916850 0.0069194256
916950 0.006920258
917050 0.0069210902
917150 0.0069219217
917250 0.0069227513
917350 0.006923578
917450 0.0069244014
917550 0.006925221
917650 0.0069260359
917750 0.0069268444
917850 0.0069276439
917950 0.0069284336
918050 0.0069292146
918150 0.0069299877
918250 0.006930754
918350 0.006931515
918450 0.0069322725
918550 0.0069330275
918650 0.0069337806
918750 0.0069345314
918850 0.0069352794
918950 0.0069360243
919050 0.0069367661
919150 0.0069375044
919250 0.0069382379
919350 0.0069389655
919450 0.0069396864
919550 0.0069404007
919650 0.0069411089
919750 0.0069418118
919850 0.0069425106
919950 0.0069432051
920050 0.006943896
920150 0.0069445834
920250 0.0069452676
920350 0.0069459485
920450 0.0069466264
920550 0.0069473017
920650 0.0069479748
920750 0.0069486454
920850 0.0069493139
920950 0.0069499806
921050 0.0069506459
921150 0.0069513112
921250 0.0069519765
921350 0.006952641
921450 0.0069533042
921550 0.0069539663
921650 0.0069546274
921750 0.0069552865
921850 0.0069559429
921950 0.0069565979
922050 0.0069572517
922150 0.0069579036
922250 0.006958554
922350 0.0069592027
922450 0.0069598505
922550 0.0069604984
922650 0.0069611471
922750 0.0069617971
922850 0.0069624483
922950 0.0069631016
923050 0.0069637575
923150 0.0069644171
923250 0.0069650802
923350 0.006965746
923450 0.0069664136
923550 0.0069670823
923650 0.0069677502
923750 0.006968417
923850 0.0069690827
923950 0.0069697486
924050 0.0069704155
924150 0.0069710843
924250 0.0069717554
924350 0.0069724292
924450 0.0069731063
924550 0.0069737864
924650 0.0069744695
924750 0.0069751557
924850 0.0069758442
924950 0.0069765337
925050 0.0069772249
925150 0.0069779181
925250 0.0069786139
925350 0.0069793134
925450 0.0069800164
925550 0.0069807228
925650 0.0069814322
925750 0.0069821448
925850 0.0069828602
925950 0.0069835773
926050 0.0069842945
926150 0.0069850102
926250 0.0069857232
926350 0.0069864323
926450 0.0069871376
926550 0.0069878401
926650 0.0069885398
926750 0.0069892367
926850 0.0069899313
926950 0.0069906241
927050 0.0069913155
927150 0.0069920052
927250 0.0069926934
927350 0.0069933807
927450 0.0069940677
927550 0.0069947545
927650 0.00699544
927750 0.0069961236
927850 0.0069968053
927950 0.0069974835
928050 0.0069981572
928150 0.0069988248
928250 0.0069994853
928350 0.007000138
928450 0.0070007827
928550 0.0070014201
928650 0.0070020511
928750 0.0070026766
928850 0.0070032973
928950 0.007003913
929050 0.0070045238
929150 0.0070051304
929250 0.007005734
929350 0.0070063346
929450 0.0070069327
929550 0.0070075286
929650 0.0070081215
929750 0.0070087102
929850 0.0070092948
929950 0.0070098757
930050 0.0070104524
930150 0.0070110245
930250 0.0070115927
930350 0.0070121579
930450 0.0070127209
930550 0.007013283
930650 0.0070138456
930750 0.007014409
930850 0.0070149732
930950 0.007015538
931050 0.0070161029
931150 0.0070166672
931250 0.0070172312
931350 0.0070177954
931450 0.0070183602
931550 0.0070189259
931650 0.0070194928
931750 0.0070200601
931850 0.0070206277
931950 0.0070211949
932050 0.0070217618
932150 0.0070223279
932250 0.0070228931
932350 0.0070234571
932450 0.0070240204
932550 0.0070245837
932650 0.0070251474
932750 0.0070257114
932850 0.0070262756
932950 0.0070268399
933050 0.0070274041
933150 0.007027968
933250 0.0070285325
933350 0.0070290974
933450 0.007029662
933550 0.0070302265
933650 0.0070307911
933750 0.0070313551
933850 0.0070319195
933950 0.0070324847
934050 0.0070330507
934150 0.0070336176
934250 0.0070341854
934350 0.0070347542
934450 0.0070353247
934550 0.0070358975
934650 0.0070364725
934750 0.0070370494
934850 0.0070376284
934950 0.0070382093
935050 0.007038792
935150 0.0070393773
935250 0.0070399645
935350 0.0070405536
935450 0.0070411442
935550 0.0070417371
935650 0.007042332
935750 0.0070429279
935850 0.0070435246
935950 0.0070441225
936050 0.0070447211
936150 0.0070453196
936250 0.0070459175
936350 0.0070465148
936450 0.0070471119
936550 0.0070477091
936650 0.0070483062
936750 0.0070489038
936850 0.0070495025
936950 0.0070501028
937050 0.0070507053
937150 0.0070513114
937250 0.0070519211
937350 0.0070525339
937450 0.007053149
937550 0.0070537669
937650 0.007054388
937750 0.0070550121
937850 0.0070556394
937950 0.0070562698
938050 0.0070569024
938150 0.0070575365
938250 0.0070581726
938350 0.0070588114
938450 0.0070594538
938550 0.0070601009
938650 0.007060753
938750 0.0070614105
938850 0.0070620727
938950 0.0070627388
939050 0.0070634089
939150 0.0070640839
939250 0.0070647642
939350 0.0070654489
939450 0.0070661369
939550 0.0070668283
939650 0.0070675224
939750 0.0070682187
939850 0.0070689174
939950 0.0070696187
940050 0.007070323
940150 0.0070710302
940250 0.0070717405
940350 0.0070724538
940450 0.0070731705
940550 0.0070738915
940650 0.0070746177
940750 0.0070753481
940850 0.0070760816
940950 0.0070768171
941050 0.0070775538
941150 0.0070782912
941250 0.0070790291
941350 0.0070797683
941450 0.0070805091
941550 0.0070812514
941650 0.007081995
941750 0.0070827391
941850 0.0070834839
941950 0.0070842304
942050 0.0070849783
942150 0.007085728
942250 0.0070864797
942350 0.0070872331
942450 0.007087989
942550 0.0070887478
942650 0.0070895096
942750 0.0070902745
942850 0.007091043
942950 0.0070918145
943050 0.0070925882
943150 0.0070933632
943250 0.0070941393
943350 0.0070949165
943450 0.0070956949
943550 0.0070964746
943650 0.0070972555
943750 0.0070980373
943850 0.0070988196
943950 0.0070996025
944050 0.0071003865
944150 0.007101171
944250 0.0071019549
944350 0.0071027378
944450 0.0071035194
944550 0.0071042987
944650 0.0071050755
944750 0.0071058502
944850 0.0071066226
944950 0.0071073935
945050 0.0071081641
945150 0.0071089352
945250 0.0071097068
945350 0.00711048
945450 0.0071112555
945550 0.0071120323
945650 0.0071128103
945750 0.0071135896
945850 0.0071143701
945950 0.0071151524
946050 0.0071159377
946150 0.0071167247
946250 0.007117513
946350 0.0071183035
946450 0.0071190961
946550 0.0071198903
946650 0.0071206853
946750 0.007121481
946850 0.007122277
946950 0.0071230739
947050 0.0071238712
947150 0.007124669
947250 0.0071254665
947350 0.0071262628
947450 0.007127057
947550 0.0071278502
947650 0.007128643
947750 0.0071294358
947850 0.0071302284
947950 0.0071310207
948050 0.0071318122
948150 0.0071326034
948250 0.0071333944
948350 0.0071341853
948450 0.0071349765
948550 0.0071357672
948650 0.0071365576
948750 0.0071373491
948850 0.0071381422
948950 0.0071389364
949050 0.0071397309
949150 0.0071405261
949250 0.0071413217
949350 0.0071421183
949450 0.0071429158
949550 0.007143714
949650 0.0071445123
949750 0.0071453103
949850 0.007146107
949950 0.0071469018
950050 0.0071476947
950150 0.0071484867
950250 0.0071492782
950350 0.0071500696
950450 0.0071508599
950550 0.0071516477
950650 0.007152432
950750 0.0071532141
950850 0.007153995
950950 0.0071547744
951050 0.0071555528
951150 0.0071563299
951250 0.0071571061
951350 0.0071578811
951450 0.0071586553
951550 0.0071594295
951650 0.0071602039
951750 0.0071609786
951850 0.0071617534
951950 0.0071625283
952050 0.0071633031
952150 0.0071640785
952250 0.0071648541
952350 0.0071656295
952450 0.0071664036
952550 0.0071671758
952650 0.0071679472
952750 0.0071687189
952850 0.0071694916
952950 0.007170265
953050 0.0071710388
953150 0.0071718129
953250 0.0071725872
953350 0.0071733616
953450 0.0071741355
953550 0.00717491
953650 0.0071756857
953750 0.0071764625
953850 0.00717724
953950 0.0071780177
954050 0.0071787962
954150 0.0071795765
954250 0.0071803586
954350 0.0071811416
954450 0.0071819258
954550 0.0071827098
954650 0.0071834922
954750 0.0071842726
954850 0.0071850508
954950 0.0071858269
955050 0.0071866004
955150 0.0071873715
955250 0.0071881386
955350 0.0071889008
955450 0.0071896585
955550 0.0071904126
955650 0.0071911636
955750 0.007191912
955850 0.0071926583
955950 0.0071934038
956050 0.0071941477
956150 0.007194889
956250 0.0071956281
956350 0.0071963649
956450 0.0071970986
956550 0.0071978299
956650 0.0071985582
956750 0.0071992834
956850 0.0072000059
956950 0.0072007256
957050 0.0072014426
957150 0.0072021576
957250 0.007202871
957350 0.0072035822
957450 0.0072042921
957550 0.0072050014
957650 0.0072057088
957750 0.0072064138
957850 0.0072071164
957950 0.0072078181
958050 0.0072085193
958150 0.0072092207
958250 0.0072099225
958350 0.007210625
958450 0.0072113276
958550 0.0072120303
958650 0.0072127325
958750 0.0072134338
958850 0.0072141336
958950 0.0072148313
959050 0.0072155267
959150 0.0072162199
959250 0.0072169105
959350 0.0072175979
959450 0.0072182811
959550 0.0072189604
959650 0.0072196366
959750 0.0072203102
959850 0.0072209833
959950 0.0072216564
960050 0.0072223294
960150 0.0072230027
960250 0.0072236781
960350 0.0072243563
960450 0.0072250381
960550 0.0072257234
960650 0.0072264127
960750 0.0072271071
960850 0.0072278077
960950 0.0072285147
961050 0.0072292269
961150 0.0072299429
961250 0.0072306607
961350 0.0072313792
961450 0.0072320984
961550 0.0072328186
961650 0.0072335396
961750 0.0072342618
961850 0.007234986
961950 0.007235713
962050 0.0072364429
962150 0.0072371755
962250 0.00723791
962350 0.0072386459
962450 0.0072393828
962550 0.0072401212
962650 0.0072408607
962750 0.007241601
962850 0.0072423422
962950 0.0072430844
963050 0.0072438277
963150 0.0072445705
963250 0.0072453117
963350 0.0072460511
963450 0.0072467891
963550 0.0072475257
963650 0.0072482607
963750 0.0072489937
963850 0.0072497242
963950 0.0072504523
964050 0.0072511781
964150 0.0072519005
964250 0.0072526194
964350 0.0072533344
964450 0.0072540449
964550 0.0072547506
964650 0.0072554516
964750 0.0072561473
964850 0.0072568371
964950 0.0072575207
965050 0.0072581971
965150 0.007258866
965250 0.0072595272
965350 0.0072601804
965450 0.0072608265
965550 0.0072614668
965650 0.0072621021
965750 0.0072627333
965850 0.0072633611
965950 0.0072639868
966050 0.0072646108
966150 0.0072652339
966250 0.0072658569
966350 0.0072664799
966450 0.0072671031
966550 0.0072677276
966650 0.0072683529
966750 0.0072689786
966850 0.0072696049
966950 0.0072702312
967050 0.0072708584
967150 0.0072714867
967250 0.0072721165
967350 0.0072727485
967450 0.0072733826
967550 0.0072740174
967650 0.0072746534
967750 0.007275292
967850 0.0072759339
967950 0.0072765799
968050 0.0072772305
968150 0.0072778859
968250 0.0072785449
968350 0.0072792065
968450 0.0072798708
968550 0.007280537
968650 0.0072812049
968750 0.007281874
968850 0.0072825443
968950 0.007283216
969050 0.0072838888
969150 0.0072845624
969250 0.0072852375
969350 0.0072859137
969450 0.0072865905
969550 0.0072872676
969650 0.0072879455
969750 0.0072886234
969850 0.0072893008
969950 0.0072899785
970050 0.0072906571
970150 0.0072913367
970250 0.0072920169
970350 0.0072926978
970450 0.0072933792
970550 0.0072940609
970650 0.0072947427
970750 0.0072954252
970850 0.0072961079
970950 0.0072967901
971050 0.0072974701
971150 0.0072981485
971250 0.0072988256
971350 0.0072995017
971450 0.0073001762
971550 0.0073008496
971650 0.0073015227
971750 0.0073021956
971850 0.0073028685
971950 0.0073035425
972050 0.0073042183
972150 0.0073048969
972250 0.0073055788
972350 0.0073062637
972450 0.0073069508
972550 0.0073076392
972650 0.0073083297
972750 0.0073090218
972850 0.0073097142
972950 0.0073104073
973050 0.0073111019
973150 0.0073117982
973250 0.0073124964
973350 0.0073131961
973450 0.0073138972
973550 0.0073145991
973650 0.0073153014
973750 0.0073160041
973850 0.0073167071
973950 0.0073174109
974050 0.007318116
974150 0.007318822
974250 0.0073195282
974350 0.0073202344
974450 0.0073209405
974550 0.0073216464
974650 0.0073223516
974750 0.0073230557
974850 0.0073237596
974950 0.007324465
975050 0.0073251727
975150 0.0073258834
975250 0.0073265965
975350 0.0073273106
975450 0.007328025
975550 0.0073287402
975650 0.0073294556
975750 0.0073301717
975850 0.0073308893
975950 0.0073316073
976050 0.0073323255
976150 0.0073330435
976250 0.0073337611
976350 0.0073344778
976450 0.0073351936
976550 0.0073359079
976650 0.0073366221
976750 0.0073373369
976850 0.0073380525
976950 0.0073387684
977050 0.0073394848
977150 0.0073402023
977250 0.0073409211
977350 0.0073416411
977450 0.0073423618
977550 0.0073430838
977650 0.0073438065
977750 0.0073445292
977850 0.0073452519
977950 0.0073459743
978050 0.0073466958
978150 0.0073474155
978250 0.0073481333
978350 0.007348848
978450 0.0073495587
978550 0.0073502659
978650 0.0073509701
978750 0.0073516714
978850 0.0073523702
978950 0.0073530665
979050 0.0073537614
979150 0.0073544555
979250 0.0073551489
979350 0.0073558419
979450 0.0073565345
979550 0.0073572279
979650 0.0073579222
979750 0.0073586171
979850 0.0073593122
979950 0.007360007
980050 0.0073607018
980150 0.0073613972
980250 0.0073620927
980350 0.0073627873
980450 0.0073634812
980550 0.007364174
980650 0.0073648653
980750 0.0073655535
980850 0.007366237
980950 0.0073669163
981050 0.0073675926
981150 0.0073682672
981250 0.007368939
981350 0.0073696092
981450 0.0073702788
981550 0.0073709481
981650 0.0073716176
981750 0.0073722869
981850 0.0073729563
981950 0.0073736257
982050 0.0073742949
982150 0.0073749644
982250 0.007375635
982350 0.0073763064
982450 0.0073769775
982550 0.0073776474
982650 0.0073783156
982750 0.0073789814
982850 0.0073796437
982950 0.0073803011
983050 0.0073809534
983150 0.0073816016
983250 0.0073822474
983350 0.007382893
983450 0.0073835397
983550 0.0073841879
983650 0.0073848374
983750 0.0073854887
983850 0.007386142
983950 0.0073867965
984050 0.0073874516
984150 0.0073881065
984250 0.0073887614
984350 0.0073894158
984450 0.0073900698
984550 0.0073907237
984650 0.0073913781
984750 0.0073920331
984850 0.0073926892
984950 0.0073933461
985050 0.0073940032
985150 0.0073946606
985250 0.0073953179
985350 0.0073959746
985450 0.0073966294
985550 0.0073972816
985650 0.0073979317
985750 0.0073985794
985850 0.007399225
985950 0.0073998686
986050 0.0074005092
986150 0.0074011465
986250 0.0074017814
986350 0.0074024154
986450 0.0074030495
986550 0.0074036847
986650 0.0074043209
986750 0.0074049587
986850 0.0074055985
986950 0.00740624
987050 0.0074068833
987150 0.0074075282
987250 0.007408175
987350 0.0074088238
987450 0.0074094749
987550 0.0074101282
987650 0.0074107835
987750 0.0074114404
987850 0.0074120996
987950 0.0074127615
988050 0.0074134256
988150 0.0074140918
988250 0.0074147601
988350 0.0074154305
988450 0.0074161034
988550 0.0074167787
988650 0.0074174553
988750 0.0074181322
988850 0.0074188079
988950 0.007419483
989050 0.0074201574
989150 0.0074208307
989250 0.0074215035
989350 0.0074221756
989450 0.0074228475
989550 0.0074235197
989650 0.0074241931
989750 0.007424868
989850 0.007425544
989950 0.0074262215
990050 0.0074269008
990150 0.0074275823
990250 0.0074282661
990350 0.0074289517
990450 0.0074296385
990550 0.0074303275
990650 0.0074310197
990750 0.0074317166
990850 0.0074324214
990950 0.0074331365
991050 0.0074338622
991150 0.0074345961
991250 0.007435336
991350 0.007436081
991450 0.0074368298
991550 0.0074375815
991650 0.0074383359
991750 0.0074390926
991850 0.0074398504
991950 0.0074406091
992050 0.0074413689
992150 0.0074421298
992250 0.0074428907
992350 0.0074436507
992450 0.0074444105
992550 0.0074451699
992650 0.0074459292
992750 0.0074466887
992850 0.0074474485
992950 0.0074482077
993050 0.0074489655
993150 0.0074497222
993250 0.0074504791
993350 0.0074512368
993450 0.0074519955
993550 0.0074527542
993650 0.0074535128
993750 0.0074542714
993850 0.0074550297
993950 0.0074557876
994050 0.0074565456
994150 0.0074573036
994250 0.0074580621
994350 0.0074588213
994450 0.0074595803
994550 0.0074603388
994650 0.0074610968
994750 0.0074618557
994850 0.0074626169
994950 0.0074633806
995050 0.0074641465
995150 0.0074649147
995250 0.0074656851
995350 0.0074664574
995450 0.0074672318
995550 0.0074680081
995650 0.0074687859
995750 0.0074695661
995850 0.0074703493
995950 0.0074711363
996050 0.0074719259
996150 0.0074727179
996250 0.0074735122
996350 0.0074743083
996450 0.0074751054
996550 0.0074759039
996650 0.0074767032
996750 0.0074775034
996850 0.0074783048
996950 0.0074791082
997050 0.0074799133
997150 0.0074807199
997250 0.0074815271
997350 0.0074823334
997450 0.007483139
997550 0.007483943
997650 0.0074847466
997750 0.00748555
997850 0.0074863522
997950 0.0074871516
998050 0.0074879485
998150 0.0074887428
998250 0.0074895348
998350 0.0074903237
998450 0.0074911099
998550 0.0074918929
998650 0.0074926726
998750 0.0074934503
998850 0.0074942259
998950 0.0074949982
999050 0.0074957667
999150 0.0074965311
999250 0.0074972918
999350 0.0074980489
999450 0.0074988013
999550 0.0074995484
999650 0.0075002916
999750 0.0075010313
999850 0.0075017672
999950 0.0075024995
1000050 0.0075032287
1000150 0.0075039563
1000250 0.0075046832
1000350 0.0075054099
1000450 0.0075061363
1000550 0.0075068624
1000650 0.0075075885
1000750 0.007508315
1000850 0.0075090415
1000950 0.0075097683
1001050 0.0075104948
1001150 0.0075112211
1001250 0.0075119461
1001350 0.0075126699
1001450 0.0075133922
1001550 0.0075141127
1001650 0.0075148311
1001750 0.0075155462
1001850 0.0075162579
1001950 0.0075169662
1002050 0.0075176719
1002150 0.0075183755
1002250 0.0075190774
1002350 0.0075197777
1002450 0.0075204774
1002550 0.007521178
1002650 0.0075218785
1002750 0.007522578
1002850 0.0075232763
1002950 0.0075239733
1003050 0.0075246696
1003150 0.0075253653
1003250 0.0075260604
1003350 0.0075267534
1003450 0.0075274444
1003550 0.0075281343
1003650 0.0075288232
1003750 0.007529511
1003850 0.0075301987
1003950 0.0075308866
1004050 0.0075315761
1004150 0.0075322679
1004250 0.007532962
1004350 0.0075336591
1004450 0.007534359
1004550 0.007535061
1004650 0.0075357647
1004750 0.0075364701
1004850 0.0075371774
1004950 0.0075378862
1005050 0.0075385962
1005150 0.0075393068
1005250 0.0075400178
1005350 0.007540729
1005450 0.007541441
1005550 0.0075421546
1005650 0.0075428714
1005750 0.0075435917
1005850 0.0075443169
1005950 0.0075450472
1006050 0.0075457812
1006150 0.0075465174
1006250 0.0075472547
1006350 0.0075479931
1006450 0.0075487327
1006550 0.0075494735
1006650 0.0075502157
1006750 0.0075509586
1006850 0.0075517013
1006950 0.0075524431
1007050 0.0075531831
1007150 0.00755392
1007250 0.007554654
1007350 0.0075553857
1007450 0.0075561147
1007550 0.0075568414
1007650 0.0075575656
1007750 0.0075582861
1007850 0.0075590016
1007950 0.0075597121
1008050 0.0075604174
1008150 0.0075611172
1008250 0.0075618107
1008350 0.0075624991
1008450 0.0075631827
1008550 0.0075638635
1008650 0.0075645416
1008750 0.0075652167
1008850 0.007565889
1008950 0.0075665587
1009050 0.0075672258
1009150 0.0075678901
1009250 0.0075685519
1009350 0.0075692109
1009450 0.0075698663
1009550 0.0075705169
1009650 0.0075711629
1009750 0.0075718049
1009850 0.0075724437
1009950 0.0075730807
1010050 0.0075737163
1010150 0.007574351
1010250 0.0075749857
1010350 0.0075756203
1010450 0.0075762545
1010550 0.0075768885
1010650 0.0075775225
1010750 0.0075781563
1010850 0.0075787895
1010950 0.0075794227
1011050 0.0075800558
1011150 0.0075806896
1011250 0.007581325
1011350 0.0075819621
1011450 0.0075826004
1011550 0.0075832395
1011650 0.0075838791
1011750 0.0075845183
1011850 0.0075851557
1011950 0.0075857925
1012050 0.0075864299
1012150 0.0075870676
1012250 0.0075877054
1012350 0.0075883435
1012450 0.007588982
1012550 0.0075896214
1012650 0.0075902634
1012750 0.0075909087
1012850 0.0075915571
1012950 0.0075922085
1013050 0.0075928612
1013150 0.007593515
1013250 0.0075941704
1013350 0.0075948271
1013450 0.0075954849
1013550 0.0075961439
1013650 0.0075968035
1013750 0.007597464
1013850 0.0075981257
1013950 0.0075987886
1014050 0.0075994534
1014150 0.0076001215
1014250 0.0076007919
1014350 0.0076014645
1014450 0.00760214
1014550 0.0076028196
1014650 0.0076035026
1014750 0.0076041879
1014850 0.0076048749
1014950 0.0076055627
1015050 0.0076062502
1015150 0.0076069371
1015250 0.0076076232
1015350 0.0076083083
1015450 0.0076089921
1015550 0.0076096742
1015650 0.007610354
1015750 0.0076110308
1015850 0.0076117045
1015950 0.0076123764
1016050 0.0076130475
1016150 0.0076137184
1016250 0.007614389
1016350 0.0076150585
1016450 0.0076157266
1016550 0.0076163936
1016650 0.0076170596
1016750 0.0076177251
1016850 0.007618389
1016950 0.0076190518
1017050 0.007619714
1017150 0.0076203765
1017250 0.0076210407
1017350 0.0076217074
1017450 0.0076223753
1017550 0.0076230431
1017650 0.0076237097
1017750 0.0076243753
1017850 0.0076250399
1017950 0.0076257036
1018050 0.0076263676
1018150 0.0076270318
1018250 0.0076276964
1018350 0.0076283617
1018450 0.0076290276
1018550 0.0076296937
1018650 0.0076303597
1018750 0.0076310259
1018850 0.0076316924
1018950 0.0076323585
1019050 0.0076330243
1019150 0.0076336902
1019250 0.0076343572
1019350 0.0076350262
1019450 0.0076356974
1019550 0.0076363712
1019650 0.0076370468
1019750 0.0076377241
1019850 0.0076384041
1019950 0.0076390871
1020050 0.0076397735
1020150 0.0076404631
1020250 0.0076411563
1020350 0.0076418535
1020450 0.0076425552
1020550 0.0076432613
1020650 0.0076439707
1020750 0.0076446841
1020850 0.0076454019
1020950 0.0076461239
1021050 0.0076468496
1021150 0.0076475781
1021250 0.0076483099
1021350 0.0076490452
1021450 0.0076497832
1021550 0.0076505233
1021650 0.0076512651
1021750 0.0076520084
1021850 0.0076527536
1021950 0.007653501
1022050 0.0076542501
1022150 0.0076550009
1022250 0.0076557521
1022350 0.0076565023
1022450 0.0076572513
1022550 0.0076579981
1022650 0.0076587424
1022750 0.007659485
1022850 0.0076602264
1022950 0.0076609666
1023050 0.0076617059
1023150 0.0076624443
1023250 0.0076631822
1023350 0.0076639193
1023450 0.0076646546
1023550 0.0076653881
1023650 0.0076661197
1023750 0.0076668499
1023850 0.0076675786
1023950 0.0076683066
1024050 0.0076690335
1024150 0.0076697592
1024250 0.0076704833
1024350 0.007671205
1024450 0.0076719242
1024550 0.0076726418
1024650 0.0076733584
1024750 0.007674074
1024850 0.0076747878
1024950 0.0076754986
1025050 0.0076762069
1025150 0.0076769137
1025250 0.0076776194
1025350 0.0076783226
1025450 0.0076790227
1025550 0.0076797204
1025650 0.0076804158
1025750 0.007681108
1025850 0.0076817979
1025950 0.0076824857
1026050 0.0076831721
1026150 0.007683858
1026250 0.0076845442
1026350 0.0076852309
1026450 0.0076859192
1026550 0.0076866098
1026650 0.0076873031
1026750 0.007688
1026850 0.0076886998
1026950 0.0076894029
1027050 0.0076901095
1027150 0.0076908185
1027250 0.0076915296
1027350 0.0076922425
1027450 0.0076929571
1027550 0.0076936729
1027650 0.0076943902
1027750 0.0076951089
1027850 0.0076958296
1027950 0.007696553
1028050 0.0076972799
1028150 0.0076980094
1028250 0.0076987412
1028350 0.0076994733
1028450 0.0077002052
1028550 0.0077009383
1028650 0.0077016733
1028750 0.0077024109
1028850 0.0077031511
1028950 0.007703895
1029050 0.0077046428
1029150 0.0077053936
1029250 0.0077061477
1029350 0.007706905
1029450 0.0077076649
1029550 0.0077084262
1029650 0.0077091876
1029750 0.0077099498
1029850 0.0077107132
1029950 0.0077114786
1030050 0.0077122455
1030150 0.0077130133
1030250 0.007713781
1030350 0.0077145477
1030450 0.0077153138
1030550 0.0077160796
1030650 0.0077168449
1030750 0.0077176087
1030850 0.0077183713
1030950 0.0077191313
1031050 0.0077198871
1031150 0.0077206366
1031250 0.00772138
1031350 0.0077221194
1031450 0.0077228553
1031550 0.0077235881
1031650 0.0077243179
1031750 0.0077250465
1031850 0.0077257745
1031950 0.0077265023
1032050 0.0077272297
1032150 0.0077279563
1032250 0.0077286829
1032350 0.0077294101
1032450 0.0077301371
1032550 0.0077308631
1032650 0.0077315867
1032750 0.0077323079
1032850 0.0077330273
1032950 0.0077337452
1033050 0.007734462
1033150 0.0077351789
1033250 0.0077358959
1033350 0.0077366127
1033450 0.0077373294
1033550 0.007738045
1033650 0.0077387591
1033750 0.0077394707
1033850 0.007740179
1033950 0.0077408834
1034050 0.0077415843
1034150 0.0077422819
1034250 0.0077429771
1034350 0.0077436712
1034450 0.0077443632
1034550 0.007745053
1034650 0.0077457415
1034750 0.0077464295
1034850 0.0077471168
1034950 0.0077478043
1035050 0.0077484922
1035150 0.0077491798
1035250 0.0077498662
1035350 0.0077505517
1035450 0.0077512355
1035550 0.0077519166
1035650 0.007752594
1035750 0.0077532669
1035850 0.0077539344
1035950 0.0077545955
1036050 0.0077552504
1036150 0.0077559
1036250 0.0077565448
1036350 0.0077571853
1036450 0.0077578219
1036550 0.0077584555
1036650 0.007759087
1036750 0.0077597168
1036850 0.0077603453
1036950 0.0077609736
1037050 0.007761602
1037150 0.0077622297
1037250 0.0077628571
1037350 0.0077634844
1037450 0.0077641118
1037550 0.0077647393
1037650 0.0077653667
1037750 0.0077659935
1037850 0.0077666192
1037950 0.0077672439
1038050 0.0077678663
1038150 0.0077684862
1038250 0.0077691046
1038350 0.0077697224
1038450 0.0077703397
1038550 0.0077709563
1038650 0.007771573
1038750 0.0077721882
1038850 0.0077728006
1038950 0.0077734093
1039050 0.0077740126
1039150 0.0077746086
1039250 0.0077751969
1039350 0.0077757789
1039450 0.0077763557
1039550 0.0077769286
1039650 0.0077774982
1039750 0.0077780649
1039850 0.0077786289
1039950 0.0077791904
1040050 0.0077797506
1040150 0.0077803106
1040250 0.0077808707
1040350 0.00778143
1040450 0.0077819888
1040550 0.0077825472
1040650 0.0077831046
1040750 0.0077836606
1040850 0.0077842144
1040950 0.007784765
1041050 0.007785312
1041150 0.0077858553
1041250 0.0077863943
1041350 0.0077869282
1041450 0.0077874574
1041550 0.0077879824
1041650 0.0077885031
1041750 0.0077890204
1041850 0.0077895344
1041950 0.0077900444
1042050 0.0077905504
1042150 0.0077910528
1042250 0.0077915527
1042350 0.0077920514
1042450 0.0077925493
1042550 0.0077930449
1042650 0.0077935378
1042750 0.0077940278
1042850 0.0077945153
1042950 0.0077950008
1043050 0.0077954853
1043150 0.0077959682
1043250 0.0077964493
1043350 0.0077969291
1043450 0.0077974083
1043550 0.0077978874
1043650 0.0077983665
1043750 0.0077988455
1043850 0.0077993241
1043950 0.0077998028
1044050 0.007800283
1044150 0.0078007648
1044250 0.0078012477
1044350 0.0078017317
1044450 0.0078022172
1044550 0.0078027033
1044650 0.0078031904
1044750 0.0078036778
1044850 0.0078041649
1044950 0.0078046499
1045050 0.0078051316
1045150 0.0078056104
1045250 0.0078060859
1045350 0.0078065593
1045450 0.0078070319
1045550 0.0078075035
1045650 0.0078079744
1045750 0.0078084452
1045850 0.0078089164
1045950 0.0078093877
1046050 0.0078098583
1046150 0.0078103273
1046250 0.007810795
1046350 0.0078112617
1046450 0.007811727
1046550 0.0078121914
1046650 0.0078126558
1046750 0.0078131199
1046850 0.0078135828
1046950 0.0078140433
1047050 0.0078145016
1047150 0.0078149582
1047250 0.0078154125
1047350 0.0078158641
1047450 0.0078163136
1047550 0.0078167611
1047650 0.0078172065
1047750 0.0078176506
1047850 0.0078180937
1047950 0.0078185361
1048050 0.007818978
1048150 0.0078194195
1048250 0.0078198605
1048350 0.0078203007
1048450 0.0078207407
1048550 0.0078211811
1048650 0.0078216223
1048750 0.0078220652
1048850 0.0078225095
1048950 0.007822955
1049050 0.0078234021
1049150 0.0078238521
1049250 0.007824306
1049350 0.0078247633
1049450 0.007825223
1049550 0.0078256855
1049650 0.0078261509
1049750 0.0078266191
1049850 0.0078270913
1049950 0.0078275674
1050050 0.0078280473
1050150 0.0078285306
1050250 0.0078290177
1050350 0.0078295088
1050450 0.0078300039
1050550 0.0078305027
1050650 0.007831005
1050750 0.0078315107
1050850 0.0078320193
1050950 0.0078325295
1051050 0.0078330405
1051150 0.0078335522
1051250 0.0078340647
1051350 0.007834577
1051450 0.0078350889
1051550 0.0078355994
1051650 0.0078361079
1051750 0.0078366138
1051850 0.0078371168
1051950 0.0078376168
1052050 0.0078381139
1052150 0.0078386088
1052250 0.0078391019
1052350 0.0078395927
1052450 0.0078400817
1052550 0.0078405705
1052650 0.0078410599
1052750 0.007841549
1052850 0.0078420373
1052950 0.0078425249
1053050 0.007843012
1053150 0.0078434985
1053250 0.0078439846
1053350 0.0078444695
1053450 0.007844953
1053550 0.0078454338
1053650 0.0078459117
1053750 0.0078463869
1053850 0.0078468591
1053950 0.0078473275
1054050 0.007847792
1054150 0.0078482527
1054250 0.0078487102
1054350 0.0078491651
1054450 0.0078496174
1054550 0.0078500676
1054650 0.0078505153
1054750 0.0078509599
1054850 0.0078514013
1054950 0.00785184
1055050 0.0078522773
1055150 0.0078527133
1055250 0.0078531487
1055350 0.0078535839
1055450 0.0078540174
1055550 0.0078544492
1055650 0.0078548788
1055750 0.0078553065
1055850 0.0078557322
1055950 0.0078561562
1056050 0.0078565787
1056150 0.0078569993
1056250 0.007857418
1056350 0.0078578343
1056450 0.007858248
1056550 0.0078586598
1056650 0.0078590691
1056750 0.0078594757
1056850 0.0078598799
1056950 0.007860282
1057050 0.0078606822
1057150 0.0078610812
1057250 0.0078614794
1057350 0.007861878
1057450 0.0078622775
1057550 0.0078626773
1057650 0.0078630773
1057750 0.0078634768
1057850 0.007863875
1057950 0.0078642719
1058050 0.0078646685
1058150 0.0078650657
1058250 0.0078654644
1058350 0.0078658659
1058450 0.0078662713
1058550 0.0078666802
1058650 0.0078670928
1058750 0.0078675093
1058850 0.0078679295
1058950 0.0078683532
1059050 0.0078687809
1059150 0.0078692121
1059250 0.0078696459
1059350 0.0078700813
1059450 0.0078705176
1059550 0.0078709533
1059650 0.0078713872
1059750 0.0078718185
1059850 0.0078722466
1059950 0.0078726713
1060050 0.0078730927
1060150 0.0078735104
1060250 0.0078739245
1060350 0.007874335
1060450 0.0078747428
1060550 0.0078751485
1060650 0.0078755524
1060750 0.0078759546
1060850 0.0078763553
1060950 0.0078767545
1061050 0.0078771516
1061150 0.0078775478
1061250 0.0078779444
1061350 0.0078783413
1061450 0.0078787395
1061550 0.0078791386
1061650 0.0078795381
1061750 0.0078799374
1061850 0.0078803355
1061950 0.0078807328
1062050 0.0078811302
1062150 0.0078815287
1062250 0.0078819282
1062350 0.0078823292
1062450 0.0078827319
1062550 0.0078831373
1062650 0.0078835459
1062750 0.007883957
1062850 0.0078843686
1062950 0.0078847798
1063050 0.0078851903
1063150 0.0078856008
1063250 0.0078860115
1063350 0.0078864231
1063450 0.0078868357
1063550 0.0078872486
1063650 0.0078876625
1063750 0.0078880773
1063850 0.0078884927
1063950 0.0078889088
1064050 0.0078893263
1064150 0.0078897458
1064250 0.0078901671
1064350 0.0078905899
1064450 0.0078910139
1064550 0.0078914394
1064650 0.0078918667
1064750 0.0078922959
1064850 0.0078927263
1064950 0.007893157
1065050 0.0078935873
1065150 0.0078940168
1065250 0.0078944454
1065350 0.0078948738
1065450 0.007895302
1065550 0.0078957297
1065650 0.0078961571
1065750 0.0078965847
1065850 0.0078970126
1065950 0.0078974404
1066050 0.0078978681
1066150 0.0078982959
1066250 0.0078987236
1066350 0.0078991516
1066450 0.0078995801
1066550 0.0079000099
1066650 0.0079004405
1066750 0.0079008712
1066850 0.007901301
1066950 0.0079017295
1067050 0.0079021561
1067150 0.0079025799
1067250 0.0079030002
1067350 0.0079034168
1067450 0.0079038297
1067550 0.0079042379
1067650 0.0079046406
1067750 0.0079050379
1067850 0.0079054305
1067950 0.0079058195
1068050 0.0079062057
1068150 0.0079065893
1068250 0.0079069701
1068350 0.0079073486
1068450 0.0079077263
1068550 0.0079081031
1068650 0.0079084793
1068750 0.007908855
1068850 0.0079092302
1068950 0.0079096054
1069050 0.0079099805
1069150 0.0079103558
1069250 0.0079107312
1069350 0.0079111066
1069450 0.0079114816
1069550 0.0079118559
1069650 0.0079122288
1069750 0.0079125997
1069850 0.0079129687
1069950 0.0079133358
1070050 0.0079137011
1070150 0.0079140646
1070250 0.0079144269
1070350 0.007914788
1070450 0.0079151478
1070550 0.0079155057
1070650 0.0079158611
1070750 0.0079162145
1070850 0.0079165655
1070950 0.0079169142
1071050 0.0079172614
1071150 0.007917607
1071250 0.007917951
1071350 0.0079182941
1071450 0.007918637
1071550 0.0079189799
1071650 0.0079193223
1071750 0.0079196643
1071850 0.007920005
1071950 0.0079203448
1072050 0.0079206842
1072150 0.0079210235
1072250 0.0079213628
1072350 0.007921702
1072450 0.0079220407
1072550 0.0079223794
1072650 0.0079227187
1072750 0.0079230591
1072850 0.0079234002
1072950 0.0079237421
1073050 0.0079240851
1073150 0.0079244284
1073250 0.0079247705
1073350 0.0079251113
1073450 0.007925451
1073550 0.0079257896
1073650 0.007926127
1073750 0.0079264628
1073850 0.007926797
1073950 0.0079271297
1074050 0.007927461
1074150 0.0079277911
1074250 0.0079281213
1074350 0.0079284526
1074450 0.0079287849
1074550 0.0079291181
1074650 0.0079294529
1074750 0.0079297899
1074850 0.0079301295
1074950 0.0079304712
1075050 0.0079308152
1075150 0.0079311608
1075250 0.0079315085
1075350 0.0079318603
1075450 0.007932217
1075550 0.0079325778
1075650 0.0079329428
1075750 0.007933312
1075850 0.0079336858
1075950 0.0079340637
1076050 0.0079344451
1076150 0.007934829
1076250 0.0079352151
1076350 0.0079356035
1076450 0.0079359944
1076550 0.0079363878
1076650 0.0079367836
1076750 0.0079371815
1076850 0.0079375814
1076950 0.0079379838
1077050 0.0079383889
1077150 0.0079387961
1077250 0.0079392052
1077350 0.007939616
1077450 0.0079400291
1077550 0.0079404445
1077650 0.0079408622
1077750 0.007941282
1077850 0.0079417036
1077950 0.0079421276
1078050 0.0079425538
1078150 0.0079429818
1078250 0.0079434121
1078350 0.0079438445
1078450 0.0079442788
1078550 0.0079447148
1078650 0.0079451524
1078750 0.0079455914
1078850 0.0079460317
1078950 0.0079464733
1079050 0.0079469167
1079150 0.0079473618
1079250 0.0079478091
1079350 0.0079482583
1079450 0.0079487085
1079550 0.0079491592
1079650 0.0079496107
1079750 0.0079500629
1079850 0.007950515
1079950 0.0079509668
1080050 0.0079514178
1080150 0.0079518671
1080250 0.0079523141
1080350 0.0079527575
1080450 0.0079531969
1080550 0.0079536327
1080650 0.0079540655
1080750 0.0079544953
1080850 0.0079549222
1080950 0.0079553463
1081050 0.0079557681
1081150 0.0079561875
1081250 0.0079566046
1081350 0.0079570191
1081450 0.0079574303
1081550 0.0079578386
1081650 0.0079582447
1081750 0.0079586491
1081850 0.007959051
1081950 0.0079594502
1082050 0.0079598456
1082150 0.0079602372
1082250 0.0079606246
1082350 0.0079610079
1082450 0.0079613866
1082550 0.0079617603
1082650 0.0079621293
1082750 0.0079624919
1082850 0.0079628458
1082950 0.0079631905
1083050 0.0079635261
1083150 0.0079638542
1083250 0.0079641773
1083350 0.0079644964
1083450 0.0079648121
1083550 0.0079651245
1083650 0.0079654338
1083750 0.007965741
1083850 0.0079660472
1083950 0.0079663525
1084050 0.0079666573
1084150 0.007966962
1084250 0.0079672661
1084350 0.0079675696
1084450 0.0079678732
1084550 0.0079681778
1084650 0.007968484
1084750 0.0079687912
1084850 0.0079691003
1084950 0.0079694115
1085050 0.0079697244
1085150 0.0079700388
1085250 0.0079703544
1085350 0.0079706707
1085450 0.0079709879
1085550 0.0079713065
1085650 0.0079716258
1085750 0.007971946
1085850 0.0079722675
1085950 0.0079725898
1086050 0.0079729128
1086150 0.0079732368
1086250 0.007973562
1086350 0.0079738888
1086450 0.007974217
1086550 0.007974546
1086650 0.0079748771
1086750 0.0079752096
1086850 0.0079755416
1086950 0.0079758732
1087050 0.007976205
1087150 0.0079765369
1087250 0.0079768691
1087350 0.0079772021
1087450 0.0079775374
1087550 0.0079778757
1087650 0.0079782177
1087750 0.0079785639
1087850 0.0079789149
1087950 0.0079792709
1088050 0.0079796323
1088150 0.0079799989
1088250 0.0079803705
1088350 0.0079807472
1088450 0.007981129
1088550 0.0079815158
1088650 0.007981907
1088750 0.0079823022
1088850 0.0079827009
1088950 0.0079831029
1089050 0.0079835071
1089150 0.0079839131
1089250 0.0079843201
1089350 0.0079847267
1089450 0.0079851319
1089550 0.007985536
1089650 0.0079859387
1089750 0.0079863392
1089850 0.0079867387
1089950 0.0079871374
1090050 0.0079875353
1090150 0.0079879332
1090250 0.0079883315
1090350 0.0079887306
1090450 0.0079891304
1090550 0.0079895306
1090650 0.0079899309
1090750 0.007990331
1090850 0.0079907296
1090950 0.0079911264
1091050 0.0079915215
1091150 0.0079919149
1091250 0.007992307
1091350 0.0079926978
1091450 0.0079930873
1091550 0.0079934759
1091650 0.0079938644
1091750 0.007994253
1091850 0.0079946423
1091950 0.0079950322
1092050 0.0079954222
1092150 0.0079958123
1092250 0.0079962023
1092350 0.0079965924
1092450 0.0079969831
1092550 0.0079973741
1092650 0.0079977662
1092750 0.0079981597
1092850 0.0079985546
1092950 0.0079989506
1093050 0.0079993477
1093150 0.0079997461
1093250 0.0080001458
1093350 0.0080005469
1093450 0.0080009492
1093550 0.0080013525
1093650 0.0080017569
1093750 0.0080021623
1093850 0.0080025688
1093950 0.0080029767
1094050 0.0080033848
1094150 0.0080037926
1094250 0.0080042003
1094350 0.0080046075
1094450 0.0080050138
1094550 0.0080054199
1094650 0.0080058254
1094750 0.0080062305
1094850 0.0080066352
1094950 0.0080070391
1095050 0.0080074424
1095150 0.008007845
1095250 0.0080082469
1095350 0.0080086483
1095450 0.0080090497
1095550 0.0080094516
1095650 0.0080098546
1095750 0.0080102587
1095850 0.0080106641
1095950 0.0080110714
1096050 0.0080114805
1096150 0.0080118911
1096250 0.0080123026
1096350 0.0080127146
1096450 0.0080131272
1096550 0.0080135401
1096650 0.0080139529
1096750 0.0080143646
1096850 0.0080147749
1096950 0.0080151839
1097050 0.0080155921
1097150 0.0080159992
1097250 0.0080164053
1097350 0.0080168103
1097450 0.0080172151
1097550 0.0080176203
1097650 0.0080180257
1097750 0.0080184323
1097850 0.008018841
1097950 0.0080192511
1098050 0.0080196628
1098150 0.0080200756
1098250 0.0080204892
1098350 0.0080209036
1098450 0.0080213185
1098550 0.0080217343
1098650 0.0080221499
1098750 0.0080225653
1098850 0.0080229804
1098950 0.0080233965
1099050 0.0080238137
1099150 0.0080242317
1099250 0.0080246504
1099350 0.0080250697
1099450 0.0080254894
1099550 0.0080259096
1099650 0.0080263309
1099750 0.0080267532
1099850 0.0080271753
1099950 0.0080275964
1100050 0.0080280159
1100150 0.0080284345
1100250 0.0080288519
1100350 0.0080292683
1100450 0.0080296837
1100550 0.0080300984
1100650 0.0080305126
1100750 0.0080309262
1100850 0.0080313396
1100950 0.0080317519
1101050 0.0080321629
1101150 0.0080325735
1101250 0.0080329845
1101350 0.0080333953
1101450 0.0080338049
1101550 0.0080342129
1101650 0.0080346185
1101750 0.0080350215
1101850 0.0080354218
1101950 0.0080358195
1102050 0.008036215
1102150 0.0080366082
1102250 0.0080369998
1102350 0.0080373891
1102450 0.0080377764
1102550 0.008038161
1102650 0.0080385426
1102750 0.0080389215
1102850 0.0080392975
1102950 0.0080396707
1103050 0.0080400416
1103150 0.0080404108
1103250 0.0080407788
1103350 0.0080411459
1103450 0.008041512
1103550 0.008041877
1103650 0.0080422414
1103750 0.0080426056
1103850 0.0080429699
1103950 0.0080433344
1104050 0.0080436992
1104150 0.0080440643
1104250 0.0080444301
1104350 0.008044797
1104450 0.0080451642
1104550 0.0080455314
1104650 0.0080458995
1104750 0.0080462691
1104850 0.0080466406
1104950 0.0080470143
1105050 0.0080473903
1105150 0.0080477683
1105250 0.0080481479
1105350 0.0080485291
1105450 0.0080489119
1105550 0.0080492959
1105650 0.0080496804
1105750 0.008050065
1105850 0.00805045
1105950 0.0080508353
1106050 0.0080512205
1106150 0.0080516057
1106250 0.0080519905
1106350 0.0080523754
1106450 0.0080527613
1106550 0.0080531478
1106650 0.0080535343
1106750 0.008053921
1106850 0.0080543077
1106950 0.0080546948
1107050 0.0080550826
1107150 0.0080554708
1107250 0.0080558595
1107350 0.0080562478
1107450 0.0080566351
1107550 0.0080570216
1107650 0.0080574075
1107750 0.0080577917
1107850 0.0080581739
1107950 0.0080585549
1108050 0.0080589342
1108150 0.008059312
1108250 0.0080596894
1108350 0.0080600662
1108450 0.0080604423
1108550 0.008060817
1108650 0.0080611904
1108750 0.0080615628
1108850 0.008061934
1108950 0.0080623028
1109050 0.0080626685
1109150 0.0080630314
1109250 0.0080633916
1109350 0.0080637493
1109450 0.0080641051
1109550 0.0080644594
1109650 0.0080648123
1109750 0.0080651634
1109850 0.0080655125
1109950 0.0080658594
1110050 0.008066204
1110150 0.0080665465
1110250 0.0080668869
1110350 0.0080672255
1110450 0.0080675624
1110550 0.0080678981
1110650 0.0080682344
1110750 0.0080685713
1110850 0.0080689085
1110950 0.0080692455
1111050 0.0080695833
1111150 0.0080699221
1111250 0.0080702615
1111350 0.0080706015
1111450 0.0080709425
1111550 0.0080712848
1111650 0.008071629
1111750 0.0080719753
1111850 0.0080723233
1111950 0.0080726725
1112050 0.0080730223
1112150 0.0080733734
1112250 0.0080737267
1112350 0.0080740819
1112450 0.0080744381
1112550 0.008074794
1112650 0.0080751489
1112750 0.0080755031
1112850 0.0080758575
1112950 0.008076212
1113050 0.0080765668
1113150 0.0080769224
1113250 0.0080772783
1113350 0.0080776348
1113450 0.0080779918
1113550 0.0080783485
1113650 0.0080787054
1113750 0.0080790624
1113850 0.0080794188
1113950 0.0080797742
1114050 0.008080129
1114150 0.008080483
1114250 0.0080808362
1114350 0.0080811887
1114450 0.0080815412
1114550 0.0080818938
1114650 0.008082246
1114750 0.0080825971
1114850 0.0080829475
1114950 0.0080832976
1115050 0.0080836476
1115150 0.0080839965
1115250 0.0080843443
1115350 0.008084691
1115450 0.0080850367
1115550 0.0080853815
1115650 0.0080857262
1115750 0.0080860711
1115850 0.0080864161
1115950 0.0080867607
1116050 0.0080871041
1116150 0.008087445
1116250 0.0080877823
1116350 0.0080881151
1116450 0.0080884436
1116550 0.0080887685
1116650 0.0080890905
1116750 0.0080894091
1116850 0.008089725
1116950 0.0080900393
1117050 0.0080903535
1117150 0.0080906679
1117250 0.0080909824
1117350 0.0080912965
1117450 0.0080916101
1117550 0.008091924
1117650 0.0080922384
1117750 0.008092554
1117850 0.0080928708
1117950 0.0080931883
1118050 0.0080935054
1118150 0.0080938223
1118250 0.0080941391
1118350 0.0080944556
1118450 0.0080947721
1118550 0.0080950884
1118650 0.0080954041
1118750 0.0080957183
1118850 0.0080960312
1118950 0.0080963423
1119050 0.0080966514
1119150 0.0080969584
1119250 0.0080972639
1119350 0.0080975682
1119450 0.0080978718
1119550 0.0080981748
1119650 0.0080984776
1119750 0.0080987803
1119850 0.0080990833
1119950 0.0080993866
1120050 0.0080996899
1120150 0.0080999928
1120250 0.0081002944
1120350 0.0081005942
1120450 0.0081008904
1120550 0.008101183
1120650 0.0081014722
1120750 0.0081017581
1120850 0.0081020408
1120950 0.0081023204
1121050 0.0081025972
1121150 0.0081028716
1121250 0.0081031429
1121350 0.0081034107
1121450 0.0081036745
1121550 0.008103935
1121650 0.0081041932
1121750 0.0081044501
1121850 0.0081047055
1121950 0.0081049599
1122050 0.0081052135
1122150 0.0081054664
1122250 0.0081057184
1122350 0.0081059688
1122450 0.0081062168
1122550 0.008106462
1122650 0.0081067044
1122750 0.0081069453
1122850 0.0081071848
1122950 0.0081074231
1123050 0.0081076602
1123150 0.0081078962
1123250 0.0081081304
1123350 0.008108362
1123450 0.0081085907
1123550 0.008108816
1123650 0.0081090371
1123750 0.0081092543
1123850 0.0081094683
1123950 0.0081096794
1124050 0.008109887
1124150 0.0081100909
1124250 0.008110291
1124350 0.0081104878
1124450 0.0081106816
1124550 0.0081108719
1124650 0.0081110587
1124750 0.0081112413
1124850 0.00811142
1124950 0.0081115943
1125050 0.0081117638
1125150 0.0081119296
1125250 0.008112093
1125350 0.0081122539
1125450 0.0081124124
1125550 0.0081125696
1125650 0.0081127259
1125750 0.0081128809
1125850 0.0081130352
1125950 0.0081131889
1126050 0.0081133425
1126150 0.0081134959
1126250 0.0081136492
1126350 0.0081138025
1126450 0.0081139556
1126550 0.008114109
1126650 0.0081142627
1126750 0.0081144176
1126850 0.008114574
1126950 0.0081147317
1127050 0.0081148909
1127150 0.0081150516
1127250 0.0081152141
1127350 0.0081153782
1127450 0.008115544
1127550 0.0081157126
1127650 0.0081158841
1127750 0.0081160578
1127850 0.0081162333
1127950 0.0081164113
1128050 0.008116592
1128150 0.0081167746
1128250 0.0081169589
1128350 0.0081171442
1128450 0.0081173303
1128550 0.0081175167
1128650 0.0081177028
1128750 0.008117889
1128850 0.0081180748
1128950 0.0081182601
1129050 0.0081184447
1129150 0.0081186282
1129250 0.008118811
1129350 0.0081189941
1129450 0.0081191764
1129550 0.0081193581
1129650 0.0081195398
1129750 0.0081197217
1129850 0.0081199046
1129950 0.0081200896
1130050 0.0081202767
1130150 0.0081204654
1130250 0.0081206563
1130350 0.0081208492
1130450 0.0081210445
1130550 0.0081212422
1130650 0.0081214422
1130750 0.0081216446
1130850 0.0081218492
1130950 0.0081220551
1131050 0.0081222616
1131150 0.008122468
1131250 0.0081226733
1131350 0.0081228779
1131450 0.0081230811
1131550 0.0081232828
1131650 0.0081234826
1131750 0.0081236804
1131850 0.0081238763
1131950 0.0081240699
1132050 0.0081242609
1132150 0.0081244489
1132250 0.0081246337
1132350 0.0081248151
1132450 0.008124993
1132550 0.0081251689
1132650 0.0081253432
1132750 0.0081255155
1132850 0.0081256849
1132950 0.0081258506
1133050 0.0081260123
1133150 0.008126171
1133250 0.0081263281
1133350 0.0081264845
1133450 0.0081266411
1133550 0.0081267983
1133650 0.0081269564
1133750 0.0081271159
1133850 0.0081272766
1133950 0.0081274384
1134050 0.0081276019
1134150 0.0081277676
1134250 0.008127935
1134350 0.0081281037
1134450 0.0081282739
1134550 0.0081284464
1134650 0.0081286218
1134750 0.0081288
1134850 0.0081289803
1134950 0.0081291608
1135050 0.0081293418
1135150 0.008129523
1135250 0.0081297046
1135350 0.0081298866
1135450 0.0081300693
1135550 0.0081302526
1135650 0.0081304368
1135750 0.0081306209
1135850 0.0081308043
1135950 0.0081309874
1136050 0.0081311709
1136150 0.0081313543
1136250 0.0081315372
1136350 0.0081317203
1136450 0.0081319038
1136550 0.0081320877
1136650 0.0081322735
1136750 0.0081324618
1136850 0.0081326526
1136950 0.0081328454
1137050 0.0081330403
1137150 0.0081332371
1137250 0.0081334357
1137350 0.0081336359
1137450 0.0081338355
1137550 0.0081340334
1137650 0.0081342301
1137750 0.0081344261
1137850 0.0081346208
1137950 0.0081348139
1138050 0.0081350066
1138150 0.0081351996
1138250 0.0081353932
1138350 0.0081355874
1138450 0.0081357834
1138550 0.0081359807
1138650 0.0081361777
1138750 0.0081363742
1138850 0.0081365704
1138950 0.0081367661
1139050 0.0081369613
1139150 0.0081371559
1139250 0.0081373513
1139350 0.0081375477
1139450 0.0081377453
1139550 0.0081379436
1139650 0.0081381427
1139750 0.0081383427
1139850 0.0081385432
1139950 0.0081387439
1140050 0.0081389453
1140150 0.0081391479
1140250 0.0081393514
1140350 0.0081395549
1140450 0.0081397577
1140550 0.0081399594
1140650 0.0081401594
1140750 0.0081403571
1140850 0.0081405521
1140950 0.0081407441
1141050 0.008140933
1141150 0.0081411186
1141250 0.0081413014
1141350 0.008141481
1141450 0.0081416576
1141550 0.0081418312
1141650 0.008142003
1141750 0.0081421741
1141850 0.0081423444
1141950 0.0081425135
1142050 0.0081426819
1142150 0.0081428502
1142250 0.0081430191
1142350 0.0081431888
1142450 0.0081433591
1142550 0.0081435301
1142650 0.0081437027
1142750 0.0081438771
1142850 0.0081440531
1142950 0.0081442315
1143050 0.008144411
1143150 0.0081445908
1143250 0.0081447703
1143350 0.0081449492
1143450 0.0081451277
1143550 0.0081453062
1143650 0.0081454849
1143750 0.0081456644
1143850 0.0081458436
1143950 0.0081460219
1144050 0.0081462002
1144150 0.0081463795
1144250 0.0081465608
1144350 0.0081467439
1144450 0.0081469284
1144550 0.008147114
1144650 0.0081472995
1144750 0.0081474843
1144850 0.0081476685
1144950 0.008147852
1145050 0.0081480343
1145150 0.0081482148
1145250 0.0081483943
1145350 0.0081485725
1145450 0.0081487482
1145550 0.008148921
1145650 0.0081490903
1145750 0.0081492553
1145850 0.0081494168
1145950 0.0081495748
1146050 0.0081497292
1146150 0.0081498783
1146250 0.0081500215
1146350 0.0081501581
1146450 0.0081502879
1146550 0.0081504106
1146650 0.0081505273
1146750 0.0081506389
1146850 0.0081507454
1146950 0.0081508475
1147050 0.0081509453
1147150 0.0081510386
1147250 0.0081511274
1147350 0.0081512124
1147450 0.0081512938
1147550 0.0081513721
1147650 0.0081514488
1147750 0.0081515244
1147850 0.0081515991
1147950 0.0081516727
1148050 0.008151745
1148150 0.0081518159
1148250 0.008151886
1148350 0.0081519554
1148450 0.0081520244
1148550 0.0081520932
1148650 0.0081521612
1148750 0.0081522283
1148850 0.0081522937
1148950 0.0081523558
1149050 0.0081524143
1149150 0.0081524696
1149250 0.0081525211
1149350 0.0081525684
1149450 0.008152613
1149550 0.0081526558
1149650 0.0081526976
1149750 0.0081527377
1149850 0.0081527743
1149950 0.0081528074
1150050 0.0081528374
1150150 0.008152865
1150250 0.0081528904
1150350 0.0081529139
1150450 0.0081529352
1150550 0.0081529538
1150650 0.0081529705
1150750 0.0081529852
1150850 0.0081529976
1150950 0.0081530076
1151050 0.0081530154
1151150 0.008153021
1151250 0.0081530237
1151350 0.0081530236
1151450 0.0081530212
1151550 0.0081530165
1151650 0.0081530099
1151750 0.0081530014
1151850 0.0081529914
1151950 0.0081529805
1152050 0.0081529685
1152150 0.0081529553
1152250 0.0081529415
1152350 0.0081529279
1152450 0.0081529145
1152550 0.0081529015
1152650 0.0081528883
1152750 0.0081528752
1152850 0.0081528623
1152950 0.0081528495
1153050 0.008152837
1153150 0.0081528257
1153250 0.0081528154
1153350 0.0081528054
1153450 0.0081527962
1153550 0.0081527881
1153650 0.0081527807
1153750 0.0081527733
1153850 0.0081527655
1153950 0.0081527565
1154050 0.0081527458
1154150 0.0081527329
1154250 0.008152718
1154350 0.0081527012
1154450 0.0081526829
1154550 0.0081526634
1154650 0.0081526429
1154750 0.0081526205
1154850 0.0081525964
1154950 0.0081525704
1155050 0.0081525426
1155150 0.008152513
1155250 0.0081524814
1155350 0.0081524473
1155450 0.0081524118
1155550 0.0081523754
1155650 0.0081523392
1155750 0.0081523041
1155850 0.0081522706
1155950 0.0081522391
1156050 0.00815221
1156150 0.0081521827
1156250 0.008152157
1156350 0.008152133
1156450 0.0081521103
1156550 0.0081520899
1156650 0.008152072
1156750 0.0081520565
1156850 0.0081520428
1156950 0.0081520308
1157050 0.00815202
1157150 0.00815201
1157250 0.0081520011
1157350 0.0081519934
1157450 0.008151987
1157550 0.0081519822
1157650 0.0081519791
1157750 0.0081519779
1157850 0.0081519783
1157950 0.0081519808
1158050 0.0081519853
1158150 0.008151992
1158250 0.0081520004
1158350 0.0081520097
1158450 0.0081520188
1158550 0.0081520265
1158650 0.0081520322
1158750 0.0081520358
1158850 0.0081520372
1158950 0.0081520358
1159050 0.0081520328
1159150 0.0081520283
1159250 0.0081520223
1159350 0.008152015
1159450 0.0081520062
1159550 0.008151996
1159650 0.0081519842
1159750 0.0081519707
1159850 0.008151956
1159950 0.0081519398
1160050 0.0081519214
1160150 0.008151901
1160250 0.0081518786
1160350 0.0081518539
1160450 0.0081518289
1160550 0.0081518051
1160650 0.008151782
1160750 0.008151759
1160850 0.0081517367
1160950 0.0081517154
1161050 0.0081516943
1161150 0.0081516734
1161250 0.0081516534
1161350 0.0081516342
1161450 0.008151617
1161550 0.0081516023
1161650 0.0081515902
1161750 0.0081515811
1161850 0.0081515748
1161950 0.0081515703
1162050 0.0081515676
1162150 0.0081515663
1162250 0.0081515655
1162350 0.0081515644
1162450 0.0081515633
1162550 0.0081515617
1162650 0.0081515593
1162750 0.0081515562
1162850 0.0081515526
1162950 0.008151549
1163050 0.008151545
1163150 0.0081515415
1163250 0.008151539
1163350 0.0081515373
1163450 0.0081515361
1163550 0.008151535
1163650 0.008151534
1163750 0.0081515322
1163850 0.0081515292
1163950 0.0081515253
1164050 0.0081515212
1164150 0.0081515168
1164250 0.0081515122
1164350 0.0081515075
1164450 0.0081515019
1164550 0.008151495
1164650 0.0081514867
1164750 0.0081514764
1164850 0.0081514644
1164950 0.008151451
1165050 0.0081514361
1165150 0.0081514201
1165250 0.0081514032
1165350 0.008151386
1165450 0.0081513692
1165550 0.0081513533
1165650 0.0081513374
1165750 0.00815132
1165850 0.0081513009
1165950 0.0081512805
1166050 0.0081512593
1166150 0.0081512366
1166250 0.0081512119
1166350 0.0081511855
1166450 0.0081511575
1166550 0.0081511287
1166650 0.0081511003
1166750 0.0081510734
1166850 0.0081510482
1166950 0.0081510249
1167050 0.0081510038
1167150 0.0081509849
1167250 0.0081509681
1167350 0.0081509528
1167450 0.0081509401
1167550 0.00815093
1167650 0.008150922
1167750 0.0081509155
1167850 0.0081509106
1167950 0.0081509075
1168050 0.0081509059
1168150 0.0081509054
1168250 0.0081509059
1168350 0.0081509071
1168450 0.0081509084
1168550 0.0081509098
1168650 0.0081509113
1168750 0.0081509141
1168850 0.0081509188
1168950 0.0081509252
1169050 0.0081509331
1169150 0.0081509426
1169250 0.0081509538
1169350 0.0081509668
1169450 0.0081509822
1169550 0.0081509995
1169650 0.0081510181
1169750 0.0081510375
1169850 0.0081510573
1169950 0.0081510767
1170050 0.0081510949
1170150 0.0081511115
1170250 0.008151127
1170350 0.0081511411
1170450 0.0081511537
1170550 0.0081511653
1170650 0.0081511758
1170750 0.0081511852
1170850 0.0081511938
1170950 0.0081512017
1171050 0.0081512103
1171150 0.0081512204
1171250 0.0081512326
1171350 0.0081512457
1171450 0.0081512594
1171550 0.0081512737
1171650 0.0081512887
1171750 0.0081513048
1171850 0.0081513226
1171950 0.0081513429
1172050 0.0081513656
1172150 0.00815139
1172250 0.0081514158
1172350 0.0081514434
1172450 0.0081514726
1172550 0.0081515036
1172650 0.0081515356
1172750 0.0081515679
1172850 0.0081515994
1172950 0.0081516295
1173050 0.008151658
1173150 0.0081516855
1173250 0.0081517125
1173350 0.0081517397
1173450 0.0081517677
1173550 0.0081517967
1173650 0.0081518263
1173750 0.0081518557
1173850 0.008151884
1173950 0.0081519109
1174050 0.008151936
1174150 0.0081519598
1174250 0.0081519823
1174350 0.0081520027
1174450 0.0081520215
1174550 0.0081520392
1174650 0.0081520559
1174750 0.0081520712
1174850 0.0081520853
1174950 0.0081520981
1175050 0.0081521095
1175150 0.0081521187
1175250 0.0081521268
1175350 0.0081521337
1175450 0.0081521395
1175550 0.0081521442
1175650 0.0081521472
1175750 0.0081521491
1175850 0.0081521502
1175950 0.0081521505
1176050 0.0081521498
1176150 0.0081521478
1176250 0.0081521447
1176350 0.0081521408
1176450 0.008152136
1176550 0.0081521295
1176650 0.0081521212
1176750 0.0081521118
1176850 0.0081521017
1176950 0.008152091
1177050 0.0081520798
1177150 0.0081520684
1177250 0.0081520569
1177350 0.0081520449
1177450 0.0081520318
1177550 0.0081520174
1177650 0.0081520007
1177750 0.0081519821
1177850 0.0081519626
1177950 0.0081519432
1178050 0.0081519247
1178150 0.0081519086
1178250 0.0081518953
1178350 0.0081518847
1178450 0.0081518766
1178550 0.0081518707
1178650 0.0081518668
1178750 0.0081518637
1178850 0.0081518596
1178950 0.008151854
1179050 0.0081518462
1179150 0.0081518368
1179250 0.0081518269
1179350 0.0081518178
1179450 0.0081518095
1179550 0.0081518023
1179650 0.0081517975
1179750 0.0081517952
1179850 0.0081517945
1179950 0.0081517943
1180050 0.0081517941
1180150 0.0081517933
1180250 0.0081517926
1180350 0.008151793
1180450 0.0081517939
1180550 0.0081517943
1180650 0.0081517936
1180750 0.0081517905
1180850 0.0081517848
1180950 0.0081517763
1181050 0.0081517642
1181150 0.0081517494
1181250 0.0081517316
1181350 0.0081517111
1181450 0.0081516895
1181550 0.0081516671
1181650 0.0081516438
1181750 0.0081516192
1181850 0.0081515936
1181950 0.0081515674
1182050 0.0081515404
1182150 0.0081515122
1182250 0.0081514832
1182350 0.0081514548
1182450 0.0081514269
1182550 0.0081514
1182650 0.0081513746
1182750 0.0081513502
1182850 0.0081513266
1182950 0.0081513035
1183050 0.0081512806
1183150 0.008151258
1183250 0.0081512364
1183350 0.0081512174
1183450 0.0081512017
1183550 0.0081511893
1183650 0.0081511794
1183750 0.0081511707
1183850 0.0081511628
1183950 0.0081511554
1184050 0.0081511488
1184150 0.0081511433
1184250 0.0081511388
1184350 0.0081511344
1184450 0.0081511297
1184550 0.0081511241
1184650 0.0081511173
1184750 0.0081511087
1184850 0.0081510982
1184950 0.0081510851
1185050 0.0081510683
1185150 0.0081510472
1185250 0.0081510202
1185350 0.0081509865
1185450 0.0081509452
1185550 0.0081508971
1185650 0.0081508437
1185750 0.008150786
1185850 0.0081507248
1185950 0.0081506607
1186050 0.0081505942
1186150 0.0081505248
1186250 0.0081504526
1186350 0.0081503784
1186450 0.0081503027
1186550 0.0081502252
1186650 0.0081501456
1186750 0.0081500642
1186850 0.0081499814
1186950 0.0081498969
1187050 0.0081498104
1187150 0.0081497216
1187250 0.0081496306
1187350 0.0081495379
1187450 0.0081494439
1187550 0.0081493494
1187650 0.0081492534
1187750 0.0081491548
1187850 0.0081490542
1187950 0.0081489519
1188050 0.0081488483
1188150 0.0081487437
1188250 0.0081486371
1188350 0.0081485291
1188450 0.0081484211
1188550 0.0081483135
1188650 0.0081482072
1188750 0.0081481032
1188850 0.0081480027
1188950 0.0081479056
1189050 0.0081478121
1189150 0.0081477214
1189250 0.0081476341
1189350 0.0081475498
1189450 0.0081474683
1189550 0.0081473886
1189650 0.0081473106
1189750 0.0081472351
1189850 0.008147162
1189950 0.0081470904
1190050 0.00814702
1190150 0.0081469504
1190250 0.0081468812
1190350 0.0081468116
1190450 0.0081467406
1190550 0.0081466676
1190650 0.0081465929
1190750 0.0081465173
1190850 0.0081464418
1190950 0.0081463656
1191050 0.0081462883
1191150 0.0081462092
1191250 0.0081461276
1191350 0.0081460433
1191450 0.0081459565
1191550 0.0081458674
1191650 0.008145775
1191750 0.00814568
1191850 0.0081455823
1191950 0.0081454825
1192050 0.0081453802
1192150 0.0081452751
1192250 0.0081451683
1192350 0.0081450609
1192450 0.0081449527
1192550 0.0081448445
1192650 0.0081447367
1192750 0.0081446298
1192850 0.0081445238
1192950 0.0081444177
1193050 0.0081443113
1193150 0.0081442061
1193250 0.0081441013
1193350 0.0081439967
1193450 0.0081438923
1193550 0.0081437886
1193650 0.0081436857
1193750 0.0081435835
1193850 0.0081434818
1193950 0.0081433816
1194050 0.0081432835
1194150 0.0081431873
1194250 0.0081430936
1194350 0.0081430024
1194450 0.008142914
1194550 0.0081428296
1194650 0.0081427488
1194750 0.0081426715
1194850 0.0081425977
1194950 0.0081425276
1195050 0.0081424606
1195150 0.008142396
1195250 0.0081423339
1195350 0.0081422748
1195450 0.00814222
1195550 0.0081421699
1195650 0.0081421246
1195750 0.0081420833
1195850 0.0081420452
1195950 0.0081420096
1196050 0.008141976
1196150 0.0081419444
1196250 0.0081419145
1196350 0.0081418871
1196450 0.0081418622
1196550 0.0081418379
1196650 0.0081418132
1196750 0.0081417878
1196850 0.0081417623
1196950 0.0081417379
1197050 0.0081417151
1197150 0.0081416945
1197250 0.0081416762
1197350 0.0081416604
1197450 0.0081416481
1197550 0.0081416397
1197650 0.0081416353
1197750 0.0081416344
1197850 0.0081416367
1197950 0.0081416416
1198050 0.0081416475
1198150 0.0081416538
1198250 0.0081416604
1198350 0.0081416662
1198450 0.0081416704
1198550 0.0081416723
1198650 0.0081416709
1198750 0.0081416668
1198850 0.0081416607
1198950 0.0081416525
1199050 0.0081416404
1199150 0.0081416231
1199250 0.0081416002
1199350 0.0081415717
1199450 0.0081415374
1199550 0.0081414967
1199650 0.0081414484
1199750 0.0081413925
1199850 0.0081413294
1199950 0.0081412607
1200050 0.0081411869
1200150 0.0081411088
1200250 0.0081410277
1200350 0.008140944
1200450 0.0081408576
1200550 0.0081407694
1200650 0.0081406786
1200750 0.0081405851
1200850 0.0081404889
1200950 0.0081403896
1201050 0.008140288
1201150 0.0081401845
1201250 0.0081400795
1201350 0.0081399727
1201450 0.0081398649
1201550 0.0081397557
1201650 0.0081396444
1201750 0.0081395293
1201850 0.0081394103
1201950 0.0081392878
1202050 0.0081391606
1202150 0.0081390278
1202250 0.0081388891
1202350 0.0081387442
1202450 0.0081385924
1202550 0.0081384352
1202650 0.0081382735
1202750 0.0081381069
1202850 0.0081379358
1202950 0.0081377619
1203050 0.008137586
1203150 0.008137407
1203250 0.0081372249
1203350 0.008137039
1203450 0.0081368492
1203550 0.0081366552
1203650 0.0081364565
1203750 0.0081362526
1203850 0.0081360441
1203950 0.0081358316
1204050 0.0081356156
1204150 0.008135396
1204250 0.0081351737
1204350 0.0081349497
1204450 0.0081347244
1204550 0.0081344978
1204650 0.0081342706
1204750 0.0081340429
1204850 0.0081338148
1204950 0.0081335862
1205050 0.0081333572
1205150 0.0081331281
1205250 0.0081328982
1205350 0.0081326672
1205450 0.0081324349
1205550 0.0081322018
1205650 0.008131969
1205750 0.0081317369
1205850 0.0081315058
1205950 0.008131275
1206050 0.0081310439
1206150 0.0081308119
1206250 0.0081305795
1206350 0.0081303472
1206450 0.0081301153
1206550 0.0081298826
1206650 0.0081296479
1206750 0.0081294104
1206850 0.0081291706
1206950 0.0081289296
1207050 0.0081286866
1207150 0.0081284412
1207250 0.0081281933
1207350 0.008127942
1207450 0.0081276868
1207550 0.0081274275
1207650 0.0081271641
1207750 0.0081268975
1207850 0.0081266272
1207950 0.0081263538
1208050 0.0081260771
1208150 0.0081257971
1208250 0.0081255129
1208350 0.0081252239
1208450 0.0081249294
1208550 0.0081246291
1208650 0.0081243223
1208750 0.0081240095
1208850 0.0081236918
1208950 0.0081233698
1209050 0.0081230449
1209150 0.0081227185
1209250 0.0081223903
1209350 0.00812206
1209450 0.0081217263
1209550 0.0081213883
1209650 0.0081210463
1209750 0.0081207005
1209850 0.0081203504
1209950 0.0081199956
1210050 0.0081196357
1210150 0.008119271
1210250 0.0081189025
1210350 0.0081185304
1210450 0.008118155
1210550 0.0081177766
1210650 0.0081173949
1210750 0.0081170088
1210850 0.0081166198
1210950 0.0081162283
1211050 0.0081158346
1211150 0.0081154395
1211250 0.0081150432
1211350 0.0081146455
1211450 0.0081142467
1211550 0.0081138467
1211650 0.0081134461
1211750 0.0081130452
1211850 0.0081126446
1211950 0.0081122446
1212050 0.0081118449
1212150 0.0081114441
1212250 0.0081110429
1212350 0.0081106414
1212450 0.0081102393
1212550 0.0081098367
1212650 0.0081094343
1212750 0.008109032
1212850 0.0081086289
1212950 0.0081082243
1213050 0.0081078183
1213150 0.0081074106
1213250 0.0081070012
1213350 0.0081065912
1213450 0.0081061809
1213550 0.0081057696
1213650 0.0081053577
1213750 0.0081049462
1213850 0.008104535
1213950 0.0081041236
1214050 0.0081037123
1214150 0.008103301
1214250 0.0081028888
1214350 0.0081024757
1214450 0.008102061
1214550 0.008101644
1214650 0.0081012254
1214750 0.0081008061
1214850 0.0081003872
1214950 0.0080999687
1215050 0.0080995506
1215150 0.0080991332
1215250 0.0080987157
1215350 0.008098298
1215450 0.0080978807
1215550 0.0080974635
1215650 0.0080970463
1215750 0.0080966291
1215850 0.0080962121
1215950 0.0080957964
1216050 0.0080953821
1216150 0.0080949703
1216250 0.0080945612
1216350 0.0080941551
1216450 0.0080937524
1216550 0.0080933533
1216650 0.0080929583
1216750 0.0080925672
1216850 0.0080921784
1216950 0.0080917921
1217050 0.0080914093
1217150 0.0080910297
1217250 0.0080906533
1217350 0.0080902796
1217450 0.0080899088
1217550 0.0080895397
1217650 0.0080891724
1217750 0.0080888059
1217850 0.0080884396
1217950 0.0080880722
1218050 0.0080877025
1218150 0.0080873302
1218250 0.0080869565
1218350 0.008086581
1218450 0.0080862028
1218550 0.0080858222
1218650 0.0080854399
1218750 0.0080850569
1218850 0.0080846738
1218950 0.0080842912
1219050 0.0080839088
1219150 0.008083526
1219250 0.0080831416
1219350 0.0080827547
1219450 0.0080823634
1219550 0.0080819666
1219650 0.0080815647
1219750 0.0080811579
1219850 0.0080807466
1219950 0.0080803311
1220050 0.0080799117
1220150 0.0080794879
1220250 0.00807906
1220350 0.0080786288
1220450 0.0080781951
1220550 0.0080777588
1220650 0.0080773207
1220750 0.0080768818
1220850 0.0080764422
1220950 0.0080760016
1221050 0.0080755599
1221150 0.0080751164
1221250 0.0080746717
1221350 0.0080742264
1221450 0.0080737795
1221550 0.0080733307
1221650 0.0080728801
1221750 0.0080724277
1221850 0.0080719734
1221950 0.008071517
1222050 0.0080710584
1222150 0.0080705977
1222250 0.0080701347
1222350 0.0080696691
1222450 0.0080692015
1222550 0.0080687316
1222650 0.0080682596
1222750 0.008067785
1222850 0.0080673077
1222950 0.0080668269
1223050 0.0080663431
1223150 0.0080658568
1223250 0.0080653683
1223350 0.0080648776
1223450 0.008064386
1223550 0.0080638941
1223650 0.0080634019
1223750 0.0080629103
1223850 0.0080624201
1223950 0.0080619305
1224050 0.0080614415
1224150 0.0080609536
1224250 0.0080604672
1224350 0.0080599824
1224450 0.0080594983
1224550 0.0080590144
1224650 0.0080585305
1224750 0.0080580455
1224850 0.0080575597
1224950 0.0080570731
1225050 0.0080565853
1225150 0.008056096
1225250 0.008055605
1225350 0.0080551117
1225450 0.008054616
1225550 0.0080541172
1225650 0.0080536155
1225750 0.0080531114
1225850 0.0080526039
1225950 0.0080520925
1226050 0.0080515771
1226150 0.0080510573
1226250 0.0080505321
1226350 0.0080500015
1226450 0.0080494662
1226550 0.0080489271
1226650 0.0080483855
1226750 0.0080478422
1226850 0.0080472976
1226950 0.0080467525
1227050 0.0080462087
1227150 0.0080456677
1227250 0.00804513
1227350 0.0080445953
1227450 0.0080440635
1227550 0.0080435343
1227650 0.008043007
1227750 0.0080424817
1227850 0.0080419586
1227950 0.0080414379
1228050 0.0080409198
1228150 0.0080404046
1228250 0.0080398926
1228350 0.0080393843
1228450 0.0080388797
1228550 0.0080383774
1228650 0.0080378776
1228750 0.0080373801
1228850 0.0080368842
1228950 0.00803639
1229050 0.0080358969
1229150 0.0080354049
1229250 0.0080349142
1229350 0.0080344252
1229450 0.0080339381
1229550 0.0080334532
1229650 0.0080329702
1229750 0.0080324881
1229850 0.0080320069
1229950 0.008031527
1230050 0.0080310479
1230150 0.0080305686
1230250 0.0080300889
1230350 0.0080296073
1230450 0.0080291239
1230550 0.0080286387
1230650 0.0080281513
1230750 0.0080276631
1230850 0.0080271747
1230950 0.0080266867
1231050 0.0080261996
1231150 0.0080257137
1231250 0.0080252287
1231350 0.0080247437
1231450 0.0080242587
1231550 0.0080237736
1231650 0.0080232883
1231750 0.0080228021
1231850 0.0080223142
1231950 0.0080218239
1232050 0.0080213318
1232150 0.0080208387
1232250 0.0080203437
1232350 0.0080198463
1232450 0.0080193471
1232550 0.0080188461
1232650 0.0080183433
1232750 0.0080178392
1232850 0.0080173347
1232950 0.0080168302
1233050 0.0080163255
1233150 0.0080158202
1233250 0.008015315
1233350 0.0080148107
1233450 0.0080143075
1233550 0.0080138053
1233650 0.0080133049
1233750 0.0080128058
1233850 0.0080123078
1233950 0.0080118115
1234050 0.0080113183
1234150 0.0080108286
1234250 0.0080103421
1234350 0.0080098582
1234450 0.0080093767
1234550 0.0080088971
1234650 0.008008419
1234750 0.0080079423
1234850 0.0080074671
1234950 0.0080069928
1235050 0.0080065191
1235150 0.0080060456
1235250 0.0080055728
1235350 0.0080051007
1235450 0.0080046291
1235550 0.0080041578
1235650 0.0080036856
1235750 0.0080032125
1235850 0.0080027386
1235950 0.0080022639
1236050 0.0080017875
1236150 0.008001309
1236250 0.0080008285
1236350 0.0080003465
1236450 0.0079998624
1236550 0.007999376
1236650 0.0079988871
1236750 0.0079983957
1236850 0.0079979029
1236950 0.0079974085
1237050 0.0079969125
1237150 0.0079964149
1237250 0.0079959157
1237350 0.0079954153
1237450 0.0079949135
1237550 0.0079944103
1237650 0.0079939055
1237750 0.0079933993
1237850 0.0079928919
1237950 0.0079923831
1238050 0.0079918739
1238150 0.0079913644
1238250 0.0079908541
1238350 0.0079903436
1238450 0.0079898335
1238550 0.0079893235
1238650 0.0079888134
1238750 0.0079883025
1238850 0.0079877902
1238950 0.0079872769
1239050 0.0079867614
1239150 0.0079862425
1239250 0.0079857187
1239350 0.0079851895
1239450 0.0079846542
1239550 0.0079841131
1239650 0.0079835664
1239750 0.0079830146
1239850 0.0079824578
1239950 0.0079818959
1240050 0.0079813289
1240150 0.0079807568
1240250 0.0079801796
1240350 0.0079795964
1240450 0.0079790064
1240550 0.0079784093
1240650 0.0079778056
1240750 0.0079771958
1240850 0.0079765798
1240950 0.0079759586
1241050 0.0079753328
1241150 0.0079747027
1241250 0.007974069
1241350 0.007973433
1241450 0.0079727949
1241550 0.0079721556
1241650 0.0079715152
1241750 0.0079708731
1241850 0.007970228
1241950 0.0079695797
1242050 0.0079689283
1242150 0.0079682727
1242250 0.0079676119
1242350 0.0079669468
1242450 0.0079662784
1242550 0.0079656075
1242650 0.0079649347
1242750 0.0079642591
1242850 0.0079635802
1242950 0.0079628978
1243050 0.0079622111
1243150 0.0079615194
1243250 0.0079608216
1243350 0.007960118
1243450 0.0079594094
1243550 0.0079586969
1243650 0.0079579808
1243750 0.0079572615
1243850 0.0079565393
1243950 0.0079558155
1244050 0.0079550899
1244150 0.0079543621
1244250 0.0079536314
1244350 0.0079528985
1244450 0.0079521642
1244550 0.0079514288
1244650 0.0079506917
1244750 0.0079499522
1244850 0.0079492105
1244950 0.0079484668
1245050 0.0079477196
1245150 0.0079469682
1245250 0.0079462123
1245350 0.0079454516
1245450 0.007944685
1245550 0.007943913
1245650 0.0079431365
1245750 0.0079423553
1245850 0.0079415679
1245950 0.0079407752
1246050 0.0079399775
1246150 0.0079391755
1246250 0.0079383703
1246350 0.0079375624
1246450 0.0079367512
1246550 0.0079359366
1246650 0.0079351193
1246750 0.0079343003
1246850 0.0079334811
1246950 0.0079326628
1247050 0.007931845
1247150 0.0079310272
1247250 0.0079302091
1247350 0.0079293911
1247450 0.0079285742
1247550 0.0079277593
1247650 0.0079269471
1247750 0.0079261382
1247850 0.0079253329
1247950 0.0079245316
1248050 0.0079237349
1248150 0.0079229425
1248250 0.0079221549
1248350 0.0079213723
1248450 0.0079205939
1248550 0.0079198185
1248650 0.007919046
1248750 0.0079182761
1248850 0.0079175081
1248950 0.0079167414
1249050 0.0079159762
1249150 0.0079152123
1249250 0.0079144497
1249350 0.0079136893
1249450 0.0079129316
1249550 0.0079121766
1249650 0.007911424
1249750 0.0079106739
1249850 0.0079099261
1249950 0.0079091798
1250050 0.0079084359
1250150 0.0079076961
1250250 0.0079069607
1250350 0.0079062292
1250450 0.0079055012
1250550 0.0079047764
1250650 0.0079040537
1250750 0.0079033337
1250850 0.007902617
1250950 0.0079019032
1251050 0.0079011916
1251150 0.0079004809
1251250 0.0078997716
1251350 0.007899064
1251450 0.007898358
1251550 0.007897653
1251650 0.0078969488
1251750 0.0078962446
1251850 0.0078955395
1251950 0.0078948317
1252050 0.0078941217
1252150 0.0078934093
1252250 0.0078926948
1252350 0.0078919775
1252450 0.0078912566
1252550 0.0078905327
1252650 0.0078898065
1252750 0.0078890791
1252850 0.0078883512
1252950 0.0078876229
1253050 0.0078868942
1253150 0.0078861655
1253250 0.0078854382
1253350 0.0078847133
1253450 0.0078839907
1253550 0.0078832701
1253650 0.0078825511
1253750 0.0078818335
1253850 0.0078811164
1253950 0.0078803986
1254050 0.0078796803
1254150 0.0078789609
1254250 0.0078782382
1254350 0.007877511
1254450 0.0078767798
1254550 0.0078760454
1254650 0.0078753086
1254750 0.0078745687
1254850 0.0078738244
1254950 0.0078730769
1255050 0.0078723276
1255150 0.0078715767
1255250 0.0078708247
1255350 0.0078700722
1255450 0.0078693197
1255550 0.0078685669
1255650 0.0078678138
1255750 0.0078670607
1255850 0.007866307
1255950 0.0078655517
1256050 0.0078647942
1256150 0.0078640342
1256250 0.0078632702
1256350 0.0078625013
1256450 0.0078617274
1256550 0.0078609498
1256650 0.0078601689
1256750 0.0078593839
1256850 0.0078585955
1256950 0.0078578043
1257050 0.0078570113
1257150 0.0078562167
1257250 0.0078554212
1257350 0.007854624
1257450 0.0078538246
1257550 0.0078530235
1257650 0.0078522202
1257750 0.0078514153
1257850 0.007850608
1257950 0.007849799
1258050 0.0078489873
1258150 0.0078481721
1258250 0.0078473539
1258350 0.0078465329
1258450 0.0078457081
1258550 0.0078448783
1258650 0.0078440436
1258750 0.0078432035
1258850 0.0078423583
1258950 0.0078415088
1259050 0.0078406542
1259150 0.0078397936
1259250 0.0078389271
1259350 0.0078380554
1259450 0.0078371794
1259550 0.007836299
1259650 0.0078354137
1259750 0.007834525
1259850 0.0078336323
1259950 0.0078327353
1260050 0.0078318351
1260150 0.0078309329
1260250 0.0078300288
1260350 0.0078291232
1260450 0.0078282157
1260550 0.0078273067
1260650 0.0078263959
1260750 0.0078254845
1260850 0.0078245732
1260950 0.0078236625
1261050 0.007822753
1261150 0.0078218439
1261250 0.0078209345
1261350 0.0078200243
1261450 0.0078191128
1261550 0.0078182007
1261650 0.007817288
1261750 0.0078163736
1261850 0.0078154568
1261950 0.007814536
1262050 0.0078136092
1262150 0.0078126756
1262250 0.0078117342
1262350 0.007810784
1262450 0.0078098257
1262550 0.0078088614
1262650 0.0078078932
1262750 0.0078069232
1262850 0.0078059517
1262950 0.0078049791
1263050 0.0078040063
1263150 0.007803033
1263250 0.0078020586
1263350 0.007801083
1263450 0.0078001062
1263550 0.0077991285
1263650 0.0077981504
1263750 0.0077971718
1263850 0.0077961928
1263950 0.0077952134
1264050 0.0077942333
1264150 0.0077932529
1264250 0.0077922722
1264350 0.00779129
1264450 0.0077903063
1264550 0.0077893203
1264650 0.0077883322
1264750 0.0077873431
1264850 0.0077863533
1264950 0.0077853627
1265050 0.0077843721
1265150 0.0077833822
1265250 0.007782394
1265350 0.0077814083
1265450 0.0077804262
1265550 0.0077794475
1265650 0.007778472
1265750 0.0077774978
1265850 0.007776524
1265950 0.0077755507
1266050 0.0077745772
1266150 0.0077736046
1266250 0.0077726323
1266350 0.0077716587
1266450 0.0077706831
1266550 0.0077697065
1266650 0.0077687291
1266750 0.0077677504
1266850 0.0077667699
1266950 0.007765788
1267050 0.0077648056
1267150 0.007763822
1267250 0.0077628366
1267350 0.0077618499
1267450 0.0077608629
1267550 0.0077598751
1267650 0.0077588843
1267750 0.0077578908
1267850 0.0077568946
1267950 0.0077558958
1268050 0.0077548948
1268150 0.0077538928
1268250 0.0077528898
1268350 0.0077518861
1268450 0.0077508809
1268550 0.0077498741
1268650 0.0077488659
1268750 0.0077478559
1268850 0.0077468445
1268950 0.0077458327
1269050 0.007744822
1269150 0.007743813
1269250 0.0077428054
1269350 0.0077417986
1269450 0.0077407938
1269550 0.0077397904
1269650 0.0077387888
1269750 0.0077377898
1269850 0.0077367936
1269950 0.007735799
1270050 0.0077348063
1270150 0.0077338153
1270250 0.0077328253
1270350 0.0077318359
1270450 0.0077308468
1270550 0.0077298587
1270650 0.0077288714
1270750 0.0077278835
1270850 0.0077268953
1270950 0.0077259063
1271050 0.0077249161
1271150 0.0077239244
1271250 0.0077229307
1271350 0.0077219361
1271450 0.0077209408
1271550 0.007719945
1271650 0.0077189481
1271750 0.0077179501
1271850 0.0077169519
1271950 0.0077159543
1272050 0.0077149585
1272150 0.0077139668
1272250 0.0077129809
1272350 0.0077120008
1272450 0.0077110252
1272550 0.0077100533
1272650 0.0077090858
1272750 0.0077081227
1272850 0.0077071624
1272950 0.0077062033
1273050 0.0077052443
1273150 0.0077042846
1273250 0.0077033232
1273350 0.0077023605
1273450 0.0077013977
1273550 0.0077004344
1273650 0.007699471
1273750 0.0076985089
1273850 0.007697548
1273950 0.007696588
1274050 0.0076956288
1274150 0.0076946716
1274250 0.0076937171
1274350 0.0076927652
1274450 0.0076918154
1274550 0.0076908674
1274650 0.0076899214
1274750 0.0076889771
1274850 0.0076880346
1274950 0.0076870941
1275050 0.0076861552
1275150 0.0076852186
1275250 0.0076842842
1275350 0.0076833521
1275450 0.0076824228
1275550 0.0076814966
1275650 0.0076805735
1275750 0.0076796524
1275850 0.0076787324
1275950 0.007677814
1276050 0.0076768977
1276150 0.0076759837
1276250 0.0076750716
1276350 0.0076741612
1276450 0.0076732521
1276550 0.0076723434
1276650 0.0076714351
1276750 0.0076705268
1276850 0.0076696178
1276950 0.0076687083
1277050 0.0076677986
1277150 0.007666889
1277250 0.0076659782
1277350 0.0076650658
1277450 0.0076641518
1277550 0.0076632363
1277650 0.007662319
1277750 0.0076613996
1277850 0.0076604781
1277950 0.0076595538
1278050 0.0076586258
1278150 0.0076576938
1278250 0.0076567578
1278350 0.0076558176
1278450 0.0076548727
1278550 0.0076539223
1278650 0.0076529665
1278750 0.0076520072
1278850 0.0076510447
1278950 0.0076500801
1279050 0.0076491149
1279150 0.0076481501
1279250 0.0076471871
1279350 0.007646227
1279450 0.0076452706
1279550 0.0076443188
1279650 0.0076433708
1279750 0.007642425
1279850 0.0076414805
1279950 0.007640537
1280050 0.0076395948
1280150 0.0076386539
1280250 0.0076377151
1280350 0.0076367786
1280450 0.0076358433
1280550 0.0076349078
1280650 0.0076339717
1280750 0.007633035
1280850 0.0076320986
1280950 0.0076311627
1281050 0.0076302276
1281150 0.0076292934
1281250 0.0076283604
1281350 0.007627428
1281450 0.007626496
1281550 0.0076255647
1281650 0.007624633
1281750 0.0076236992
1281850 0.0076227635
1281950 0.0076218264
1282050 0.0076208884
1282150 0.007619949
1282250 0.007619008
1282350 0.0076180669
1282450 0.0076171256
1282550 0.0076161832
1282650 0.0076152399
1282750 0.0076142961
1282850 0.0076133506
1282950 0.0076124025
1283050 0.0076114519
1283150 0.0076104994
1283250 0.0076095454
1283350 0.0076085895
1283450 0.0076076334
1283550 0.0076066763
1283650 0.0076057178
1283750 0.0076047582
1283850 0.0076037968
1283950 0.007602833
1284050 0.0076018671
1284150 0.0076008988
1284250 0.0075999277
1284350 0.007598954
1284450 0.0075979774
1284550 0.007596998
1284650 0.007596016
1284750 0.0075950317
1284850 0.0075940443
1284950 0.0075930525
1285050 0.0075920567
1285150 0.0075910572
1285250 0.0075900537
1285350 0.0075890455
1285450 0.007588032
1285550 0.0075870137
1285650 0.0075859918
1285750 0.0075849661
1285850 0.0075839359
1285950 0.0075829009
1286050 0.0075818615
1286150 0.0075808176
1286250 0.007579768
1286350 0.0075787114
1286450 0.0075776484
1286550 0.0075765789
1286650 0.0075755042
1286750 0.0075744247
1286850 0.0075733396
1286950 0.007572248
1287050 0.0075711508
1287150 0.0075700491
1287250 0.0075689434
1287350 0.0075678351
1287450 0.0075667255
1287550 0.0075656153
1287650 0.0075645045
1287750 0.0075633945
1287850 0.0075622848
1287950 0.0075611758
1288050 0.0075600679
1288150 0.0075589608
1288250 0.007557854
1288350 0.0075567476
1288450 0.0075556406
1288550 0.0075545324
1288650 0.007553423
1288750 0.0075523129
1288850 0.0075512014
1288950 0.0075500878
1289050 0.0075489707
1289150 0.0075478506
1289250 0.0075467281
1289350 0.0075456043
1289450 0.007544479
1289550 0.0075433527
1289650 0.007542226
1289750 0.0075410981
1289850 0.0075399683
1289950 0.0075388377
1290050 0.0075377077
1290150 0.0075365791
1290250 0.0075354521
1290350 0.007534327
1290450 0.0075332036
1290550 0.0075320827
1290650 0.0075309646
1290750 0.0075298489
1290850 0.0075287358
1290950 0.0075276253
1291050 0.0075265171
1291150 0.0075254101
1291250 0.0075243042
1291350 0.0075231996
1291450 0.007522096
1291550 0.0075209931
1291650 0.0075198914
1291750 0.0075187913
1291850 0.0075176923
1291950 0.0075165942
1292050 0.0075154961
1292150 0.0075143974
1292250 0.0075132975
1292350 0.0075121972
1292450 0.0075110962
1292550 0.007509993
1292650 0.0075088862
1292750 0.0075077754
1292850 0.0075066603
1292950 0.0075055407
1293050 0.0075044163
1293150 0.0075032889
1293250 0.0075021598
1293350 0.0075010298
1293450 0.0074998989
1293550 0.0074987666
1293650 0.0074976326
1293750 0.0074964979
1293850 0.0074953624
1293950 0.0074942257
1294050 0.0074930878
1294150 0.0074919495
1294250 0.007490811
1294350 0.0074896723
1294450 0.0074885339
1294550 0.0074873947
1294650 0.0074862552
1294750 0.007485117
1294850 0.0074839789
1294950 0.0074828391
1295050 0.0074816965
1295150 0.0074805507
1295250 0.0074794024
1295350 0.007478252
1295450 0.0074771006
1295550 0.0074759492
1295650 0.0074747976
1295750 0.0074736449
1295850 0.0074724908
1295950 0.0074713355
1296050 0.007470179
1296150 0.0074690219
1296250 0.0074678649
1296350 0.0074667083
1296450 0.0074655525
1296550 0.007464397
1296650 0.0074632419
1296750 0.0074620884
1296850 0.0074609371
1296950 0.0074597876
1297050 0.0074586399
1297150 0.0074574949
1297250 0.0074563537
1297350 0.0074552178
1297450 0.0074540898
1297550 0.00745297
1297650 0.0074518592
1297750 0.0074507569
1297850 0.0074496625
1297950 0.0074485751
1298050 0.0074474926
1298150 0.0074464131
1298250 0.0074453365
1298350 0.0074442634
1298450 0.0074431941
1298550 0.0074421285
1298650 0.0074410666
1298750 0.0074400092
1298850 0.0074389565
1298950 0.0074379075
1299050 0.0074368612
1299150 0.0074358164
1299250 0.0074347732
1299350 0.0074337323
1299450 0.0074326936
1299550 0.0074316567
1299650 0.0074306227
1299750 0.0074295929
1299850 0.0074285663
1299950 0.0074275415
1300050 0.0074265171
1300150 0.0074254922
1300250 0.0074244664
1300350 0.00742344
1300450 0.007422414
1300550 0.0074213891
1300650 0.0074203657
1300750 0.0074193427
1300850 0.0074183193
1300950 0.0074172952
1301050 0.0074162707
1301150 0.0074152451
1301250 0.0074142176
1301350 0.0074131874
1301450 0.0074121559
1301550 0.0074111231
1301650 0.0074100891
1301750 0.0074090537
1301850 0.0074080164
1301950 0.0074069762
1302050 0.0074059327
1302150 0.0074048854
1302250 0.0074038351
1302350 0.0074027829
1302450 0.0074017296
1302550 0.0074006754
1302650 0.0073996203
1302750 0.0073985637
1302850 0.0073975061
1302950 0.0073964486
1303050 0.0073953908
1303150 0.0073943325
1303250 0.0073932746
1303350 0.0073922169
1303450 0.007391159
1303550 0.0073901003
1303650 0.0073890395
1303750 0.0073879763
1303850 0.0073869108
1303950 0.007385844
1304050 0.0073847766
1304150 0.0073837088
1304250 0.0073826403
1304350 0.0073815721
1304450 0.0073805046
1304550 0.0073794381
1304650 0.0073783722
1304750 0.0073773075
1304850 0.0073762433
1304950 0.0073751796
1305050 0.0073741179
1305150 0.0073730592
1305250 0.0073720022
1305350 0.0073709451
1305450 0.0073698876
1305550 0.0073688305
1305650 0.0073677735
1305750 0.0073667172
1305850 0.0073656617
1305950 0.0073646065
1306050 0.0073635514
1306150 0.0073624964
1306250 0.0073614413
1306350 0.0073603857
1306450 0.0073593298
1306550 0.0073582739
1306650 0.007357218
1306750 0.0073561623
1306850 0.0073551063
1306950 0.0073540503
1307050 0.0073529938
1307150 0.0073519357
1307250 0.0073508764
1307350 0.0073498162
1307450 0.0073487558
1307550 0.007347696
1307650 0.0073466376
1307750 0.0073455809
1307850 0.0073445255
1307950 0.0073434711
1308050 0.0073424171
1308150 0.0073413639
1308250 0.0073403116
1308350 0.0073392609
1308450 0.0073382112
1308550 0.0073371615
1308650 0.0073361104
1308750 0.0073350575
1308850 0.0073340026
1308950 0.0073329485
1309050 0.0073318959
1309150 0.0073308457
1309250 0.0073297993
1309350 0.0073287575
1309450 0.0073277191
1309550 0.0073266845
1309650 0.007325654
1309750 0.0073246286
1309850 0.0073236081
1309950 0.0073225916
1310050 0.0073215782
1310150 0.0073205673
1310250 0.007319559
1310350 0.0073185533
1310450 0.0073175503
1310550 0.0073165502
1310650 0.0073155532
1310750 0.0073145607
1310850 0.007313573
1310950 0.0073125896
1311050 0.0073116098
1311150 0.0073106335
1311250 0.0073096612
1311350 0.0073086929
1311450 0.0073077281
1311550 0.0073067659
1311650 0.0073058068
1311750 0.0073048504
1311850 0.0073038958
1311950 0.0073029432
1312050 0.0073019924
1312150 0.0073010425
1312250 0.0073000921
1312350 0.0072991407
1312450 0.0072981881
1312550 0.0072972352
1312650 0.0072962824
1312750 0.0072953292
1312850 0.0072943752
1312950 0.0072934206
1313050 0.0072924652
1313150 0.0072915087
1313250 0.0072905519
1313350 0.0072895961
1313450 0.0072886415
1313550 0.0072876887
1313650 0.007286738
1313750 0.0072857888
1313850 0.0072848413
1313950 0.0072838946
1314050 0.0072829466
1314150 0.0072819966
1314250 0.0072810453
1314350 0.0072800934
1314450 0.0072791417
1314550 0.0072781908
1314650 0.0072772409
1314750 0.0072762924
1314850 0.0072753469
1314950 0.0072744052
1315050 0.0072734671
1315150 0.0072725313
1315250 0.0072715967
1315350 0.0072706623
1315450 0.0072697288
1315550 0.0072687963
1315650 0.0072678653
1315750 0.0072669352
1315850 0.007266006
1315950 0.0072650787
1316050 0.0072641529
1316150 0.0072632286
1316250 0.0072623064
1316350 0.0072613869
1316450 0.0072604696
1316550 0.0072595545
1316650 0.0072586421
1316750 0.0072577324
1316850 0.0072568257
1316950 0.0072559223
1317050 0.0072550215
1317150 0.0072541234
1317250 0.0072532276
1317350 0.0072523338
1317450 0.0072514413
1317550 0.0072505495
1317650 0.0072496582
1317750 0.0072487674
1317850 0.0072478773
1317950 0.0072469874
1318050 0.0072460978
1318150 0.0072452086
1318250 0.0072443192
1318350 0.0072434296
1318450 0.00724254
1318550 0.00724165
1318650 0.0072407585
1318750 0.0072398658
1318850 0.0072389722
1318950 0.007238077
1319050 0.0072371803
1319150 0.0072362821
1319250 0.007235383
1319350 0.0072344825
1319450 0.007233581
1319550 0.0072326786
1319650 0.0072317754
1319750 0.0072308713
1319850 0.0072299661
1319950 0.007229059
1320050 0.0072281505
1320150 0.0072272404
1320250 0.0072263297
1320350 0.0072254188
1320450 0.0072245083
1320550 0.0072235977
1320650 0.0072226854
1320750 0.0072217706
1320850 0.0072208532
1320950 0.0072199321
1321050 0.0072190072
1321150 0.0072180782
1321250 0.0072171454
1321350 0.0072162101
1321450 0.0072152738
1321550 0.007214337
1321650 0.0072133998
1321750 0.0072124618
1321850 0.0072115233
1321950 0.0072105836
1322050 0.0072096418
1322150 0.0072086972
1322250 0.0072077499
1322350 0.0072067999
1322450 0.007205847
1322550 0.0072048909
1322650 0.0072039323
1322750 0.0072029722
1322850 0.0072020107
1322950 0.0072010475
1323050 0.0072000825
1323150 0.0071991157
1323250 0.0071981478
1323350 0.0071971792
1323450 0.0071962097
1323550 0.0071952393
1323650 0.0071942684
1323750 0.0071932972
1323850 0.0071923269
1323950 0.0071913572
1324050 0.0071903888
1324150 0.0071894224
1324250 0.0071884583
1324350 0.0071874967
1324450 0.0071865383
1324550 0.0071855839
1324650 0.0071846331
1324750 0.0071836849
1324850 0.0071827388
1324950 0.0071817953
1325050 0.0071808548
1325150 0.0071799165
1325250 0.0071789798
1325350 0.0071780435
1325450 0.0071771074
1325550 0.0071761708
1325650 0.0071752338
1325750 0.0071742969
1325850 0.0071733605
1325950 0.0071724251
1326050 0.0071714918
1326150 0.0071705615
1326250 0.0071696333
1326350 0.0071687081
1326450 0.0071677879
1326550 0.0071668746
1326650 0.007165969
1326750 0.0071650714
1326850 0.0071641815
1326950 0.0071632991
1327050 0.0071624225
1327150 0.0071615498
1327250 0.0071606802
1327350 0.0071598144
1327450 0.0071589522
1327550 0.007158092
1327650 0.0071572335
1327750 0.0071563764
1327850 0.0071555205
1327950 0.0071546657
1328050 0.0071538126
1328150 0.0071529616
1328250 0.0071521119
1328350 0.0071512634
1328450 0.0071504168
1328550 0.0071495715
1328650 0.0071487276
1328750 0.0071478856
1328850 0.0071470454
1328950 0.0071462066
1329050 0.0071453692
1329150 0.0071445326
1329250 0.007143697
1329350 0.0071428615
1329450 0.0071420262
1329550 0.0071411915
1329650 0.0071403577
1329750 0.0071395251
1329850 0.0071386935
1329950 0.0071378635
1330050 0.007137036
1330150 0.0071362102
1330250 0.0071353854
1330350 0.0071345614
1330450 0.0071337389
1330550 0.0071329176
1330650 0.0071320957
1330750 0.0071312722
1330850 0.0071304479
1330950 0.0071296231
1331050 0.0071287973
1331150 0.0071279709
1331250 0.0071271446
1331350 0.0071263197
1331450 0.0071254957
1331550 0.0071246727
1331650 0.0071238513
1331750 0.0071230317
1331850 0.0071222131
1331950 0.0071213954
1332050 0.0071205784
1332150 0.0071197622
1332250 0.0071189456
1332350 0.0071181276
1332450 0.0071173079
1332550 0.0071164871
1332650 0.0071156661
1332750 0.0071148454
1332850 0.0071140259
1332950 0.0071132073
1333050 0.0071123887
1333150 0.0071115702
1333250 0.0071107504
1333350 0.0071099295
1333450 0.0071091077
1333550 0.0071082852
1333650 0.0071074633
1333750 0.0071066431
1333850 0.0071058251
1333950 0.0071050091
1334050 0.0071041949
1334150 0.007103383
1334250 0.0071025723
1334350 0.0071017628
1334450 0.0071009556
1334550 0.0071001509
1334650 0.0070993478
1334750 0.0070985455
1334850 0.007097745
1334950 0.0070969461
1335050 0.007096149
1335150 0.0070953531
1335250 0.0070945584
1335350 0.0070937655
1335450 0.0070929747
1335550 0.0070921851
1335650 0.0070913959
1335750 0.0070906072
1335850 0.0070898192
1335950 0.0070890324
1336050 0.0070882479
1336150 0.0070874662
1336250 0.0070866876
1336350 0.0070859124
1336450 0.0070851407
1336550 0.0070843722
1336650 0.0070836068
1336750 0.0070828443
1336850 0.0070820844
1336950 0.0070813275
1337050 0.0070805731
1337150 0.0070798214
1337250 0.0070790722
1337350 0.0070783247
1337450 0.0070775786
1337550 0.0070768331
1337650 0.0070760886
1337750 0.0070753448
1337850 0.0070746009
1337950 0.0070738569
1338050 0.0070731122
1338150 0.0070723659
1338250 0.007071616
1338350 0.0070708622
1338450 0.0070701053
1338550 0.0070693453
1338650 0.0070685819
1338750 0.0070678151
1338850 0.007067045
1338950 0.0070662716
1339050 0.0070654953
1339150 0.0070647161
1339250 0.007063935
1339350 0.007063153
1339450 0.0070623715
1339550 0.0070615902
1339650 0.0070608093
1339750 0.0070600291
1339850 0.0070592483
1339950 0.0070584664
1340050 0.007057683
1340150 0.0070568984
1340250 0.0070561119
1340350 0.0070553232
1340450 0.0070545315
1340550 0.0070537361
1340650 0.007052936
1340750 0.0070521311
1340850 0.0070513224
1340950 0.0070505106
1341050 0.0070496967
1341150 0.0070488821
1341250 0.0070480662
1341350 0.0070472491
1341450 0.0070464322
1341550 0.0070456166
1341650 0.0070448022
1341750 0.0070439885
1341850 0.0070431759
1341950 0.0070423643
1342050 0.0070415534
1342150 0.0070407423
1342250 0.0070399299
1342350 0.007039115
1342450 0.0070382969
1342550 0.0070374763
1342650 0.0070366543
1342750 0.0070358321
1342850 0.0070350095
1342950 0.0070341861
1343050 0.0070333617
1343150 0.0070325362
1343250 0.0070317108
1343350 0.0070308868
1343450 0.0070300646
1343550 0.0070292434
1343650 0.0070284229
1343750 0.0070276027
1343850 0.0070267833
1343950 0.0070259643
1344050 0.0070251444
1344150 0.0070243237
1344250 0.0070235027
1344350 0.0070226805
1344450 0.0070218561
1344550 0.0070210288
1344650 0.0070201976
1344750 0.0070193616
1344850 0.0070185216
1344950 0.007017678
1345050 0.0070168324
1345150 0.0070159859
1345250 0.007015139
1345350 0.0070142913
1345450 0.0070134437
1345550 0.0070125955
1345650 0.0070117463
1345750 0.0070108969
1345850 0.0070100478
1345950 0.0070091981
1346050 0.0070083483
1346150 0.0070074989
1346250 0.0070066499
1346350 0.0070058017
1346450 0.0070049542
1346550 0.0070041067
1346650 0.0070032576
1346750 0.0070024065
1346850 0.0070015537
1346950 0.0070006994
1347050 0.0069998432
1347150 0.0069989841
1347250 0.0069981202
1347350 0.006997249
1347450 0.0069963707
1347550 0.0069954862
1347650 0.0069945955
1347750 0.0069936997
1347850 0.0069928
1347950 0.0069918955
1348050 0.0069909865
1348150 0.006990075
1348250 0.0069891619
1348350 0.0069882468
1348450 0.0069873292
1348550 0.0069864096
1348650 0.0069854878
1348750 0.0069845633
1348850 0.0069836366
1348950 0.0069827091
1349050 0.0069817807
1349150 0.0069808501
1349250 0.0069799161
1349350 0.0069789787
1349450 0.0069780385
1349550 0.006977096
1349650 0.0069761521
1349750 0.0069752083
1349850 0.0069742658
1349950 0.0069733239
1350050 0.0069723806
1350150 0.0069714358
1350250 0.0069704889
1350350 0.0069695397
1350450 0.006968589
1350550 0.0069676367
1350650 0.0069666839
1350750 0.0069657303
1350850 0.0069647756
1350950 0.0069638205
1351050 0.0069628654
1351150 0.0069619103
1351250 0.0069609554
1351350 0.0069600008
1351450 0.0069590459
1351550 0.0069580911
1351650 0.0069571371
1351750 0.0069561837
1351850 0.0069552313
1351950 0.0069542789
1352050 0.0069533263
1352150 0.0069523733
1352250 0.0069514188
1352350 0.0069504618
1352450 0.0069495002
1352550 0.006948533
1352650 0.0069475603
1352750 0.0069465824
1352850 0.0069456006
1352950 0.0069446154
1353050 0.0069436273
1353150 0.0069426367
1353250 0.0069416446
1353350 0.0069406508
1353450 0.0069396568
1353550 0.0069386631
1353650 0.0069376681
1353750 0.0069366708
1353850 0.0069356708
1353950 0.0069346691
1354050 0.006933667
1354150 0.0069326651
1354250 0.0069316636
1354350 0.0069306622
1354450 0.0069296615
1354550 0.0069286614
1354650 0.0069276597
1354750 0.0069266556
1354850 0.0069256487
1354950 0.0069246394
1355050 0.0069236294
1355150 0.0069226196
1355250 0.0069216101
1355350 0.0069205996
1355450 0.0069195875
1355550 0.0069185738
1355650 0.0069175593
1355750 0.0069165443
1355850 0.0069155274
1355950 0.006914507
1356050 0.0069134833
1356150 0.0069124564
1356250 0.0069114267
1356350 0.0069103944
1356450 0.0069093595
1356550 0.0069083219
1356650 0.0069072825
1356750 0.0069062412
1356850 0.0069051989
1356950 0.0069041577
1357050 0.006903118
1357150 0.0069020797
1357250 0.0069010428
1357350 0.0069000065
1357450 0.0068989705
1357550 0.0068979342
1357650 0.0068968971
1357750 0.0068958603
1357850 0.0068948251
1357950 0.0068937924
1358050 0.0068927632
1358150 0.0068917378
1358250 0.0068907145
1358350 0.0068896932
1358450 0.0068886733
1358550 0.0068876544
1358650 0.006886636
1358750 0.0068856188
1358850 0.006884603
1358950 0.0068835905
1359050 0.0068825817
1359150 0.0068815753
1359250 0.0068805714
1359350 0.0068795694
1359450 0.006878569
1359550 0.0068775695
1359650 0.0068765722
1359750 0.0068755775
1359850 0.0068745849
1359950 0.0068735939
1360050 0.0068726052
1360150 0.0068716187
1360250 0.0068706346
1360350 0.0068696544
1360450 0.0068686796
1360550 0.0068677113
1360650 0.0068667493
1360750 0.006865792
1360850 0.0068648385
1360950 0.0068638881
1361050 0.0068629403
1361150 0.0068619943
1361250 0.0068610495
1361350 0.0068601059
1361450 0.0068591636
1361550 0.0068582219
1361650 0.0068572803
1361750 0.0068563376
1361850 0.0068553941
1361950 0.0068544493
1362050 0.0068535025
1362150 0.0068525544
1362250 0.0068516059
1362350 0.0068506563
1362450 0.006849704
1362550 0.0068487482
1362650 0.0068477872
1362750 0.0068468225
1362850 0.0068458547
1362950 0.0068448835
1363050 0.0068439088
1363150 0.0068429317
1363250 0.0068419533
1363350 0.0068409741
1363450 0.0068399943
1363550 0.0068390144
1363650 0.006838035
1363750 0.0068370557
1363850 0.0068360769
1363950 0.0068350985
1364050 0.0068341205
1364150 0.0068331427
1364250 0.0068321654
1364350 0.0068311891
1364450 0.0068302149
1364550 0.0068292433
1364650 0.0068282731
1364750 0.0068273032
1364850 0.0068263322
1364950 0.0068253598
1365050 0.0068243861
1365150 0.0068234113
1365250 0.0068224346
1365350 0.0068214556
1365450 0.0068204742
1365550 0.0068194904
1365650 0.0068185033
1365750 0.0068175121
1365850 0.0068165167
1365950 0.0068155165
1366050 0.0068145108
1366150 0.0068134994
1366250 0.0068124823
1366350 0.0068114591
1366450 0.0068104295
1366550 0.0068093934
1366650 0.0068083517
1366750 0.0068073054
1366850 0.0068062545
1366950 0.006805199
1367050 0.0068041402
1367150 0.0068030794
1367250 0.0068020165
1367350 0.0068009507
1367450 0.0067998821
1367550 0.0067988101
1367650 0.0067977342
1367750 0.0067966548
1367850 0.0067955708
1367950 0.0067944814
1368050 0.0067933855
1368150 0.0067922826
1368250 0.0067911741
1368350 0.006790061
1368450 0.006788944
1368550 0.0067878236
1368650 0.0067867002
1368750 0.0067855744
1368850 0.0067844473
1368950 0.0067833188
1369050 0.0067821897
1369150 0.00678106
1369250 0.0067799307
1369350 0.0067788015
1369450 0.0067776736
1369550 0.0067765485
1369650 0.0067754263
1369750 0.006774307
1369850 0.0067731904
1369950 0.0067720775
1370050 0.0067709691
1370150 0.0067698665
1370250 0.0067687701
1370350 0.0067676809
1370450 0.0067665987
1370550 0.0067655238
1370650 0.0067644558
1370750 0.0067633942
1370850 0.0067623382
1370950 0.006761288
1371050 0.0067602422
1371150 0.0067591999
1371250 0.0067581611
1371350 0.0067571263
1371450 0.0067560952
1371550 0.0067550673
1371650 0.0067540412
1371750 0.0067530154
1371850 0.0067519889
1371950 0.0067509619
1372050 0.0067499345
1372150 0.0067489066
1372250 0.006747879
1372350 0.0067468516
1372450 0.0067458226
1372550 0.0067447915
1372650 0.0067437585
1372750 0.0067427231
1372850 0.0067416843
1372950 0.0067406416
1373050 0.0067395947
1373150 0.0067385425
1373250 0.0067374851
1373350 0.0067364222
1373450 0.0067353535
1373550 0.0067342788
1373650 0.0067331985
1373750 0.0067321129
1373850 0.0067310229
1373950 0.0067299293
1374050 0.0067288325
1374150 0.0067277319
1374250 0.0067266269
1374350 0.0067255182
1374450 0.0067244061
1374550 0.0067232914
1374650 0.0067221752
1374750 0.0067210577
1374850 0.0067199384
1374950 0.0067188172
1375050 0.0067176935
1375150 0.0067165668
1375250 0.0067154378
1375350 0.0067143076
1375450 0.006713177
1375550 0.0067120452
1375650 0.0067109116
1375750 0.0067097766
1375850 0.0067086408
1375950 0.006707503
1376050 0.0067063634
1376150 0.0067052227
1376250 0.0067040824
1376350 0.0067029425
1376450 0.0067018013
1376550 0.0067006591
1376650 0.0066995159
1376750 0.0066983712
1376850 0.0066972261
1376950 0.006696081
1377050 0.0066949367
1377150 0.0066937947
1377250 0.0066926554
1377350 0.0066915184
1377450 0.0066903834
1377550 0.006689249
1377650 0.0066881153
1377750 0.0066869828
1377850 0.0066858521
1377950 0.0066847228
1378050 0.0066835955
1378150 0.0066824707
1378250 0.0066813486
1378350 0.0066802301
1378450 0.0066791132
1378550 0.0066779975
1378650 0.0066768822
1378750 0.0066757668
1378850 0.0066746518
1378950 0.0066735372
1379050 0.0066724225
1379150 0.0066713079
1379250 0.0066701938
1379350 0.006669079
1379450 0.0066679642
1379550 0.0066668495
1379650 0.0066657349
1379750 0.0066646203
1379850 0.0066635052
1379950 0.0066623896
1380050 0.0066612745
1380150 0.0066601601
1380250 0.0066590473
1380350 0.0066579365
1380450 0.0066568276
1380550 0.006655721
1380650 0.0066546182
1380750 0.0066535187
1380850 0.0066524228
1380950 0.0066513319
1381050 0.0066502461
1381150 0.0066491638
1381250 0.0066480856
1381350 0.0066470121
1381450 0.0066459425
1381550 0.0066448758
1381650 0.0066438106
1381750 0.0066427471
1381850 0.0066416861
1381950 0.0066406268
1382050 0.0066395685
1382150 0.0066385105
1382250 0.0066374518
1382350 0.0066363919
1382450 0.0066353296
1382550 0.006634265
1382650 0.0066331984
1382750 0.0066321289
1382850 0.0066310556
1382950 0.006629978
1383050 0.0066288971
1383150 0.0066278136
1383250 0.0066267255
1383350 0.0066256317
1383450 0.0066245328
1383550 0.0066234302
1383650 0.0066223243
1383750 0.0066212153
1383850 0.0066201042
1383950 0.0066189905
1384050 0.0066178754
1384150 0.0066167591
1384250 0.0066156416
1384350 0.0066145241
1384450 0.0066134077
1384550 0.0066122928
1384650 0.0066111791
1384750 0.006610066
1384850 0.0066089558
1384950 0.0066078496
1385050 0.0066067481
1385150 0.0066056508
1385250 0.0066045551
1385350 0.0066034603
1385450 0.0066023664
1385550 0.0066012725
1385650 0.0066001761
1385750 0.0065990756
1385850 0.0065979703
1385950 0.0065968607
1386050 0.0065957474
1386150 0.0065946306
1386250 0.0065935113
1386350 0.0065923895
1386450 0.0065912646
1386550 0.0065901375
1386650 0.0065890091
1386750 0.0065878796
1386850 0.0065867481
1386950 0.0065856139
1387050 0.0065844763
1387150 0.0065833348
1387250 0.0065821898
1387350 0.0065810417
1387450 0.0065798906
1387550 0.0065787371
1387650 0.0065775797
1387750 0.006576418
1387850 0.0065752512
1387950 0.0065740771
1388050 0.0065728951
1388150 0.0065717045
1388250 0.0065705044
1388350 0.0065692953
1388450 0.0065680773
1388550 0.00656685
1388650 0.0065656144
1388750 0.0065643712
1388850 0.0065631214
1388950 0.0065618653
1389050 0.0065606023
1389150 0.0065593327
1389250 0.0065580572
1389350 0.0065567758
1389450 0.0065554887
1389550 0.0065541974
1389650 0.0065529022
1389750 0.0065516045
1389850 0.0065503041
1389950 0.0065490007
1390050 0.0065476945
1390150 0.006546386
1390250 0.006545075
1390350 0.0065437614
1390450 0.0065424462
1390550 0.0065411292
1390650 0.0065398099
1390750 0.006538489
1390850 0.0065371669
1390950 0.0065358427
1391050 0.0065345163
1391150 0.0065331869
1391250 0.0065318537
1391350 0.0065305154
1391450 0.0065291714
1391550 0.0065278216
1391650 0.006526467
1391750 0.0065251072
1391850 0.0065237433
1391950 0.0065223771
1392050 0.0065210095
1392150 0.0065196397
1392250 0.0065182679
1392350 0.0065168942
1392450 0.006515518
1392550 0.0065141388
1392650 0.006512756
1392750 0.0065113683
1392850 0.006509977
1392950 0.0065085821
1393050 0.006507184
1393150 0.0065057824
1393250 0.0065043787
1393350 0.0065029733
1393450 0.0065015669
1393550 0.0065001605
1393650 0.0064987541
1393750 0.0064973483
1393850 0.0064959429
1393950 0.0064945388
1394050 0.006493135
1394150 0.0064917303
1394250 0.006490324
1394350 0.0064889159
1394450 0.0064875076
1394550 0.0064860987
1394650 0.0064846895
1394750 0.0064832804
1394850 0.0064818723
1394950 0.0064804646
1395050 0.0064790582
1395150 0.006477653
1395250 0.0064762503
1395350 0.0064748528
1395450 0.0064734629
1395550 0.0064720808
1395650 0.0064707074
1395750 0.0064693428
1395850 0.0064679863
1395950 0.0064666369
1396050 0.006465294
1396150 0.0064639571
1396250 0.006462626
1396350 0.0064613003
1396450 0.00645998
1396550 0.006458665
1396650 0.0064573555
1396750 0.0064560517
1396850 0.0064547534
1396950 0.0064534585
1397050 0.006452166
1397150 0.006450875
1397250 0.0064495856
1397350 0.0064482969
1397450 0.0064470099
1397550 0.0064457269
1397650 0.0064444477
1397750 0.0064431719
1397850 0.0064418969
1397950 0.0064406219
1398050 0.0064393481
1398150 0.0064380761
1398250 0.0064368073
1398350 0.0064355426
1398450 0.0064342841
1398550 0.0064330338
1398650 0.0064317914
1398750 0.0064305549
1398850 0.0064293241
1398950 0.0064280975
1399050 0.0064268734
1399150 0.0064256511
1399250 0.0064244298
1399350 0.0064232099
1399450 0.0064219912
1399550 0.0064207721
1399650 0.0064195532
1399750 0.0064183359
1399850 0.0064171211
1399950 0.0064159082
1400050 0.0064146982
1400150 0.0064134917
1400250 0.0064122891
1400350 0.0064110918
1400450 0.0064098995
1400550 0.0064087124
1400650 0.0064075294
1400750 0.0064063494
1400850 0.0064051728
1400950 0.006404001
1401050 0.0064028347
1401150 0.0064016747
1401250 0.0064005224
1401350 0.0063993785
1401450 0.0063982422
1401550 0.0063971141
1401650 0.0063959944
1401750 0.0063948831
1401850 0.0063937786
1401950 0.006392679
1402050 0.0063915828
1402150 0.0063904893
1402250 0.0063893988
1402350 0.0063883106
1402450 0.0063872246
1402550 0.0063861411
1402650 0.0063850606
1402750 0.0063839836
1402850 0.0063829099
1402950 0.0063818396
1403050 0.006380773
1403150 0.0063797106
1403250 0.0063786525
1403350 0.0063775985
1403450 0.0063765478
1403550 0.0063754996
1403650 0.0063744542
1403750 0.0063734127
1403850 0.0063723749
1403950 0.0063713403
1404050 0.0063703078
1404150 0.006369277
1404250 0.0063682483
1404350 0.0063672226
1404450 0.0063662001
1404550 0.006365181
1404650 0.0063641647
1404750 0.0063631512
1404850 0.0063621399
1404950 0.0063611298
1405050 0.0063601208
1405150 0.006359113
1405250 0.0063581054
1405350 0.0063570982
1405450 0.0063560917
1405550 0.0063550855
1405650 0.0063540798
1405750 0.0063530748
1405850 0.0063520705
1405950 0.0063510679
1406050 0.0063500678
1406150 0.0063490715
1406250 0.0063480793
1406350 0.0063470909
1406450 0.0063461063
1406550 0.0063451253
1406650 0.0063441477
1406750 0.0063431717
1406850 0.0063421973
1406950 0.006341225
1407050 0.0063402542
1407150 0.0063392845
1407250 0.0063383147
1407350 0.0063373447
1407450 0.0063363743
1407550 0.0063354033
1407650 0.006334432
1407750 0.0063334607
1407850 0.0063324907
1407950 0.0063315224
1408050 0.0063305564
1408150 0.0063295936
1408250 0.006328633
1408350 0.0063276751
1408450 0.0063267204
1408550 0.0063257684
1408650 0.0063248189
1408750 0.0063238724
1408850 0.0063229286
1408950 0.0063219867
1409050 0.0063210474
1409150 0.0063201109
1409250 0.0063191773
1409350 0.0063182457
1409450 0.0063173152
1409550 0.0063163865
1409650 0.0063154601
1409750 0.0063145362
1409850 0.0063136146
1409950 0.0063126957
1410050 0.0063117794
1410150 0.0063108657
1410250 0.0063099548
1410350 0.0063090476
1410450 0.0063081446
1410550 0.0063072475
1410650 0.0063063578
1410750 0.006305476
1410850 0.0063046008
1410950 0.0063037322
1411050 0.00630287
1411150 0.0063020136
1411250 0.0063011632
1411350 0.0063003185
1411450 0.0062994793
1411550 0.0062986452
1411650 0.0062978155
1411750 0.006296989
1411850 0.006296165
1411950 0.006295343
1412050 0.0062945227
1412150 0.0062937038
1412250 0.0062928862
1412350 0.0062920699
1412450 0.0062912547
1412550 0.0062904396
1412650 0.0062896238
1412750 0.0062888069
1412850 0.0062879879
1412950 0.0062871678
1413050 0.0062863466
1413150 0.006285524
1413250 0.0062847005
1413350 0.0062838763
1413450 0.0062830524
1413550 0.0062822285
1413650 0.0062814035
1413750 0.0062805784
1413850 0.0062797534
1413950 0.0062789293
1414050 0.0062781061
1414150 0.0062772841
1414250 0.0062764633
1414350 0.0062756433
1414450 0.0062748236
1414550 0.0062740042
1414650 0.0062731849
1414750 0.0062723648
1414850 0.0062715442
1414950 0.0062707231
1415050 0.0062699006
1415150 0.0062690757
1415250 0.0062682479
1415350 0.0062674174
1415450 0.0062665846
1415550 0.0062657494
1415650 0.0062649113
1415750 0.0062640707
1415850 0.006263229
1415950 0.0062623874
1416050 0.0062615461
1416150 0.0062607045
1416250 0.0062598615
1416350 0.0062590169
1416450 0.0062581711
1416550 0.0062573257
1416650 0.0062564812
1416750 0.006255637
1416850 0.0062547925
1416950 0.0062539476
1417050 0.0062531025
1417150 0.006252258
1417250 0.0062514146
1417350 0.0062505734
1417450 0.0062497347
1417550 0.0062488995
1417650 0.0062480694
1417750 0.0062472463
1417850 0.0062464323
1417950 0.0062456278
1418050 0.0062448311
1418150 0.0062440405
1418250 0.0062432552
1418350 0.0062424733
1418450 0.006241693
1418550 0.0062409134
1418650 0.0062401337
1418750 0.0062393547
1418850 0.0062385769
1418950 0.0062378009
1419050 0.0062370268
1419150 0.0062362555
1419250 0.0062354876
1419350 0.0062347239
1419450 0.0062339651
1419550 0.0062332109
1419650 0.0062324611
1419750 0.0062317144
1419850 0.0062309697
1419950 0.0062302268
1420050 0.0062294852
1420150 0.0062287447
1420250 0.006228005
1420350 0.0062272665
1420450 0.0062265294
1420550 0.0062257935
1420650 0.0062250592
1420750 0.0062243272
1420850 0.0062235978
1420950 0.0062228708
1421050 0.0062221459
1421150 0.0062214222
1421250 0.0062206998
1421350 0.0062199793
1421450 0.0062192608
1421550 0.0062185442
1421650 0.00621783
1421750 0.0062171194
1421850 0.0062164135
1421950 0.0062157114
1422050 0.0062150126
1422150 0.0062143171
1422250 0.0062136246
1422350 0.0062129357
1422450 0.0062122504
1422550 0.006211568
1422650 0.0062108876
1422750 0.0062102089
1422850 0.0062095328
1422950 0.0062088591
1423050 0.0062081872
1423150 0.006207516
1423250 0.0062068453
1423350 0.0062061753
1423450 0.006205506
1423550 0.0062048374
1423650 0.0062041701
1423750 0.0062035051
1423850 0.0062028422
1423950 0.0062021797
1424050 0.0062015162
1424150 0.0062008513
1424250 0.006200185
1424350 0.0061995174
1424450 0.0061988474
1424550 0.0061981752
1424650 0.006197501
1424750 0.0061968257
1424850 0.0061961504
1424950 0.0061954759
1425050 0.0061948016
1425150 0.0061941269
1425250 0.0061934512
1425350 0.0061927738
1425450 0.0061920964
1425550 0.006191419
1425650 0.0061907417
1425750 0.0061900647
1425850 0.0061893883
1425950 0.0061887137
1426050 0.0061880415
1426150 0.0061873731
1426250 0.0061867093
1426350 0.006186051
1426450 0.0061853978
1426550 0.0061847477
1426650 0.0061840996
1426750 0.0061834525
1426850 0.0061828052
1426950 0.0061821568
1427050 0.0061815064
1427150 0.0061808539
1427250 0.0061801999
1427350 0.006179544
1427450 0.0061788861
1427550 0.0061782266
1427650 0.0061775668
1427750 0.0061769064
1427850 0.0061762455
1427950 0.006175585
1428050 0.006174925
1428150 0.0061742673
1428250 0.0061736131
1428350 0.0061729626
1428450 0.006172316
1428550 0.0061716735
1428650 0.0061710349
1428750 0.0061704
1428850 0.0061697686
1428950 0.0061691403
1429050 0.006168515
1429150 0.006167892
1429250 0.0061672699
1429350 0.0061666484
1429450 0.0061660267
1429550 0.0061654046
1429650 0.0061647823
1429750 0.0061641606
1429850 0.0061635389
1429950 0.0061629171
1430050 0.0061622965
1430150 0.0061616788
1430250 0.0061610639
1430350 0.0061604515
1430450 0.006159841
1430550 0.0061592316
1430650 0.0061586222
1430750 0.0061580123
1430850 0.0061574018
1430950 0.0061567906
1431050 0.0061561786
1431150 0.006155566
1431250 0.0061549525
1431350 0.0061543374
1431450 0.0061537204
1431550 0.006153101
1431650 0.0061524787
1431750 0.0061518541
1431850 0.0061512277
1431950 0.0061506003
1432050 0.0061499719
1432150 0.0061493428
1432250 0.0061487129
1432350 0.0061480829
1432450 0.006147453
1432550 0.0061468226
1432650 0.0061461916
1432750 0.0061455597
1432850 0.0061449267
1432950 0.0061442924
1433050 0.0061436563
1433150 0.0061430184
1433250 0.0061423784
1433350 0.0061417373
1433450 0.0061410957
1433550 0.0061404527
1433650 0.0061398081
1433750 0.0061391624
1433850 0.0061385154
1433950 0.006137867
1434050 0.0061372179
1434150 0.0061365676
1434250 0.0061359167
1434350 0.006135265
1434450 0.0061346132
1434550 0.0061339616
1434650 0.0061333111
1434750 0.0061326623
1434850 0.0061320148
1434950 0.006131369
1435050 0.0061307246
1435150 0.0061300804
1435250 0.0061294365
1435350 0.0061287926
1435450 0.0061281487
1435550 0.0061275042
1435650 0.0061268588
1435750 0.006126213
1435850 0.0061255668
1435950 0.0061249199
1436050 0.0061242725
1436150 0.0061236249
1436250 0.006122977
1436350 0.0061223292
1436450 0.0061216822
1436550 0.0061210353
1436650 0.0061203885
1436750 0.0061197415
1436850 0.006119094
1436950 0.0061184467
1437050 0.0061177991
1437150 0.00611715
1437250 0.006116499
1437350 0.0061158464
1437450 0.0061151925
1437550 0.0061145369
1437650 0.0061138788
1437750 0.0061132185
1437850 0.0061125557
1437950 0.0061118913
1438050 0.0061112262
1438150 0.0061105605
1438250 0.0061098941
1438350 0.0061092265
1438450 0.0061085571
1438550 0.0061078855
1438650 0.0061072116
1438750 0.0061065353
1438850 0.0061058576
1438950 0.0061051792
1439050 0.0061045005
1439150 0.0061038204
1439250 0.0061031391
1439350 0.0061024569
1439450 0.006101774
1439550 0.0061010906
1439650 0.0061004069
1439750 0.006099723
1439850 0.0060990382
1439950 0.0060983516
1440050 0.0060976621
1440150 0.0060969696
1440250 0.0060962743
1440350 0.0060955762
1440450 0.0060948756
1440550 0.0060941716
1440650 0.0060934638
1440750 0.0060927527
1440850 0.0060920396
1440950 0.0060913252
1441050 0.0060906102
1441150 0.0060898945
1441250 0.0060891782
1441350 0.0060884613
1441450 0.0060877441
1441550 0.0060870266
1441650 0.0060863093
1441750 0.0060855929
1441850 0.0060848771
1441950 0.0060841606
1442050 0.0060834438
1442150 0.0060827265
1442250 0.006082009
1442350 0.0060812915
1442450 0.0060805729
1442550 0.0060798532
1442650 0.0060791322
1442750 0.0060784095
1442850 0.0060776846
1442950 0.0060769576
1443050 0.0060762292
1443150 0.0060754997
1443250 0.0060747698
1443350 0.006074039
1443450 0.006073307
1443550 0.0060725748
1443650 0.0060718427
1443750 0.0060711107
1443850 0.0060703789
1443950 0.006069647
1444050 0.0060689149
1444150 0.0060681823
1444250 0.0060674502
1444350 0.0060667178
1444450 0.0060659851
1444550 0.0060652534
1444650 0.0060645229
1444750 0.0060637938
1444850 0.0060630667
1444950 0.0060623405
1445050 0.0060616144
1445150 0.0060608882
1445250 0.0060601616
1445350 0.0060594336
1445450 0.0060587043
1445550 0.006057975
1445650 0.0060572466
1445750 0.0060565197
1445850 0.0060557945
1445950 0.0060550708
1446050 0.0060543476
1446150 0.0060536255
1446250 0.0060529045
1446350 0.0060521837
1446450 0.0060514624
1446550 0.0060507408
1446650 0.0060500189
1446750 0.0060492967
1446850 0.006048575
1446950 0.0060478542
1447050 0.0060471355
1447150 0.0060464188
1447250 0.0060457053
1447350 0.0060449951
1447450 0.0060442887
1447550 0.0060435852
1447650 0.0060428843
1447750 0.0060421863
1447850 0.0060414918
1447950 0.0060408007
1448050 0.0060401132
1448150 0.0060394292
1448250 0.0060387483
1448350 0.0060380703
1448450 0.0060373947
1448550 0.0060367215
1448650 0.0060360502
1448750 0.0060353795
1448850 0.0060347092
1448950 0.0060340394
1449050 0.0060333706
1449150 0.0060327024
1449250 0.006032035
1449350 0.0060313681
1449450 0.0060307022
1449550 0.0060300375
1449650 0.0060293743
1449750 0.0060287129
1449850 0.0060280536
1449950 0.0060273972
1450050 0.0060267435
1450150 0.0060260923
1450250 0.0060254431
1450350 0.0060247963
1450450 0.0060241528
1450550 0.0060235136
1450650 0.00602288
1450750 0.0060222514
1450850 0.0060216269
1450950 0.0060210066
1451050 0.0060203902
1451150 0.0060197777
1451250 0.006019168
1451350 0.0060185605
1451450 0.0060179541
1451550 0.0060173485
1451650 0.006016743
1451750 0.0060161373
1451850 0.0060155311
1451950 0.0060149237
1452050 0.0060143148
1452150 0.0060137031
1452250 0.0060130891
1452350 0.0060124733
1452450 0.0060118563
1452550 0.0060112386
1452650 0.0060106194
1452750 0.0060099979
1452850 0.0060093737
1452950 0.0060087475
1453050 0.0060081193
1453150 0.0060074894
1453250 0.0060068582
1453350 0.0060062255
1453450 0.0060055913
1453550 0.0060049545
1453650 0.0060043151
1453750 0.0060036728
1453850 0.0060030274
1453950 0.0060023796
1454050 0.0060017301
1454150 0.0060010789
1454250 0.006000426
1454350 0.0059997718
1454450 0.0059991167
1454550 0.005998462
1454650 0.0059978085
1454750 0.0059971561
1454850 0.005996504
1454950 0.0059958527
1455050 0.0059952022
1455150 0.0059945525
1455250 0.0059939043
1455350 0.0059932581
1455450 0.0059926133
1455550 0.0059919692
1455650 0.005991326
1455750 0.0059906836
1455850 0.0059900416
1455950 0.0059893996
1456050 0.0059887586
1456150 0.0059881192
1456250 0.0059874813
1456350 0.0059868452
1456450 0.005986211
1456550 0.0059855786
1456650 0.0059849477
1456750 0.0059843182
1456850 0.0059836894
1456950 0.0059830607
1457050 0.0059824323
1457150 0.0059818044
1457250 0.0059811766
1457350 0.0059805493
1457450 0.0059799217
1457550 0.0059792933
1457650 0.0059786652
1457750 0.0059780371
1457850 0.0059774088
1457950 0.0059767783
1458050 0.0059761456
1458150 0.0059755096
1458250 0.005974871
1458350 0.0059742301
1458450 0.0059735879
1458550 0.0059729446
1458650 0.0059723015
1458750 0.0059716591
1458850 0.0059710178
1458950 0.0059703781
1459050 0.0059697401
1459150 0.0059691041
1459250 0.0059684704
1459350 0.0059678397
1459450 0.0059672124
1459550 0.005966588
1459650 0.0059659656
1459750 0.0059653447
1459850 0.0059647237
1459950 0.0059641022
1460050 0.0059634801
1460150 0.0059628574
1460250 0.0059622324
1460350 0.005961604
1460450 0.0059609719
1460550 0.0059603366
1460650 0.0059596975
1460750 0.0059590543
1460850 0.0059584065
1460950 0.0059577535
1461050 0.0059570958
1461150 0.0059564352
1461250 0.0059557733
1461350 0.0059551113
1461450 0.0059544487
1461550 0.0059537854
1461650 0.0059531221
1461750 0.0059524596
1461850 0.0059517972
1461950 0.0059511335
1462050 0.0059504687
1462150 0.0059498029
1462250 0.0059491365
1462350 0.00594847
1462450 0.0059478042
1462550 0.0059471386
1462650 0.005946473
1462750 0.0059458078
1462850 0.0059451433
1462950 0.0059444794
1463050 0.0059438166
1463150 0.0059431568
1463250 0.0059425008
1463350 0.0059418485
1463450 0.0059411985
1463550 0.00594055
1463650 0.0059399033
1463750 0.005939259
1463850 0.0059386175
1463950 0.0059379785
1464050 0.0059373419
1464150 0.005936709
1464250 0.0059360793
1464350 0.0059354527
1464450 0.0059348298
1464550 0.0059342108
1464650 0.0059335958
1464750 0.0059329851
1464850 0.005932379
1464950 0.0059317777
1465050 0.0059311821
1465150 0.0059305923
1465250 0.0059300075
1465350 0.0059294273
1465450 0.005928851
1465550 0.005928278
1465650 0.0059277078
1465750 0.0059271401
1465850 0.0059265747
1465950 0.0059260107
1466050 0.0059254468
1466150 0.0059248817
1466250 0.0059243146
1466350 0.005923745
1466450 0.0059231726
1466550 0.0059225969
1466650 0.0059220182
1466750 0.0059214368
1466850 0.0059208526
1466950 0.0059202658
1467050 0.0059196761
1467150 0.0059190831
1467250 0.0059184867
1467350 0.0059178858
1467450 0.0059172809
1467550 0.0059166726
1467650 0.0059160614
1467750 0.0059154458
1467850 0.0059148251
1467950 0.0059141985
1468050 0.0059135663
1468150 0.0059129286
1468250 0.0059122866
1468350 0.0059116408
1468450 0.0059109909
1468550 0.0059103373
1468650 0.0059096806
1468750 0.005909021
1468850 0.0059083581
1468950 0.0059076917
1469050 0.0059070225
1469150 0.0059063511
1469250 0.0059056766
1469350 0.0059049988
1469450 0.0059043176
1469550 0.005903633
1469650 0.0059029451
1469750 0.005902255
1469850 0.0059015633
1469950 0.0059008698
1470050 0.0059001745
1470150 0.0058994777
1470250 0.0058987798
1470350 0.0058980808
1470450 0.0058973807
1470550 0.0058966798
1470650 0.0058959782
1470750 0.0058952744
1470850 0.0058945684
1470950 0.0058938606
1471050 0.0058931517
1471150 0.005892441
1471250 0.0058917276
1471350 0.0058910123
1471450 0.0058902962
1471550 0.0058895787
1471650 0.0058888591
1471750 0.0058881378
1471850 0.0058874155
1471950 0.005886691
1472050 0.0058859632
1472150 0.0058852314
1472250 0.0058844957
1472350 0.0058837566
1472450 0.0058830143
1472550 0.0058822694
1472650 0.0058815209
1472750 0.0058807684
1472850 0.0058800124
1472950 0.0058792524
1473050 0.005878488
1473150 0.0058777191
1473250 0.0058769458
1473350 0.0058761685
1473450 0.0058753877
1473550 0.005874605
1473650 0.0058738211
1473750 0.0058730357
1473850 0.005872249
1473950 0.005871461
1474050 0.0058706725
1474150 0.005869884
1474250 0.0058690958
1474350 0.0058683076
1474450 0.0058675192
1474550 0.0058667296
1474650 0.0058659379
1474750 0.0058651435
1474850 0.0058643459
1474950 0.0058635438
1475050 0.0058627374
1475150 0.0058619263
1475250 0.0058611111
1475350 0.0058602929
1475450 0.0058594717
1475550 0.0058586469
1475650 0.0058578185
1475750 0.0058569861
1475850 0.0058561494
1475950 0.0058553085
1476050 0.005854464
1476150 0.005853616
1476250 0.0058527652
1476350 0.0058519123
1476450 0.0058510581
1476550 0.0058502032
1476650 0.0058493477
1476750 0.0058484923
1476850 0.0058476375
1476950 0.005846783
1477050 0.0058459286
1477150 0.0058450736
1477250 0.0058442176
1477350 0.0058433611
1477450 0.0058425044
1477550 0.005841646
1477650 0.0058407858
1477750 0.0058399244
1477850 0.0058390619
1477950 0.0058381983
1478050 0.0058373334
1478150 0.0058364675
1478250 0.0058356002
1478350 0.005834732
1478450 0.0058338636
1478550 0.0058329952
1478650 0.0058321276
1478750 0.0058312606
1478850 0.0058303943
1478950 0.0058295292
1479050 0.0058286646
1479150 0.0058278005
1479250 0.0058269372
1479350 0.0058260752
1479450 0.0058252143
1479550 0.0058243534
1479650 0.0058234923
1479750 0.0058226316
1479850 0.0058217725
1479950 0.0058209155
1480050 0.0058200602
1480150 0.0058192063
1480250 0.0058183547
1480350 0.0058175058
1480450 0.0058166596
1480550 0.0058158164
1480650 0.005814976
1480750 0.0058141399
1480850 0.0058133094
1480950 0.0058124835
1481050 0.0058116618
1481150 0.0058108438
1481250 0.00581003
1481350 0.0058092195
1481450 0.0058084117
1481550 0.0058076052
1481650 0.0058067994
1481750 0.005805994
1481850 0.0058051892
1481950 0.0058043852
1482050 0.0058035824
1482150 0.0058027806
1482250 0.0058019794
1482350 0.005801179
1482450 0.0058003806
1482550 0.005799585
1482650 0.0057987928
1482750 0.0057980047
1482850 0.0057972218
1482950 0.0057964461
1483050 0.0057956777
1483150 0.005794916
1483250 0.0057941594
1483350 0.0057934068
1483450 0.0057926571
1483550 0.0057919098
1483650 0.0057911644
1483750 0.0057904202
1483850 0.005789677
1483950 0.0057889347
1484050 0.0057881932
1484150 0.0057874522
1484250 0.0057867113
1484350 0.0057859702
1484450 0.0057852287
1484550 0.0057844861
1484650 0.0057837419
1484750 0.005782996
1484850 0.0057822483
1484950 0.0057814994
1485050 0.0057807498
1485150 0.0057799995
1485250 0.0057792483
1485350 0.0057784968
1485450 0.0057777458
1485550 0.0057769961
1485650 0.0057762477
1485750 0.0057755012
1485850 0.0057747574
1485950 0.0057740159
1486050 0.0057732769
1486150 0.005772541
1486250 0.0057718065
1486350 0.0057710717
1486450 0.0057703356
1486550 0.0057695973
1486650 0.0057688562
1486750 0.0057681122
1486850 0.0057673656
1486950 0.0057666169
1487050 0.0057658661
1487150 0.0057651139
1487250 0.0057643603
1487350 0.0057636046
1487450 0.0057628468
1487550 0.0057620873
1487650 0.0057613259
1487750 0.0057605627
1487850 0.0057597968
1487950 0.0057590278
1488050 0.0057582564
1488150 0.0057574832
1488250 0.0057567081
1488350 0.0057559304
1488450 0.0057551496
1488550 0.0057543654
1488650 0.0057535781
1488750 0.0057527884
1488850 0.0057519971
1488950 0.0057512029
1489050 0.005750406
1489150 0.0057496068
1489250 0.0057488053
1489350 0.0057480017
1489450 0.0057471964
1489550 0.0057463894
1489650 0.0057455801
1489750 0.0057447683
1489850 0.0057439545
1489950 0.0057431378
1490050 0.0057423176
1490150 0.0057414936
1490250 0.0057406661
1490350 0.0057398356
1490450 0.0057390027
1490550 0.0057381665
1490650 0.0057373267
1490750 0.0057364813
1490850 0.0057356273
1490950 0.0057347632
1491050 0.0057338893
1491150 0.0057330077
1491250 0.00573212
1491350 0.0057312276
1491450 0.0057303321
1491550 0.0057294345
1491650 0.0057285354
1491750 0.0057276353
1491850 0.0057267353
1491950 0.0057258357
1492050 0.0057249364
1492150 0.0057240373
1492250 0.0057231387
1492350 0.0057222418
1492450 0.0057213459
1492550 0.0057204513
1492650 0.0057195569
1492750 0.0057186621
1492850 0.0057177664
1492950 0.00571687
1493050 0.0057159737
1493150 0.005715077
1493250 0.0057141786
1493350 0.0057132776
1493450 0.0057123741
1493550 0.0057114685
1493650 0.0057105612
1493750 0.0057096523
1493850 0.0057087425
1493950 0.0057078328
1494050 0.0057069232
1494150 0.0057060141
1494250 0.0057051051
1494350 0.0057041956
1494450 0.0057032857
1494550 0.0057023754
1494650 0.0057014646
1494750 0.0057005524
1494850 0.0056996378
1494950 0.0056987211
1495050 0.005697802
1495150 0.0056968807
1495250 0.0056959567
1495350 0.0056950299
1495450 0.0056940991
1495550 0.0056931646
1495650 0.0056922273
1495750 0.0056912868
1495850 0.0056903431
1495950 0.0056893962
1496050 0.0056884467
1496150 0.0056874951
1496250 0.005686542
1496350 0.0056855884
1496450 0.0056846357
1496550 0.0056836839
1496650 0.0056827333
1496750 0.0056817842
1496850 0.0056808357
1496950 0.0056798872
1497050 0.0056789389
1497150 0.0056779902
1497250 0.0056770415
1497350 0.0056760936
1497450 0.0056751459
1497550 0.0056741996
1497650 0.0056732537
1497750 0.0056723083
1497850 0.0056713638
1497950 0.0056704211
1498050 0.0056694797
1498150 0.0056685401
1498250 0.0056676022
1498350 0.0056666667
1498450 0.0056657336
1498550 0.0056648029
1498650 0.0056638746
1498750 0.0056629477
1498850 0.0056620222
1498950 0.0056610994
1499050 0.0056601798
1499150 0.0056592646
1499250 0.0056583542
1499350 0.0056574485
1499450 0.0056565484
1499550 0.0056556542
1499650 0.0056547644
1499750 0.005653879
1499850 0.0056529984
1499950 0.0056521224
1500050 0.0056512508
1500150 0.005650382
1500250 0.005649515
1500350 0.0056486499
1500450 0.0056477877
1500550 0.0056469286
1500650 0.005646073
1500750 0.0056452203
1500850 0.0056443705
1500950 0.0056435232
1501050 0.0056426783
1501150 0.0056418352
1501250 0.005640994
1501350 0.0056401548
1501450 0.0056393178
1501550 0.0056384834
1501650 0.0056376517
1501750 0.0056368235
1501850 0.0056359984
1501950 0.0056351755
1502050 0.0056343538
1502150 0.0056335328
1502250 0.0056327123
1502350 0.0056318916
1502450 0.0056310702
1502550 0.0056302474
1502650 0.0056294236
1502750 0.0056285995
1502850 0.0056277748
1502950 0.0056269492
1503050 0.0056261218
1503150 0.0056252919
1503250 0.0056244599
1503350 0.0056236272
1503450 0.0056227938
1503550 0.0056219589
1503650 0.0056211229
1503750 0.0056202856
1503850 0.005619446
1503950 0.005618604
1504050 0.005617758
1504150 0.0056169078
1504250 0.0056160533
1504350 0.0056151944
1504450 0.0056143312
1504550 0.0056134645
1504650 0.0056125952
1504750 0.0056117231
1504850 0.0056108483
1504950 0.0056099708
1505050 0.0056090906
1505150 0.0056082078
1505250 0.0056073223
1505350 0.0056064335
1505450 0.0056055413
1505550 0.005604645
1505650 0.0056037436
1505750 0.005602836
1505850 0.0056019216
1505950 0.0056010008
1506050 0.0056000744
1506150 0.0055991435
1506250 0.0055982093
1506350 0.0055972723
1506450 0.0055963323
1506550 0.0055953898
1506650 0.0055944444
1506750 0.005593496
1506850 0.005592546
1506950 0.0055915957
1507050 0.0055906459
1507150 0.0055896982
1507250 0.0055887524
1507350 0.0055878082
1507450 0.0055868664
1507550 0.0055859274
1507650 0.0055849907
1507750 0.0055840578
1507850 0.0055831293
1507950 0.0055822054
1508050 0.0055812864
1508150 0.0055803729
1508250 0.0055794658
1508350 0.0055785645
1508450 0.005577669
1508550 0.0055767777
1508650 0.0055758904
1508750 0.0055750067
1508850 0.0055741255
1508950 0.0055732467
1509050 0.0055723692
1509150 0.0055714925
1509250 0.0055706167
1509350 0.0055697419
1509450 0.0055688682
1509550 0.0055679956
1509650 0.0055671242
1509750 0.0055662534
1509850 0.0055653829
1509950 0.0055645123
1510050 0.0055636419
1510150 0.0055627715
1510250 0.0055619
1510350 0.0055610271
1510450 0.0055601531
1510550 0.005559278
1510650 0.0055584019
1510750 0.0055575246
1510850 0.0055566459
1510950 0.0055557653
1511050 0.0055548821
1511150 0.0055539953
1511250 0.0055531042
1511350 0.0055522088
1511450 0.005551309
1511550 0.0055504045
1511650 0.0055494955
1511750 0.005548583
1511850 0.005547668
1511950 0.0055467502
1512050 0.005545829
1512150 0.0055449046
1512250 0.0055439775
1512350 0.0055430475
1512450 0.0055421146
1512550 0.0055411788
1512650 0.0055402395
1512750 0.0055392964
1512850 0.0055383491
1512950 0.0055373979
1513050 0.0055364438
1513150 0.0055354869
1513250 0.0055345266
1513350 0.0055335628
1513450 0.0055325957
1513550 0.0055316253
1513650 0.0055306527
1513750 0.0055296781
1513850 0.0055287017
1513950 0.005527724
1514050 0.0055267446
1514150 0.0055257628
1514250 0.005524779
1514350 0.005523793
1514450 0.0055228042
1514550 0.005521812
1514650 0.0055208166
1514750 0.0055198189
1514850 0.0055188193
1514950 0.0055178187
1515050 0.0055168174
1515150 0.0055158153
1515250 0.005514812
1515350 0.0055138076
1515450 0.0055128016
1515550 0.0055117943
1515650 0.0055107855
1515750 0.0055097755
1515850 0.0055087641
1515950 0.0055077503
1516050 0.0055067334
1516150 0.0055057135
1516250 0.0055046917
1516350 0.005503669
1516450 0.0055026466
1516550 0.0055016242
1516650 0.0055006017
1516750 0.0054995796
1516850 0.0054985587
1516950 0.0054975381
1517050 0.0054965168
1517150 0.0054954942
1517250 0.0054944696
1517350 0.0054934417
1517450 0.0054924116
1517550 0.0054913802
1517650 0.0054903484
1517750 0.0054893161
1517850 0.005488283
1517950 0.0054872488
1518050 0.0054862123
1518150 0.0054851738
1518250 0.0054841339
1518350 0.0054830933
1518450 0.0054820519
1518550 0.0054810101
1518650 0.0054799687
1518750 0.0054789285
1518850 0.0054778897
1518950 0.0054768525
1519050 0.0054758169
1519150 0.0054747839
1519250 0.0054737526
1519350 0.0054727217
1519450 0.0054716909
1519550 0.0054706598
1519650 0.0054696292
1519750 0.0054685998
1519850 0.0054675704
1519950 0.0054665408
1520050 0.0054655109
1520150 0.005464481
1520250 0.0054634507
1520350 0.00546242
1520450 0.0054613886
1520550 0.0054603568
1520650 0.0054593251
1520750 0.0054582927
1520850 0.0054572595
1520950 0.0054562262
1521050 0.0054551925
1521150 0.0054541585
1521250 0.0054531233
1521350 0.0054520864
1521450 0.0054510482
1521550 0.0054500088
1521650 0.0054489685
1521750 0.005447927
1521850 0.0054468843
1521950 0.0054458398
1522050 0.0054447942
1522150 0.0054437476
1522250 0.005442701
1522350 0.0054416559
1522450 0.0054406128
1522550 0.0054395722
1522650 0.0054385344
1522750 0.0054374987
1522850 0.0054364647
1522950 0.0054354319
1523050 0.0054344003
1523150 0.0054333701
1523250 0.005432341
1523350 0.005431313
1523450 0.0054302866
1523550 0.005429262
1523650 0.0054282396
1523750 0.0054272191
1523850 0.0054261999
1523950 0.0054251815
1524050 0.0054241638
1524150 0.0054231469
1524250 0.005422131
1524350 0.0054211175
1524450 0.0054201066
1524550 0.0054190978
1524650 0.0054180904
1524750 0.0054170836
1524850 0.005416078
1524950 0.0054150744
1525050 0.0054140725
1525150 0.0054130717
1525250 0.0054120714
1525350 0.0054110725
1525450 0.0054100758
1525550 0.0054090802
1525650 0.0054080849
1525750 0.0054070908
1525850 0.0054060973
1525950 0.005405104
1526050 0.0054041103
1526150 0.0054031154
1526250 0.0054021186
1526350 0.0054011185
1526450 0.0054001147
1526550 0.0053991069
1526650 0.0053980949
1526750 0.0053970783
1526850 0.0053960584
1526950 0.0053950347
1527050 0.005394007
1527150 0.005392977
1527250 0.0053919444
1527350 0.0053909101
1527450 0.0053898746
1527550 0.0053888388
1527650 0.0053878026
1527750 0.0053867662
1527850 0.0053857296
1527950 0.0053846922
1528050 0.0053836533
1528150 0.0053826123
1528250 0.0053815695
1528350 0.0053805261
1528450 0.0053794822
1528550 0.0053784361
1528650 0.0053773875
1528750 0.0053763367
1528850 0.0053752839
1528950 0.0053742283
1529050 0.0053731695
1529150 0.0053721085
1529250 0.0053710451
1529350 0.0053699792
1529450 0.0053689109
1529550 0.0053678413
1529650 0.0053667713
1529750 0.0053657006
1529850 0.0053646293
1529950 0.0053635567
1530050 0.0053624836
1530150 0.0053614103
1530250 0.0053603377
1530350 0.0053592668
1530450 0.0053581978
1530550 0.0053571313
1530650 0.0053560683
1530750 0.0053550094
1530850 0.0053539538
1530950 0.0053529021
1531050 0.0053518559
1531150 0.0053508172
1531250 0.0053497867
1531350 0.0053487622
1531450 0.0053477437
1531550 0.0053467305
1531650 0.0053457228
1531750 0.0053447191
1531850 0.0053437183
1531950 0.0053427194
1532050 0.0053417236
1532150 0.0053407317
1532250 0.0053397437
1532350 0.0053387581
1532450 0.0053377754
1532550 0.005336796
1532650 0.005335821
1532750 0.0053348501
1532850 0.005333883
1532950 0.0053329197
1533050 0.0053319591
1533150 0.0053309998
1533250 0.0053300412
1533350 0.005329083
1533450 0.0053281252
1533550 0.0053271687
1533650 0.0053262135
1533750 0.0053252601
1533850 0.0053243095
1533950 0.0053233622
1534050 0.0053224174
1534150 0.0053214745
1534250 0.0053205332
1534350 0.0053195938
1534450 0.0053186569
1534550 0.0053177238
1534650 0.0053167943
1534750 0.0053158671
1534850 0.0053149414
1534950 0.0053140163
1535050 0.0053130915
1535150 0.0053121676
1535250 0.0053112447
1535350 0.0053103221
1535450 0.005309401
1535550 0.0053084829
1535650 0.0053075689
1535750 0.0053066589
1535850 0.0053057529
1535950 0.0053048518
1536050 0.0053039557
1536150 0.0053030641
1536250 0.0053021762
1536350 0.0053012914
1536450 0.0053004099
1536550 0.0052995313
1536650 0.0052986552
1536750 0.0052977809
1536850 0.0052969079
1536950 0.0052960355
1537050 0.0052951631
1537150 0.0052942915
1537250 0.0052934203
1537350 0.0052925492
1537450 0.0052916783
1537550 0.005290808
1537650 0.0052899389
1537750 0.0052890714
1537850 0.0052882058
1537950 0.005287342
1538050 0.0052864806
1538150 0.005285622
1538250 0.005284766
1538350 0.0052839126
1538450 0.0052830619
1538550 0.0052822142
1538650 0.0052813685
1538750 0.0052805256
1538850 0.0052796861
1538950 0.0052788505
1539050 0.0052780196
1539150 0.0052771944
1539250 0.0052763748
1539350 0.0052755595
1539450 0.0052747473
1539550 0.0052739373
1539650 0.0052731292
1539750 0.0052723229
1539850 0.0052715183
1539950 0.0052707146
1540050 0.0052699103
1540150 0.0052691032
1540250 0.0052682926
1540350 0.005267479
1540450 0.0052666625
1540550 0.0052658433
1540650 0.0052650216
1540750 0.0052641981
1540850 0.0052633734
1540950 0.0052625481
1541050 0.0052617234
1541150 0.005260901
1541250 0.0052600815
1541350 0.005259266
1541450 0.0052584539
1541550 0.0052576454
1541650 0.0052568403
1541750 0.0052560386
1541850 0.0052552407
1541950 0.0052544467
1542050 0.0052536565
1542150 0.0052528691
1542250 0.0052520833
1542350 0.0052512979
1542450 0.0052505129
1542550 0.0052497294
1542650 0.0052489474
1542750 0.0052481674
1542850 0.0052473896
1542950 0.0052466133
1543050 0.005245838
1543150 0.005245064
1543250 0.0052442919
1543350 0.0052435217
1543450 0.0052427518
1543550 0.0052419817
1543650 0.0052412112
1543750 0.0052404399
1543850 0.0052396681
1543950 0.0052388962
1544050 0.0052381229
1544150 0.0052373477
1544250 0.005236571
1544350 0.0052357928
1544450 0.0052350131
1544550 0.0052342323
1544650 0.0052334516
1544750 0.0052326718
1544850 0.0052318936
1544950 0.0052311179
1545050 0.0052303449
1545150 0.005229574
1545250 0.0052288054
1545350 0.0052280382
1545450 0.0052272717
1545550 0.0052265056
1545650 0.0052257398
1545750 0.0052249731
1545850 0.0052242043
1545950 0.0052234334
1546050 0.0052226612
1546150 0.0052218895
1546250 0.0052211191
1546350 0.0052203504
1546450 0.0052195835
1546550 0.0052188179
1546650 0.0052180526
1546750 0.0052172879
1546850 0.0052165242
1546950 0.0052157629
1547050 0.0052150038
1547150 0.0052142468
1547250 0.0052134924
1547350 0.0052127408
1547450 0.0052119922
1547550 0.0052112469
1547650 0.0052105053
1547750 0.0052097672
1547850 0.0052090321
1547950 0.0052083001
1548050 0.0052075706
1548150 0.0052068432
1548250 0.0052061179
1548350 0.0052053949
1548450 0.0052046732
1548550 0.0052039518
1548650 0.0052032309
1548750 0.0052025108
1548850 0.0052017921
1548950 0.0052010753
1549050 0.0052003595
1549150 0.005199644
1549250 0.0051989285
1549350 0.0051982135
1549450 0.0051974991
1549550 0.0051967847
1549650 0.0051960698
1549750 0.0051953544
1549850 0.0051946373
1549950 0.0051939188
1550050 0.0051931994
1550150 0.0051924794
1550250 0.0051917594
1550350 0.0051910393
1550450 0.0051903188
1550550 0.0051895979
1550650 0.0051888768
1550750 0.0051881559
1550850 0.0051874354
1550950 0.0051867158
1551050 0.0051859969
1551150 0.0051852788
1551250 0.0051845611
1551350 0.0051838445
1551450 0.0051831293
1551550 0.0051824166
1551650 0.005181707
1551750 0.0051810006
1551850 0.0051802968
1551950 0.0051795953
1552050 0.0051788962
1552150 0.0051781988
1552250 0.0051775027
1552350 0.0051768083
1552450 0.0051761153
1552550 0.0051754225
1552650 0.0051747298
1552750 0.0051740372
1552850 0.005173345
1552950 0.0051726535
1553050 0.0051719627
1553150 0.0051712736
1553250 0.0051705866
1553350 0.0051699022
1553450 0.0051692206
1553550 0.0051685416
1553650 0.0051678648
1553750 0.005167189
1553850 0.0051665148
1553950 0.005165843
1554050 0.0051651737
1554150 0.005164506
1554250 0.0051638395
1554350 0.0051631732
1554450 0.0051625076
1554550 0.0051618426
1554650 0.0051611785
1554750 0.0051605152
1554850 0.0051598525
1554950 0.0051591913
1555050 0.0051585311
1555150 0.0051578718
1555250 0.0051572129
1555350 0.0051565546
1555450 0.0051558981
1555550 0.0051552436
1555650 0.0051545907
1555750 0.0051539388
1555850 0.0051532876
1555950 0.0051526371
1556050 0.0051519872
1556150 0.0051513379
1556250 0.0051506891
1556350 0.0051500409
1556450 0.0051493933
1556550 0.0051487464
1556650 0.0051481
1556750 0.005147454
1556850 0.0051468083
1556950 0.0051461628
1557050 0.0051455169
1557150 0.0051448697
1557250 0.005144221
1557350 0.0051435702
1557450 0.0051429174
1557550 0.0051422637
1557650 0.0051416094
1557750 0.0051409553
1557850 0.0051403013
1557950 0.0051396473
1558050 0.0051389929
1558150 0.0051383375
1558250 0.0051376804
1558350 0.0051370202
1558450 0.0051363558
1558550 0.0051356878
1558650 0.0051350162
1558750 0.0051343417
1558850 0.005133665
1558950 0.0051329862
1559050 0.0051323048
1559150 0.0051316211
1559250 0.0051309363
1559350 0.0051302508
1559450 0.0051295653
1559550 0.0051288808
1559650 0.0051281977
1559750 0.0051275173
1559850 0.0051268408
1559950 0.0051261689
1560050 0.0051255017
1560150 0.0051248392
1560250 0.0051241809
1560350 0.0051235267
1560450 0.0051228762
1560550 0.0051222294
1560650 0.0051215857
1560750 0.0051209442
1560850 0.0051203047
1560950 0.0051196673
1561050 0.0051190326
1561150 0.0051183998
1561250 0.0051177688
1561350 0.0051171401
1561450 0.0051165134
1561550 0.0051158891
1561650 0.0051152681
1561750 0.0051146504
1561850 0.0051140363
1561950 0.005113426
1562050 0.0051128187
1562150 0.0051122128
1562250 0.0051116077
1562350 0.0051110029
1562450 0.0051103983
1562550 0.0051097932
1562650 0.0051091877
1562750 0.0051085829
1562850 0.0051079802
1562950 0.0051073799
1563050 0.0051067819
1563150 0.0051061856
1563250 0.0051055906
1563350 0.0051049962
1563450 0.0051044024
1563550 0.0051038091
1563650 0.0051032159
1563750 0.0051026223
1563850 0.0051020275
1563950 0.0051014312
1564050 0.005100833
1564150 0.0051002333
1564250 0.0050996317
1564350 0.0050990282
1564450 0.0050984225
1564550 0.0050978148
1564650 0.0050972051
1564750 0.0050965936
1564850 0.0050959803
1564950 0.005095366
1565050 0.0050947513
1565150 0.0050941366
1565250 0.0050935226
1565350 0.0050929092
1565450 0.0050922962
1565550 0.005091684
1565650 0.0050910726
1565750 0.0050904623
1565850 0.0050898533
1565950 0.0050892458
1566050 0.0050886395
1566150 0.0050880345
1566250 0.0050874312
1566350 0.0050868292
1566450 0.0050862284
1566550 0.005085628
1566650 0.0050850279
1566750 0.0050844292
1566850 0.0050838333
1566950 0.0050832404
1567050 0.0050826508
1567150 0.0050820645
1567250 0.0050814816
1567350 0.0050809027
1567450 0.0050803272
1567550 0.0050797551
1567650 0.0050791872
1567750 0.005078624
1567850 0.0050780647
1567950 0.0050775079
1568050 0.0050769528
1568150 0.0050763987
1568250 0.0050758458
1568350 0.005075294
1568450 0.0050747425
1568550 0.0050741912
1568650 0.0050736403
1568750 0.0050730891
1568850 0.0050725373
1568950 0.0050719843
1569050 0.0050714305
1569150 0.0050708758
1569250 0.0050703201
1569350 0.005069764
1569450 0.0050692076
1569550 0.0050686516
1569650 0.0050680966
1569750 0.0050675431
1569850 0.0050669913
1569950 0.0050664407
1570050 0.0050658914
1570150 0.005065344
1570250 0.0050647981
1570350 0.0050642536
1570450 0.0050637101
1570550 0.0050631677
1570650 0.005062627
1570750 0.0050620878
1570850 0.0050615499
1570950 0.0050610132
1571050 0.0050604769
1571150 0.0050599408
1571250 0.0050594048
1571350 0.0050588689
1571450 0.0050583328
1571550 0.005057796
1571650 0.0050572585
1571750 0.0050567204
1571850 0.0050561828
1571950 0.0050556464
1572050 0.0050551113
1572150 0.0050545775
1572250 0.0050540454
1572350 0.0050535156
1572450 0.0050529885
1572550 0.0050524641
1572650 0.0050519418
1572750 0.0050514214
1572850 0.0050509024
1572950 0.0050503846
1573050 0.005049867
1573150 0.0050493502
1573250 0.0050488349
1573350 0.0050483216
1573450 0.0050478092
1573550 0.0050472973
1573650 0.0050467854
1573750 0.0050462738
1573850 0.0050457625
1573950 0.0050452519
1574050 0.0050447422
1574150 0.0050442334
1574250 0.0050437248
1574350 0.0050432159
1574450 0.0050427075
1574550 0.0050421999
1574650 0.0050416927
1574750 0.0050411848
1574850 0.0050406754
1574950 0.0050401648
1575050 0.0050396529
1575150 0.0050391403
1575250 0.0050386268
1575350 0.005038111
1575450 0.0050375915
1575550 0.0050370687
1575650 0.005036542
1575750 0.0050360107
1575850 0.0050354741
1575950 0.0050349334
1576050 0.0050343896
1576150 0.0050338439
1576250 0.0050332964
1576350 0.0050327477
1576450 0.0050321979
1576550 0.0050316472
1576650 0.0050310955
1576750 0.0050305425
1576850 0.0050299888
1576950 0.0050294339
1577050 0.0050288772
1577150 0.0050283188
1577250 0.0050277596
1577350 0.0050271999
1577450 0.005026639
1577550 0.0050260771
1577650 0.0050255135
1577750 0.0050249483
1577850 0.0050243813
1577950 0.005023812
1578050 0.0050232402
1578150 0.0050226661
1578250 0.0050220892
1578350 0.0050215099
1578450 0.0050209285
1578550 0.0050203453
1578650 0.0050197603
1578750 0.0050191739
1578850 0.0050185866
1578950 0.0050179992
1579050 0.0050174115
1579150 0.0050168234
1579250 0.0050162343
1579350 0.0050156446
1579450 0.005015055
1579550 0.005014466
1579650 0.005013878
1579750 0.0050132914
1579850 0.0050127065
1579950 0.0050121232
1580050 0.0050115421
1580150 0.0050109638
1580250 0.0050103894
1580350 0.00500982
1580450 0.0050092557
1580550 0.0050086962
1580650 0.0050081405
1580750 0.0050075885
1580850 0.0050070401
1580950 0.0050064949
1581050 0.0050059521
1581150 0.0050054114
1581250 0.0050048729
1581350 0.0050043369
1581450 0.0050038035
1581550 0.0050032727
1581650 0.0050027432
1581750 0.0050022142
1581850 0.0050016863
1581950 0.0050011595
1582050 0.005000635
1582150 0.0050001136
1582250 0.0049995955
1582350 0.0049990805
1582450 0.0049985686
1582550 0.00499806
1582650 0.0049975553
1582750 0.0049970559
1582850 0.004996564
1582950 0.0049960808
1583050 0.0049956053
1583150 0.0049951359
1583250 0.0049946707
1583350 0.0049942088
1583450 0.0049937498
1583550 0.0049932934
1583650 0.0049928396
1583750 0.0049923881
1583850 0.0049919384
1583950 0.0049914905
1584050 0.0049910435
1584150 0.0049905968
1584250 0.0049901508
1584350 0.0049897059
1584450 0.0049892619
1584550 0.0049888181
1584650 0.0049883736
1584750 0.0049879288
1584850 0.0049874828
1584950 0.0049870351
1585050 0.004986586
1585150 0.0049861361
1585250 0.0049856855
1585350 0.0049852343
1585450 0.004984782
1585550 0.0049843285
1585650 0.004983874
1585750 0.0049834182
1585850 0.0049829608
1585950 0.0049825018
1586050 0.0049820417
1586150 0.004981581
1586250 0.0049811194
1586350 0.004980656
1586450 0.0049801908
1586550 0.0049797241
1586650 0.0049792555
1586750 0.0049787853
1586850 0.0049783147
1586950 0.0049778437
1587050 0.0049773717
1587150 0.0049768993
1587250 0.0049764262
1587350 0.0049759526
1587450 0.0049754775
1587550 0.0049750007
1587650 0.0049745212
1587750 0.0049740384
1587850 0.0049735517
1587950 0.0049730606
1588050 0.004972565
1588150 0.004972065
1588250 0.0049715607
1588350 0.0049710522
1588450 0.0049705395
1588550 0.004970022
1588650 0.0049695001
1588750 0.0049689743
1588850 0.0049684451
1588950 0.0049679136
1589050 0.0049673808
1589150 0.0049668466
1589250 0.0049663117
1589350 0.0049657774
1589450 0.0049652443
1589550 0.0049647115
1589650 0.0049641788
1589750 0.0049636461
1589850 0.0049631125
1589950 0.004962578
1590050 0.0049620422
1590150 0.004961505
1590250 0.0049609657
1590350 0.0049604231
1590450 0.0049598777
1590550 0.0049593303
1590650 0.004958781
1590750 0.004958229
1590850 0.0049576749
1590950 0.0049571192
1591050 0.004956562
1591150 0.0049560039
1591250 0.0049554452
1591350 0.0049548863
1591450 0.0049543274
1591550 0.0049537683
1591650 0.0049532088
1591750 0.0049526493
1591850 0.0049520893
1591950 0.0049515287
1592050 0.0049509681
1592150 0.0049504076
1592250 0.0049498473
1592350 0.0049492867
1592450 0.0049487255
1592550 0.0049481637
1592650 0.004947601
1592750 0.0049470364
1592850 0.0049464703
1592950 0.0049459036
1593050 0.004945336
1593150 0.0049447671
1593250 0.0049441972
1593350 0.004943627
1593450 0.0049430565
1593550 0.0049424857
1593650 0.004941914
1593750 0.004941342
1593850 0.0049407698
1593950 0.0049401973
1594050 0.0049396247
1594150 0.0049390522
1594250 0.0049384801
1594350 0.0049379093
1594450 0.0049373402
1594550 0.0049367718
1594650 0.0049362042
1594750 0.0049356377
1594850 0.0049350729
1594950 0.0049345102
1595050 0.0049339495
1595150 0.0049333918
1595250 0.0049328374
1595350 0.0049322861
1595450 0.0049317376
1595550 0.0049311921
1595650 0.0049306492
1595750 0.0049301087
1595850 0.0049295703
1595950 0.0049290333
1596050 0.0049284978
1596150 0.0049279637
1596250 0.0049274309
1596350 0.0049268996
1596450 0.0049263701
1596550 0.0049258423
1596650 0.004925316
1596750 0.0049247922
1596850 0.0049242708
1596950 0.0049237517
1597050 0.0049232342
1597150 0.0049227187
1597250 0.0049222047
1597350 0.004921691
1597450 0.0049211767
1597550 0.0049206613
1597650 0.0049201447
1597750 0.0049196263
1597850 0.004919105
1597950 0.0049185805
1598050 0.0049180527
1598150 0.0049175216
1598250 0.0049169871
1598350 0.0049164497
1598450 0.00491591
1598550 0.0049153675
1598650 0.0049148228
1598750 0.0049142757
1598850 0.0049137263
1598950 0.0049131735
1599050 0.0049126172
1599150 0.0049120572
1599250 0.004911494
1599350 0.0049109278
1599450 0.0049103593
1599550 0.0049097888
1599650 0.0049092155
1599750 0.00490864
1599850 0.0049080634
1599950 0.0049074863
1600050 0.0049069091
1600150 0.0049063316
1600250 0.0049057544
1600350 0.0049051778
1600450 0.0049046012
1600550 0.0049040247
1600650 0.0049034484
1600750 0.0049028714
1600850 0.0049022933
1600950 0.0049017143
1601050 0.0049011337
1601150 0.0049005509
1601250 0.0048999649
1601350 0.0048993759
1601450 0.0048987846
1601550 0.0048981919
1601650 0.0048975988
1601750 0.004897006
1601850 0.0048964141
1601950 0.0048958236
1602050 0.0048952342
1602150 0.0048946462
1602250 0.0048940593
1602350 0.0048934739
1602450 0.0048928895
1602550 0.0048923061
1602650 0.0048917236
1602750 0.0048911414
1602850 0.0048905595
1602950 0.0048899778
1603050 0.0048893959
1603150 0.004888813
1603250 0.0048882286
1603350 0.0048876427
1603450 0.0048870556
1603550 0.0048864667
1603650 0.0048858756
1603750 0.0048852819
1603850 0.0048846853
1603950 0.0048840857
1604050 0.0048834831
1604150 0.0048828777
1604250 0.0048822699
1604350 0.0048816603
1604450 0.0048810498
1604550 0.0048804386
1604650 0.0048798267
1604750 0.0048792133
1604850 0.0048785982
1604950 0.0048779817
1605050 0.0048773641
1605150 0.0048767454
1605250 0.0048761261
1605350 0.0048755063
1605450 0.0048748862
1605550 0.0048742666
1605650 0.0048736478
1605750 0.0048730294
1605850 0.0048724113
1605950 0.0048717938
1606050 0.0048711772
1606150 0.0048705619
1606250 0.0048699482
1606350 0.0048693359
1606450 0.0048687244
1606550 0.0048681137
1606650 0.004867504
1606750 0.0048668957
1606850 0.0048662888
1606950 0.0048656826
1607050 0.0048650768
1607150 0.0048644721
1607250 0.0048638685
1607350 0.0048632664
1607450 0.0048626661
1607550 0.0048620672
1607650 0.0048614696
1607750 0.0048608745
1607850 0.0048602817
1607950 0.0048596911
1608050 0.0048591026
1608150 0.0048585165
1608250 0.0048579324
1608350 0.0048573501
1608450 0.0048567693
1608550 0.0048561906
1608650 0.0048556143
1608750 0.0048550398
1608850 0.0048544673
1608950 0.0048538969
1609050 0.004853329
1609150 0.004852763
1609250 0.0048521989
1609350 0.0048516361
1609450 0.0048510743
1609550 0.004850513
1609650 0.0048499519
1609750 0.0048493912
1609850 0.0048488309
1609950 0.0048482712
1610050 0.0048477131
1610150 0.0048471559
1610250 0.0048465999
1610350 0.0048460452
1610450 0.0048454916
1610550 0.0048449385
1610650 0.0048443848
1610750 0.0048438301
1610850 0.0048432742
1610950 0.0048427167
1611050 0.0048421564
1611150 0.0048415926
1611250 0.0048410263
1611350 0.0048404576
1611450 0.0048398859
1611550 0.004839311
1611650 0.0048387329
1611750 0.0048381517
1611850 0.0048375674
1611950 0.0048369808
1612050 0.004836393
1612150 0.004835804
1612250 0.0048352134
1612350 0.0048346218
1612450 0.0048340299
1612550 0.0048334387
1612650 0.0048328493
1612750 0.0048322611
1612850 0.0048316728
1612950 0.0048310842
1613050 0.0048304952
1613150 0.0048299055
1613250 0.0048293158
1613350 0.0048287267
1613450 0.0048281386
1613550 0.0048275515
1613650 0.0048269651
1613750 0.0048263797
1613850 0.0048257951
1613950 0.0048252107
1614050 0.0048246268
1614150 0.004824043
1614250 0.0048234594
1614350 0.0048228756
1614450 0.0048222916
1614550 0.0048217072
1614650 0.004821123
1614750 0.0048205391
1614850 0.0048199557
1614950 0.0048193723
1615050 0.0048187891
1615150 0.0048182071
1615250 0.0048176265
1615350 0.0048170476
1615450 0.0048164705
1615550 0.0048158957
1615650 0.0048153228
1615750 0.0048147511
1615850 0.0048141802
1615950 0.0048136108
1616050 0.0048130441
1616150 0.0048124809
1616250 0.0048119219
1616350 0.0048113676
1616450 0.0048108181
1616550 0.0048102726
1616650 0.0048097307
1616750 0.0048091923
1616850 0.0048086571
1616950 0.0048081242
1617050 0.0048075922
1617150 0.0048070609
1617250 0.0048065307
1617350 0.0048060026
1617450 0.0048054762
1617550 0.0048049509
1617650 0.004804426
1617750 0.0048039002
1617850 0.0048033731
1617950 0.0048028449
1618050 0.0048023159
1618150 0.0048017861
1618250 0.0048012552
1618350 0.0048007233
1618450 0.0048001905
1618550 0.0047996573
1618650 0.0047991241
1618750 0.0047985911
1618850 0.0047980583
1618950 0.0047975261
1619050 0.0047969943
1619150 0.0047964625
1619250 0.0047959298
1619350 0.0047953957
1619450 0.0047948596
1619550 0.0047943214
1619650 0.0047937809
1619750 0.0047932382
1619850 0.0047926929
1619950 0.004792145
1620050 0.0047915944
1620150 0.0047910413
1620250 0.0047904861
1620350 0.0047899306
1620450 0.0047893763
1620550 0.0047888237
1620650 0.0047882719
1620750 0.0047877207
1620850 0.0047871704
1620950 0.0047866214
1621050 0.0047860736
1621150 0.0047855279
1621250 0.0047849849
1621350 0.0047844451
1621450 0.0047839084
1621550 0.0047833732
1621650 0.0047828383
1621750 0.0047823032
1621850 0.0047817678
1621950 0.0047812311
1622050 0.0047806927
1622150 0.0047801524
1622250 0.0047796107
1622350 0.0047790681
1622450 0.004778525
1622550 0.0047779815
1622650 0.0047774381
1622750 0.004776894
1622850 0.0047763493
1622950 0.004775804
1623050 0.0047752583
1623150 0.004774712
1623250 0.0047741653
1623350 0.0047736185
1623450 0.004773072
1623550 0.0047725268
1623650 0.0047719839
1623750 0.0047714433
1623850 0.0047709045
1623950 0.0047703677
1624050 0.0047698324
1624150 0.0047692989
1624250 0.0047687673
1624350 0.0047682366
1624450 0.0047677063
1624550 0.0047671771
1624650 0.0047666494
1624750 0.0047661238
1624850 0.0047656
1624950 0.0047650779
1625050 0.0047645579
1625150 0.0047640387
1625250 0.0047635198
1625350 0.0047630006
1625450 0.0047624807
1625550 0.0047619602
1625650 0.0047614397
1625750 0.0047609188
1625850 0.0047603971
1625950 0.004759875
1626050 0.0047593528
1626150 0.0047588309
1626250 0.0047583092
1626350 0.0047577878
1626450 0.0047572671
1626550 0.0047567473
1626650 0.004756228
1626750 0.0047557082
1626850 0.0047551879
1626950 0.0047546674
1627050 0.0047541464
1627150 0.0047536251
1627250 0.0047531032
1627350 0.0047525811
1627450 0.0047520589
1627550 0.0047515358
1627650 0.0047510114
1627750 0.0047504861
1627850 0.0047499599
1627950 0.0047494326
1628050 0.0047489042
1628150 0.0047483745
1628250 0.0047478436
1628350 0.0047473119
1628450 0.0047467803
1628550 0.0047462493
1628650 0.00474572
1628750 0.0047451923
1628850 0.0047446664
1628950 0.0047441418
1629050 0.0047436185
1629150 0.0047430963
1629250 0.0047425744
1629350 0.0047420522
1629450 0.0047415306
1629550 0.0047410093
1629650 0.0047404874
1629750 0.0047399651
1629850 0.0047394423
1629950 0.0047389188
1630050 0.004738395
1630150 0.0047378712
1630250 0.0047373464
1630350 0.0047368203
1630450 0.0047362926
1630550 0.0047357636
1630650 0.0047352329
1630750 0.0047347001
1630850 0.0047341657
1630950 0.0047336303
1631050 0.0047330944
1631150 0.0047325589
1631250 0.0047320247
1631350 0.0047314918
1631450 0.0047309605
1631550 0.004730431
1631650 0.0047299036
1631750 0.0047293783
1631850 0.0047288545
1631950 0.0047283317
1632050 0.0047278102
1632150 0.0047272905
1632250 0.0047267729
1632350 0.0047262572
1632450 0.0047257428
1632550 0.0047252286
1632650 0.0047247144
1632750 0.0047242009
1632850 0.0047236887
1632950 0.0047231773
1633050 0.0047226666
1633150 0.0047221561
1633250 0.0047216459
1633350 0.0047211356
1633450 0.0047206246
1633550 0.004720113
1633650 0.0047196013
1633750 0.0047190892
1633850 0.0047185768
1633950 0.0047180647
1634050 0.0047175523
1634150 0.004717039
1634250 0.0047165255
1634350 0.0047160118
1634450 0.0047154979
1634550 0.0047149832
1634650 0.0047144672
1634750 0.0047139497
1634850 0.0047134313
1634950 0.0047129134
1635050 0.0047123962
1635150 0.0047118799
1635250 0.0047113645
1635350 0.0047108499
1635450 0.0047103361
1635550 0.0047098231
1635650 0.0047093104
1635750 0.0047087989
1635850 0.0047082888
1635950 0.0047077799
1636050 0.0047072719
1636150 0.0047067645
1636250 0.0047062578
1636350 0.004705752
1636450 0.0047052472
1636550 0.0047047432
1636650 0.0047042385
1636750 0.0047037317
1636850 0.0047032224
1636950 0.0047027114
1637050 0.0047021993
1637150 0.0047016863
1637250 0.0047011721
1637350 0.004700657
1637450 0.0047001427
1637550 0.0046996301
1637650 0.0046991191
1637750 0.0046986094
1637850 0.0046981013
1637950 0.0046975945
1638050 0.0046970883
1638150 0.0046965822
1638250 0.0046960757
1638350 0.0046955678
1638450 0.0046950579
1638550 0.0046945466
1638650 0.0046940344
1638750 0.0046935214
1638850 0.0046930077
1638950 0.0046924937
1639050 0.0046919798
1639150 0.0046914661
1639250 0.004690952
1639350 0.0046904378
1639450 0.0046899236
1639550 0.0046894095
1639650 0.0046888959
1639750 0.0046883826
1639850 0.0046878702
1639950 0.0046873588
1640050 0.0046868475
1640150 0.0046863358
1640250 0.0046858237
1640350 0.0046853119
1640450 0.0046848009
1640550 0.0046842903
1640650 0.0046837807
1640750 0.0046832726
1640850 0.0046827665
1640950 0.0046822625
1641050 0.0046817597
1641150 0.0046812574
1641250 0.0046807558
1641350 0.0046802551
1641450 0.0046797544
1641550 0.0046792537
1641650 0.0046787528
1641750 0.0046782513
1641850 0.0046777495
1641950 0.0046772479
1642050 0.0046767471
1642150 0.0046762469
1642250 0.004675747
1642350 0.0046752477
1642450 0.0046747487
1642550 0.0046742502
1642650 0.0046737519
1642750 0.0046732543
1642850 0.0046727574
1642950 0.0046722604
1643050 0.0046717637
1643150 0.0046712675
1643250 0.004670772
1643350 0.004670278
1643450 0.0046697852
1643550 0.0046692936
1643650 0.0046688027
1643750 0.0046683119
1643850 0.0046678222
1643950 0.0046673338
1644050 0.0046668462
1644150 0.0046663589
1644250 0.0046658718
1644350 0.0046653853
1644450 0.0046648994
1644550 0.0046644141
1644650 0.00466393
1644750 0.0046634478
1644850 0.0046629674
1644950 0.0046624886
1645050 0.0046620118
1645150 0.0046615375
1645250 0.0046610649
1645350 0.0046605934
1645450 0.0046601242
1645550 0.0046596573
1645650 0.004659193
1645750 0.0046587314
1645850 0.004658272
1645950 0.0046578149
1646050 0.0046573608
1646150 0.004656911
1646250 0.0046564655
1646350 0.0046560247
1646450 0.0046555889
1646550 0.0046551584
1646650 0.0046547324
1646750 0.0046543106
1646850 0.0046538927
1646950 0.0046534784
1647050 0.0046530682
1647150 0.0046526619
1647250 0.0046522599
1647350 0.0046518613
1647450 0.0046514656
1647550 0.0046510729
1647650 0.0046506827
1647750 0.004650295
1647850 0.0046499102
1647950 0.0046495287
1648050 0.0046491503
1648150 0.0046487748
1648250 0.0046484014
1648350 0.0046480299
1648450 0.0046476605
1648550 0.0046472931
1648650 0.004646928
1648750 0.0046465656
1648850 0.004646206
1648950 0.0046458495
1649050 0.004645496
1649150 0.0046451459
1649250 0.0046447994
1649350 0.0046444561
1649450 0.0046441156
1649550 0.0046437771
1649650 0.0046434408
1649750 0.0046431077
1649850 0.0046427787
1649950 0.0046424536
1650050 0.0046421314
1650150 0.0046418115
1650250 0.004641494
1650350 0.0046411789
1650450 0.0046408666
1650550 0.0046405577
1650650 0.0046402517
1650750 0.0046399492
1650850 0.0046396505
1650950 0.0046393557
1651050 0.0046390648
1651150 0.0046387775
1651250 0.0046384935
1651350 0.0046382131
1651450 0.0046379359
1651550 0.0046376617
1651650 0.00463739
1651750 0.0046371204
1651850 0.0046368524
1651950 0.0046365854
1652050 0.004636319
1652150 0.0046360524
1652250 0.0046357852
1652350 0.0046355166
1652450 0.0046352469
1652550 0.0046349762
1652650 0.0046347054
1652750 0.004634435
1652850 0.0046341645
1652950 0.0046338939
1653050 0.0046336236
1653150 0.0046333532
1653250 0.0046330822
1653350 0.0046328107
1653450 0.0046325381
1653550 0.0046322644
1653650 0.0046319894
1653750 0.0046317131
1653850 0.0046314361
1653950 0.0046311589
1654050 0.0046308819
1654150 0.0046306057
1654250 0.0046303302
1654350 0.0046300554
1654450 0.004629781
1654550 0.0046295066
1654650 0.0046292321
1654750 0.0046289575
1654850 0.0046286824
1654950 0.0046284069
1655050 0.0046281312
1655150 0.0046278552
1655250 0.0046275784
1655350 0.0046273009
1655450 0.0046270221
1655550 0.0046267422
1655650 0.0046264612
1655750 0.0046261794
1655850 0.0046258962
1655950 0.0046256115
1656050 0.0046253246
1656150 0.0046250362
1656250 0.0046247464
1656350 0.0046244553
1656450 0.0046241633
1656550 0.0046238691
1656650 0.0046235723
1656750 0.0046232735
1656850 0.0046229727
1656950 0.0046226698
1657050 0.0046223642
1657150 0.0046220562
1657250 0.0046217456
1657350 0.0046214326
1657450 0.0046211167
1657550 0.0046207975
1657650 0.0046204754
1657750 0.0046201509
1657850 0.0046198233
1657950 0.004619493
1658050 0.0046191608
1658150 0.0046188272
1658250 0.0046184923
1658350 0.0046181567
1658450 0.0046178212
1658550 0.0046174864
1658650 0.0046171527
1658750 0.0046168211
1658850 0.004616492
1658950 0.0046161661
1659050 0.0046158425
1659150 0.004615521
1659250 0.0046152013
1659350 0.0046148833
1659450 0.0046145666
1659550 0.004614251
1659650 0.0046139365
1659750 0.0046136232
1659850 0.004613311
1659950 0.0046130001
1660050 0.0046126905
1660150 0.0046123823
1660250 0.0046120758
1660350 0.0046117717
1660450 0.0046114697
1660550 0.0046111695
1660650 0.0046108713
1660750 0.0046105745
1660850 0.0046102782
1660950 0.0046099822
1661050 0.0046096865
1661150 0.0046093907
1661250 0.0046090954
1661350 0.0046088008
1661450 0.0046085068
1661550 0.004608213
1661650 0.0046079189
1661750 0.0046076247
1661850 0.0046073302
1661950 0.0046070356
1662050 0.0046067407
1662150 0.0046064451
1662250 0.0046061492
1662350 0.0046058531
1662450 0.0046055565
1662550 0.0046052593
1662650 0.0046049617
1662750 0.0046046635
1662850 0.0046043637
1662950 0.0046040615
1663050 0.0046037564
1663150 0.0046034479
1663250 0.0046031357
1663350 0.0046028198
1663450 0.0046025002
1663550 0.0046021771
1663650 0.0046018511
1663750 0.0046015233
1663850 0.0046011942
1663950 0.0046008636
1664050 0.0046005311
1664150 0.0046001972
1664250 0.0045998617
1664350 0.0045995244
1664450 0.0045991856
1664550 0.0045988456
1664650 0.0045985039
1664750 0.0045981611
1664850 0.0045978173
1664950 0.0045974728
1665050 0.0045971271
1665150 0.0045967802
1665250 0.0045964322
1665350 0.0045960831
1665450 0.0045957332
1665550 0.0045953824
1665650 0.004595031
1665750 0.00459468
1665850 0.00459433
1665950 0.0045939809
1666050 0.0045936321
1666150 0.0045932836
1666250 0.0045929353
1666350 0.0045925871
1666450 0.0045922396
1666550 0.0045918924
1666650 0.0045915457
1666750 0.0045911994
1666850 0.0045908538
1666950 0.0045905086
1667050 0.0045901637
1667150 0.0045898192
1667250 0.004589475
1667350 0.004589131
1667450 0.0045887864
1667550 0.0045884414
1667650 0.0045880964
1667750 0.0045877522
1667850 0.0045874085
1667950 0.0045870656
1668050 0.0045867235
1668150 0.0045863825
1668250 0.0045860425
1668350 0.004585703
1668450 0.0045853644
1668550 0.0045850268
1668650 0.0045846897
1668750 0.0045843524
1668850 0.0045840146
1668950 0.0045836758
1669050 0.0045833353
1669150 0.0045829929
1669250 0.0045826481
1669350 0.0045823012
1669450 0.0045819519
1669550 0.0045816008
1669650 0.0045812481
1669750 0.0045808952
1669850 0.0045805422
1669950 0.0045801892
1670050 0.0045798364
1670150 0.0045794838
1670250 0.0045791309
1670350 0.0045787778
1670450 0.0045784245
1670550 0.0045780706
1670650 0.0045777165
1670750 0.0045773627
1670850 0.0045770105
1670950 0.0045766609
1671050 0.0045763137
1671150 0.0045759685
1671250 0.0045756245
1671350 0.0045752818
1671450 0.0045749392
1671550 0.0045745962
1671650 0.0045742524
1671750 0.0045739072
1671850 0.0045735599
1671950 0.0045732099
1672050 0.0045728577
1672150 0.0045725038
1672250 0.0045721479
1672350 0.0045717901
1672450 0.0045714306
1672550 0.0045710689
1672650 0.0045707061
1672750 0.0045703424
1672850 0.0045699785
1672950 0.0045696148
1673050 0.0045692516
1673150 0.004568889
1673250 0.0045685263
1673350 0.0045681632
1673450 0.0045677993
1673550 0.0045674344
1673650 0.004567068
1673750 0.0045667008
1673850 0.0045663331
1673950 0.0045659649
1674050 0.0045655965
1674150 0.0045652272
1674250 0.0045648567
1674350 0.0045644851
1674450 0.0045641123
1674550 0.0045637382
1674650 0.004563363
1674750 0.0045629872
1674850 0.0045626103
1674950 0.004562232
1675050 0.0045618521
1675150 0.0045614709
1675250 0.0045610879
1675350 0.0045607029
1675450 0.0045603157
1675550 0.0045599263
1675650 0.0045595349
1675750 0.0045591408
1675850 0.0045587435
1675950 0.0045583428
1676050 0.004557938
1676150 0.0045575291
1676250 0.0045571165
1676350 0.0045567
1676450 0.0045562798
1676550 0.0045558569
1676650 0.0045554318
1676750 0.0045550049
1676850 0.0045545757
1676950 0.0045541441
1677050 0.0045537104
1677150 0.0045532747
1677250 0.0045528376
1677350 0.0045523994
1677450 0.0045519607
1677550 0.0045515211
1677650 0.0045510811
1677750 0.00455064
1677850 0.0045501972
1677950 0.004549752
1678050 0.0045493041
1678150 0.0045488521
1678250 0.0045483958
1678350 0.0045479352
1678450 0.0045474711
1678550 0.0045470048
1678650 0.0045465361
1678750 0.0045460653
1678850 0.0045455933
1678950 0.0045451198
1679050 0.0045446448
1679150 0.004544168
1679250 0.0045436899
1679350 0.0045432105
1679450 0.0045427298
1679550 0.0045422472
1679650 0.0045417614
1679750 0.0045412733
1679850 0.004540783
1679950 0.0045402913
1680050 0.0045397991
1680150 0.0045393064
1680250 0.0045388128
1680350 0.0045383175
1680450 0.0045378203
1680550 0.0045373211
1680650 0.00453682
1680750 0.0045363172
1680850 0.0045358124
1680950 0.0045353052
1681050 0.0045347954
1681150 0.0045342826
1681250 0.0045337675
1681350 0.00453325
1681450 0.0045327298
1681550 0.0045322069
1681650 0.0045316817
1681750 0.0045311543
1681850 0.0045306251
1681950 0.004530094
1682050 0.0045295616
1682150 0.0045290285
1682250 0.004528494
1682350 0.0045279574
1682450 0.0045274186
1682550 0.0045268769
1682650 0.0045263314
1682750 0.0045257822
1682850 0.0045252288
1682950 0.0045246702
1683050 0.0045241066
1683150 0.0045235386
1683250 0.0045229672
1683350 0.0045223921
1683450 0.0045218126
1683550 0.0045212289
1683650 0.004520642
1683750 0.0045200529
1683850 0.0045194617
1683950 0.0045188686
1684050 0.0045182741
1684150 0.0045176786
1684250 0.0045170819
1684350 0.0045164837
1684450 0.0045158839
1684550 0.0045152829
1684650 0.004514681
1684750 0.0045140786
1684850 0.0045134763
1684950 0.0045128751
1685050 0.004512276
1685150 0.0045116795
1685250 0.0045110869
1685350 0.0045104987
1685450 0.0045099155
1685550 0.0045093367
1685650 0.0045087621
1685750 0.0045081909
1685850 0.0045076226
1685950 0.0045070567
1686050 0.0045064935
1686150 0.004505933
1686250 0.0045053751
1686350 0.0045048193
1686450 0.0045042652
1686550 0.0045037122
1686650 0.00450316
1686750 0.0045026084
1686850 0.0045020574
1686950 0.0045015073
1687050 0.0045009582
1687150 0.0045004104
1687250 0.0044998633
1687350 0.0044993169
1687450 0.0044987711
1687550 0.0044982255
1687650 0.0044976808
1687750 0.0044971377
1687850 0.0044965959
1687950 0.0044960551
1688050 0.0044955151
1688150 0.0044949759
1688250 0.0044944377
1688350 0.0044939005
1688450 0.0044933638
1688550 0.0044928276
1688650 0.0044922908
1688750 0.0044917528
1688850 0.0044912132
1688950 0.0044906723
1689050 0.0044901301
1689150 0.004489587
1689250 0.0044890435
1689350 0.0044885007
1689450 0.0044879593
1689550 0.0044874202
1689650 0.0044868833
1689750 0.0044863483
1689850 0.0044858154
1689950 0.0044852849
1690050 0.0044847567
1690150 0.0044842306
1690250 0.0044837065
1690350 0.004483185
1690450 0.0044826659
1690550 0.0044821489
1690650 0.0044816337
1690750 0.0044811203
1690850 0.0044806077
1690950 0.0044800967
1691050 0.004479587
1691150 0.0044790792
1691250 0.0044785734
1691350 0.0044780695
1691450 0.0044775669
1691550 0.0044770658
1691650 0.0044765661
1691750 0.0044760673
1691850 0.0044755701
1691950 0.004475074
1692050 0.0044745786
1692150 0.0044740841
1692250 0.0044735894
1692350 0.0044730943
1692450 0.0044725993
1692550 0.0044721042
1692650 0.0044716084
1692750 0.0044711116
1692850 0.0044706131
1692950 0.0044701125
1693050 0.0044696094
1693150 0.0044691028
1693250 0.0044685924
1693350 0.0044680785
1693450 0.0044675612
1693550 0.0044670394
1693650 0.004466513
1693750 0.0044659829
1693850 0.0044654497
1693950 0.0044649128
1694050 0.0044643723
1694150 0.0044638287
1694250 0.0044632824
1694350 0.0044627334
1694450 0.0044621819
1694550 0.0044616274
1694650 0.0044610702
1694750 0.0044605098
1694850 0.0044599464
1694950 0.00445938
1695050 0.004458811
1695150 0.0044582395
1695250 0.004457665
1695350 0.0044570875
1695450 0.0044565053
1695550 0.0044559179
1695650 0.0044553258
1695750 0.0044547298
1695850 0.0044541307
1695950 0.004453529
1696050 0.0044529254
1696150 0.0044523201
1696250 0.0044517139
1696350 0.0044511069
1696450 0.0044504998
1696550 0.0044498933
1696650 0.0044492876
1696750 0.0044486819
1696850 0.0044480755
1696950 0.0044474679
1697050 0.0044468593
1697150 0.0044462506
1697250 0.0044456418
1697350 0.0044450323
1697450 0.0044444209
1697550 0.0044438075
1697650 0.0044431915
1697750 0.0044425734
1697850 0.0044419536
1697950 0.0044413327
1698050 0.0044407112
1698150 0.0044400893
1698250 0.0044394669
1698350 0.004438844
1698450 0.0044382205
1698550 0.0044375978
1698650 0.0044369762
1698750 0.0044363552
1698850 0.0044357344
1698950 0.0044351137
1699050 0.0044344936
1699150 0.0044338749
1699250 0.004433258
1699350 0.0044326432
1699450 0.0044320306
1699550 0.0044314205
1699650 0.0044308138
1699750 0.0044302104
1699850 0.0044296095
1699950 0.0044290102
1700050 0.0044284127
1700150 0.0044278165
1700250 0.0044272218
1700350 0.0044266283
1700450 0.0044260361
1700550 0.0044254449
1700650 0.0044248547
1700750 0.0044242652
1700850 0.0044236764
1700950 0.0044230885
1701050 0.0044225009
1701150 0.0044219137
1701250 0.0044213274
1701350 0.0044207417
1701450 0.0044201561
1701550 0.0044195707
1701650 0.0044189859
1701750 0.0044184026
1701850 0.0044178209
1701950 0.004417241
1702050 0.0044166636
1702150 0.004416089
1702250 0.004415517
1702350 0.0044149477
1702450 0.0044143815
1702550 0.0044138178
1702650 0.0044132566
1702750 0.0044126978
1702850 0.0044121409
1702950 0.0044115851
1703050 0.0044110296
1703150 0.0044104742
1703250 0.0044099189
1703350 0.004409364
1703450 0.0044088088
1703550 0.0044082537
1703650 0.0044076988
1703750 0.0044071447
1703850 0.0044065909
1703950 0.0044060374
1704050 0.0044054841
1704150 0.0044049313
1704250 0.0044043791
1704350 0.0044038275
1704450 0.0044032764
1704550 0.0044027254
1704650 0.0044021745
1704750 0.0044016242
1704850 0.0044010747
1704950 0.0044005262
1705050 0.0043999788
1705150 0.0043994328
1705250 0.0043988887
1705350 0.0043983463
1705450 0.0043978055
1705550 0.0043972663
1705650 0.0043967278
1705750 0.0043961899
1705850 0.0043956527
1705950 0.0043951169
1706050 0.0043945828
1706150 0.0043940509
1706250 0.0043935207
1706350 0.0043929913
1706450 0.0043924619
1706550 0.0043919329
1706650 0.0043914048
1706750 0.0043908781
1706850 0.0043903531
1706950 0.0043898293
1707050 0.0043893069
1707150 0.0043887862
1707250 0.0043882675
1707350 0.004387751
1707450 0.0043872374
1707550 0.004386727
1707650 0.0043862196
1707750 0.0043857151
1707850 0.0043852139
1707950 0.0043847164
1708050 0.0043842233
1708150 0.0043837348
1708250 0.0043832506
1708350 0.0043827701
1708450 0.0043822934
1708550 0.0043818202
1708650 0.00438135
1708750 0.0043808824
1708850 0.0043804167
1708950 0.0043799516
1709050 0.0043794869
1709150 0.0043790229
1709250 0.00437856
1709350 0.0043780984
1709450 0.004377638
1709550 0.0043771794
1709650 0.0043767229
1709750 0.0043762689
1709850 0.0043758181
1709950 0.0043753713
1710050 0.0043749282
1710150 0.0043744891
1710250 0.0043740532
1710350 0.0043736198
1710450 0.0043731886
1710550 0.0043727592
1710650 0.0043723318
1710750 0.0043719065
1710850 0.0043714838
1710950 0.0043710634
1711050 0.0043706447
1711150 0.0043702271
1711250 0.0043698099
1711350 0.004369393
1711450 0.0043689755
1711550 0.0043685577
1711650 0.0043681395
1711750 0.0043677209
1711850 0.0043673019
1711950 0.0043668821
1712050 0.0043664625
1712150 0.0043660449
1712250 0.0043656293
1712350 0.0043652162
1712450 0.0043648058
1712550 0.0043643979
1712650 0.0043639918
1712750 0.0043635871
1712850 0.0043631841
1712950 0.0043627827
1713050 0.004362382
1713150 0.0043619818
1713250 0.0043615821
1713350 0.0043611827
1713450 0.004360783
1713550 0.0043603837
1713650 0.0043599848
1713750 0.0043595858
1713850 0.0043591862
1713950 0.0043587867
1714050 0.0043583887
1714150 0.0043579926
1714250 0.0043575987
1714350 0.0043572067
1714450 0.0043568167
1714550 0.0043564285
1714650 0.0043560426
1714750 0.0043556587
1714850 0.0043552764
1714950 0.0043548954
1715050 0.0043545157
1715150 0.0043541372
1715250 0.0043537598
1715350 0.0043533832
1715450 0.0043530065
1715550 0.0043526296
1715650 0.0043522522
1715750 0.0043518733
1715850 0.0043514923
1715950 0.0043511093
1716050 0.0043507242
1716150 0.0043503367
1716250 0.0043499464
1716350 0.0043495528
1716450 0.0043491556
1716550 0.0043487553
1716650 0.0043483513
1716750 0.0043479437
1716850 0.0043475337
1716950 0.004347121
1717050 0.0043467058
1717150 0.0043462889
1717250 0.0043458704
1717350 0.0043454502
1717450 0.0043450285
1717550 0.004344606
1717650 0.0043441822
1717750 0.0043437573
1717850 0.0043433318
1717950 0.0043429058
1718050 0.0043424801
1718150 0.0043420549
1718250 0.0043416306
1718350 0.0043412078
1718450 0.0043407868
1718550 0.0043403675
1718650 0.0043399497
1718750 0.0043395331
1718850 0.0043391175
1718950 0.0043387023
1719050 0.0043382881
1719150 0.0043378752
1719250 0.0043374642
1719350 0.0043370556
1719450 0.0043366491
1719550 0.0043362449
1719650 0.0043358427
1719750 0.004335443
1719850 0.0043350457
1719950 0.0043346511
1720050 0.0043342593
1720150 0.0043338704
1720250 0.0043334851
1720350 0.0043331031
1720450 0.0043327243
1720550 0.0043323487
1720650 0.0043319759
1720750 0.0043316055
1720850 0.0043312368
1720950 0.0043308698
1721050 0.004330504
1721150 0.0043301392
1721250 0.0043297753
1721350 0.004329412
1721450 0.0043290497
1721550 0.0043286887
1721650 0.0043283292
1721750 0.0043279717
1721850 0.0043276164
1721950 0.0043272635
1722050 0.0043269133
1722150 0.0043265656
1722250 0.0043262213
1722350 0.0043258809
1722450 0.0043255446
1722550 0.0043252123
1722650 0.0043248833
1722750 0.0043245575
1722850 0.0043242346
1722950 0.0043239148
1723050 0.0043235973
1723150 0.0043232825
1723250 0.0043229698
1723350 0.0043226588
1723450 0.0043223487
1723550 0.0043220389
1723650 0.004321729
1723750 0.0043214195
1723850 0.0043211104
1723950 0.0043208018
1724050 0.0043204935
1724150 0.0043201857
1724250 0.0043198788
1724350 0.0043195728
1724450 0.0043192677
1724550 0.0043189637
1724650 0.0043186605
1724750 0.0043183585
1724850 0.0043180579
1724950 0.0043177591
1725050 0.0043174628
1725150 0.0043171693
1725250 0.0043168787
1725350 0.0043165915
1725450 0.0043163083
1725550 0.0043160289
1725650 0.0043157528
1725750 0.0043154799
1725850 0.0043152105
1725950 0.0043149444
1726050 0.0043146805
1726150 0.0043144183
1726250 0.004314158
1726350 0.0043138994
1726450 0.0043136417
1726550 0.004313384
1726650 0.0043131262
1726750 0.0043128681
1726850 0.0043126092
1726950 0.0043123495
1727050 0.0043120881
1727150 0.0043118249
1727250 0.0043115598
1727350 0.0043112931
1727450 0.0043110251
1727550 0.0043107552
1727650 0.0043104831
1727750 0.0043102086
1727850 0.0043099317
1727950 0.0043096527
1728050 0.0043093715
1728150 0.0043090876
1728250 0.0043088006
1728350 0.0043085104
1728450 0.0043082173
1728550 0.0043079211
1728650 0.0043076221
1728750 0.0043073204
1728850 0.0043070161
1728950 0.0043067095
1729050 0.0043064009
1729150 0.0043060899
1729250 0.0043057772
1729350 0.0043054626
1729450 0.0043051463
1729550 0.0043048289
1729650 0.0043045107
1729750 0.0043041925
1729850 0.0043038742
1729950 0.0043035555
1730050 0.0043032368
1730150 0.0043029187
1730250 0.0043026015
1730350 0.0043022858
1730450 0.0043019711
1730550 0.0043016571
1730650 0.0043013443
1730750 0.0043010324
1730850 0.004300721
1730950 0.0043004098
1731050 0.0043000985
1731150 0.0042997863
1731250 0.0042994724
1731350 0.0042991573
1731450 0.0042988417
1731550 0.0042985256
1731650 0.0042982087
1731750 0.0042978915
1731850 0.0042975749
1731950 0.0042972595
1732050 0.0042969448
1732150 0.0042966311
1732250 0.0042963199
1732350 0.0042960116
1732450 0.0042957063
1732550 0.0042954036
1732650 0.0042951028
1732750 0.0042948032
1732850 0.0042945051
1732950 0.0042942085
1733050 0.0042939135
1733150 0.0042936194
1733250 0.0042933266
1733350 0.0042930349
1733450 0.0042927445
1733550 0.0042924555
1733650 0.0042921669
1733750 0.0042918783
1733850 0.0042915893
1733950 0.0042912997
1734050 0.0042910086
1734150 0.004290716
1734250 0.0042904215
1734350 0.0042901254
1734450 0.0042898275
1734550 0.0042895279
1734650 0.0042892265
1734750 0.004288923
1734850 0.0042886165
1734950 0.0042883074
1735050 0.0042879962
1735150 0.0042876838
1735250 0.0042873704
1735350 0.0042870563
1735450 0.0042867422
1735550 0.0042864281
1735650 0.0042861138
1735750 0.0042857995
1735850 0.004285485
1735950 0.0042851707
1736050 0.0042848568
1736150 0.0042845433
1736250 0.0042842295
1736350 0.0042839151
1736450 0.0042836004
1736550 0.0042832852
1736650 0.0042829698
1736750 0.0042826537
1736850 0.0042823366
1736950 0.00428202
1737050 0.0042817043
1737150 0.0042813896
1737250 0.004281075
1737350 0.0042807599
1737450 0.0042804442
1737550 0.0042801283
1737650 0.0042798122
1737750 0.0042794955
1737850 0.0042791775
1737950 0.0042788576
1738050 0.0042785361
1738150 0.0042782128
1738250 0.0042778878
1738350 0.0042775611
1738450 0.0042772327
1738550 0.0042769024
1738650 0.004276571
1738750 0.0042762394
1738850 0.0042759079
1738950 0.0042755769
1739050 0.0042752469
1739150 0.0042749188
1739250 0.0042745928
1739350 0.0042742692
1739450 0.0042739484
1739550 0.0042736302
1739650 0.004273314
1739750 0.0042729998
1739850 0.0042726876
1739950 0.0042723773
1740050 0.0042720684
1740150 0.0042717601
1740250 0.0042714518
1740350 0.0042711434
1740450 0.0042708345
1740550 0.004270525
1740650 0.0042702148
1740750 0.004269904
1740850 0.0042695933
1740950 0.0042692828
1741050 0.0042689733
1741150 0.0042686652
1741250 0.0042683591
1741350 0.0042680543
1741450 0.0042677501
1741550 0.0042674461
1741650 0.0042671418
1741750 0.0042668369
1741850 0.0042665313
1741950 0.0042662257
1742050 0.0042659206
1742150 0.0042656156
1742250 0.0042653112
1742350 0.0042650074
1742450 0.0042647041
1742550 0.0042644006
1742650 0.004264096
1742750 0.0042637906
1742850 0.004263484
1742950 0.0042631755
1743050 0.0042628653
1743150 0.004262554
1743250 0.0042622427
1743350 0.0042619314
1743450 0.0042616192
1743550 0.0042613055
1743650 0.00426099
1743750 0.0042606727
1743850 0.0042603539
1743950 0.0042600335
1744050 0.0042597112
1744150 0.0042593872
1744250 0.0042590614
1744350 0.0042587333
1744450 0.0042584028
1744550 0.0042580698
1744650 0.0042577347
1744750 0.0042573975
1744850 0.0042570586
1744950 0.0042567183
1745050 0.004256378
1745150 0.0042560378
1745250 0.0042556978
1745350 0.004255358
1745450 0.0042550188
1745550 0.0042546804
1745650 0.0042543427
1745750 0.0042540056
1745850 0.0042536697
1745950 0.0042533347
1746050 0.0042530003
1746150 0.0042526664
1746250 0.0042523327
1746350 0.0042519988
1746450 0.0042516646
1746550 0.0042513299
1746650 0.0042509945
1746750 0.0042506579
1746850 0.0042503194
1746950 0.0042499783
1747050 0.0042496341
1747150 0.0042492869
1747250 0.0042489368
1747350 0.004248584
1747450 0.0042482287
1747550 0.0042478712
1747650 0.0042475117
1747750 0.0042471502
1747850 0.0042467863
1747950 0.0042464204
1748050 0.0042460521
1748150 0.0042456814
1748250 0.004245309
1748350 0.0042449353
1748450 0.0042445604
1748550 0.0042441846
1748650 0.0042438076
1748750 0.0042434293
1748850 0.0042430497
1748950 0.0042426689
1749050 0.0042422866
1749150 0.0042419022
1749250 0.0042415155
1749350 0.0042411264
1749450 0.0042407349
1749550 0.0042403406
1749650 0.0042399439
1749750 0.0042395452
1749850 0.0042391445
1749950 0.0042387419
1750050 0.0042383375
1750150 0.0042379312
1750250 0.0042375226
1750350 0.0042371123
1750450 0.0042366998
1750550 0.004236285
1750650 0.0042358676
1750750 0.0042354474
1750850 0.0042350245
1750950 0.0042345988
1751050 0.00423417
1751150 0.0042337384
1751250 0.0042333039
1751350 0.0042328662
1751450 0.0042324251
1751550 0.0042319803
1751650 0.0042315323
1751750 0.0042310815
1751850 0.0042306284
1751950 0.0042301735
1752050 0.004229717
1752150 0.0042292586
1752250 0.0042287984
1752350 0.0042283363
1752450 0.004227872
1752550 0.0042274051
1752650 0.0042269357
1752750 0.0042264637
1752850 0.004225989
1752950 0.0042255121
1753050 0.0042250332
1753150 0.004224552
1753250 0.0042240678
1753350 0.0042235805
1753450 0.0042230901
1753550 0.0042225973
1753650 0.0042221021
1753750 0.0042216046
1753850 0.0042211053
1753950 0.0042206043
1754050 0.0042201015
1754150 0.0042195973
1754250 0.0042190925
1754350 0.0042185872
1754450 0.0042180807
1754550 0.0042175723
1754650 0.0042170616
1754750 0.0042165489
1754850 0.0042160347
1754950 0.0042155187
1755050 0.0042150008
1755150 0.0042144809
1755250 0.0042139596
1755350 0.0042134372
1755450 0.0042129137
1755550 0.0042123888
1755650 0.0042118625
1755750 0.0042113345
1755850 0.0042108044
1755950 0.0042102722
1756050 0.0042097383
1756150 0.0042092031
1756250 0.0042086674
1756350 0.004208132
1756450 0.0042075971
1756550 0.0042070625
1756650 0.0042065276
1756750 0.0042059927
1756850 0.0042054584
1756950 0.0042049249
1757050 0.0042043926
1757150 0.0042038619
1757250 0.0042033328
1757350 0.0042028057
1757450 0.0042022817
1757550 0.004201761
1757650 0.0042012433
1757750 0.0042007285
1757850 0.0042002163
1757950 0.0041997066
1758050 0.0041991987
1758150 0.0041986925
1758250 0.0041981878
1758350 0.0041976843
1758450 0.0041971819
1758550 0.0041966808
1758650 0.0041961814
1758750 0.0041956832
1758850 0.0041951853
1758950 0.0041946876
1759050 0.0041941905
1759150 0.004193695
1759250 0.0041932012
1759350 0.004192709
1759450 0.0041922174
1759550 0.0041917258
1759650 0.0041912343
1759750 0.0041907434
1759850 0.0041902537
1759950 0.0041897657
1760050 0.0041892795
1760150 0.0041887952
1760250 0.0041883128
1760350 0.0041878322
1760450 0.004187353
1760550 0.0041868754
1760650 0.0041863993
1760750 0.004185925
1760850 0.0041854526
1760950 0.0041849818
1761050 0.0041845127
1761150 0.0041840452
1761250 0.0041835793
1761350 0.0041831149
1761450 0.0041826516
1761550 0.0041821887
1761650 0.0041817261
1761750 0.0041812644
1761850 0.0041808031
1761950 0.0041803426
1762050 0.0041798834
1762150 0.0041794252
1762250 0.0041789673
1762350 0.0041785095
1762450 0.0041780517
1762550 0.0041775941
1762650 0.0041771366
1762750 0.0041766785
1762850 0.0041762198
1762950 0.0041757602
1763050 0.0041752994
1763150 0.0041748378
1763250 0.0041743755
1763350 0.004173913
1763450 0.0041734501
1763550 0.0041729868
1763650 0.0041725241
1763750 0.004172062
1763850 0.0041716004
1763950 0.0041711388
1764050 0.0041706772
1764150 0.004170215
1764250 0.0041697525
1764350 0.0041692901
1764450 0.0041688277
1764550 0.0041683658
1764650 0.0041679052
1764750 0.004167446
1764850 0.0041669882
1764950 0.0041665314
1765050 0.0041660748
1765150 0.0041656182
1765250 0.0041651615
1765350 0.0041647048
1765450 0.0041642478
1765550 0.0041637911
1765650 0.0041633353
1765750 0.0041628809
1765850 0.0041624279
1765950 0.0041619765
1766050 0.0041615277
1766150 0.0041610809
1766250 0.0041606361
1766350 0.0041601933
1766450 0.0041597528
1766550 0.0041593141
1766650 0.0041588771
1766750 0.0041584418
1766850 0.0041580078
1766950 0.0041575746
1767050 0.0041571414
1767150 0.004156708
1767250 0.0041562743
1767350 0.00415584
1767450 0.0041554046
1767550 0.0041549686
1767650 0.004154533
1767750 0.004154098
1767850 0.0041536639
1767950 0.0041532309
1768050 0.0041527988
1768150 0.0041523676
1768250 0.0041519374
1768350 0.0041515087
1768450 0.0041510818
1768550 0.0041506566
1768650 0.0041502336
1768750 0.0041498136
1768850 0.004149397
1768950 0.0041489834
1769050 0.0041485723
1769150 0.004148163
1769250 0.0041477553
1769350 0.0041473488
1769450 0.0041469426
1769550 0.0041465364
1769650 0.0041461306
1769750 0.0041457246
1769850 0.0041453183
1769950 0.0041449116
1770050 0.0041445042
1770150 0.004144096
1770250 0.0041436874
1770350 0.0041432787
1770450 0.0041428702
1770550 0.0041424619
1770650 0.0041420541
1770750 0.0041416478
1770850 0.0041412428
1770950 0.0041408394
1771050 0.0041404377
1771150 0.0041400382
1771250 0.0041396412
1771350 0.0041392462
1771450 0.004138853
1771550 0.0041384616
1771650 0.004138073
1771750 0.004137687
1771850 0.0041373029
1771950 0.0041369207
1772050 0.0041365405
1772150 0.004136162
1772250 0.0041357856
1772350 0.0041354112
1772450 0.004135039
1772550 0.0041346687
1772650 0.0041342999
1772750 0.0041339326
1772850 0.0041335662
1772950 0.0041332008
1773050 0.0041328363
1773150 0.0041324727
1773250 0.0041321104
1773350 0.0041317495
1773450 0.0041313893
1773550 0.0041310304
1773650 0.0041306729
1773750 0.0041303165
1773850 0.0041299608
1773950 0.0041296061
1774050 0.0041292528
1774150 0.0041289006
1774250 0.0041285491
1774350 0.0041281978
1774450 0.0041278465
1774550 0.0041274951
1774650 0.0041271431
1774750 0.0041267899
1774850 0.004126435
1774950 0.0041260783
1775050 0.0041257197
1775150 0.0041253596
1775250 0.0041249976
1775350 0.0041246333
1775450 0.0041242665
1775550 0.0041238968
1775650 0.0041235247
1775750 0.0041231512
1775850 0.0041227772
1775950 0.004122403
1776050 0.0041220291
1776150 0.0041216555
1776250 0.0041212828
1776350 0.0041209113
1776450 0.0041205409
1776550 0.0041201716
1776650 0.0041198034
1776750 0.0041194361
1776850 0.00411907
1776950 0.004118706
1777050 0.004118344
1777150 0.0041179837
1777250 0.0041176252
1777350 0.0041172686
1777450 0.0041169142
1777550 0.0041165624
1777650 0.0041162136
1777750 0.0041158673
1777850 0.0041155229
1777950 0.004115181
1778050 0.0041148416
1778150 0.0041145043
1778250 0.0041141689
1778350 0.0041138355
1778450 0.0041135049
1778550 0.0041131774
1778650 0.0041128533
1778750 0.0041125327
1778850 0.0041122154
1778950 0.0041119002
1779050 0.004111587
1779150 0.0041112754
1779250 0.0041109652
1779350 0.0041106563
1779450 0.0041103487
1779550 0.0041100432
1779650 0.0041097404
1779750 0.0041094402
1779850 0.0041091427
1779950 0.0041088477
1780050 0.0041085551
1780150 0.0041082648
1780250 0.0041079766
1780350 0.0041076903
1780450 0.0041074059
1780550 0.0041071236
1780650 0.0041068436
1780750 0.0041065657
1780850 0.0041062897
1780950 0.0041060158
1781050 0.0041057442
1781150 0.0041054748
1781250 0.0041052078
1781350 0.0041049435
1781450 0.0041046814
1781550 0.0041044208
1781650 0.0041041617
1781750 0.0041039041
1781850 0.0041036482
1781950 0.0041033934
1782050 0.00410314
1782150 0.0041028884
1782250 0.0041026381
1782350 0.0041023889
1782450 0.0041021407
1782550 0.0041018938
1782650 0.0041016482
1782750 0.0041014037
1782850 0.0041011602
1782950 0.0041009185
1783050 0.0041006785
1783150 0.0041004405
1783250 0.004100205
1783350 0.004099972
1783450 0.0040997409
1783550 0.0040995113
1783650 0.0040992821
1783750 0.0040990525
1783850 0.0040988226
1783950 0.0040985925
1784050 0.0040983622
1784150 0.0040981318
1784250 0.0040979017
1784350 0.0040976724
1784450 0.0040974445
1784550 0.004097218
1784650 0.0040969927
1784750 0.0040967689
1784850 0.0040965472
1784950 0.0040963279
1785050 0.0040961111
1785150 0.0040958967
1785250 0.0040956849
1785350 0.004095476
1785450 0.0040952702
1785550 0.0040950676
1785650 0.0040948675
1785750 0.0040946693
1785850 0.0040944733
1785950 0.0040942798
1786050 0.0040940881
1786150 0.0040938984
1786250 0.0040937106
1786350 0.0040935246
1786450 0.0040933406
1786550 0.0040931582
1786650 0.0040929768
1786750 0.0040927956
1786850 0.0040926144
1786950 0.004092433
1787050 0.0040922511
1787150 0.0040920681
1787250 0.0040918843
1787350 0.0040916989
1787450 0.0040915116
1787550 0.0040913223
1787650 0.0040911314
1787750 0.0040909391
1787850 0.0040907452
1787950 0.00409055
1788050 0.0040903539
1788150 0.0040901568
1788250 0.0040899583
1788350 0.0040897588
1788450 0.0040895588
1788550 0.0040893589
1788650 0.0040891594
1788750 0.0040889604
1788850 0.0040887621
1788950 0.0040885648
1789050 0.0040883683
1789150 0.0040881725
1789250 0.0040879771
1789350 0.0040877814
1789450 0.0040875853
1789550 0.0040873883
1789650 0.0040871899
1789750 0.0040869902
1789850 0.0040867891
1789950 0.0040865868
1790050 0.0040863827
1790150 0.0040861767
1790250 0.0040859691
1790350 0.00408576
1790450 0.0040855495
1790550 0.0040853375
1790650 0.0040851236
1790750 0.0040849072
1790850 0.0040846884
1790950 0.0040844675
1791050 0.0040842446
1791150 0.0040840199
1791250 0.0040837934
1791350 0.0040835642
1791450 0.0040833323
1791550 0.0040830978
1791650 0.0040828608
1791750 0.004082621
1791850 0.0040823789
1791950 0.0040821355
1792050 0.0040818908
1792150 0.0040816446
1792250 0.0040813963
1792350 0.0040811455
1792450 0.004080892
1792550 0.0040806365
1792650 0.0040803796
1792750 0.0040801215
1792850 0.0040798625
1792950 0.0040796031
1793050 0.0040793437
1793150 0.0040790839
1793250 0.0040788244
1793350 0.0040785657
1793450 0.0040783084
1793550 0.0040780525
1793650 0.0040777982
1793750 0.0040775454
1793850 0.0040772941
1793950 0.004077044
1794050 0.0040767949
1794150 0.004076546
1794250 0.0040762968
1794350 0.0040760476
1794450 0.0040757983
1794550 0.004075549
1794650 0.0040753001
1794750 0.0040750512
1794850 0.0040748027
1794950 0.0040745548
1795050 0.004074308
1795150 0.0040740623
1795250 0.0040738174
1795350 0.0040735727
1795450 0.0040733286
1795550 0.0040730848
1795650 0.0040728417
1795750 0.0040725999
1795850 0.0040723592
1795950 0.0040721191
1796050 0.0040718797
1796150 0.004071641
1796250 0.0040714033
1796350 0.0040711667
1796450 0.0040709312
1796550 0.004070697
1796650 0.004070464
1796750 0.004070232
1796850 0.0040700001
1796950 0.0040697684
1797050 0.0040695367
1797150 0.0040693047
1797250 0.004069072
1797350 0.0040688381
1797450 0.0040686023
1797550 0.0040683639
1797650 0.004068123
1797750 0.0040678792
1797850 0.0040676329
1797950 0.0040673844
1798050 0.0040671348
1798150 0.0040668843
1798250 0.004066633
1798350 0.0040663808
1798450 0.0040661276
1798550 0.004065873
1798650 0.004065617
1798750 0.0040653587
1798850 0.0040650985
1798950 0.0040648369
1799050 0.0040645746
1799150 0.0040643113
1799250 0.004064047
1799350 0.0040637819
1799450 0.0040635154
1799550 0.0040632469
1799650 0.0040629761
1799750 0.0040627024
1799850 0.0040624261
1799950 0.0040621475
1800050 0.004061867
1800150 0.0040615848
1800250 0.004061301
1800350 0.0040610157
1800450 0.004060729
1800550 0.0040604413
1800650 0.0040601527
1800750 0.0040598633
1800850 0.0040595733
1800950 0.0040592829
1801050 0.004058992
1801150 0.0040587007
1801250 0.0040584093
1801350 0.0040581179
1801450 0.004057826
1801550 0.0040575335
1801650 0.0040572398
1801750 0.0040569446
1801850 0.0040566474
1801950 0.0040563485
1802050 0.0040560482
1802150 0.0040557466
1802250 0.0040554442
1802350 0.0040551411
1802450 0.0040548375
1802550 0.0040545335
1802650 0.0040542292
1802750 0.0040539245
1802850 0.0040536192
1802950 0.0040533132
1803050 0.0040530067
1803150 0.0040527
1803250 0.0040523929
1803350 0.0040520847
1803450 0.0040517755
1803550 0.0040514649
1803650 0.0040511524
1803750 0.0040508381
1803850 0.0040505222
1803950 0.004050205
1804050 0.004049886
1804150 0.0040495652
1804250 0.0040492426
1804350 0.0040489177
1804450 0.0040485902
1804550 0.0040482601
1804650 0.0040479273
1804750 0.0040475917
1804850 0.0040472538
1804950 0.0040469138
1805050 0.0040465716
1805150 0.0040462272
1805250 0.004045881
1805350 0.0040455331
1805450 0.0040451836
1805550 0.0040448324
1805650 0.0040444792
1805750 0.0040441235
1805850 0.0040437654
1805950 0.0040434052
1806050 0.0040430432
1806150 0.0040426798
1806250 0.0040423153
1806350 0.0040419499
1806450 0.0040415842
1806550 0.0040412181
1806650 0.0040408517
1806750 0.0040404845
1806850 0.0040401167
1806950 0.0040397486
1807050 0.0040393806
1807150 0.0040390128
1807250 0.0040386453
1807350 0.0040382781
1807450 0.0040379112
1807550 0.0040375447
1807650 0.0040371783
1807750 0.0040368122
1807850 0.0040364469
1807950 0.0040360826
1808050 0.0040357196
1808150 0.0040353583
1808250 0.0040349988
1808350 0.0040346413
1808450 0.0040342855
1808550 0.0040339312
1808650 0.004033578
1808750 0.0040332258
1808850 0.004032874
1808950 0.0040325219
1809050 0.004032169
1809150 0.0040318148
1809250 0.0040314584
1809350 0.0040310995
1809450 0.0040307384
1809550 0.0040303746
1809650 0.0040300076
1809750 0.0040296377
1809850 0.0040292648
1809950 0.0040288891
1810050 0.0040285111
1810150 0.0040281312
1810250 0.0040277496
1810350 0.0040273662
1810450 0.0040269816
1810550 0.004026596
1810650 0.0040262097
1810750 0.0040258222
1810850 0.0040254334
1810950 0.0040250434
1811050 0.0040246528
1811150 0.0040242615
1811250 0.0040238694
1811350 0.0040234763
1811450 0.0040230819
1811550 0.0040226859
1811650 0.0040222882
1811750 0.0040218886
1811850 0.0040214874
1811950 0.0040210849
1812050 0.0040206812
1812150 0.0040202764
1812250 0.0040198714
1812350 0.0040194667
1812450 0.0040190623
1812550 0.0040186581
1812650 0.0040182543
1812750 0.0040178512
1812850 0.0040174492
1812950 0.0040170486
1813050 0.0040166494
1813150 0.0040162524
1813250 0.0040158576
1813350 0.004015465
1813450 0.0040150749
1813550 0.0040146877
1813650 0.0040143035
1813750 0.0040139227
1813850 0.0040135449
1813950 0.0040131697
1814050 0.0040127974
1814150 0.0040124282
1814250 0.0040120621
1814350 0.0040116988
1814450 0.0040113376
1814550 0.0040109786
1814650 0.0040106217
1814750 0.0040102665
1814850 0.0040099123
1814950 0.0040095589
1815050 0.0040092061
1815150 0.0040088535
1815250 0.004008501
1815350 0.0040081485
1815450 0.0040077965
1815550 0.004007445
1815650 0.0040070941
1815750 0.0040067438
1815850 0.0040063941
1815950 0.0040060443
1816050 0.0040056948
1816150 0.0040053451
1816250 0.004004995
1816350 0.0040046448
1816450 0.0040042942
1816550 0.0040039427
1816650 0.0040035899
1816750 0.0040032357
1816850 0.00400288
1816950 0.0040025226
1817050 0.0040021638
1817150 0.004001804
1817250 0.0040014438
1817350 0.0040010839
1817450 0.0040007241
1817550 0.0040003645
1817650 0.0040000056
1817750 0.0039996472
1817850 0.0039992884
1817950 0.0039989291
1818050 0.0039985695
1818150 0.0039982098
1818250 0.0039978505
1818350 0.0039974919
1818450 0.0039971337
1818550 0.0039967765
1818650 0.0039964207
1818750 0.0039960656
1818850 0.0039957103
1818950 0.003995355
1819050 0.0039949996
1819150 0.0039946442
1819250 0.0039942888
1819350 0.0039939337
1819450 0.0039935785
1819550 0.0039932234
1819650 0.0039928677
1819750 0.0039925118
1819850 0.0039921556
1819950 0.0039917995
1820050 0.0039914426
1820150 0.0039910847
1820250 0.0039907256
1820350 0.003990365
1820450 0.003990003
1820550 0.0039896388
1820650 0.003989273
1820750 0.0039889068
1820850 0.0039885404
1820950 0.0039881737
1821050 0.0039878063
1821150 0.0039874383
1821250 0.0039870698
1821350 0.0039867009
1821450 0.0039863316
1821550 0.0039859617
1821650 0.0039855918
1821750 0.0039852215
1821850 0.0039848503
1821950 0.003984478
1822050 0.0039841047
1822150 0.0039837308
1822250 0.0039833564
1822350 0.0039829816
1822450 0.0039826062
1822550 0.00398223
1822650 0.0039818532
1822750 0.0039814748
1822850 0.0039810939
1822950 0.0039807105
1823050 0.0039803254
1823150 0.0039799387
1823250 0.0039795493
1823350 0.0039791564
1823450 0.00397876
1823550 0.0039783603
1823650 0.0039779575
1823750 0.0039775524
1823850 0.0039771451
1823950 0.0039767353
1824050 0.0039763227
1824150 0.0039759073
1824250 0.003975489
1824350 0.0039750679
1824450 0.0039746441
1824550 0.0039742181
1824650 0.0039737897
1824750 0.0039733598
1824850 0.0039729282
1824950 0.0039724945
1825050 0.0039720586
1825150 0.0039716207
1825250 0.0039711811
1825350 0.0039707407
1825450 0.0039703002
1825550 0.0039698598
1825650 0.003969419
1825750 0.0039689775
1825850 0.0039685355
1825950 0.003968093
1826050 0.00396765
1826150 0.0039672068
1826250 0.0039667636
1826350 0.0039663202
1826450 0.003965876
1826550 0.0039654309
1826650 0.0039649847
1826750 0.0039645375
1826850 0.00396409
1826950 0.0039636428
1827050 0.0039631958
1827150 0.0039627484
1827250 0.0039623002
1827350 0.0039618502
1827450 0.0039613983
1827550 0.0039609451
1827650 0.003960491
1827750 0.0039600361
1827850 0.0039595802
1827950 0.0039591233
1828050 0.0039586656
1828150 0.0039582071
1828250 0.0039577484
1828350 0.0039572892
1828450 0.0039568293
1828550 0.0039563689
1828650 0.0039559084
1828750 0.0039554478
1828850 0.0039549875
1828950 0.003954528
1829050 0.0039540694
1829150 0.0039536117
1829250 0.0039531553
1829350 0.003952701
1829450 0.0039522491
1829550 0.0039517996
1829650 0.0039513522
1829750 0.0039509068
1829850 0.0039504635
1829950 0.0039500225
1830050 0.0039495837
1830150 0.0039491468
1830250 0.0039487117
1830350 0.0039482783
1830450 0.0039478459
1830550 0.0039474144
1830650 0.0039469842
1830750 0.0039465558
1830850 0.0039461288
1830950 0.0039457031
1831050 0.0039452781
1831150 0.0039448537
1831250 0.0039444299
1831350 0.0039440065
1831450 0.0039435835
1831550 0.0039431611
1831650 0.0039427387
1831750 0.003942316
1831850 0.0039418937
1831950 0.003941472
1832050 0.0039410508
1832150 0.0039406303
1832250 0.0039402112
1832350 0.0039397945
1832450 0.0039393806
1832550 0.0039389692
1832650 0.0039385607
1832750 0.0039381556
1832850 0.0039377541
1832950 0.003937356
1833050 0.0039369622
1833150 0.0039365735
1833250 0.0039361903
1833350 0.0039358114
1833450 0.0039354364
1833550 0.0039350652
1833650 0.0039346975
1833750 0.0039343322
1833850 0.0039339685
1833950 0.0039336058
1834050 0.0039332436
1834150 0.0039328817
1834250 0.0039325202
1834350 0.003932159
1834450 0.0039317984
1834550 0.0039314386
1834650 0.0039310796
1834750 0.003930722
1834850 0.0039303653
1834950 0.0039300097
1835050 0.0039296548
1835150 0.0039293007
1835250 0.0039289473
1835350 0.0039285945
1835450 0.0039282426
1835550 0.0039278916
1835650 0.0039275409
1835750 0.0039271904
1835850 0.0039268404
1835950 0.0039264907
1836050 0.0039261415
1836150 0.0039257926
1836250 0.0039254443
1836350 0.0039250965
1836450 0.0039247489
1836550 0.0039244013
1836650 0.0039240538
1836750 0.0039237064
1836850 0.0039233589
1836950 0.0039230109
1837050 0.0039226624
1837150 0.0039223129
1837250 0.003921962
1837350 0.0039216101
1837450 0.0039212571
1837550 0.0039209032
1837650 0.0039205482
1837750 0.0039201918
1837850 0.0039198345
1837950 0.0039194761
1838050 0.0039191165
1838150 0.003918756
1838250 0.0039183953
1838350 0.0039180345
1838450 0.0039176737
1838550 0.003917313
1838650 0.0039169525
1838750 0.0039165916
1838850 0.0039162298
1838950 0.0039158674
1839050 0.0039155046
1839150 0.0039151416
1839250 0.0039147776
1839350 0.0039144125
1839450 0.0039140458
1839550 0.0039136778
1839650 0.003913308
1839750 0.0039129356
1839850 0.0039125606
1839950 0.0039121832
1840050 0.0039118036
1840150 0.0039114223
1840250 0.0039110396
1840350 0.0039106556
1840450 0.0039102706
1840550 0.003909885
1840650 0.0039094988
1840750 0.0039091125
1840850 0.0039087259
1840950 0.003908339
1841050 0.0039079515
1841150 0.0039075634
1841250 0.0039071752
1841350 0.0039067869
1841450 0.0039063977
1841550 0.0039060075
1841650 0.0039056165
1841750 0.0039052246
1841850 0.0039048315
1841950 0.0039044365
1842050 0.0039040396
1842150 0.003903641
1842250 0.0039032404
1842350 0.0039028378
1842450 0.0039024342
1842550 0.0039020301
1842650 0.0039016252
1842750 0.0039012192
1842850 0.0039008127
1842950 0.0039004061
1843050 0.0038999999
1843150 0.0038995946
1843250 0.0038991895
1843350 0.0038987843
1843450 0.003898378
1843550 0.0038979705
1843650 0.003897562
1843750 0.0038971529
1843850 0.0038967428
1843950 0.0038963313
1844050 0.0038959184
1844150 0.0038955038
1844250 0.0038950871
1844350 0.0038946679
1844450 0.0038942469
1844550 0.0038938243
1844650 0.0038934005
1844750 0.0038929747
1844850 0.0038925463
1844950 0.0038921147
1845050 0.0038916798
1845150 0.0038912418
1845250 0.0038908008
1845350 0.0038903574
1845450 0.003889912
1845550 0.0038894654
1845650 0.0038890177
1845750 0.0038885689
1845850 0.0038881187
1845950 0.0038876673
1846050 0.0038872153
1846150 0.003886763
1846250 0.0038863103
1846350 0.0038858572
1846450 0.0038854044
1846550 0.0038849529
1846650 0.0038845031
1846750 0.0038840555
1846850 0.0038836105
1846950 0.0038831686
1847050 0.0038827297
1847150 0.003882294
1847250 0.0038818619
1847350 0.0038814337
1847450 0.0038810095
1847550 0.0038805886
1847650 0.0038801709
1847750 0.0038797553
1847850 0.0038793407
1847950 0.003878928
1848050 0.0038785179
1848150 0.0038781101
1848250 0.003877704
1848350 0.0038772995
1848450 0.0038768963
1848550 0.0038764946
1848650 0.0038760945
1848750 0.0038756956
1848850 0.003875298
1848950 0.0038749014
1849050 0.0038745057
1849150 0.0038741111
1849250 0.0038737175
1849350 0.0038733243
1849450 0.0038729314
1849550 0.0038725387
1849650 0.0038721461
1849750 0.003871753
1849850 0.0038713595
1849950 0.0038709656
1850050 0.0038705718
1850150 0.0038701778
1850250 0.003869784
1850350 0.0038693908
1850450 0.0038689985
1850550 0.0038686074
1850650 0.0038682171
1850750 0.0038678276
1850850 0.0038674388
1850950 0.0038670509
1851050 0.003866664
1851150 0.0038662784
1851250 0.0038658934
1851350 0.0038655088
1851450 0.0038651245
1851550 0.0038647409
1851650 0.0038643579
1851750 0.0038639754
1851850 0.0038635934
1851950 0.0038632122
1852050 0.0038628316
1852150 0.0038624519
1852250 0.003862074
1852350 0.0038616977
1852450 0.0038613228
1852550 0.00386095
1852650 0.0038605794
1852750 0.0038602112
1852850 0.0038598447
1852950 0.0038594797
1853050 0.0038591164
1853150 0.0038587549
1853250 0.0038583952
1853350 0.0038580372
1853450 0.0038576805
1853550 0.0038573251
1853650 0.0038569715
1853750 0.0038566196
1853850 0.0038562691
1853950 0.0038559197
1854050 0.0038555717
1854150 0.0038552254
1854250 0.0038548809
1854350 0.003854538
1854450 0.0038541965
1854550 0.0038538558
1854650 0.0038535164
1854750 0.0038531791
1854850 0.0038528444
1854950 0.0038525126
1855050 0.0038521834
1855150 0.0038518561
1855250 0.0038515301
1855350 0.0038512053
1855450 0.0038508816
1855550 0.0038505589
1855650 0.0038502368
1855750 0.0038499151
1855850 0.0038495945
1855950 0.0038492751
1856050 0.0038489569
1856150 0.0038486392
1856250 0.0038483215
1856350 0.0038480039
1856450 0.0038476874
1856550 0.0038473722
1856650 0.0038470584
1856750 0.0038467461
1856850 0.0038464356
1856950 0.0038461267
1857050 0.0038458189
1857150 0.0038455126
1857250 0.0038452078
1857350 0.0038449044
1857450 0.0038446028
1857550 0.0038443032
1857650 0.0038440056
1857750 0.0038437096
1857850 0.0038434146
1857950 0.0038431211
1858050 0.0038428289
1858150 0.0038425379
1858250 0.0038422477
1858350 0.0038419579
1858450 0.0038416686
1858550 0.0038413797
1858650 0.0038410919
1858750 0.003840805
1858850 0.0038405186
1858950 0.0038402324
1859050 0.003839946
1859150 0.0038396593
1859250 0.0038393725
1859350 0.003839085
1859450 0.003838797
1859550 0.0038385086
1859650 0.0038382195
1859750 0.0038379294
1859850 0.0038376383
1859950 0.0038373468
1860050 0.0038370549
1860150 0.0038367621
1860250 0.0038364682
1860350 0.0038361726
1860450 0.0038358743
1860550 0.0038355734
1860650 0.0038352704
1860750 0.0038349658
1860850 0.0038346591
1860950 0.0038343505
1861050 0.0038340398
1861150 0.0038337266
1861250 0.003833411
1861350 0.0038330934
1861450 0.0038327736
1861550 0.003832452
1861650 0.0038321289
1861750 0.0038318041
1861850 0.003831477
1861950 0.0038311479
1862050 0.003830817
1862150 0.0038304842
1862250 0.0038301502
1862350 0.0038298152
1862450 0.0038294793
1862550 0.0038291432
1862650 0.0038288069
1862750 0.0038284702
1862850 0.0038281329
1862950 0.0038277952
1863050 0.0038274569
1863150 0.0038271181
1863250 0.0038267778
1863350 0.0038264356
1863450 0.0038260916
1863550 0.0038257456
1863650 0.0038253964
1863750 0.0038250437
1863850 0.0038246875
1863950 0.0038243283
1864050 0.0038239667
1864150 0.0038236032
1864250 0.0038232384
1864350 0.0038228725
1864450 0.0038225053
1864550 0.0038221369
1864650 0.0038217675
1864750 0.0038213973
1864850 0.0038210264
1864950 0.0038206554
1865050 0.0038202842
1865150 0.0038199129
1865250 0.0038195417
1865350 0.0038191704
1865450 0.0038187987
1865550 0.0038184273
1865650 0.0038180568
1865750 0.0038176874
1865850 0.0038173192
1865950 0.0038169524
1866050 0.0038165868
1866150 0.0038162225
1866250 0.0038158597
1866350 0.0038154986
1866450 0.0038151398
1866550 0.0038147841
1866650 0.0038144318
1866750 0.0038140828
1866850 0.0038137376
1866950 0.0038133954
1867050 0.0038130558
1867150 0.0038127184
1867250 0.0038123829
1867350 0.0038120488
1867450 0.003811716
1867550 0.0038113838
1867650 0.003811053
1867750 0.003810724
1867850 0.0038103964
1867950 0.0038100708
1868050 0.0038097479
1868150 0.0038094279
1868250 0.0038091109
1868350 0.0038087967
1868450 0.0038084857
1868550 0.0038081777
1868650 0.0038078717
1868750 0.0038075677
1868850 0.003807265
1868950 0.0038069629
1869050 0.0038066613
1869150 0.0038063605
1869250 0.0038060602
1869350 0.0038057604
1869450 0.0038054605
1869550 0.00380516
1869650 0.0038048591
1869750 0.0038045581
1869850 0.0038042574
1869950 0.0038039572
1870050 0.0038036572
1870150 0.0038033574
1870250 0.0038030585
1870350 0.0038027601
1870450 0.003802462
1870550 0.0038021639
1870650 0.0038018661
1870750 0.0038015691
1870850 0.0038012727
1870950 0.0038009773
1871050 0.0038006836
1871150 0.0038003918
1871250 0.0038001018
1871350 0.0037998142
1871450 0.0037995294
1871550 0.003799247
1871650 0.0037989669
1871750 0.003798689
1871850 0.0037984134
1871950 0.0037981392
1872050 0.0037978659
1872150 0.0037975934
1872250 0.0037973216
1872350 0.0037970503
1872450 0.0037967795
1872550 0.0037965085
1872650 0.0037962378
1872750 0.0037959673
1872850 0.0037956964
1872950 0.0037954255
1873050 0.003795155
1873150 0.0037948852
1873250 0.0037946164
1873350 0.0037943485
1873450 0.0037940809
1873550 0.0037938136
1873650 0.0037935463
1873750 0.0037932796
1873850 0.0037930136
1873950 0.0037927486
1874050 0.0037924839
1874150 0.0037922182
1874250 0.0037919506
1874350 0.0037916808
1874450 0.0037914095
1874550 0.0037911374
1874650 0.0037908645
1874750 0.0037905908
1874850 0.0037903167
1874950 0.0037900419
1875050 0.0037897666
1875150 0.0037894912
1875250 0.003789216
1875350 0.0037889403
1875450 0.0037886635
1875550 0.0037883858
1875650 0.003788107
1875750 0.0037878271
1875850 0.0037875462
1875950 0.0037872652
1876050 0.0037869841
1876150 0.0037867033
1876250 0.0037864224
1876350 0.0037861411
1876450 0.0037858595
1876550 0.0037855773
1876650 0.0037852945
1876750 0.0037850111
1876850 0.0037847273
1876950 0.0037844433
1877050 0.0037841587
1877150 0.0037838732
1877250 0.0037835867
1877350 0.0037832992
1877450 0.0037830103
1877550 0.0037827203
1877650 0.003782429
1877750 0.0037821367
1877850 0.0037818433
1877950 0.0037815489
1878050 0.0037812534
1878150 0.0037809572
1878250 0.0037806602
1878350 0.0037803624
1878450 0.003780064
1878550 0.0037797644
1878650 0.0037794639
1878750 0.0037791632
1878850 0.0037788624
1878950 0.0037785618
1879050 0.0037782617
1879150 0.0037779621
1879250 0.0037776625
1879350 0.0037773626
1879450 0.0037770621
1879550 0.0037767614
1879650 0.0037764607
1879750 0.0037761603
1879850 0.0037758603
1879950 0.0037755601
1880050 0.003775259
1880150 0.0037749565
1880250 0.0037746519
1880350 0.0037743448
1880450 0.0037740351
1880550 0.0037737233
1880650 0.0037734091
1880750 0.0037730922
1880850 0.0037727726
1880950 0.0037724502
1881050 0.0037721247
1881150 0.0037717963
1881250 0.0037714648
1881350 0.0037711302
1881450 0.0037707927
1881550 0.0037704523
1881650 0.0037701095
1881750 0.003769764
1881850 0.0037694163
1881950 0.0037690663
1882050 0.0037687141
1882150 0.0037683601
1882250 0.0037680049
1882350 0.0037676483
1882450 0.0037672908
1882550 0.0037669326
1882650 0.0037665738
1882750 0.0037662144
1882850 0.0037658547
1882950 0.0037654952
1883050 0.0037651364
1883150 0.0037647787
1883250 0.0037644234
1883350 0.0037640705
1883450 0.0037637204
1883550 0.0037633728
1883650 0.0037630269
1883750 0.0037626822
1883850 0.0037623383
1883950 0.0037619955
1884050 0.0037616535
1884150 0.0037613123
1884250 0.0037609717
1884350 0.0037606311
1884450 0.0037602896
1884550 0.0037599467
1884650 0.0037596033
1884750 0.0037592593
1884850 0.003758915
1884950 0.0037585702
1885050 0.0037582252
1885150 0.00375788
1885250 0.0037575352
1885350 0.0037571911
1885450 0.0037568482
1885550 0.0037565069
1885650 0.0037561673
1885750 0.0037558288
1885850 0.003755491
1885950 0.0037551538
1886050 0.0037548169
1886150 0.0037544796
1886250 0.003754142
1886350 0.0037538045
1886450 0.0037534668
1886550 0.0037531287
1886650 0.0037527901
1886750 0.0037524508
1886850 0.003752111
1886950 0.003751771
1887050 0.0037514304
1887150 0.0037510893
1887250 0.0037507483
1887350 0.0037504075
1887450 0.0037500668
1887550 0.0037497261
1887650 0.0037493857
1887750 0.003749046
1887850 0.0037487071
1887950 0.0037483689
1888050 0.0037480312
1888150 0.0037476941
1888250 0.0037473581
1888350 0.003747023
1888450 0.0037466887
1888550 0.0037463554
1888650 0.0037460234
1888750 0.0037456929
1888850 0.0037453643
1888950 0.0037450381
1889050 0.0037447144
1889150 0.0037443926
1889250 0.0037440723
1889350 0.0037437533
1889450 0.0037434353
1889550 0.0037431184
1889650 0.0037428026
1889750 0.0037424869
1889850 0.0037421712
1889950 0.0037418556
1890050 0.0037415408
1890150 0.0037412263
1890250 0.0037409124
1890350 0.0037405984
1890450 0.0037402841
1890550 0.0037399694
1890650 0.003739655
1890750 0.0037393412
1890850 0.003739028
1890950 0.0037387158
1891050 0.0037384052
1891150 0.0037380963
1891250 0.0037377895
1891350 0.0037374851
1891450 0.0037371834
1891550 0.0037368842
1891650 0.0037365878
1891750 0.0037362941
1891850 0.0037360025
1891950 0.0037357126
1892050 0.0037354247
1892150 0.003735139
1892250 0.003734855
1892350 0.0037345728
1892450 0.0037342926
1892550 0.0037340139
1892650 0.0037337362
1892750 0.0037334593
1892850 0.0037331831
1892950 0.003732907
1893050 0.003732631
1893150 0.0037323544
1893250 0.0037320766
1893350 0.0037317981
1893450 0.0037315183
1893550 0.0037312373
1893650 0.0037309552
1893750 0.0037306714
1893850 0.003730386
1893950 0.0037300999
1894050 0.0037298135
1894150 0.0037295267
1894250 0.0037292398
1894350 0.0037289528
1894450 0.0037286654
1894550 0.0037283774
1894650 0.0037280887
1894750 0.0037277994
1894850 0.0037275094
1894950 0.0037272188
1895050 0.0037269272
1895150 0.0037266344
1895250 0.0037263405
1895350 0.0037260451
1895450 0.0037257475
1895550 0.0037254484
1895650 0.0037251479
1895750 0.0037248465
1895850 0.0037245439
1895950 0.0037242396
1896050 0.0037239338
1896150 0.0037236267
1896250 0.0037233183
1896350 0.0037230089
1896450 0.0037226989
1896550 0.0037223887
1896650 0.0037220783
1896750 0.0037217676
1896850 0.0037214565
1896950 0.0037211455
1897050 0.0037208349
1897150 0.0037205245
1897250 0.0037202144
1897350 0.0037199043
1897450 0.0037195942
1897550 0.0037192836
1897650 0.0037189729
1897750 0.0037186623
1897850 0.0037183528
1897950 0.003718045
1898050 0.0037177389
1898150 0.0037174346
1898250 0.0037171318
1898350 0.0037168301
1898450 0.0037165291
1898550 0.0037162287
1898650 0.0037159287
1898750 0.0037156293
1898850 0.0037153298
1898950 0.00371503
1899050 0.0037147296
1899150 0.0037144285
1899250 0.0037141267
1899350 0.0037138248
1899450 0.0037135232
1899550 0.0037132222
1899650 0.0037129213
1899750 0.0037126204
1899850 0.0037123185
1899950 0.0037120157
1900050 0.003711712
1900150 0.0037114068
1900250 0.0037111001
1900350 0.003710792
1900450 0.0037104826
1900550 0.0037101724
1900650 0.0037098613
1900750 0.00370955
1900850 0.0037092394
1900950 0.00370893
1901050 0.0037086225
1901150 0.0037083167
1901250 0.003708012
1901350 0.0037077086
1901450 0.0037074066
1901550 0.0037071055
1901650 0.0037068055
1901750 0.0037065065
1901850 0.0037062084
1901950 0.0037059111
1902050 0.0037056143
1902150 0.003705318
1902250 0.0037050216
1902350 0.0037047249
1902450 0.0037044277
1902550 0.0037041302
1902650 0.0037038324
1902750 0.0037035349
1902850 0.0037032377
1902950 0.0037029408
1903050 0.0037026434
1903150 0.0037023446
1903250 0.003702044
1903350 0.0037017421
1903450 0.003701439
1903550 0.0037011347
1903650 0.003700829
1903750 0.0037005219
1903850 0.0037002137
1903950 0.0036999049
1904050 0.003699595
1904150 0.0036992843
1904250 0.0036989728
1904350 0.0036986595
1904450 0.0036983443
1904550 0.0036980273
1904650 0.0036977083
1904750 0.0036973875
1904850 0.0036970651
1904950 0.0036967415
1905050 0.0036964166
1905150 0.0036960909
1905250 0.0036957647
1905350 0.0036954384
1905450 0.0036951119
1905550 0.0036947847
1905650 0.003694457
1905750 0.0036941292
1905850 0.0036938016
1905950 0.0036934738
1906050 0.0036931448
1906150 0.0036928143
1906250 0.0036924819
1906350 0.0036921479
1906450 0.0036918128
1906550 0.0036914772
1906650 0.0036911416
1906750 0.0036908064
1906850 0.0036904718
1906950 0.0036901378
1907050 0.0036898049
1907150 0.0036894733
1907250 0.0036891433
1907350 0.0036888145
1907450 0.0036884866
1907550 0.0036881597
1907650 0.003687834
1907750 0.0036875093
1907850 0.0036871857
1907950 0.0036868628
1908050 0.0036865405
1908150 0.0036862184
1908250 0.0036858975
1908350 0.0036855779
1908450 0.0036852591
1908550 0.0036849407
1908650 0.0036846221
1908750 0.0036843033
1908850 0.0036839846
1908950 0.0036836669
1909050 0.0036833503
1909150 0.0036830348
1909250 0.0036827208
1909350 0.0036824081
1909450 0.0036820974
1909550 0.0036817886
1909650 0.0036814814
1909750 0.0036811753
1909850 0.0036808707
1909950 0.0036805684
1910050 0.003680268
1910150 0.0036799686
1910250 0.0036796701
1910350 0.0036793724
1910450 0.0036790756
1910550 0.0036787789
1910650 0.003678482
1910750 0.0036781846
1910850 0.0036778874
1910950 0.00367759
1911050 0.0036772919
1911150 0.0036769932
1911250 0.0036766944
1911350 0.0036763951
1911450 0.003676095
1911550 0.0036757945
1911650 0.0036754943
1911750 0.0036751948
1911850 0.0036748966
1911950 0.0036746
1912050 0.0036743046
1912150 0.00367401
1912250 0.003673716
1912350 0.0036734232
1912450 0.0036731318
1912550 0.0036728422
1912650 0.0036725552
1912750 0.0036722711
1912850 0.0036719903
1912950 0.0036717118
1913050 0.003671435
1913150 0.0036711597
1913250 0.0036708854
1913350 0.0036706119
1913450 0.0036703393
1913550 0.0036700682
1913650 0.003669799
1913750 0.0036695313
1913850 0.0036692644
1913950 0.0036689972
1914050 0.0036687295
1914150 0.0036684607
1914250 0.0036681907
1914350 0.0036679196
1914450 0.0036676469
1914550 0.0036673724
1914650 0.003667096
1914750 0.003666818
1914850 0.0036665388
1914950 0.0036662588
1915050 0.0036659785
1915150 0.0036656987
1915250 0.0036654195
1915350 0.0036651407
1915450 0.0036648627
1915550 0.0036645858
1915650 0.00366431
1915750 0.0036640356
1915850 0.0036637623
1915950 0.0036634902
1916050 0.0036632198
1916150 0.0036629504
1916250 0.0036626823
1916350 0.0036624157
1916450 0.003662151
1916550 0.0036618884
1916650 0.0036616285
1916750 0.0036613711
1916850 0.0036611161
1916950 0.0036608633
1917050 0.003660612
1917150 0.0036603611
1917250 0.0036601105
1917350 0.00365986
1917450 0.0036596102
1917550 0.0036593605
1917650 0.0036591107
1917750 0.003658861
1917850 0.0036586114
1917950 0.0036583616
1918050 0.003658112
1918150 0.003657863
1918250 0.0036576152
1918350 0.0036573692
1918450 0.0036571249
1918550 0.0036568825
1918650 0.0036566425
1918750 0.0036564042
1918850 0.0036561674
1918950 0.0036559316
1919050 0.0036556971
1919150 0.0036554635
1919250 0.003655231
1919350 0.0036549995
1919450 0.0036547691
1919550 0.0036545398
1919650 0.0036543113
1919750 0.0036540837
1919850 0.0036538572
1919950 0.0036536314
1920050 0.0036534063
1920150 0.003653182
1920250 0.0036529583
1920350 0.0036527348
1920450 0.003652511
1920550 0.0036522862
1920650 0.0036520596
1920750 0.0036518313
1920850 0.0036516006
1920950 0.0036513675
1921050 0.0036511317
1921150 0.0036508936
1921250 0.0036506529
1921350 0.00365041
1921450 0.0036501653
1921550 0.0036499192
1921650 0.003649672
1921750 0.0036494236
1921850 0.0036491742
1921950 0.0036489235
1922050 0.0036486719
1922150 0.0036484199
1922250 0.0036481676
1922350 0.0036479153
1922450 0.0036476632
1922550 0.0036474109
1922650 0.0036471591
1922750 0.0036469073
1922850 0.0036466549
1922950 0.0036464016
1923050 0.0036461476
1923150 0.0036458925
1923250 0.0036456362
1923350 0.0036453793
1923450 0.0036451222
1923550 0.0036448654
1923650 0.0036446092
1923750 0.0036443529
1923850 0.0036440964
1923950 0.00364384
1924050 0.0036435838
1924150 0.0036433278
1924250 0.0036430721
1924350 0.0036428169
1924450 0.003642563
1924550 0.0036423101
1924650 0.0036420583
1924750 0.0036418066
1924850 0.0036415546
1924950 0.003641302
1925050 0.003641048
1925150 0.003640793
1925250 0.0036405369
1925350 0.0036402801
1925450 0.0036400222
1925550 0.0036397632
1925650 0.0036395032
1925750 0.003639242
1925850 0.0036389796
1925950 0.0036387163
1926050 0.0036384524
1926150 0.0036381886
1926250 0.0036379248
1926350 0.0036376607
1926450 0.0036373965
1926550 0.0036371327
1926650 0.0036368701
1926750 0.0036366094
1926850 0.003636351
1926950 0.0036360956
1927050 0.0036358437
1927150 0.0036355951
1927250 0.0036353492
1927350 0.0036351053
1927450 0.0036348636
1927550 0.0036346238
1927650 0.0036343855
1927750 0.003634149
1927850 0.003633914
1927950 0.0036336809
1928050 0.0036334498
1928150 0.0036332198
1928250 0.0036329912
1928350 0.0036327639
1928450 0.0036325373
1928550 0.003632311
1928650 0.0036320848
1928750 0.0036318586
1928850 0.0036316324
1928950 0.0036314058
1929050 0.0036311791
1929150 0.0036309528
1929250 0.0036307275
1929350 0.0036305038
1929450 0.003630282
1929550 0.0036300615
1929650 0.0036298426
1929750 0.0036296256
1929850 0.0036294109
1929950 0.0036291987
1930050 0.0036289884
1930150 0.0036287792
1930250 0.0036285706
1930350 0.0036283623
1930450 0.0036281535
1930550 0.0036279442
1930650 0.0036277347
1930750 0.0036275251
1930850 0.0036273157
1930950 0.0036271063
1931050 0.0036268969
1931150 0.0036266877
1931250 0.003626479
1931350 0.0036262708
1931450 0.003626063
1931550 0.0036258557
1931650 0.0036256493
1931750 0.0036254433
1931850 0.0036252377
1931950 0.0036250325
1932050 0.0036248281
1932150 0.003624624
1932250 0.003624421
1932350 0.0036242194
1932450 0.0036240188
1932550 0.0036238193
1932650 0.0036236207
1932750 0.0036234236
1932850 0.0036232286
1932950 0.0036230363
1933050 0.0036228472
1933150 0.0036226616
1933250 0.003622479
1933350 0.0036222986
1933450 0.0036221202
1933550 0.003621944
1933650 0.0036217698
1933750 0.0036215969
1933850 0.0036214252
1933950 0.0036212543
1934050 0.0036210843
1934150 0.0036209157
1934250 0.0036207474
1934350 0.0036205793
1934450 0.003620411
1934550 0.0036202415
1934650 0.0036200701
1934750 0.0036198966
1934850 0.0036197217
1934950 0.0036195457
1935050 0.003619369
1935150 0.0036191925
1935250 0.0036190166
1935350 0.0036188414
1935450 0.0036186665
1935550 0.0036184917
1935650 0.0036183171
1935750 0.0036181429
1935850 0.0036179692
1935950 0.0036177961
1936050 0.003617624
1936150 0.0036174532
1936250 0.0036172842
1936350 0.0036171171
1936450 0.0036169516
1936550 0.003616788
1936650 0.0036166264
1936750 0.0036164659
1936850 0.0036163057
1936950 0.0036161453
1937050 0.0036159845
1937150 0.0036158233
1937250 0.0036156618
1937350 0.0036154992
1937450 0.0036153347
1937550 0.003615168
1937650 0.0036149996
1937750 0.0036148297
1937850 0.0036146583
1937950 0.0036144856
1938050 0.0036143114
1938150 0.0036141357
1938250 0.0036139582
1938350 0.0036137789
1938450 0.0036135977
1938550 0.0036134146
1938650 0.0036132298
1938750 0.0036130435
1938850 0.0036128554
1938950 0.0036126657
1939050 0.003612475
1939150 0.0036122837
1939250 0.0036120919
1939350 0.0036118999
1939450 0.0036117077
1939550 0.0036115152
1939650 0.0036113224
1939750 0.0036111292
1939850 0.0036109351
1939950 0.0036107404
1940050 0.0036105454
1940150 0.0036103496
1940250 0.0036101532
1940350 0.003609956
1940450 0.0036097579
1940550 0.0036095588
1940650 0.0036093585
1940750 0.0036091565
1940850 0.0036089528
1940950 0.0036087475
1941050 0.0036085413
1941150 0.0036083352
1941250 0.0036081292
1941350 0.0036079227
1941450 0.0036077154
1941550 0.0036075074
1941650 0.0036072985
1941750 0.0036070881
1941850 0.0036068765
1941950 0.0036066641
1942050 0.0036064508
1942150 0.003606236
1942250 0.0036060193
1942350 0.0036058007
1942450 0.0036055803
1942550 0.0036053574
1942650 0.0036051322
1942750 0.0036049047
1942850 0.0036046749
1942950 0.0036044431
1943050 0.0036042094
1943150 0.0036039738
1943250 0.0036037363
1943350 0.0036034975
1943450 0.0036032576
1943550 0.0036030165
1943650 0.0036027742
1943750 0.003602531
1943850 0.0036022872
1943950 0.0036020433
1944050 0.0036017992
1944150 0.003601555
1944250 0.0036013099
1944350 0.0036010652
1944450 0.003600821
1944550 0.0036005775
1944650 0.0036003348
1944750 0.0036000928
1944850 0.0035998515
1944950 0.0035996109
1945050 0.0035993714
1945150 0.0035991332
1945250 0.0035988965
1945350 0.0035986612
1945450 0.0035984264
1945550 0.0035981913
1945650 0.0035979546
1945750 0.0035977158
1945850 0.0035974748
1945950 0.0035972312
1946050 0.0035969849
1946150 0.0035967362
1946250 0.0035964854
1946350 0.0035962332
1946450 0.0035959799
1946550 0.0035957252
1946650 0.0035954689
1946750 0.0035952114
1946850 0.003594953
1946950 0.0035946938
1947050 0.0035944338
1947150 0.003594173
1947250 0.0035939115
1947350 0.0035936497
1947450 0.0035933876
1947550 0.0035931247
1947650 0.003592861
1947750 0.0035925963
1947850 0.00359233
1947950 0.0035920619
1948050 0.0035917917
1948150 0.0035915192
1948250 0.0035912444
1948350 0.003590968
1948450 0.0035906905
1948550 0.0035904123
1948650 0.0035901341
1948750 0.003589856
1948850 0.0035895783
1948950 0.0035893011
1949050 0.0035890236
1949150 0.0035887453
1949250 0.0035884656
1949350 0.003588184
1949450 0.0035878996
1949550 0.0035876122
1949650 0.0035873217
1949750 0.0035870283
1949850 0.0035867328
1949950 0.0035864351
1950050 0.0035861354
1950150 0.0035858333
1950250 0.0035855287
1950350 0.003585221
1950450 0.00358491
1950550 0.0035845954
1950650 0.0035842768
1950750 0.0035839539
1950850 0.0035836266
1950950 0.003583295
1951050 0.0035829599
1951150 0.0035826222
1951250 0.0035822821
1951350 0.0035819401
1951450 0.0035815967
1951550 0.0035812523
1951650 0.0035809075
1951750 0.0035805628
1951850 0.0035802188
1951950 0.0035798757
1952050 0.0035795327
1952150 0.00357919
1952250 0.0035788475
1952350 0.0035785051
1952450 0.003578163
1952550 0.0035778213
1952650 0.0035774802
1952750 0.0035771403
1952850 0.0035768009
1952950 0.0035764618
1953050 0.0035761233
1953150 0.0035757849
1953250 0.0035754464
1953350 0.0035751081
1953450 0.0035747703
1953550 0.003574433
1953650 0.0035740957
1953750 0.0035737589
1953850 0.0035734232
1953950 0.0035730886
1954050 0.0035727538
1954150 0.0035724177
1954250 0.0035720807
1954350 0.0035717431
1954450 0.0035714052
1954550 0.0035710666
1954650 0.0035707274
1954750 0.0035703879
1954850 0.0035700481
1954950 0.0035697079
1955050 0.0035693672
1955150 0.0035690257
1955250 0.0035686833
1955350 0.0035683402
1955450 0.0035679967
1955550 0.0035676527
1955650 0.0035673081
1955750 0.003566963
1955850 0.0035666179
1955950 0.0035662729
1956050 0.0035659281
1956150 0.0035655836
1956250 0.0035652396
1956350 0.0035648961
1956450 0.0035645531
1956550 0.0035642108
1956650 0.00356387
1956750 0.0035635311
1956850 0.0035631951
1956950 0.0035628618
1957050 0.0035625309
1957150 0.0035622019
1957250 0.0035618745
1957350 0.0035615489
1957450 0.003561225
1957550 0.0035609029
1957650 0.0035605829
1957750 0.0035602654
1957850 0.0035599508
1957950 0.0035596399
1958050 0.003559333
1958150 0.0035590306
1958250 0.0035587326
1958350 0.003558438
1958450 0.0035581463
1958550 0.0035578569
1958650 0.0035575691
1958750 0.0035572828
1958850 0.0035569979
1958950 0.0035567144
1959050 0.0035564322
1959150 0.003556151
1959250 0.0035558702
1959350 0.0035555903
1959450 0.0035553113
1959550 0.0035550335
1959650 0.0035547572
1959750 0.0035544822
1959850 0.0035542089
1959950 0.0035539373
1960050 0.003553667
1960150 0.003553398
1960250 0.003553131
1960350 0.0035528659
1960450 0.0035526027
1960550 0.0035523412
1960650 0.0035520813
1960750 0.0035518234
1960850 0.0035515671
1960950 0.0035513127
1961050 0.0035510599
1961150 0.0035508085
1961250 0.0035505578
1961350 0.0035503074
1961450 0.0035500567
1961550 0.0035498054
1961650 0.0035495535
1961750 0.0035493002
1961850 0.0035490458
1961950 0.0035487909
1962050 0.0035485354
1962150 0.0035482793
1962250 0.0035480224
1962350 0.0035477647
1962450 0.0035475057
1962550 0.0035472453
1962650 0.0035469834
1962750 0.0035467196
1962850 0.0035464542
1962950 0.0035461869
1963050 0.0035459176
1963150 0.0035456458
1963250 0.0035453717
1963350 0.0035450954
1963450 0.0035448175
1963550 0.0035445383
1963650 0.0035442581
1963750 0.003543977
1963850 0.0035436953
1963950 0.0035434131
1964050 0.0035431302
1964150 0.0035428466
1964250 0.0035425632
1964350 0.00354228
1964450 0.0035419972
1964550 0.0035417152
1964650 0.0035414342
1964750 0.0035411542
1964850 0.0035408755
1964950 0.0035405976
1965050 0.0035403208
1965150 0.0035400448
1965250 0.0035397694
1965350 0.0035394956
1965450 0.0035392233
1965550 0.0035389518
1965650 0.0035386809
1965750 0.0035384104
1965850 0.0035381403
1965950 0.0035378712
1966050 0.0035376036
1966150 0.0035373384
1966250 0.0035370756
1966350 0.0035368159
1966450 0.0035365595
1966550 0.0035363069
1966650 0.0035360577
1966750 0.0035358113
1966850 0.0035355672
1966950 0.0035353249
1967050 0.0035350843
1967150 0.0035348458
1967250 0.0035346092
1967350 0.0035343745
1967450 0.0035341418
1967550 0.0035339113
1967650 0.0035336821
1967750 0.0035334543
1967850 0.0035332284
1967950 0.0035330046
1968050 0.0035327823
1968150 0.003532561
1968250 0.0035323406
1968350 0.003532121
1968450 0.0035319029
1968550 0.0035316867
1968650 0.0035314722
1968750 0.0035312596
1968850 0.0035310497
1968950 0.003530843
1969050 0.0035306391
1969150 0.0035304379
1969250 0.0035302394
1969350 0.0035300433
1969450 0.0035298495
1969550 0.0035296573
1969650 0.0035294665
1969750 0.0035292766
1969850 0.0035290875
1969950 0.0035288992
1970050 0.0035287118
1970150 0.0035285248
1970250 0.0035283378
1970350 0.0035281505
1970450 0.0035279631
1970550 0.0035277756
1970650 0.003527588
1970750 0.0035274012
1970850 0.0035272157
1970950 0.0035270312
1971050 0.0035268477
1971150 0.0035266653
1971250 0.0035264847
1971350 0.0035263054
1971450 0.0035261268
1971550 0.0035259496
1971650 0.0035257735
1971750 0.0035255989
1971850 0.0035254249
1971950 0.0035252512
1972050 0.0035250776
1972150 0.0035249038
1972250 0.0035247292
1972350 0.0035245533
1972450 0.0035243765
1972550 0.0035241995
1972650 0.0035240224
1972750 0.0035238459
1972850 0.0035236701
1972950 0.0035234947
1973050 0.0035233199
1973150 0.0035231464
1973250 0.0035229746
1973350 0.0035228049
1973450 0.0035226368
1973550 0.003522469
1973650 0.0035223012
1973750 0.0035221337
1973850 0.0035219664
1973950 0.0035217989
1974050 0.0035216303
1974150 0.0035214599
1974250 0.0035212874
1974350 0.003521113
1974450 0.0035209368
1974550 0.0035207596
1974650 0.0035205824
1974750 0.0035204058
1974850 0.0035202297
1974950 0.0035200541
1975050 0.0035198785
1975150 0.0035197029
1975250 0.0035195269
1975350 0.0035193505
1975450 0.0035191745
1975550 0.0035189991
1975650 0.0035188248
1975750 0.0035186518
1975850 0.0035184806
1975950 0.0035183118
1976050 0.0035181453
1976150 0.0035179807
1976250 0.0035178178
1976350 0.0035176563
1976450 0.0035174962
1976550 0.0035173373
1976650 0.0035171787
1976750 0.0035170197
1976850 0.0035168598
1976950 0.0035166992
1977050 0.003516538
1977150 0.0035163762
1977250 0.0035162138
1977350 0.0035160511
1977450 0.0035158883
1977550 0.0035157256
1977650 0.0035155636
1977750 0.0035154033
1977850 0.0035152449
1977950 0.0035150886
1978050 0.0035149343
1978150 0.0035147817
1978250 0.0035146312
1978350 0.0035144829
1978450 0.003514337
1978550 0.0035141931
1978650 0.0035140508
1978750 0.0035139102
1978850 0.0035137714
1978950 0.0035136344
1979050 0.003513499
1979150 0.0035133657
1979250 0.0035132339
1979350 0.0035131031
1979450 0.0035129727
1979550 0.0035128426
1979650 0.0035127126
1979750 0.0035125826
1979850 0.0035124521
1979950 0.0035123215
1980050 0.0035121908
1980150 0.0035120598
1980250 0.0035119274
1980350 0.0035117936
1980450 0.0035116586
1980550 0.0035115228
1980650 0.0035113865
1980750 0.0035112498
1980850 0.0035111125
1980950 0.0035109746
1981050 0.003510836
1981150 0.0035106967
1981250 0.0035105573
1981350 0.0035104178
1981450 0.0035102781
1981550 0.0035101387
1981650 0.0035099997
1981750 0.0035098609
1981850 0.0035097221
1981950 0.0035095831
1982050 0.0035094441
1982150 0.003509305
1982250 0.003509165
1982350 0.0035090246
1982450 0.0035088836
1982550 0.0035087417
1982650 0.0035085988
1982750 0.0035084554
1982850 0.0035083112
1982950 0.0035081656
1983050 0.0035080182
1983150 0.0035078692
1983250 0.0035077182
1983350 0.0035075654
1983450 0.003507411
1983550 0.0035072553
1983650 0.0035070985
1983750 0.003506941
1983850 0.003506783
1983950 0.0035066246
1984050 0.0035064662
1984150 0.003506308
1984250 0.0035061498
1984350 0.0035059921
1984450 0.0035058353
1984550 0.0035056795
1984650 0.0035055245
1984750 0.0035053702
1984850 0.0035052163
1984950 0.0035050632
1985050 0.0035049108
1985150 0.0035047595
1985250 0.0035046095
1985350 0.0035044609
1985450 0.0035043139
1985550 0.0035041686
1985650 0.0035040244
1985750 0.0035038811
1985850 0.0035037382
1985950 0.0035035955
1986050 0.0035034534
1986150 0.0035033122
1986250 0.0035031724
1986350 0.0035030352
1986450 0.0035029009
1986550 0.0035027695
1986650 0.0035026405
1986750 0.0035025139
1986850 0.0035023893
1986950 0.0035022663
1987050 0.0035021444
1987150 0.0035020231
1987250 0.0035019022
1987350 0.0035017822
1987450 0.0035016627
1987550 0.0035015435
1987650 0.0035014247
1987750 0.0035013061
1987850 0.0035011875
1987950 0.0035010686
1988050 0.0035009494
1988150 0.0035008299
1988250 0.0035007105
1988350 0.0035005916
1988450 0.003500473
1988550 0.0035003554
1988650 0.0035002394
1988750 0.0035001247
1988850 0.0035000116
1988950 0.0034999002
1989050 0.0034997903
1989150 0.0034996818
1989250 0.0034995747
1989350 0.0034994682
1989450 0.0034993613
1989550 0.0034992537
1989650 0.003499145
1989750 0.0034990344
1989850 0.0034989223
1989950 0.0034988096
1990050 0.0034986968
1990150 0.0034985836
1990250 0.00349847
1990350 0.0034983566
1990450 0.0034982437
1990550 0.0034981313
1990650 0.0034980186
1990750 0.0034979057
1990850 0.0034977928
1990950 0.0034976803
1991050 0.0034975679
1991150 0.0034974555
1991250 0.0034973427
1991350 0.0034972295
1991450 0.0034971151
1991550 0.0034969997
1991650 0.0034968836
1991750 0.0034967671
1991850 0.0034966502
1991950 0.0034965331
1992050 0.0034964156
1992150 0.0034962982
1992250 0.0034961807
1992350 0.0034960626
1992450 0.0034959441
1992550 0.0034958254
1992650 0.0034957071
1992750 0.0034955895
1992850 0.0034954734
1992950 0.0034953585
1993050 0.0034952446
1993150 0.0034951319
1993250 0.0034950207
1993350 0.003494911
1993450 0.0034948028
1993550 0.003494696
1993650 0.0034945908
1993750 0.0034944866
1993850 0.0034943834
1993950 0.0034942806
1994050 0.0034941779
1994150 0.003494075
1994250 0.003493972
1994350 0.0034938691
1994450 0.0034937663
1994550 0.0034936642
1994650 0.0034935629
1994750 0.0034934621
1994850 0.0034933612
1994950 0.0034932602
1995050 0.0034931593
1995150 0.0034930584
1995250 0.0034929573
1995350 0.003492856
1995450 0.0034927547
1995550 0.0034926534
1995650 0.0034925522
1995750 0.0034924511
1995850 0.0034923499
1995950 0.0034922482
1996050 0.0034921459
1996150 0.003492042
1996250 0.0034919357
1996350 0.0034918271
1996450 0.0034917165
1996550 0.0034916039
1996650 0.0034914895
1996750 0.0034913731
1996850 0.0034912547
1996950 0.0034911343
1997050 0.0034910127
1997150 0.0034908904
1997250 0.0034907681
1997350 0.0034906462
1997450 0.0034905251
1997550 0.0034904041
1997650 0.0034902828
1997750 0.0034901615
1997850 0.0034900403
1997950 0.0034899197
1998050 0.0034897999
1998150 0.0034896808
1998250 0.0034895617
1998350 0.0034894424
1998450 0.0034893227
1998550 0.0034892026
1998650 0.0034890826
1998750 0.0034889631
1998850 0.0034888442
1998950 0.0034887262
1999050 0.0034886087
1999150 0.003488491
1999250 0.0034883727
1999350 0.0034882539
1999450 0.0034881348
1999550 0.0034880153
1999650 0.0034878962
1999750 0.0034877775
1999850 0.003487659
1999950 0.0034875403
2000050 0.0034874207
2000150 0.0034873006
2000250 0.0034871805
2000350 0.0034870599
2000450 0.0034869381
2000550 0.0034868147
2000650 0.0034866891
2000750 0.003486562
2000850 0.0034864339
2000950 0.0034863049
2001050 0.0034861751
2001150 0.003486045
2001250 0.0034859147
2001350 0.003485784
2001450 0.0034856528
2001550 0.0034855212
2001650 0.0034853898
2001750 0.0034852585
2001850 0.003485128
2001950 0.0034849987
2002050 0.0034848707
2002150 0.0034847435
2002250 0.0034846176
2002350 0.0034844935
2002450 0.003484371
2002550 0.0034842497
2002650 0.0034841299
2002750 0.0034840117
2002850 0.0034838954
2002950 0.0034837809
2003050 0.0034836686
2003150 0.0034835588
2003250 0.0034834511
2003350 0.0034833453
2003450 0.0034832419
2003550 0.0034831405
2003650 0.0034830408
2003750 0.0034829426
2003850 0.003482846
2003950 0.0034827513
2004050 0.0034826582
2004150 0.0034825664
2004250 0.0034824758
2004350 0.0034823862
2004450 0.0034822978
2004550 0.0034822103
2004650 0.0034821233
2004750 0.003482037
2004850 0.0034819509
2004950 0.0034818654
2005050 0.0034817806
2005150 0.0034816965
2005250 0.0034816133
2005350 0.0034815309
2005450 0.0034814493
2005550 0.0034813691
2005650 0.0034812904
2005750 0.0034812132
2005850 0.0034811377
2005950 0.0034810645
2006050 0.0034809937
2006150 0.0034809256
2006250 0.0034808605
2006350 0.0034807987
2006450 0.0034807404
2006550 0.0034806857
2006650 0.0034806348
2006750 0.0034805879
2006850 0.0034805445
2006950 0.003480504
2007050 0.0034804663
2007150 0.0034804311
2007250 0.0034803984
2007350 0.0034803674
2007450 0.0034803378
2007550 0.0034803095
2007650 0.0034802827
2007750 0.0034802574
2007850 0.0034802334
2007950 0.0034802105
2008050 0.0034801884
2008150 0.003480167
2008250 0.0034801462
2008350 0.0034801249
2008450 0.0034801026
2008550 0.003480079
2008650 0.0034800541
2008750 0.0034800277
2008850 0.0034800002
2008950 0.0034799713
2009050 0.0034799412
2009150 0.00347991
2009250 0.0034798772
2009350 0.0034798428
2009450 0.0034798063
2009550 0.0034797678
2009650 0.003479728
2009750 0.0034796872
2009850 0.0034796455
2009950 0.0034796028
2010050 0.0034795592
2010150 0.0034795148
2010250 0.0034794698
2010350 0.0034794246
2010450 0.0034793793
2010550 0.0034793335
2010650 0.0034792869
2010750 0.0034792396
2010850 0.0034791916
2010950 0.0034791431
2011050 0.0034790947
2011150 0.0034790465
2011250 0.0034789987
2011350 0.0034789514
2011450 0.0034789051
2011550 0.00347886
2011650 0.0034788166
2011750 0.0034787747
2011850 0.0034787347
2011950 0.0034786973
2012050 0.0034786627
2012150 0.0034786316
2012250 0.0034786043
2012350 0.003478581
2012450 0.0034785612
2012550 0.0034785446
2012650 0.0034785307
2012750 0.0034785189
2012850 0.0034785093
2012950 0.0034785017
2013050 0.0034784953
2013150 0.00347849
2013250 0.0034784857
2013350 0.0034784826
2013450 0.0034784806
2013550 0.0034784798
2013650 0.00347848
2013750 0.0034784806
2013850 0.0034784814
2013950 0.0034784824
2014050 0.0034784831
2014150 0.0034784826
2014250 0.0034784809
2014350 0.0034784785
2014450 0.0034784756
2014550 0.0034784723
2014650 0.0034784684
2014750 0.0034784638
2014850 0.0034784584
2014950 0.0034784521
2015050 0.0034784452
2015150 0.0034784379
2015250 0.0034784306
2015350 0.0034784235
2015450 0.0034784163
2015550 0.0034784092
2015650 0.0034784026
2015750 0.0034783972
2015850 0.003478394
2015950 0.0034783934
2016050 0.0034783953
2016150 0.0034783991
2016250 0.0034784037
2016350 0.0034784085
2016450 0.0034784129
2016550 0.0034784169
2016650 0.0034784205
2016750 0.0034784236
2016850 0.0034784263
2016950 0.0034784287
2017050 0.0034784313
2017150 0.0034784344
2017250 0.0034784376
2017350 0.0034784414
2017450 0.0034784454
2017550 0.0034784501
2017650 0.0034784558
2017750 0.0034784625
2017850 0.0034784705
2017950 0.0034784795
2018050 0.0034784892
2018150 0.0034784996
2018250 0.0034785104
2018350 0.0034785216
2018450 0.003478533
2018550 0.0034785446
2018650 0.0034785559
2018750 0.0034785666
2018850 0.0034785765
2018950 0.0034785855
2019050 0.0034785946
2019150 0.0034786037
2019250 0.0034786127
2019350 0.0034786214
2019450 0.0034786298
2019550 0.0034786377
2019650 0.003478645
2019750 0.0034786517
2019850 0.0034786578
2019950 0.0034786636
2020050 0.0034786692
2020150 0.0034786744
2020250 0.0034786793
2020350 0.0034786841
2020450 0.0034786887
2020550 0.0034786931
2020650 0.0034786974
2020750 0.0034787012
2020850 0.0034787043
2020950 0.0034787064
2021050 0.0034787077
2021150 0.003478708
2021250 0.003478707
2021350 0.0034787048
2021450 0.0034787017
2021550 0.0034786982
2021650 0.0034786947
2021750 0.0034786909
2021850 0.0034786866
2021950 0.0034786817
2022050 0.0034786764
2022150 0.0034786707
2022250 0.0034786648
2022350 0.0034786584
2022450 0.0034786518
2022550 0.0034786442
2022650 0.0034786358
2022750 0.0034786262
2022850 0.0034786154
2022950 0.0034786033
2023050 0.0034785899
2023150 0.0034785756
2023250 0.0034785611
2023350 0.0034785471
2023450 0.003478534
2023550 0.0034785215
2023650 0.00347851
2023750 0.0034784997
2023850 0.0034784901
2023950 0.0034784808
2024050 0.003478471
2024150 0.0034784605
2024250 0.0034784495
2024350 0.0034784379
2024450 0.0034784257
2024550 0.0034784129
2024650 0.0034784
2024750 0.0034783883
2024850 0.0034783774
2024950 0.0034783672
2025050 0.0034783572
2025150 0.003478347
2025250 0.0034783362
2025350 0.0034783251
2025450 0.0034783132
2025550 0.0034783006
2025650 0.0034782877
2025750 0.0034782746
2025850 0.003478261
2025950 0.0034782462
2026050 0.0034782301
2026150 0.0034782123
2026250 0.0034781929
2026350 0.0034781717
2026450 0.0034781484
2026550 0.0034781232
2026650 0.0034780959
2026750 0.003478066
2026850 0.0034780329
2026950 0.0034779964
2027050 0.0034779566
2027150 0.0034779141
2027250 0.0034778693
2027350 0.0034778222
2027450 0.003477773
2027550 0.0034777209
2027650 0.0034776664
2027750 0.003477609
2027850 0.0034775483
2027950 0.0034774841
2028050 0.0034774167
2028150 0.0034773472
2028250 0.0034772761
2028350 0.0034772042
2028450 0.0034771319
2028550 0.0034770592
2028650 0.0034769857
2028750 0.0034769111
2028850 0.0034768354
2028950 0.0034767588
2029050 0.0034766819
2029150 0.0034766044
2029250 0.0034765255
2029350 0.0034764458
2029450 0.0034763649
2029550 0.0034762827
2029650 0.0034761994
2029750 0.003476115
2029850 0.0034760298
2029950 0.0034759435
2030050 0.003475856
2030150 0.0034757671
2030250 0.0034756772
2030350 0.0034755863
2030450 0.0034754943
2030550 0.0034754014
2030650 0.0034753076
2030750 0.0034752129
2030850 0.0034751173
2030950 0.0034750206
2031050 0.0034749225
2031150 0.0034748228
2031250 0.0034747216
2031350 0.003474619
2031450 0.0034745151
2031550 0.0034744102
2031650 0.0034743041
2031750 0.0034741968
2031850 0.0034740885
2031950 0.0034739795
2032050 0.00347387
2032150 0.0034737596
2032250 0.0034736486
2032350 0.0034735372
2032450 0.0034734254
2032550 0.0034733124
2032650 0.0034731983
2032750 0.0034730838
2032850 0.0034729683
2032950 0.0034728512
2033050 0.0034727331
2033150 0.0034726144
2033250 0.003472495
2033350 0.0034723748
2033450 0.0034722535
2033550 0.0034721312
2033650 0.0034720075
2033750 0.0034718824
2033850 0.0034717561
2033950 0.0034716286
2034050 0.0034715003
2034150 0.0034713711
2034250 0.0034712408
2034350 0.0034711091
2034450 0.003470976
2034550 0.0034708405
2034650 0.0034707028
2034750 0.0034705642
2034850 0.0034704252
2034950 0.0034702861
2035050 0.0034701467
2035150 0.003470007
2035250 0.0034698672
2035350 0.0034697276
2035450 0.003469588
2035550 0.0034694477
2035650 0.0034693065
2035750 0.0034691652
2035850 0.0034690245
2035950 0.003468884
2036050 0.0034687431
2036150 0.0034686018
2036250 0.0034684597
2036350 0.0034683166
2036450 0.0034681726
2036550 0.0034680268
2036650 0.0034678792
2036750 0.0034677302
2036850 0.0034675802
2036950 0.003467429
2037050 0.0034672767
2037150 0.0034671232
2037250 0.0034669692
2037350 0.003466815
2037450 0.0034666603
2037550 0.0034665047
2037650 0.0034663477
2037750 0.0034661893
2037850 0.0034660296
2037950 0.003465869
2038050 0.003465708
2038150 0.003465547
2038250 0.0034653856
2038350 0.0034652237
2038450 0.0034650617
2038550 0.0034648997
2038650 0.0034647383
2038750 0.0034645786
2038850 0.0034644207
2038950 0.0034642643
2039050 0.0034641095
2039150 0.0034639562
2039250 0.0034638041
2039350 0.003463653
2039450 0.0034635026
2039550 0.0034633524
2039650 0.0034632027
2039750 0.0034630533
2039850 0.0034629038
2039950 0.0034627546
2040050 0.003462606
2040150 0.0034624594
2040250 0.0034623156
2040350 0.0034621751
2040450 0.003462038
2040550 0.0034619042
2040650 0.0034617745
2040750 0.0034616489
2040850 0.0034615278
2040950 0.0034614111
2041050 0.0034612989
2041150 0.0034611905
2041250 0.0034610858
2041350 0.0034609848
2041450 0.0034608871
2041550 0.0034607923
2041650 0.0034607006
2041750 0.0034606117
2041850 0.0034605254
2041950 0.0034604411
2042050 0.0034603585
2042150 0.003460278
2042250 0.0034602
2042350 0.0034601246
2042450 0.0034600509
2042550 0.0034599785
2042650 0.003459907
2042750 0.0034598362
2042850 0.0034597663
2042950 0.0034596975
2043050 0.00345963
2043150 0.0034595636
2043250 0.0034594985
2043350 0.0034594346
2043450 0.0034593725
2043550 0.0034593136
2043650 0.0034592585
2043750 0.0034592067
2043850 0.0034591585
2043950 0.0034591139
2044050 0.0034590727
2044150 0.0034590348
2044250 0.0034590001
2044350 0.0034589686
2044450 0.0034589396
2044550 0.0034589125
2044650 0.0034588867
2044750 0.0034588613
2044850 0.0034588359
2044950 0.0034588099
2045050 0.0034587835
2045150 0.0034587568
2045250 0.0034587298
2045350 0.0034587027
2045450 0.0034586759
2045550 0.0034586493
2045650 0.0034586226
2045750 0.0034585962
2045850 0.0034585705
2045950 0.0034585458
2046050 0.0034585221
2046150 0.0034584983
2046250 0.0034584741
2046350 0.0034584492
2046450 0.0034584232
2046550 0.0034583966
2046650 0.0034583692
2046750 0.0034583403
2046850 0.0034583098
2046950 0.0034582777
2047050 0.0034582444
2047150 0.0034582101
2047250 0.0034581747
2047350 0.0034581386
2047450 0.0034581019
2047550 0.0034580641
2047650 0.0034580242
2047750 0.0034579821
2047850 0.0034579378
2047950 0.0034578923
2048050 0.0034578452
2048150 0.0034577962
2048250 0.0034577449
2048350 0.0034576917
2048450 0.0034576372
2048550 0.0034575813
2048650 0.0034575233
2048750 0.0034574623
2048850 0.0034573975
2048950 0.0034573287
2049050 0.0034572566
2049150 0.0034571817
2049250 0.0034571044
2049350 0.0034570248
2049450 0.0034569434
2049550 0.0034568606
2049650 0.0034567775
2049750 0.0034566942
2049850 0.0034566106
2049950 0.0034565265
2050050 0.0034564422
2050150 0.0034563575
2050250 0.0034562719
2050350 0.0034561853
2050450 0.0034560974
2050550 0.0034560084
2050650 0.0034559179
2050750 0.0034558261
2050850 0.0034557335
2050950 0.0034556402
2051050 0.0034555463
2051150 0.0034554525
2051250 0.0034553591
2051350 0.0034552669
2051450 0.0034551758
2051550 0.003455085
2051650 0.0034549944
2051750 0.0034549044
2051850 0.0034548156
2051950 0.0034547283
2052050 0.0034546428
2052150 0.0034545592
2052250 0.0034544776
2052350 0.0034543982
2052450 0.0034543211
2052550 0.0034542464
2052650 0.0034541736
2052750 0.0034541026
2052850 0.0034540331
2052950 0.0034539651
2053050 0.0034538981
2053150 0.0034538314
2053250 0.0034537652
2053350 0.0034536994
2053450 0.0034536344
2053550 0.0034535703
2053650 0.0034535073
2053750 0.0034534459
2053850 0.003453386
2053950 0.0034533275
2054050 0.0034532705
2054150 0.0034532152
2054250 0.0034531621
2054350 0.003453111
2054450 0.0034530615
2054550 0.0034530137
2054650 0.0034529674
2054750 0.0034529232
2054850 0.0034528809
2054950 0.0034528405
2055050 0.0034528017
2055150 0.0034527646
2055250 0.0034527285
2055350 0.0034526933
2055450 0.0034526589
2055550 0.0034526252
2055650 0.0034525927
2055750 0.0034525617
2055850 0.0034525321
2055950 0.0034525039
2056050 0.0034524767
2056150 0.003452451
2056250 0.0034524271
2056350 0.0034524055
2056450 0.0034523859
2056550 0.003452368
2056650 0.0034523522
2056750 0.0034523385
2056850 0.0034523271
2056950 0.003452318
2057050 0.003452312
2057150 0.0034523093
2057250 0.0034523096
2057350 0.0034523122
2057450 0.0034523172
2057550 0.0034523243
2057650 0.0034523336
2057750 0.003452345
2057850 0.0034523587
2057950 0.0034523745
2058050 0.0034523924
2058150 0.0034524126
2058250 0.0034524352
2058350 0.0034524612
2058450 0.0034524905
2058550 0.003452523
2058650 0.0034525579
2058750 0.0034525943
2058850 0.0034526317
2058950 0.0034526702
2059050 0.0034527098
2059150 0.0034527501
2059250 0.0034527913
2059350 0.0034528335
2059450 0.0034528769
2059550 0.0034529212
2059650 0.0034529665
2059750 0.0034530124
2059850 0.0034530576
2059950 0.0034531015
2060050 0.0034531441
2060150 0.0034531861
2060250 0.0034532275
2060350 0.0034532685
2060450 0.0034533092
2060550 0.0034533495
2060650 0.0034533892
2060750 0.0034534289
2060850 0.0034534689
2060950 0.0034535094
2061050 0.0034535504
2061150 0.0034535921
2061250 0.0034536339
2061350 0.0034536757
2061450 0.0034537172
2061550 0.0034537585
2061650 0.0034537993
2061750 0.0034538399
2061850 0.0034538807
2061950 0.0034539221
2062050 0.0034539642
2062150 0.0034540069
2062250 0.00345405
2062350 0.0034540929
2062450 0.0034541356
2062550 0.0034541778
2062650 0.0034542195
2062750 0.0034542603
2062850 0.0034542999
2062950 0.0034543385
2063050 0.0034543759
2063150 0.0034544125
2063250 0.0034544487
2063350 0.0034544846
2063450 0.0034545202
2063550 0.0034545552
2063650 0.0034545891
2063750 0.0034546215
2063850 0.003454653
2063950 0.0034546843
2064050 0.0034547155
2064150 0.0034547467
2064250 0.0034547782
2064350 0.0034548106
2064450 0.0034548441
2064550 0.0034548789
2064650 0.0034549148
2064750 0.003454952
2064850 0.0034549901
2064950 0.0034550287
2065050 0.0034550678
2065150 0.0034551076
2065250 0.0034551477
2065350 0.0034551873
2065450 0.0034552267
2065550 0.0034552655
2065650 0.0034553035
2065750 0.0034553408
2065850 0.0034553777
2065950 0.0034554145
2066050 0.0034554511
2066150 0.0034554878
2066250 0.0034555245
2066350 0.0034555605
2066450 0.0034555956
2066550 0.0034556294
2066650 0.0034556618
2066750 0.0034556921
2066850 0.0034557192
2066950 0.0034557429
2067050 0.0034557638
2067150 0.003455782
2067250 0.0034557976
2067350 0.0034558109
2067450 0.003455822
2067550 0.0034558314
2067650 0.0034558393
2067750 0.0034558451
2067850 0.0034558488
2067950 0.0034558508
2068050 0.0034558518
2068150 0.0034558525
2068250 0.0034558533
2068350 0.0034558541
2068450 0.0034558549
2068550 0.0034558561
2068650 0.0034558576
2068750 0.0034558595
2068850 0.0034558618
2068950 0.0034558644
2069050 0.0034558671
2069150 0.0034558695
2069250 0.0034558714
2069350 0.0034558728
2069450 0.0034558738
2069550 0.0034558742
2069650 0.0034558739
2069750 0.0034558728
2069850 0.003455871
2069950 0.0034558689
2070050 0.0034558666
2070150 0.0034558641
2070250 0.0034558618
2070350 0.0034558602
2070450 0.0034558597
2070550 0.0034558602
2070650 0.0034558618
2070750 0.0034558645
2070850 0.003455868
2070950 0.0034558727
2071050 0.0034558784
2071150 0.0034558853
2071250 0.0034558932
2071350 0.0034559016
2071450 0.0034559105
2071550 0.0034559206
2071650 0.0034559319
2071750 0.0034559441
2071850 0.0034559573
2071950 0.0034559713
2072050 0.0034559856
2072150 0.0034560001
2072250 0.0034560147
2072350 0.0034560291
2072450 0.0034560435
2072550 0.0034560582
2072650 0.0034560731
2072750 0.0034560879
2072850 0.0034561025
2072950 0.0034561171
2073050 0.003456132
2073150 0.0034561472
2073250 0.0034561627
2073350 0.0034561789
2073450 0.0034561963
2073550 0.0034562152
2073650 0.0034562359
2073750 0.0034562582
2073850 0.0034562824
2073950 0.0034563089
2074050 0.0034563376
2074150 0.0034563689
2074250 0.0034564028
2074350 0.0034564392
2074450 0.0034564778
2074550 0.0034565179
2074650 0.0034565594
2074750 0.0034566023
2074850 0.0034566467
2074950 0.0034566926
2075050 0.0034567396
2075150 0.0034567874
2075250 0.0034568361
2075350 0.0034568858
2075450 0.0034569369
2075550 0.0034569895
2075650 0.0034570435
2075750 0.003457099
2075850 0.0034571561
2075950 0.0034572141
2076050 0.0034572724
2076150 0.0034573312
2076250 0.0034573905
2076350 0.0034574502
2076450 0.0034575098
2076550 0.0034575691
2076650 0.0034576281
2076750 0.0034576869
2076850 0.0034577451
2076950 0.0034578026
2077050 0.0034578597
2077150 0.0034579161
2077250 0.0034579714
2077350 0.0034580251
2077450 0.003458077
2077550 0.0034581271
2077650 0.0034581756
2077750 0.0034582224
2077850 0.0034582677
2077950 0.003458312
2078050 0.0034583558
2078150 0.0034583994
2078250 0.003458443
2078350 0.0034584863
2078450 0.0034585289
2078550 0.0034585707
2078650 0.003458612
2078750 0.003458653
2078850 0.0034586935
2078950 0.0034587328
2079050 0.0034587706
2079150 0.0034588072
2079250 0.0034588427
2079350 0.0034588768
2079450 0.0034589095
2079550 0.0034589411
2079650 0.0034589718
2079750 0.0034590016
2079850 0.0034590303
2079950 0.0034590578
2080050 0.0034590843
2080150 0.0034591107
2080250 0.003459137
2080350 0.0034591623
2080450 0.0034591866
2080550 0.0034592103
2080650 0.0034592342
2080750 0.0034592581
2080850 0.0034592819
2080950 0.0034593056
2081050 0.0034593292
2081150 0.003459353
2081250 0.003459377
2081350 0.0034594016
2081450 0.0034594271
2081550 0.003459453
2081650 0.0034594795
2081750 0.0034595068
2081850 0.0034595349
2081950 0.0034595637
2082050 0.0034595927
2082150 0.0034596217
2082250 0.0034596513
2082350 0.0034596816
2082450 0.0034597127
2082550 0.0034597441
2082650 0.0034597759
2082750 0.0034598088
2082850 0.0034598419
2082950 0.0034598743
2083050 0.0034599061
2083150 0.0034599372
2083250 0.0034599681
2083350 0.0034599989
2083450 0.0034600296
2083550 0.0034600604
2083650 0.0034600911
2083750 0.0034601211
2083850 0.0034601503
2083950 0.003460179
2084050 0.003460208
2084150 0.003460237
2084250 0.0034602655
2084350 0.0034602931
2084450 0.0034603201
2084550 0.0034603466
2084650 0.003460373
2084750 0.0034603983
2084850 0.0034604217
2084950 0.0034604434
2085050 0.0034604634
2085150 0.003460482
2085250 0.0034604995
2085350 0.0034605157
2085450 0.003460531
2085550 0.0034605456
2085650 0.0034605593
2085750 0.0034605726
2085850 0.0034605857
2085950 0.0034605986
2086050 0.0034606112
2086150 0.0034606233
2086250 0.0034606349
2086350 0.0034606466
2086450 0.0034606583
2086550 0.0034606703
2086650 0.0034606831
2086750 0.0034606966
2086850 0.0034607107
2086950 0.0034607254
2087050 0.0034607411
2087150 0.003460757
2087250 0.0034607729
2087350 0.0034607883
2087450 0.0034608036
2087550 0.0034608192
2087650 0.0034608352
2087750 0.0034608518
2087850 0.0034608697
2087950 0.0034608884
2088050 0.003460908
2088150 0.0034609281
2088250 0.0034609485
2088350 0.0034609692
2088450 0.00346099
2088550 0.0034610113
2088650 0.0034610334
2088750 0.0034610566
2088850 0.0034610809
2088950 0.0034611056
2089050 0.0034611305
2089150 0.0034611555
2089250 0.0034611804
2089350 0.003461205
2089450 0.0034612295
2089550 0.0034612539
2089650 0.0034612786
2089750 0.0034613036
2089850 0.0034613289
2089950 0.0034613545
2090050 0.0034613808
2090150 0.003461408
2090250 0.0034614363
2090350 0.0034614656
2090450 0.003461496
2090550 0.0034615278
2090650 0.0034615619
2090750 0.0034615989
2090850 0.0034616392
2090950 0.0034616827
2091050 0.0034617288
2091150 0.0034617769
2091250 0.0034618263
2091350 0.0034618764
2091450 0.0034619268
2091550 0.0034619777
2091650 0.0034620284
2091750 0.003462078
2091850 0.0034621266
2091950 0.0034621739
2092050 0.0034622195
2092150 0.0034622633
2092250 0.0034623051
2092350 0.003462346
2092450 0.0034623863
2092550 0.0034624254
2092650 0.0034624631
2092750 0.0034625003
2092850 0.0034625369
2092950 0.0034625722
2093050 0.0034626064
2093150 0.0034626398
2093250 0.0034626719
2093350 0.0034627018
2093450 0.0034627293
2093550 0.0034627549
2093650 0.003462779
2093750 0.0034628013
2093850 0.0034628225
2093950 0.003462843
2094050 0.0034628633
2094150 0.0034628843
2094250 0.0034629053
2094350 0.0034629258
2094450 0.0034629457
2094550 0.0034629656
2094650 0.0034629857
2094750 0.0034630054
2094850 0.0034630243
2094950 0.0034630414
2095050 0.0034630564
2095150 0.0034630692
2095250 0.0034630799
2095350 0.0034630887
2095450 0.0034630958
2095550 0.0034631009
2095650 0.0034631037
2095750 0.0034631046
2095850 0.003463104
2095950 0.0034631017
2096050 0.0034630983
2096150 0.003463094
2096250 0.0034630889
2096350 0.003463083
2096450 0.003463076
2096550 0.0034630683
2096650 0.0034630601
2096750 0.0034630515
2096850 0.0034630425
2096950 0.0034630333
2097050 0.0034630241
2097150 0.0034630145
2097250 0.0034630042
2097350 0.0034629934
2097450 0.0034629824
2097550 0.003462971
2097650 0.0034629593
2097750 0.0034629475
2097850 0.0034629358
2097950 0.0034629246
2098050 0.0034629137
2098150 0.0034629029
2098250 0.0034628919
2098350 0.0034628807
2098450 0.0034628691
2098550 0.0034628577
2098650 0.0034628469
2098750 0.0034628367
2098850 0.0034628268
2098950 0.0034628175
2099050 0.0034628091
2099150 0.0034628023
2099250 0.0034627973
2099350 0.0034627941
2099450 0.0034627917
2099550 0.0034627895
2099650 0.0034627875
2099750 0.0034627856
2099850 0.0034627837
2099950 0.0034627815
2100050 0.0034627787
2100150 0.0034627756
2100250 0.0034627715
2100350 0.0034627664
2100450 0.0034627604
2100550 0.0034627534
2100650 0.0034627454
2100750 0.0034627369
2100850 0.0034627283
2100950 0.0034627203
2101050 0.0034627129
2101150 0.0034627062
2101250 0.0034627006
2101350 0.0034626966
2101450 0.0034626938
2101550 0.0034626917
2101650 0.0034626902
2101750 0.0034626893
2101850 0.0034626887
2101950 0.0034626878
2102050 0.0034626868
2102150 0.0034626857
2102250 0.0034626848
2102350 0.0034626831
2102450 0.0034626803
2102550 0.0034626772
2102650 0.0034626744
2102750 0.0034626721
2102850 0.0034626701
2102950 0.0034626687
2103050 0.0034626677
2103150 0.0034626674
2103250 0.0034626676
2103350 0.0034626685
2103450 0.00346267
2103550 0.0034626722
2103650 0.0034626752
2103750 0.0034626787
2103850 0.0034626827
2103950 0.0034626875
2104050 0.0034626933
2104150 0.0034626997
2104250 0.0034627067
2104350 0.0034627142
2104450 0.0034627221
2104550 0.0034627301
2104650 0.003462738
2104750 0.0034627461
2104850 0.0034627542
2104950 0.0034627622
2105050 0.0034627693
2105150 0.0034627757
2105250 0.0034627815
2105350 0.0034627866
2105450 0.0034627909
2105550 0.0034627941
2105650 0.0034627959
2105750 0.0034627961
2105850 0.0034627941
2105950 0.0034627906
2106050 0.0034627857
2106150 0.0034627787
2106250 0.0034627695
2106350 0.0034627583
2106450 0.0034627454
2106550 0.003462731
2106650 0.0034627154
2106750 0.0034626979
2106850 0.0034626785
2106950 0.0034626576
2107050 0.0034626349
2107150 0.00346261
2107250 0.0034625828
2107350 0.0034625533
2107450 0.003462521
2107550 0.0034624863
2107650 0.0034624493
2107750 0.0034624101
2107850 0.0034623687
2107950 0.0034623254
2108050 0.0034622807
2108150 0.0034622341
2108250 0.0034621855
2108350 0.003462135
2108450 0.0034620829
2108550 0.0034620286
2108650 0.0034619715
2108750 0.0034619116
2108850 0.0034618489
2108950 0.0034617839
2109050 0.0034617171
2109150 0.0034616483
2109250 0.0034615779
2109350 0.0034615059
2109450 0.0034614325
2109550 0.0034613574
2109650 0.0034612804
2109750 0.0034612015
2109850 0.0034611209
2109950 0.0034610385
2110050 0.0034609539
2110150 0.003460867
2110250 0.0034607777
2110350 0.0034606865
2110450 0.0034605939
2110550 0.0034605002
2110650 0.0034604055
2110750 0.0034603106
2110850 0.0034602156
2110950 0.0034601197
2111050 0.0034600236
2111150 0.0034599283
2111250 0.0034598338
2111350 0.0034597401
2111450 0.0034596474
2111550 0.0034595561
2111650 0.0034594662
2111750 0.0034593777
2111850 0.0034592906
2111950 0.0034592044
2112050 0.0034591188
2112150 0.0034590339
2112250 0.0034589493
2112350 0.0034588645
2112450 0.0034587792
2112550 0.0034586936
2112650 0.0034586074
2112750 0.0034585207
2112850 0.0034584342
2112950 0.0034583479
2113050 0.0034582614
2113150 0.0034581744
2113250 0.003458087
2113350 0.0034579991
2113450 0.0034579107
2113550 0.0034578221
2113650 0.0034577337
2113750 0.0034576451
2113850 0.0034575563
2113950 0.0034574673
2114050 0.0034573776
2114150 0.0034572868
2114250 0.0034571946
2114350 0.0034571014
2114450 0.0034570071
2114550 0.003456912
2114650 0.0034568161
2114750 0.0034567198
2114850 0.0034566227
2114950 0.0034565246
2115050 0.0034564257
2115150 0.0034563254
2115250 0.0034562241
2115350 0.0034561219
2115450 0.0034560183
2115550 0.003455913
2115650 0.0034558062
2115750 0.0034556979
2115850 0.0034555883
2115950 0.0034554771
2116050 0.0034553634
2116150 0.0034552475
2116250 0.00345513
2116350 0.0034550107
2116450 0.0034548892
2116550 0.0034547651
2116650 0.0034546384
2116750 0.00345451
2116850 0.0034543797
2116950 0.0034542475
2117050 0.0034541138
2117150 0.0034539795
2117250 0.0034538451
2117350 0.0034537107
2117450 0.0034535761
2117550 0.0034534418
2117650 0.0034533077
2117750 0.0034531737
2117850 0.0034530395
2117950 0.0034529057
2118050 0.0034527727
2118150 0.0034526406
2118250 0.0034525096
2118350 0.0034523801
2118450 0.0034522517
2118550 0.0034521238
2118650 0.0034519959
2118750 0.0034518682
2118850 0.003451741
2118950 0.0034516143
2119050 0.0034514885
2119150 0.0034513634
2119250 0.0034512393
2119350 0.0034511169
2119450 0.0034509964
2119550 0.0034508777
2119650 0.0034507603
2119750 0.0034506437
2119850 0.0034505278
2119950 0.0034504124
2120050 0.0034502972
2120150 0.0034501826
2120250 0.0034500682
2120350 0.0034499537
2120450 0.0034498392
2120550 0.003449725
2120650 0.0034496118
2120750 0.0034495001
2120850 0.0034493898
2120950 0.0034492803
2121050 0.0034491718
2121150 0.0034490643
2121250 0.0034489579
2121350 0.0034488525
2121450 0.0034487477
2121550 0.0034486439
2121650 0.0034485414
2121750 0.0034484403
2121850 0.0034483415
2121950 0.0034482454
2122050 0.0034481524
2122150 0.0034480628
2122250 0.0034479762
2122350 0.0034478921
2122450 0.0034478105
2122550 0.0034477316
2122650 0.0034476556
2122750 0.0034475826
2122850 0.003447512
2122950 0.0034474434
2123050 0.0034473761
2123150 0.0034473103
2123250 0.003447246
2123350 0.0034471831
2123450 0.0034471218
2123550 0.0034470617
2123650 0.0034470025
2123750 0.003446944
2123850 0.0034468865
2123950 0.0034468297
2124050 0.0034467737
2124150 0.0034467187
2124250 0.0034466648
2124350 0.0034466124
2124450 0.0034465614
2124550 0.0034465113
2124650 0.003446462
2124750 0.0034464135
2124850 0.0034463659
2124950 0.0034463199
2125050 0.0034462762
2125150 0.0034462347
2125250 0.0034461956
2125350 0.0034461591
2125450 0.0034461251
2125550 0.0034460933
2125650 0.0034460626
2125750 0.003446033
2125850 0.0034460046
2125950 0.0034459777
2126050 0.0034459515
2126150 0.0034459262
2126250 0.0034459022
2126350 0.0034458794
2126450 0.0034458574
2126550 0.003445836
2126650 0.0034458154
2126750 0.0034457958
2126850 0.0034457769
2126950 0.0034457588
2127050 0.003445741
2127150 0.0034457238
2127250 0.0034457072
2127350 0.0034456914
2127450 0.0034456759
2127550 0.00344566
2127650 0.003445644
2127750 0.003445628
2127850 0.003445612
2127950 0.0034455962
2128050 0.0034455807
2128150 0.0034455652
2128250 0.0034455496
2128350 0.0034455346
2128450 0.0034455204
2128550 0.0034455066
2128650 0.0034454929
2128750 0.0034454786
2128850 0.0034454637
2128950 0.003445448
2129050 0.0034454315
2129150 0.0034454138
2129250 0.0034453955
2129350 0.0034453765
2129450 0.0034453573
2129550 0.003445338
2129650 0.0034453186
2129750 0.0034452992
2129850 0.0034452792
2129950 0.0034452584
2130050 0.0034452366
2130150 0.0034452143
2130250 0.003445192
2130350 0.0034451701
2130450 0.0034451486
2130550 0.0034451276
2130650 0.0034451069
2130750 0.0034450869
2130850 0.0034450671
2130950 0.003445047
2131050 0.0034450269
2131150 0.0034450073
2131250 0.0034449879
2131350 0.0034449688
2131450 0.0034449504
2131550 0.0034449328
2131650 0.0034449154
2131750 0.0034448978
2131850 0.0034448797
2131950 0.0034448609
2132050 0.0034448412
2132150 0.0034448202
2132250 0.0034447977
2132350 0.003444774
2132450 0.003444749
2132550 0.0034447224
2132650 0.0034446941
2132750 0.003444664
2132850 0.0034446319
2132950 0.0034445981
2133050 0.0034445622
2133150 0.0034445244
2133250 0.0034444848
2133350 0.0034444438
2133450 0.0034444022
2133550 0.0034443602
2133650 0.0034443176
2133750 0.0034442739
2133850 0.0034442291
2133950 0.0034441831
2134050 0.0034441359
2134150 0.0034440877
2134250 0.0034440383
2134350 0.003443988
2134450 0.0034439366
2134550 0.0034438834
2134650 0.0034438288
2134750 0.0034437728
2134850 0.0034437151
2134950 0.0034436549
2135050 0.003443592
2135150 0.0034435259
2135250 0.0034434565
2135350 0.0034433832
2135450 0.0034433057
2135550 0.0034432244
2135650 0.0034431397
2135750 0.0034430522
2135850 0.0034429623
2135950 0.0034428698
2136050 0.0034427756
2136150 0.0034426801
2136250 0.0034425838
2136350 0.0034424865
2136450 0.0034423887
2136550 0.0034422903
2136650 0.0034421913
2136750 0.0034420922
2136850 0.0034419932
2136950 0.0034418945
2137050 0.0034417957
2137150 0.0034416968
2137250 0.0034415978
2137350 0.0034414983
2137450 0.003441398
2137550 0.003441297
2137650 0.0034411951
2137750 0.0034410917
2137850 0.0034409865
2137950 0.0034408788
2138050 0.0034407679
2138150 0.0034406536
2138250 0.0034405366
2138350 0.0034404175
2138450 0.0034402968
2138550 0.003440175
2138650 0.0034400531
2138750 0.0034399314
2138850 0.0034398094
2138950 0.0034396871
2139050 0.0034395642
2139150 0.0034394402
2139250 0.0034393155
2139350 0.0034391901
2139450 0.0034390644
2139550 0.0034389385
2139650 0.003438812
2139750 0.0034386849
2139850 0.0034385573
2139950 0.0034384293
2140050 0.0034383016
2140150 0.0034381744
2140250 0.0034380476
2140350 0.0034379209
2140450 0.0034377945
2140550 0.0034376688
2140650 0.0034375439
2140750 0.0034374196
2140850 0.0034372956
2140950 0.0034371719
2141050 0.0034370486
2141150 0.0034369265
2141250 0.0034368056
2141350 0.0034366863
2141450 0.0034365687
2141550 0.0034364532
2141650 0.0034363396
2141750 0.0034362281
2141850 0.0034361185
2141950 0.0034360108
2142050 0.0034359046
2142150 0.0034357997
2142250 0.0034356962
2142350 0.0034355936
2142450 0.0034354919
2142550 0.0034353915
2142650 0.0034352925
2142750 0.003435195
2142850 0.0034350996
2142950 0.0034350068
2143050 0.003434917
2143150 0.0034348304
2143250 0.0034347469
2143350 0.003434666
2143450 0.0034345873
2143550 0.0034345106
2143650 0.0034344358
2143750 0.0034343627
2143850 0.0034342907
2143950 0.0034342202
2144050 0.0034341513
2144150 0.0034340833
2144250 0.0034340155
2144350 0.0034339477
2144450 0.0034338801
2144550 0.0034338129
2144650 0.0034337458
2144750 0.0034336791
2144850 0.0034336125
2144950 0.003433546
2145050 0.0034334795
2145150 0.0034334131
2145250 0.0034333475
2145350 0.003433283
2145450 0.0034332195
2145550 0.0034331567
2145650 0.0034330941
2145750 0.0034330314
2145850 0.003432968
2145950 0.003432904
2146050 0.0034328392
2146150 0.0034327734
2146250 0.0034327069
2146350 0.0034326394
2146450 0.0034325701
2146550 0.0034324992
2146650 0.0034324275
2146750 0.003432355
2146850 0.0034322813
2146950 0.0034322065
2147050 0.0034321301
2147150 0.0034320522
2147250 0.0034319735
2147350 0.0034318949
2147450 0.0034318167
2147550 0.0034317394
2147650 0.003431663
2147750 0.0034315871
2147850 0.0034315109
2147950 0.0034314343
2148050 0.003431358
2148150 0.0034312821
2148250 0.003431207
2148350 0.0034311323
2148450 0.003431057
2148550 0.0034309809
2148650 0.0034309042
2148750 0.0034308271
2148850 0.0034307499
2148950 0.0034306728
2149050 0.0034305958
2149150 0.0034305182
2149250 0.0034304401
2149350 0.0034303615
2149450 0.0034302816
2149550 0.0034302005
2149650 0.0034301184
2149750 0.0034300347
2149850 0.0034299494
2149950 0.0034298626
2150050 0.0034297749
2150150 0.0034296867
2150250 0.0034295979
2150350 0.0034295085
2150450 0.0034294186
2150550 0.0034293287
2150650 0.0034292386
2150750 0.0034291479
2150850 0.0034290569
2150950 0.0034289654
2151050 0.003428874
2151150 0.0034287828
2151250 0.0034286917
2151350 0.0034286006
2151450 0.0034285101
2151550 0.00342842
2151650 0.0034283305
2151750 0.0034282412
2151850 0.0034281524
2151950 0.0034280644
2152050 0.0034279768
2152150 0.0034278894
2152250 0.0034278022
2152350 0.0034277154
2152450 0.0034276289
2152550 0.0034275424
2152650 0.0034274561
2152750 0.0034273703
2152850 0.0034272853
2152950 0.0034272013
2153050 0.0034271182
2153150 0.0034270362
2153250 0.0034269558
2153350 0.0034268768
2153450 0.0034267994
2153550 0.0034267235
2153650 0.0034266487
2153750 0.0034265751
2153850 0.0034265026
2153950 0.003426431
2154050 0.0034263603
2154150 0.00342629
2154250 0.0034262196
2154350 0.0034261492
2154450 0.0034260785
2154550 0.0034260074
2154650 0.0034259356
2154750 0.0034258631
2154850 0.0034257906
2154950 0.0034257177
2155050 0.0034256441
2155150 0.0034255696
2155250 0.0034254949
2155350 0.0034254203
2155450 0.0034253462
2155550 0.003425273
2155650 0.0034252004
2155750 0.0034251281
2155850 0.0034250561
2155950 0.0034249847
2156050 0.0034249142
2156150 0.0034248447
2156250 0.0034247759
2156350 0.0034247081
2156450 0.0034246413
2156550 0.003424576
2156650 0.0034245129
2156750 0.0034244518
2156850 0.0034243923
2156950 0.0034243345
2157050 0.0034242783
2157150 0.0034242238
2157250 0.0034241709
2157350 0.0034241199
2157450 0.0034240707
2157550 0.0034240232
2157650 0.003423977
2157750 0.0034239321
2157850 0.0034238885
2157950 0.0034238457
2158050 0.0034238027
2158150 0.0034237595
2158250 0.0034237162
2158350 0.0034236729
2158450 0.0034236293
2158550 0.0034235853
2158650 0.0034235407
2158750 0.003423495
2158850 0.0034234477
2158950 0.003423399
2159050 0.0034233495
2159150 0.0034232989
2159250 0.0034232472
2159350 0.0034231941
2159450 0.0034231394
2159550 0.0034230834
2159650 0.0034230262
2159750 0.0034229679
2159850 0.0034229083
2159950 0.0034228473
2160050 0.003422785
2160150 0.0034227216
2160250 0.0034226568
2160350 0.0034225905
2160450 0.0034225219
2160550 0.0034224505
2160650 0.0034223757
2160750 0.0034222982
2160850 0.0034222185
2160950 0.0034221369
2161050 0.0034220531
2161150 0.0034219668
2161250 0.0034218779
2161350 0.0034217862
2161450 0.003421691
2161550 0.003421592
2161650 0.0034214896
2161750 0.0034213843
2161850 0.003421277
2161950 0.0034211682
2162050 0.0034210583
2162150 0.0034209479
2162250 0.0034208375
2162350 0.0034207273
2162450 0.0034206172
2162550 0.0034205074
2162650 0.0034203983
2162750 0.0034202898
2162850 0.0034201823
2162950 0.0034200762
2163050 0.0034199717
2163150 0.003419869
2163250 0.0034197685
2163350 0.0034196703
2163450 0.0034195742
2163550 0.0034194799
2163650 0.0034193868
2163750 0.0034192942
2163850 0.0034192021
2163950 0.0034191109
2164050 0.0034190208
2164150 0.0034189315
2164250 0.0034188432
2164350 0.0034187558
2164450 0.0034186689
2164550 0.0034185822
2164650 0.0034184957
2164750 0.0034184095
2164850 0.0034183234
2164950 0.0034182367
2165050 0.0034181492
2165150 0.0034180608
2165250 0.0034179716
2165350 0.0034178816
2165450 0.0034177902
2165550 0.0034176972
2165650 0.0034176029
2165750 0.0034175077
2165850 0.003417411
2165950 0.0034173127
2166050 0.0034172129
2166150 0.0034171118
2166250 0.0034170096
2166350 0.0034169068
2166450 0.0034168034
2166550 0.0034166993
2166650 0.0034165941
2166750 0.0034164876
2166850 0.0034163793
2166950 0.0034162692
2167050 0.0034161572
2167150 0.0034160431
2167250 0.0034159275
2167350 0.0034158104
2167450 0.003415692
2167550 0.0034155724
2167650 0.0034154517
2167750 0.0034153301
2167850 0.003415208
2167950 0.003415086
2168050 0.0034149644
2168150 0.0034148426
2168250 0.0034147211
2168350 0.0034146005
2168450 0.0034144808
2168550 0.0034143622
2168650 0.0034142445
2168750 0.0034141269
2168850 0.0034140085
2168950 0.0034138902
2169050 0.0034137725
2169150 0.0034136557
2169250 0.0034135398
2169350 0.0034134244
2169450 0.003413309
2169550 0.0034131933
2169650 0.0034130774
2169750 0.0034129609
2169850 0.0034128442
2169950 0.0034127277
2170050 0.0034126112
2170150 0.0034124952
2170250 0.0034123795
2170350 0.0034122638
2170450 0.003412148
2170550 0.0034120314
2170650 0.0034119135
2170750 0.0034117944
2170850 0.0034116734
2170950 0.0034115498
2171050 0.0034114231
2171150 0.0034112932
2171250 0.0034111605
2171350 0.0034110252
2171450 0.0034108878
2171550 0.0034107483
2171650 0.0034106067
2171750 0.0034104628
2171850 0.0034103165
2171950 0.0034101679
2172050 0.0034100173
2172150 0.0034098646
2172250 0.0034097098
2172350 0.0034095528
2172450 0.0034093942
2172550 0.0034092345
2172650 0.0034090737
2172750 0.0034089122
2172850 0.0034087502
2172950 0.003408587
2173050 0.0034084221
2173150 0.0034082552
2173250 0.003408087
2173350 0.0034079176
2173450 0.0034077473
2173550 0.0034075764
2173650 0.0034074049
2173750 0.0034072323
2173850 0.003407059
2173950 0.0034068852
2174050 0.0034067113
2174150 0.0034065376
2174250 0.003406364
2174350 0.003406191
2174450 0.0034060188
2174550 0.0034058469
2174650 0.0034056762
2174750 0.0034055065
2174850 0.0034053384
2174950 0.0034051722
2175050 0.0034050079
2175150 0.0034048453
2175250 0.0034046846
2175350 0.003404526
2175450 0.0034043697
2175550 0.0034042155
2175650 0.0034040632
2175750 0.0034039133
2175850 0.0034037661
2175950 0.0034036213
2176050 0.0034034791
2176150 0.0034033396
2176250 0.0034032024
2176350 0.0034030679
2176450 0.0034029363
2176550 0.0034028073
2176650 0.0034026802
2176750 0.0034025546
2176850 0.0034024301
2176950 0.0034023066
2177050 0.0034021841
2177150 0.0034020622
2177250 0.00340194
2177350 0.0034018179
2177450 0.0034016958
2177550 0.0034015739
2177650 0.0034014519
2177750 0.00340133
2177850 0.0034012087
2177950 0.0034010877
2178050 0.0034009676
2178150 0.003400849
2178250 0.0034007321
2178350 0.0034006168
2178450 0.0034005028
2178550 0.0034003896
2178650 0.0034002778
2178750 0.0034001674
2178850 0.0034000586
2178950 0.0033999519
2179050 0.0033998481
2179150 0.0033997473
2179250 0.0033996487
2179350 0.0033995518
2179450 0.0033994568
2179550 0.003399364
2179650 0.0033992737
2179750 0.0033991853
2179850 0.0033990988
2179950 0.0033990139
2180050 0.00339893
2180150 0.0033988477
2180250 0.0033987668
2180350 0.0033986872
2180450 0.0033986089
2180550 0.0033985321
2180650 0.0033984565
2180750 0.0033983819
2180850 0.0033983085
2180950 0.0033982362
2181050 0.0033981656
2181150 0.0033980972
2181250 0.0033980314
2181350 0.0033979679
2181450 0.0033979067
2181550 0.0033978479
2181650 0.0033977906
2181750 0.0033977348
2181850 0.0033976805
2181950 0.0033976275
2182050 0.0033975754
2182150 0.0033975238
2182250 0.0033974733
2182350 0.0033974241
2182450 0.0033973771
2182550 0.0033973327
2182650 0.0033972916
2182750 0.0033972538
2182850 0.0033972193
2182950 0.0033971882
2183050 0.0033971599
2183150 0.0033971346
2183250 0.0033971117
2183350 0.0033970909
2183450 0.0033970725
2183550 0.0033970562
2183650 0.0033970422
2183750 0.0033970305
2183850 0.0033970214
2183950 0.0033970151
2184050 0.0033970115
2184150 0.00339701
2184250 0.0033970104
2184350 0.003397013
2184450 0.0033970179
2184550 0.0033970248
2184650 0.0033970332
2184750 0.0033970428
2184850 0.0033970533
2184950 0.0033970644
2185050 0.0033970757
2185150 0.003397087
2185250 0.0033970987
2185350 0.0033971107
2185450 0.0033971229
2185550 0.0033971345
2185650 0.003397145
2185750 0.0033971542
2185850 0.0033971619
2185950 0.0033971679
2186050 0.0033971718
2186150 0.0033971742
2186250 0.0033971748
2186350 0.0033971737
2186450 0.0033971709
2186550 0.0033971668
2186650 0.0033971619
2186750 0.0033971564
2186850 0.0033971505
2186950 0.0033971444
2187050 0.0033971383
2187150 0.0033971319
2187250 0.0033971249
2187350 0.0033971175
2187450 0.0033971099
2187550 0.0033971017
2187650 0.0033970925
2187750 0.0033970815
2187850 0.003397069
2187950 0.0033970554
2188050 0.0033970413
2188150 0.0033970265
2188250 0.0033970114
2188350 0.0033969959
2188450 0.0033969801
2188550 0.0033969639
2188650 0.0033969477
2188750 0.0033969315
2188850 0.003396915
2188950 0.0033968983
2189050 0.0033968809
2189150 0.0033968624
2189250 0.0033968422
2189350 0.0033968196
2189450 0.0033967943
2189550 0.0033967665
2189650 0.0033967364
2189750 0.0033967045
2189850 0.003396671
2189950 0.003396636
2190050 0.0033965997
2190150 0.0033965622
2190250 0.0033965237
2190350 0.0033964847
2190450 0.0033964452
2190550 0.003396406
2190650 0.0033963672
2190750 0.0033963285
2190850 0.0033962901
2190950 0.0033962518
2191050 0.0033962134
2191150 0.0033961743
2191250 0.0033961342
2191350 0.0033960934
2191450 0.003396052
2191550 0.00339601
2191650 0.0033959679
2191750 0.0033959266
2191850 0.0033958857
2191950 0.0033958452
2192050 0.0033958051
2192150 0.0033957656
2192250 0.003395727
2192350 0.0033956893
2192450 0.0033956525
2192550 0.0033956162
2192650 0.00339558
2192750 0.0033955438
2192850 0.0033955078
2192950 0.0033954724
2193050 0.0033954372
2193150 0.0033954023
2193250 0.0033953674
2193350 0.0033953321
2193450 0.0033952964
2193550 0.0033952607
2193650 0.0033952249
2193750 0.003395189
2193850 0.0033951534
2193950 0.0033951185
2194050 0.0033950845
2194150 0.0033950516
2194250 0.0033950201
2194350 0.0033949903
2194450 0.0033949621
2194550 0.0033949355
2194650 0.0033949104
2194750 0.0033948872
2194850 0.0033948659
2194950 0.0033948465
2195050 0.0033948283
2195150 0.0033948115
2195250 0.003394796
2195350 0.0033947821
2195450 0.0033947699
2195550 0.0033947598
2195650 0.0033947514
2195750 0.0033947448
2195850 0.0033947391
2195950 0.0033947339
2196050 0.0033947291
2196150 0.0033947245
2196250 0.0033947199
2196350 0.0033947151
2196450 0.0033947097
2196550 0.0033947037
2196650 0.0033946972
2196750 0.0033946904
2196850 0.0033946838
2196950 0.0033946773
2197050 0.0033946704
2197150 0.0033946626
2197250 0.0033946544
2197350 0.0033946464
2197450 0.0033946388
2197550 0.0033946319
2197650 0.003394626
2197750 0.0033946213
2197850 0.0033946176
2197950 0.0033946147
2198050 0.0033946124
2198150 0.0033946108
2198250 0.0033946103
2198350 0.0033946112
2198450 0.0033946133
2198550 0.0033946164
2198650 0.0033946201
2198750 0.0033946244
2198850 0.0033946294
2198950 0.0033946352
2199050 0.0033946415
2199150 0.0033946482
2199250 0.0033946549
2199350 0.0033946612
2199450 0.0033946662
2199550 0.0033946693
2199650 0.0033946703
2199750 0.0033946691
2199850 0.0033946658
2199950 0.003394661
2200050 0.003394655
2200150 0.0033946479
2200250 0.00339464
2200350 0.0033946312
2200450 0.0033946219
2200550 0.0033946119
2200650 0.0033946013
[truncated: 51,101,457 more chars]
