# Supplementary material for: Onset of criticality in hyper-auxetic polymer networks
Source: Nat Commun. 2022 Jan 26;13:527. doi: 10.1038/s41467-022-28026-z (PMC8791937; doi:10.1038/s41467-022-28026-z)
Supplement: Supplementary file 2 — Source Data [file 41467_2022_28026_MOESM2_ESM.zip › RAWdata/Fig4/Panel_b/c_0.40.txt]

8.8527951e-05 0.001
9.1703704e-05 0.0009
9.5093155e-05 0.0008
9.8948313e-05 0.0007
0.00010363625 0.0006
0.0001099699 0.0005
0.00012007891 0.0004
0.00014115087 0.0003
0.00021525256 0.0002
0.00037056479 0.00015
0.00082070541 0.00012
0.0011121042 0.000115
0.0013555 0.0001125
0.0020914958 0.00011
0.0022531604 0.0001095
0.0024750399 0.0001092
0.0026267547 0.000109
0.0028922998 0.0001088
0.0032416761 0.0001085
0.0042111925 0.000108
0.0061589 0.000107
0.0071361 0.000106
0.0084725388 0.000105
0.010661797 0.0001
0.015325393 8e-05
0.01818378 6e-05
0.020389408 4e-05
0.022118088 2e-05
0.023661797 1e-05
