# Supplementary material for: Onset of criticality in hyper-auxetic polymer networks
Source: Nat Commun. 2022 Jan 26;13:527. doi: 10.1038/s41467-022-28026-z (PMC8791937; doi:10.1038/s41467-022-28026-z)
Supplement: Supplementary file 2 — Source Data [file 41467_2022_28026_MOESM2_ESM.zip › RAWdata/Fig4/Panel_b/c_0.50.txt]

8.0606986e-05 0.003
8.8147487e-05 0.0028
0.00010048461 0.0025
0.00011175682 0.0022
0.00012475883 0.0018
0.00013703779 0.0014
0.00014200364 0.00125
0.00014754751 0.0011
0.0001518052 0.001
0.00015677189 0.0009
0.0001573312 0.00089
0.00015791862 0.00088
0.00015906224 0.00086
0.00016027658 0.00084
0.00016153916 0.00082
0.00016358007 0.00079
0.00016819173 0.00073
0.0001727337 0.00068
0.00017696602 0.00064
0.00018200163 0.0006
0.00019168336 0.00054
0.00020006507 0.0005
0.00021429891 0.00045
0.00023524261 0.0004
0.00026881061 0.00035
0.00032764002 0.0003
0.00044802858 0.00025
0.00079104985 0.0002
0.001217 0.00018
0.0039057 0.00016
0.0097741516 0.00015
0.019240921 0.0001
0.024576 4e-05
0.025936 2e-05
0.026728 1e-05
