# Supplementary material for: Onset of criticality in hyper-auxetic polymer networks
Source: Nat Commun. 2022 Jan 26;13:527. doi: 10.1038/s41467-022-28026-z (PMC8791937; doi:10.1038/s41467-022-28026-z)
Supplement: Supplementary file 2 — Source Data [file 41467_2022_28026_MOESM2_ESM.zip › RAWdata/Fig4/Panel_b/c_0.35.txt]

5.7469967e-05 0.001
6.0658121e-05 0.0009
6.3713179e-05 0.0008
6.6806644e-05 0.0007
7.0125214e-05 0.0006
7.402904e-05 0.0005
7.9337385e-05 0.0004
8.8421297e-05 0.0003
0.00012194969 0.0002
0.00018511728 0.00015
0.00029317501 0.00012
0.00047284264 0.0001
0.0005881 9.5e-05
0.000897106 8.5e-05
0.0014483444 8.25e-05
0.0019636 8.24e-05
0.0028691 8.22e-05
0.0038857814 8.18e-05
0.0047560297 8.17e-05
0.0054040872 8.16e-05
0.0059995426 8.15e-05
0.0060691 8.2e-05
0.0074145171 8.1e-05
0.0079995749 8.05e-05
0.0083162695 8e-05
0.012621206 6.89e-05
0.014433934 6e-05
0.01736075 4e-05
0.019957578 2e-05
0.020743965 1e-05
