# Supplementary material for: Onset of criticality in hyper-auxetic polymer networks
Source: Nat Commun. 2022 Jan 26;13:527. doi: 10.1038/s41467-022-28026-z (PMC8791937; doi:10.1038/s41467-022-28026-z)
Supplement: Supplementary file 2 — Source Data [file 41467_2022_28026_MOESM2_ESM.zip › RAWdata/Fig4/Panel_b/c_0.30.txt]

0.019006784 1e-05
0.017733833 2e-05
0.016509775 3e-05
0.015140238 4e-05
0.013009514 5e-05
0.010482725 6e-05
0.00775 6.386e-05
0.000945 6.386e-05
0.00044317132 7e-05
0.00025642646 8e-05
0.00018967348 9e-05
0.00015280528 0.0001
7.3097028e-05 0.0002
6.1687524e-05 0.0003
5.6448737e-05 0.0004
5.2826361e-05 0.0005
4.9695651e-05 0.0006
4.6602699e-05 0.0007
4.3364411e-05 0.0008
3.975801e-05 0.0009
3.5589063e-05 0.001
