# Supplementary material for: Onset of criticality in hyper-auxetic polymer networks
Source: Nat Commun. 2022 Jan 26;13:527. doi: 10.1038/s41467-022-28026-z (PMC8791937; doi:10.1038/s41467-022-28026-z)
Supplement: Supplementary file 2 — Source Data [file 41467_2022_28026_MOESM2_ESM.zip › RAWdata/Fig4/Panel_b/c_0.25.txt]

1.5348661e-05 0.001
1.6628437e-05 0.0009
1.6790451e-05 0.00089
1.6960484e-05 0.00088
1.7326166e-05 0.00086
1.7728376e-05 0.00084
1.8184735e-05 0.00082
1.8960615e-05 0.00079
2.0923346e-05 0.00073
2.2916751e-05 0.00068
2.4575146e-05 0.00064
2.6172247e-05 0.0006
2.8358691e-05 0.00054
2.9695363e-05 0.0005
3.1271264e-05 0.00045
3.279596e-05 0.0004
3.4352789e-05 0.00035
3.6052369e-05 0.0003
3.8070381e-05 0.00025
4.0849206e-05 0.0002
4.5684472e-05 0.00015
5.9279102e-05 0.0001
6.5848673e-05 9e-05
7.6015456e-05 8e-05
9.2906914e-05 7e-05
0.00012517572 6e-05
0.00021535802 5e-05
0.00037693706 4.5e-05
0.00038069576 4.49e-05
0.00038933694 4.48e-05
0.00039821009 4.47e-05
0.00040676982 4.46e-05
0.00042245461 4.45e-05
0.00052124163 4.4e-05
0.00054129053 4.395e-05
0.0076020224 4.2e-05
0.0086160898 4.1e-05
0.0093138102 4e-05
0.012732473 3e-05
0.015037645 2e-05
0.016281205 1e-05
