# Supplementary material for: Onset of criticality in hyper-auxetic polymer networks
Source: Nat Commun. 2022 Jan 26;13:527. doi: 10.1038/s41467-022-28026-z (PMC8791937; doi:10.1038/s41467-022-28026-z)
Supplement: Supplementary file 2 — Source Data [file 41467_2022_28026_MOESM2_ESM.zip › RAWdata/Fig4/Panel_b/c_0.32.txt]

4.48465e-05 0.001
4.8466354e-05 0.0009
5.1748023e-05 0.0008
5.4816568e-05 0.0007
5.7962707e-05 0.0006
6.1393195e-05 0.0005
6.5645275e-05 0.0004
7.2269718e-05 0.0003
8.9811872e-05 0.0002
0.00011514733 0.00015
0.00015512 0.00012
0.00021972886 0.0001
0.00028811478 9e-05
0.00044549049 8e-05
0.00053147431 7.8e-05
0.00060855881 7.6e-05
0.00077420351 7.4e-05
0.0009277675 7.24e-05
0.00095548537 7.23e-05
0.00096648539 7.22e-05
0.0010304315 7.21e-05
0.0010759448 7.19e-05
0.0012704569 7.152e-05
0.0013042033 7.16e-05
0.0013188116 7.18e-05
0.0014314056 7.154e-05
0.0014385195 7.17e-05
0.0014555843 7.158e-05
0.0017004783 7.156e-05
0.0065727749 7.15e-05
0.0072219455 7.1e-05
0.0080031443 7.05e-05
0.0083014169 7e-05
0.0086903164 6.95e-05
0.0093932278 6.8e-05
0.012421668 6e-05
0.016007671 4e-05
0.018572664 2e-05
0.019622408 1e-05
