# Supplementary material for: Onset of criticality in hyper-auxetic polymer networks
Source: Nat Commun. 2022 Jan 26;13:527. doi: 10.1038/s41467-022-28026-z (PMC8791937; doi:10.1038/s41467-022-28026-z)
Supplement: Supplementary file 2 — Source Data [file 41467_2022_28026_MOESM2_ESM.zip › RAWdata/Fig4/Panel_a/P_-8.5x10e-5.txt]

50 0.00081540945
100 0.00081538776
150 0.00081531103
200 0.00081505217
250 0.00081475177
300 0.00081424516
350 0.00081355096
400 0.00081288734
450 0.0008121347
500 0.00081127859
550 0.00081037965
600 0.00080940973
650 0.00080848096
700 0.00080762304
750 0.00080676425
800 0.00080600651
850 0.00080519476
900 0.00080452292
950 0.0008038471
1000 0.00080323637
1050 0.00080252208
1100 0.00080186879
1150 0.00080122176
1200 0.00080044905
1250 0.00079983459
1300 0.00079933475
1350 0.0007988532
1400 0.00079789609
1450 0.00079684031
1500 0.00079550332
1550 0.0007941814
1600 0.0007928821
1650 0.00079162745
1700 0.00079033471
1750 0.00078902256
1800 0.00078769495
1850 0.00078640368
1900 0.00078508666
1950 0.00078383602
2000 0.00078261751
2050 0.00078140366
2100 0.00078056089
2150 0.00077986372
2200 0.00077939633
2250 0.00077898319
2300 0.00077859638
2350 0.00077824949
2400 0.00077786929
2450 0.00077751445
2500 0.00077725937
2550 0.00077702462
2600 0.0007768303
2650 0.00077670339
2700 0.00077658002
2750 0.00077637102
2800 0.00077618388
2850 0.00077599846
2900 0.00077574135
2950 0.00077554054
3000 0.00077549676
3050 0.00077538904
3100 0.00077530655
3150 0.00077516453
3200 0.00077508005
3250 0.00077509194
3300 0.00077515365
3350 0.00077522526
3400 0.00077535638
3450 0.00077542936
3500 0.00077560222
3550 0.0007758205
3600 0.00077608628
3650 0.00077632431
3700 0.00077653227
3750 0.00077659015
3800 0.00077656315
3850 0.00077666421
3900 0.00077664184
3950 0.00077661273
4000 0.00077659235
4050 0.00077662592
4100 0.00077662259
4150 0.00077655911
4200 0.00077644462
4250 0.00077640035
4300 0.00077634487
4350 0.00077607317
4400 0.00077581586
4450 0.00077537408
4500 0.00077492896
4550 0.00077473179
4600 0.00077459947
4650 0.00077450772
4700 0.00077453435
4750 0.00077466821
4800 0.00077479303
4850 0.00077504887
4900 0.00077537451
4950 0.00077555727
5000 0.00077570839
5050 0.00077585981
5100 0.00077603234
5150 0.00077610506
5200 0.0007763703
5250 0.00077661576
5300 0.00077697903
5350 0.0007773294
5400 0.00077778117
5450 0.00077836763
5500 0.00077904836
5550 0.00077985149
5600 0.0007806273
5650 0.00078143579
5700 0.00078217956
5750 0.00078286952
5800 0.00078345563
5850 0.00078388147
5900 0.00078417214
5950 0.00078429021
6000 0.0007843136
6050 0.00078432664
6100 0.00078430555
6150 0.00078436481
6200 0.00078449209
6250 0.00078484579
6300 0.00078516734
6350 0.00078569734
6400 0.00078608568
6450 0.00078643284
6500 0.00078677339
6550 0.00078715299
6600 0.00078766107
6650 0.00078825875
6700 0.00078888085
6750 0.00078960929
6800 0.00079026409
6850 0.00079089228
6900 0.00079134874
6950 0.00079176234
7000 0.00079190964
7050 0.00079189337
7100 0.00079174
7150 0.00079150771
7200 0.00079120582
7250 0.00079085717
7300 0.00079052747
7350 0.00079026932
7400 0.00079011791
7450 0.00078992954
7500 0.00078987427
7550 0.00078981762
7600 0.00078974482
7650 0.00078978655
7700 0.00078975928
7750 0.00078981891
7800 0.00078974138
7850 0.00078990862
7900 0.00078995893
7950 0.0007900107
8000 0.0007901701
8050 0.00079038906
8100 0.00079053506
8150 0.00079066357
8200 0.00079070481
8250 0.00079066117
8300 0.00079047034
8350 0.00079006046
8400 0.00078961555
8450 0.00078921456
8500 0.00078856236
8550 0.00078790819
8600 0.00078721541
8650 0.00078652447
8700 0.00078577896
8750 0.00078501158
8800 0.00078429352
8850 0.00078365004
8900 0.00078316806
8950 0.00078268366
9000 0.00078217152
9050 0.0007816427
9100 0.00078119125
9150 0.00078081395
9200 0.00078055564
9250 0.00078026299
9300 0.00078002845
9350 0.00077976822
9400 0.00077951897
9450 0.00077934354
9500 0.00077910755
9550 0.00077891549
9600 0.00077880557
9650 0.00077887323
9700 0.00077897535
9750 0.00077908984
9800 0.00077924234
9850 0.00077942563
9900 0.00077952148
9950 0.00077947084
10000 0.00077955543
10050 0.00077966717
10100 0.00077976667
10150 0.00078001181
10200 0.00078026534
10250 0.00078066135
10300 0.00078106533
10350 0.00078174564
10400 0.00078253624
10450 0.00078347507
10500 0.00078445771
10550 0.00078529803
10600 0.00078612878
10650 0.00078690003
10700 0.00078771729
10750 0.00078857075
10800 0.00078934529
10850 0.00079008165
10900 0.0007908863
10950 0.00079161749
11000 0.00079233813
11050 0.00079297094
11100 0.00079364317
11150 0.00079424109
11200 0.0007948882
11250 0.00079547717
11300 0.00079624599
11350 0.00079696738
11400 0.00079770433
11450 0.00079826773
11500 0.00079885777
11550 0.00079936308
11600 0.00079985367
11650 0.00080045575
11700 0.00080124692
11750 0.00080236631
11800 0.00080362833
11850 0.0008050283
11900 0.00080636308
11950 0.00080748563
12000 0.00080861893
12050 0.00080961044
12100 0.00081058584
12150 0.00081143928
12200 0.00081223667
12250 0.00081304612
12300 0.0008137722
12350 0.00081446476
12400 0.00081513946
12450 0.00081583838
12500 0.00081655133
12550 0.00081719737
12600 0.00081786677
12650 0.00081846572
12700 0.00081900679
12750 0.00081955337
12800 0.00082020538
12850 0.00082094138
12900 0.00082172401
12950 0.00082257552
13000 0.00082354002
13050 0.00082450677
13100 0.00082552612
13150 0.00082651167
13200 0.00082760149
13250 0.00082876319
13300 0.00083011366
13350 0.00083144767
13400 0.00083271154
13450 0.00083401249
13500 0.00083526076
13550 0.00083631704
13600 0.00083718305
13650 0.00083800771
13700 0.00083875658
13750 0.00083944372
13800 0.00084013465
13850 0.00084091159
13900 0.00084178725
13950 0.00084276537
14000 0.00084373442
14050 0.00084463553
14100 0.00084553509
14150 0.00084639089
14200 0.00084719543
14250 0.00084793436
14300 0.00084869971
14350 0.00084941487
14400 0.00085015349
14450 0.0008508063
14500 0.00085139778
14550 0.00085195341
14600 0.00085263095
14650 0.00085329572
14700 0.00085411602
14750 0.00085486441
14800 0.00085554452
14850 0.00085614887
14900 0.00085673227
14950 0.00085734382
15000 0.00085784522
15050 0.0008584314
15100 0.00085889568
15150 0.00085949824
15200 0.00086001135
15250 0.00086068061
15300 0.0008614091
15350 0.00086215734
15400 0.00086302471
15450 0.00086381939
15500 0.00086460862
15550 0.000865321
15600 0.00086597503
15650 0.00086650349
15700 0.00086699473
15750 0.00086748399
15800 0.00086777967
15850 0.00086812831
15900 0.00086836391
15950 0.00086844854
16000 0.00086852728
16050 0.00086848394
16100 0.00086855789
16150 0.00086884309
16200 0.00086920714
16250 0.00086977293
16300 0.00087055823
16350 0.00087135495
16400 0.00087198902
16450 0.00087269372
16500 0.00087335208
16550 0.0008739559
16600 0.00087448082
16650 0.00087501398
16700 0.00087555028
16750 0.00087608463
16800 0.00087657233
16850 0.00087703709
16900 0.00087742481
16950 0.00087786004
17000 0.00087821593
17050 0.00087860369
17100 0.00087912707
17150 0.00087964079
17200 0.00088017483
17250 0.00088059196
17300 0.00088115354
17350 0.00088170803
17400 0.0008821662
17450 0.00088261749
17500 0.00088318909
17550 0.00088375434
17600 0.00088411771
17650 0.0008843195
17700 0.00088454066
17750 0.00088476457
17800 0.00088505755
17850 0.00088533188
17900 0.00088570898
17950 0.00088626085
18000 0.00088680193
18050 0.00088744596
18100 0.00088793871
18150 0.00088839737
18200 0.00088876882
18250 0.00088909562
18300 0.00088948837
18350 0.00089009744
18400 0.00089086766
18450 0.00089182385
18500 0.00089289224
18550 0.00089378707
18600 0.0008947657
18650 0.00089570153
18700 0.00089654579
18750 0.00089730767
18800 0.00089807483
18850 0.00089867232
18900 0.00089911636
18950 0.00089964621
19000 0.00090021946
19050 0.00090086699
19100 0.00090146347
19150 0.00090186332
19200 0.00090204767
19250 0.00090207697
19300 0.00090202112
19350 0.00090210354
19400 0.00090196405
19450 0.00090186022
19500 0.00090175101
19550 0.00090141191
19600 0.00090122495
19650 0.00090096189
19700 0.00090053791
19750 0.00090016701
19800 0.00089977712
19850 0.00089932432
19900 0.00089899479
19950 0.00089861145
20000 0.00089818948
20050 0.00089786765
20100 0.00089764771
20150 0.00089754406
20200 0.00089750411
20250 0.00089745353
20300 0.00089744234
20350 0.00089725623
20400 0.00089712082
20450 0.00089710652
20500 0.00089738267
20550 0.00089766593
20600 0.0008981215
20650 0.000898555
20700 0.00089888683
20750 0.00089901785
20800 0.00089926272
20850 0.00089946101
20900 0.000899701
20950 0.00090003049
21000 0.00090044214
21050 0.00090081816
21100 0.0009013139
21150 0.00090182772
21200 0.00090222959
21250 0.00090273129
21300 0.0009032549
21350 0.00090368574
21400 0.00090420327
21450 0.00090467048
21500 0.00090505647
21550 0.00090552037
21600 0.00090575087
21650 0.00090603786
21700 0.00090639777
21750 0.0009067604
21800 0.00090711511
21850 0.00090732757
21900 0.00090762386
21950 0.00090784037
22000 0.00090814808
22050 0.00090836374
22100 0.00090855371
22150 0.00090878095
22200 0.00090899532
22250 0.00090909885
22300 0.00090912578
22350 0.00090904815
22400 0.00090883307
22450 0.00090862252
22500 0.00090835492
22550 0.00090800967
22600 0.00090766447
22650 0.00090713838
22700 0.00090647498
22750 0.00090575552
22800 0.00090507188
22850 0.00090444208
22900 0.00090410672
22950 0.00090377731
23000 0.00090345472
23050 0.00090329213
23100 0.00090300479
23150 0.00090259391
23200 0.0009022976
23250 0.00090208086
23300 0.00090163323
23350 0.00090120882
23400 0.00090067392
23450 0.00090019959
23500 0.00089982754
23550 0.00089933383
23600 0.00089872571
23650 0.00089796758
23700 0.00089732544
23750 0.00089675081
23800 0.00089616428
23850 0.00089567032
23900 0.00089515036
23950 0.00089455133
24000 0.00089379826
24050 0.00089286471
24100 0.00089181827
24150 0.00089058496
24200 0.00088930941
24250 0.00088817955
24300 0.00088709472
24350 0.00088613042
24400 0.00088520426
24450 0.00088434119
24500 0.00088374607
24550 0.00088318707
24600 0.00088267703
24650 0.00088219298
24700 0.00088151599
24750 0.00088088251
24800 0.00088046302
24850 0.0008800389
24900 0.00087968027
24950 0.00087934573
25000 0.00087893135
25050 0.00087858009
25100 0.00087812844
25150 0.00087756106
25200 0.00087696854
25250 0.00087617244
25300 0.00087542637
25350 0.0008746687
25400 0.00087368294
25450 0.00087272716
25500 0.00087168291
25550 0.00087071539
25600 0.00086972256
25650 0.00086879276
25700 0.00086789596
25750 0.00086702482
25800 0.00086610234
25850 0.00086522507
25900 0.00086415783
25950 0.00086294604
26000 0.0008619132
26050 0.00086110241
26100 0.00086047253
26150 0.00085997082
26200 0.00085954794
26250 0.00085926883
26300 0.00085923237
26350 0.00085910797
26400 0.00085905262
26450 0.00085867785
26500 0.00085817077
26550 0.00085786081
26600 0.00085758548
26650 0.00085744738
26700 0.00085709847
26750 0.00085681867
26800 0.00085646858
26850 0.00085605686
26900 0.00085574455
26950 0.00085550363
27000 0.0008552968
27050 0.00085513129
27100 0.0008550906
27150 0.00085500339
27200 0.00085509771
27250 0.00085506344
27300 0.00085487192
27350 0.00085473322
27400 0.00085449045
27450 0.00085415175
27500 0.00085386493
27550 0.00085362187
27600 0.00085319913
27650 0.00085281467
27700 0.00085234022
27750 0.00085171631
27800 0.00085120339
27850 0.00085066932
27900 0.00085014034
27950 0.00084986884
28000 0.00084950462
28050 0.00084911973
28100 0.0008486481
28150 0.00084822146
28200 0.00084765728
28250 0.00084718458
28300 0.00084661428
28350 0.00084606116
28400 0.000845556
28450 0.000845023
28500 0.00084459747
28550 0.00084406351
28600 0.00084366004
28650 0.0008431657
28700 0.00084263131
28750 0.00084214883
28800 0.00084179879
28850 0.00084138198
28900 0.00084087161
28950 0.00084029009
29000 0.00083985983
29050 0.0008395291
29100 0.00083925712
29150 0.00083909052
29200 0.00083907065
29250 0.000839173
29300 0.0008392633
29350 0.00083948363
29400 0.00083977237
29450 0.00084002203
29500 0.00084031991
29550 0.00084060947
29600 0.00084095068
29650 0.00084117186
29700 0.00084152752
29750 0.00084183362
29800 0.00084231291
29850 0.00084275183
29900 0.00084324488
29950 0.00084356268
30000 0.00084379047
30050 0.0008439124
30100 0.0008439272
30150 0.00084398026
30200 0.00084386648
30250 0.00084381263
30300 0.00084380223
30350 0.00084364144
30400 0.00084356898
30450 0.00084336936
30500 0.00084324552
30550 0.00084313781
30600 0.0008429985
30650 0.00084291216
30700 0.0008427389
30750 0.00084280685
30800 0.00084287945
30850 0.00084302241
30900 0.00084317323
30950 0.00084338436
31000 0.00084354852
31050 0.00084374871
31100 0.00084388169
31150 0.00084409703
31200 0.00084431587
31250 0.00084435936
31300 0.0008444133
31350 0.00084437385
31400 0.00084422111
31450 0.00084406778
31500 0.00084403339
31550 0.0008440722
31600 0.00084399217
31650 0.00084381981
31700 0.00084368649
31750 0.00084359016
31800 0.00084333558
31850 0.00084317256
31900 0.00084288104
31950 0.00084262477
32000 0.0008423891
32050 0.00084191486
32100 0.00084147385
32150 0.00084097335
32200 0.00084048825
32250 0.00083997182
32300 0.00083929738
32350 0.00083865735
32400 0.00083798994
32450 0.00083730224
32500 0.00083656807
32550 0.00083576235
32600 0.000835109
32650 0.00083417915
32700 0.00083327859
32750 0.00083215974
32800 0.00083117918
32850 0.00083009511
32900 0.00082899473
32950 0.00082798904
33000 0.00082702049
33050 0.00082603434
33100 0.00082493862
33150 0.00082390904
33200 0.00082284053
33250 0.00082195523
33300 0.00082111571
33350 0.00082035275
33400 0.0008196597
33450 0.00081891876
33500 0.00081820145
33550 0.00081748136
33600 0.00081698734
33650 0.00081646817
33700 0.00081589617
33750 0.00081527502
33800 0.00081447805
33850 0.00081370529
33900 0.00081322529
33950 0.00081285928
34000 0.00081260195
34050 0.00081240345
34100 0.00081229515
34150 0.00081230928
34200 0.00081231611
34250 0.00081231325
34300 0.00081242497
34350 0.00081266024
34400 0.00081287542
34450 0.00081319076
34500 0.00081354504
34550 0.00081407063
34600 0.00081458901
34650 0.00081526145
34700 0.00081576266
34750 0.00081618581
34800 0.00081670643
34850 0.00081709982
34900 0.00081754221
34950 0.00081801474
35000 0.0008185255
35050 0.00081912578
35100 0.00081989559
35150 0.00082069522
35200 0.00082155748
35250 0.00082228423
35300 0.00082297362
35350 0.00082353893
35400 0.00082407403
35450 0.00082464661
35500 0.00082503333
35550 0.00082558739
35600 0.00082617093
35650 0.0008267174
35700 0.00082735024
35750 0.00082796064
35800 0.00082853367
35850 0.00082919688
35900 0.00082992288
35950 0.00083060449
36000 0.00083135408
36050 0.00083221861
36100 0.00083291055
36150 0.00083353999
36200 0.00083407692
36250 0.00083466684
36300 0.00083518052
36350 0.00083566025
36400 0.00083602839
36450 0.00083648308
36500 0.00083707642
36550 0.00083780384
36600 0.00083868961
36650 0.00083969416
36700 0.00084083699
36750 0.00084195779
36800 0.00084308698
36850 0.00084403435
36900 0.00084487549
36950 0.00084564195
37000 0.00084620702
37050 0.00084677843
37100 0.00084718683
37150 0.00084759321
37200 0.00084794264
37250 0.00084826308
37300 0.00084850584
37350 0.00084880961
37400 0.00084906819
37450 0.00084928654
37500 0.00084940787
37550 0.00084943746
37600 0.0008493544
37650 0.00084943538
37700 0.00084942579
37750 0.0008493376
37800 0.00084922928
37850 0.00084910447
37900 0.00084912339
37950 0.00084908671
38000 0.00084899963
38050 0.00084881833
38100 0.00084857192
38150 0.00084832864
38200 0.00084812737
38250 0.00084819456
38300 0.00084824864
38350 0.00084845588
38400 0.00084848991
38450 0.000848497
38500 0.00084852169
38550 0.00084858169
38600 0.00084858535
38650 0.00084859779
38700 0.00084860972
38750 0.00084862267
38800 0.00084847272
38850 0.00084826916
38900 0.00084802961
38950 0.00084788539
39000 0.0008477849
39050 0.00084768841
39100 0.00084743449
39150 0.00084712859
39200 0.00084671417
39250 0.00084609857
39300 0.0008453459
39350 0.0008445166
39400 0.00084369392
39450 0.00084279892
39500 0.00084189927
39550 0.00084089822
39600 0.00083963408
39650 0.00083817205
39700 0.00083678766
39750 0.0008354143
39800 0.00083397714
39850 0.00083279121
39900 0.0008314209
39950 0.00083011581
40000 0.00082887713
40050 0.00082775612
40100 0.00082679932
40150 0.00082591475
40200 0.00082504112
40250 0.00082421161
40300 0.0008233295
40350 0.00082248666
40400 0.00082178739
40450 0.00082122737
40500 0.00082095379
40550 0.00082065859
40600 0.00082038699
40650 0.00082010705
40700 0.00082004584
40750 0.00081990087
40800 0.00081975647
40850 0.00081935243
40900 0.00081893407
40950 0.00081865025
41000 0.00081843043
41050 0.00081833489
41100 0.00081840492
41150 0.00081848687
41200 0.000818492
41250 0.00081840297
41300 0.00081812159
41350 0.00081801877
41400 0.00081779691
41450 0.00081768626
41500 0.00081784172
41550 0.00081800233
41600 0.00081829159
41650 0.00081844807
41700 0.00081868223
41750 0.00081872248
41800 0.00081875263
41850 0.00081878327
41900 0.00081888482
41950 0.00081906656
42000 0.00081933669
42050 0.00081963755
42100 0.00082011982
42150 0.0008205327
42200 0.00082101005
42250 0.00082144938
42300 0.0008220601
42350 0.00082259935
42400 0.00082323359
42450 0.00082392416
42500 0.00082468539
42550 0.00082563044
42600 0.00082650518
42650 0.00082731153
42700 0.00082815962
42750 0.00082893845
42800 0.00082980795
42850 0.00083063513
42900 0.00083164061
42950 0.00083255756
43000 0.00083331401
43050 0.00083398359
43100 0.00083455615
43150 0.00083518022
43200 0.00083577273
43250 0.00083640764
43300 0.00083713761
43350 0.00083789526
43400 0.00083867868
43450 0.00083944723
43500 0.00084011106
43550 0.0008406127
43600 0.00084117571
43650 0.00084162718
43700 0.00084208459
43750 0.00084259153
43800 0.00084292296
43850 0.00084329633
43900 0.00084364365
43950 0.00084403181
44000 0.00084438743
44050 0.00084470691
44100 0.0008450113
44150 0.00084543344
44200 0.00084576537
44250 0.00084613429
44300 0.00084649252
44350 0.00084686224
44400 0.00084709939
44450 0.00084733059
44500 0.0008475944
44550 0.00084775441
44600 0.0008478636
44650 0.00084792651
44700 0.00084801098
44750 0.00084816691
44800 0.00084833072
44850 0.00084861981
44900 0.00084884558
44950 0.00084918163
45000 0.00084945548
45050 0.00084960345
45100 0.00084960075
45150 0.00084958627
45200 0.00084982255
45250 0.00085018365
45300 0.00085062481
45350 0.00085121295
45400 0.00085161687
45450 0.00085204884
45500 0.00085231626
45550 0.00085255437
45600 0.00085278448
45650 0.00085284437
45700 0.0008527739
45750 0.00085273027
45800 0.00085276263
45850 0.00085288724
45900 0.00085305328
45950 0.00085324347
46000 0.00085354433
46050 0.00085354753
46100 0.00085364819
46150 0.00085369436
46200 0.00085361585
46250 0.000853694
46300 0.00085379781
46350 0.00085406873
46400 0.00085446843
46450 0.00085501025
46500 0.0008555444
46550 0.00085597239
46600 0.00085646904
46650 0.0008571495
46700 0.00085790376
46750 0.00085856189
46800 0.00085923972
46850 0.00085974578
46900 0.00086046652
46950 0.00086126256
47000 0.00086206484
47050 0.00086294983
47100 0.00086363544
47150 0.0008642667
47200 0.00086484551
47250 0.00086555938
47300 0.00086626004
47350 0.00086699268
47400 0.00086767719
47450 0.00086828082
47500 0.00086874583
47550 0.00086896783
47600 0.00086920457
47650 0.00086939094
47700 0.00086960139
47750 0.00086969917
47800 0.00086989285
47850 0.00087013562
47900 0.00087050368
47950 0.00087092948
48000 0.00087141313
48050 0.00087204135
48100 0.00087246453
48150 0.00087302742
48200 0.0008734709
48250 0.00087372032
48300 0.00087384801
48350 0.00087386505
48400 0.00087403266
48450 0.00087426403
48500 0.00087455274
48550 0.00087488427
48600 0.00087517267
48650 0.00087525339
48700 0.00087528522
48750 0.00087527219
48800 0.00087506184
48850 0.00087486065
48900 0.0008747171
48950 0.00087456316
49000 0.00087435577
49050 0.00087423547
49100 0.00087404575
49150 0.00087379919
49200 0.00087354921
49250 0.00087328166
49300 0.0008731642
49350 0.00087297276
49400 0.00087275943
49450 0.00087240952
49500 0.00087234522
49550 0.00087231455
49600 0.00087234079
49650 0.00087246823
49700 0.00087246298
49750 0.00087247686
49800 0.00087246959
49850 0.00087236796
49900 0.00087246684
49950 0.00087261948
50000 0.00087281011
50050 0.00087302963
50100 0.00087312292
50150 0.0008732374
50200 0.00087327905
50250 0.00087301585
50300 0.00087278172
50350 0.0008726655
50400 0.00087248951
50450 0.00087232224
50500 0.00087208382
50550 0.00087184764
50600 0.00087135916
50650 0.00087078241
50700 0.00087026791
50750 0.00086979717
50800 0.00086943978
50850 0.00086929677
50900 0.00086913266
50950 0.00086910449
51000 0.00086894123
51050 0.00086885305
51100 0.00086867153
51150 0.00086854769
51200 0.00086841559
51250 0.0008683563
51300 0.00086831955
51350 0.00086816463
51400 0.00086794081
51450 0.00086755557
51500 0.00086717992
51550 0.00086668708
51600 0.00086627328
51650 0.00086596301
51700 0.00086576971
51750 0.00086552747
51800 0.00086519903
51850 0.00086495365
51900 0.00086471293
51950 0.0008645396
52000 0.00086451512
52050 0.00086470423
52100 0.00086490317
52150 0.00086521492
52200 0.00086539788
52250 0.00086555632
52300 0.00086568441
52350 0.00086583322
52400 0.00086608613
52450 0.00086641707
52500 0.00086675534
52550 0.00086694497
52600 0.00086710056
52650 0.00086716145
52700 0.00086726025
52750 0.00086743579
52800 0.00086771152
52850 0.00086821136
52900 0.00086879859
52950 0.00086948902
53000 0.00087016218
53050 0.00087084424
53100 0.00087161699
53150 0.00087234871
53200 0.00087314678
53250 0.00087400791
53300 0.00087493109
53350 0.00087610123
53400 0.00087751236
53450 0.00087908217
53500 0.00088071217
53550 0.00088234953
53600 0.00088395326
53650 0.00088534705
53700 0.00088679384
53750 0.00088814417
53800 0.00088943824
53850 0.0008907385
53900 0.0008920029
53950 0.00089302761
54000 0.00089400698
54050 0.0008948604
54100 0.00089567862
54150 0.00089661538
54200 0.00089742769
54250 0.00089803398
54300 0.00089862861
54350 0.00089908196
54400 0.0008994859
54450 0.00089990757
54500 0.00090030786
54550 0.000900827
54600 0.00090130424
54650 0.00090189274
54700 0.00090234793
54750 0.00090289447
54800 0.00090330667
54850 0.00090379033
54900 0.00090417451
54950 0.00090461328
55000 0.00090508064
55050 0.0009054288
55100 0.00090588962
55150 0.00090623868
55200 0.00090660206
55250 0.00090708448
55300 0.00090771189
55350 0.00090849855
55400 0.00090944891
55450 0.00091053251
55500 0.00091142979
55550 0.00091243021
55600 0.00091338128
55650 0.00091425754
55700 0.00091516882
55750 0.00091610645
55800 0.00091697443
55850 0.0009179183
55900 0.00091885961
55950 0.00091979967
56000 0.00092071229
56050 0.00092172357
56100 0.00092266489
56150 0.00092345144
56200 0.0009243715
56250 0.00092536179
56300 0.00092641722
56350 0.00092753068
56400 0.00092864026
56450 0.0009295597
56500 0.00093021299
56550 0.00093088332
56600 0.0009315344
56650 0.00093217931
56700 0.00093294065
56750 0.00093366164
56800 0.00093440666
56850 0.00093511631
56900 0.00093578282
56950 0.00093628773
57000 0.00093673185
57050 0.00093698724
57100 0.00093705109
57150 0.0009369055
57200 0.00093662992
57250 0.00093632124
57300 0.00093591007
57350 0.00093540122
57400 0.00093496559
57450 0.00093440596
57500 0.00093383248
57550 0.00093321537
57600 0.00093253727
57650 0.00093185614
57700 0.00093137424
57750 0.00093080414
57800 0.00093034651
57850 0.00093004524
57900 0.00092988093
57950 0.00092994418
58000 0.00093000276
58050 0.00093016312
58100 0.00093038755
58150 0.00093049158
58200 0.00093055169
58250 0.00093082447
58300 0.00093112848
58350 0.00093157703
58400 0.00093206535
58450 0.00093232435
58500 0.00093260945
58550 0.00093275933
58600 0.00093262815
58650 0.00093231139
58700 0.00093177848
58750 0.00093116499
58800 0.00093055299
58850 0.00093017869
58900 0.00092985424
58950 0.00092973447
59000 0.00092958501
59050 0.00092932669
59100 0.00092902354
59150 0.00092848813
59200 0.00092804185
59250 0.00092773614
59300 0.0009273186
59350 0.00092719176
59400 0.00092702846
59450 0.00092692447
59500 0.00092672941
59550 0.00092651465
59600 0.00092636984
59650 0.00092623367
59700 0.0009260953
59750 0.00092603858
59800 0.00092590783
59850 0.00092573822
59900 0.00092553498
59950 0.00092515174
60000 0.00092484448
60050 0.00092463573
60100 0.0009245347
60150 0.00092420086
60200 0.00092375156
60250 0.00092317029
60300 0.00092255189
60350 0.00092180145
60400 0.00092092375
60450 0.00092002762
60500 0.00091921084
60550 0.00091840225
60600 0.00091768423
60650 0.00091681038
60700 0.00091602183
60750 0.00091514842
60800 0.00091423133
60850 0.0009131257
60900 0.00091202218
60950 0.0009109774
61000 0.00090977791
61050 0.00090863985
61100 0.00090759195
61150 0.00090664167
61200 0.00090570798
61250 0.00090474745
61300 0.00090379796
61350 0.0009028748
61400 0.00090181525
61450 0.00090072672
61500 0.0008996034
61550 0.00089846339
61600 0.00089760968
61650 0.00089679966
61700 0.00089615002
61750 0.00089557119
61800 0.0008951619
61850 0.00089482893
61900 0.00089455987
61950 0.00089431256
62000 0.00089425042
62050 0.00089427313
62100 0.00089436899
62150 0.00089445826
62200 0.00089449825
62250 0.00089456161
62300 0.00089478771
62350 0.00089504573
62400 0.00089539876
62450 0.00089584368
62500 0.00089624925
62550 0.00089660689
62600 0.00089695577
62650 0.00089737672
62700 0.00089785846
62750 0.00089840575
62800 0.00089891328
62850 0.00089944893
62900 0.00089990767
62950 0.00090025507
63000 0.0009004396
63050 0.00090070558
63100 0.00090095865
63150 0.000901332
63200 0.00090161975
63250 0.00090201499
63300 0.00090261103
63350 0.00090324855
63400 0.00090397662
63450 0.00090462011
63500 0.00090536663
63550 0.00090602408
63600 0.00090693606
63650 0.00090779523
63700 0.00090858797
63750 0.00090929215
63800 0.00091016446
63850 0.00091102719
63900 0.00091197772
63950 0.00091299118
64000 0.00091398613
64050 0.00091470889
64100 0.00091546705
64150 0.00091610023
64200 0.00091664924
64250 0.00091726594
64300 0.00091775892
64350 0.00091835988
64400 0.00091888859
64450 0.0009191777
64500 0.00091954419
64550 0.00091969272
64600 0.00091967036
64650 0.00091965071
64700 0.00091964889
64750 0.00091956953
64800 0.00091925745
64850 0.00091893168
64900 0.00091874814
64950 0.00091847182
65000 0.00091828977
65050 0.00091800386
65100 0.00091754583
65150 0.00091705463
65200 0.00091651579
65250 0.00091586056
65300 0.0009150404
65350 0.00091423953
65400 0.0009136369
65450 0.00091306256
65500 0.00091240156
65550 0.00091169631
65600 0.00091098335
65650 0.0009103191
65700 0.00090979154
65750 0.00090908696
65800 0.00090837398
65850 0.00090759351
65900 0.00090679788
65950 0.00090600795
66000 0.00090536366
66050 0.00090459638
66100 0.00090375886
66150 0.00090279194
66200 0.00090180847
66250 0.0009008191
66300 0.00089983537
66350 0.00089907789
66400 0.00089825356
66450 0.00089748277
66500 0.00089681514
66550 0.00089630019
66600 0.00089573905
66650 0.00089509577
66700 0.00089442404
66750 0.0008936894
66800 0.00089279807
66850 0.00089195137
66900 0.00089119023
66950 0.00089070745
67000 0.0008902576
67050 0.00088987
67100 0.00088945558
67150 0.00088902757
67200 0.00088866003
67250 0.00088837397
67300 0.0008882622
67350 0.000888198
67400 0.00088830939
67450 0.00088850966
67500 0.00088866633
67550 0.00088878583
67600 0.00088887398
67650 0.00088892113
67700 0.00088901734
67750 0.00088920009
67800 0.00088953796
67850 0.00089000626
67900 0.00089060882
67950 0.00089108581
68000 0.00089161993
68050 0.00089226629
68100 0.00089299169
68150 0.00089367886
68200 0.0008943413
68250 0.00089481791
68300 0.00089531878
68350 0.00089581831
68400 0.00089627798
68450 0.00089671941
68500 0.00089714531
68550 0.00089768095
68600 0.00089820374
68650 0.00089871158
68700 0.00089937157
68750 0.00090016998
68800 0.00090098205
68850 0.00090191266
68900 0.00090274386
68950 0.00090357258
69000 0.00090436698
69050 0.00090525612
69100 0.00090614456
69150 0.00090683862
69200 0.00090746971
69250 0.00090804586
69300 0.00090896612
69350 0.0009098733
69400 0.00091075932
69450 0.00091159434
69500 0.00091242458
69550 0.00091313876
69600 0.0009137981
69650 0.0009143282
69700 0.00091470641
69750 0.0009151153
69800 0.00091535922
69850 0.00091555947
69900 0.00091588858
69950 0.00091607523
70000 0.00091630168
70050 0.00091675657
70100 0.00091735613
70150 0.00091795286
70200 0.00091853832
70250 0.00091924968
70300 0.00091992966
70350 0.00092056475
70400 0.00092121125
70450 0.00092171217
70500 0.00092231237
70550 0.00092278504
70600 0.00092331301
70650 0.00092382869
70700 0.00092413924
70750 0.00092446268
70800 0.00092496697
70850 0.00092554027
70900 0.00092618899
70950 0.00092680641
71000 0.00092745135
71050 0.00092814849
71100 0.00092861745
71150 0.00092908773
71200 0.00092948795
71250 0.00092999647
71300 0.00093065786
71350 0.00093124771
71400 0.00093164066
71450 0.00093205514
71500 0.00093232086
71550 0.00093246633
71600 0.00093255052
71650 0.00093272713
71700 0.00093285151
71750 0.00093297911
71800 0.00093312556
71850 0.00093338828
71900 0.00093343493
71950 0.00093350327
72000 0.00093366887
72050 0.00093392786
72100 0.0009342428
72150 0.00093452853
72200 0.00093472626
72250 0.00093483777
72300 0.00093493238
72350 0.00093508933
72400 0.00093530567
72450 0.00093538386
72500 0.00093530957
72550 0.00093517013
72600 0.0009349668
72650 0.00093485251
72700 0.00093474837
72750 0.00093476052
72800 0.0009348214
72850 0.00093457133
72900 0.0009342887
72950 0.0009340362
73000 0.00093390928
73050 0.00093383085
73100 0.00093386663
73150 0.00093393603
73200 0.00093412669
73250 0.00093429825
73300 0.00093429753
73350 0.00093407096
73400 0.00093367268
73450 0.0009334075
73500 0.00093324241
73550 0.00093304012
73600 0.00093278059
73650 0.00093235707
73700 0.00093179149
73750 0.00093112853
73800 0.00093057002
73850 0.00093004209
73900 0.00092937967
73950 0.00092863374
74000 0.00092814074
74050 0.00092777281
74100 0.00092740604
74150 0.00092717392
74200 0.000927017
74250 0.00092673584
74300 0.00092644963
74350 0.00092599728
74400 0.00092533208
74450 0.00092465396
74500 0.0009239225
74550 0.00092326425
74600 0.00092261524
74650 0.00092204008
74700 0.00092168817
74750 0.00092147259
74800 0.00092132034
74850 0.00092102964
74900 0.0009207421
74950 0.00092062744
75000 0.0009205012
75050 0.00092045447
75100 0.00092047187
75150 0.00092039248
75200 0.00092025348
75250 0.0009199378
75300 0.0009196795
75350 0.00091944203
75400 0.00091902011
75450 0.00091879393
75500 0.00091859438
75550 0.00091845473
75600 0.0009183488
75650 0.00091831563
75700 0.00091828528
75750 0.00091813016
75800 0.00091802354
75850 0.00091769511
75900 0.00091733883
75950 0.00091694035
76000 0.0009165976
76050 0.00091631143
76100 0.00091597184
76150 0.00091556181
76200 0.00091530969
76250 0.00091508857
76300 0.00091498458
76350 0.00091485269
76400 0.00091460664
76450 0.00091448349
76500 0.00091427717
76550 0.00091427356
76600 0.0009142396
76650 0.00091430984
76700 0.00091440709
76750 0.00091447611
76800 0.0009145448
76850 0.00091450979
76900 0.00091443184
76950 0.00091444353
77000 0.00091450714
77050 0.00091462278
77100 0.00091481596
77150 0.00091509351
77200 0.00091546816
77250 0.00091582981
77300 0.0009161547
77350 0.00091656349
77400 0.00091704803
77450 0.00091736441
77500 0.00091767536
77550 0.0009181597
77600 0.00091882442
77650 0.00091971721
77700 0.00092092595
77750 0.00092226052
77800 0.00092360559
77850 0.00092497511
77900 0.00092642926
77950 0.00092798634
78000 0.00092967371
78050 0.00093131274
78100 0.00093278177
78150 0.00093403458
78200 0.00093507074
78250 0.00093579868
78300 0.00093644984
78350 0.00093714476
78400 0.00093784561
78450 0.00093860435
78500 0.00093946287
78550 0.00094029755
78600 0.00094108352
78650 0.00094199256
78700 0.00094278358
78750 0.00094352424
78800 0.00094418334
78850 0.00094465111
78900 0.00094523278
78950 0.00094569264
79000 0.0009461871
79050 0.00094647507
79100 0.00094674543
79150 0.00094704033
79200 0.00094723269
79250 0.00094742148
79300 0.00094769345
79350 0.00094794578
79400 0.0009481986
79450 0.00094845953
79500 0.00094864362
79550 0.0009488378
79600 0.00094895291
79650 0.0009489469
79700 0.00094907149
79750 0.0009491034
79800 0.0009490365
79850 0.00094900706
79900 0.00094916561
79950 0.00094955634
80000 0.00094977163
80050 0.00094989768
80100 0.00094998177
80150 0.00095013056
80200 0.0009503265
80250 0.00095062839
80300 0.00095102411
80350 0.00095139858
80400 0.00095157062
80450 0.0009517052
80500 0.00095168804
80550 0.00095146264
80600 0.00095133141
80650 0.0009511845
80700 0.00095120956
80750 0.000951104
80800 0.00095071697
80850 0.00095031928
80900 0.0009497513
80950 0.00094935117
81000 0.00094907237
81050 0.00094881405
81100 0.00094848433
81150 0.00094802145
81200 0.00094761966
81250 0.00094728976
81300 0.00094709609
81350 0.00094705245
81400 0.00094694181
81450 0.00094705729
81500 0.00094717377
81550 0.00094747388
81600 0.00094779823
81650 0.00094819477
81700 0.00094860712
81750 0.00094912672
81800 0.00094947758
81850 0.00094988028
81900 0.00095036264
81950 0.00095076591
82000 0.00095117761
82050 0.00095148792
82100 0.00095192634
82150 0.00095243586
82200 0.00095314267
82250 0.00095403903
82300 0.0009550308
82350 0.0009559696
82400 0.00095697052
82450 0.00095784092
82500 0.00095874756
82550 0.0009595115
82600 0.00096019788
82650 0.00096075661
82700 0.00096108743
82750 0.0009614841
82800 0.00096177075
82850 0.00096217871
82900 0.00096270397
82950 0.00096320882
83000 0.00096370718
83050 0.00096424085
83100 0.00096461003
83150 0.00096515538
83200 0.00096564748
83250 0.00096610138
83300 0.00096645313
83350 0.00096662171
83400 0.00096669104
83450 0.00096670871
83500 0.0009665064
83550 0.00096626883
83600 0.00096583442
83650 0.00096527091
83700 0.0009647142
83750 0.00096410888
83800 0.00096345351
83850 0.00096285057
83900 0.00096209927
83950 0.00096124697
84000 0.0009602632
84050 0.00095934442
84100 0.00095842011
84150 0.00095742233
84200 0.00095660374
84250 0.00095562706
84300 0.0009548089
84350 0.00095417444
84400 0.00095344141
84450 0.00095277961
84500 0.00095196353
84550 0.00095107289
84600 0.00095031125
84650 0.00094947317
84700 0.0009485689
84750 0.0009476031
84800 0.00094656995
84850 0.00094567583
84900 0.0009449369
84950 0.00094418924
85000 0.00094342671
85050 0.00094279687
85100 0.00094232349
85150 0.00094200775
85200 0.00094155269
85250 0.00094116634
85300 0.0009408587
85350 0.00094048349
85400 0.0009401863
85450 0.00093992304
85500 0.00093959211
85550 0.00093942228
85600 0.00093926407
85650 0.00093944972
85700 0.00093980428
85750 0.00094038552
85800 0.00094098635
85850 0.00094171808
85900 0.00094244905
85950 0.00094316382
86000 0.00094376153
86050 0.00094448471
86100 0.0009452252
86150 0.00094606039
86200 0.00094683662
86250 0.00094763554
86300 0.0009485954
86350 0.00094954063
86400 0.00095049676
86450 0.00095111351
86500 0.00095173774
86550 0.00095224824
86600 0.00095287485
86650 0.00095360366
86700 0.00095437215
86750 0.00095513919
86800 0.00095603619
86850 0.00095690291
86900 0.00095770779
86950 0.00095834835
87000 0.00095887627
87050 0.00095942633
87100 0.00095990916
87150 0.00096040813
87200 0.00096078637
87250 0.00096127437
87300 0.00096181571
87350 0.00096235859
87400 0.00096293869
87450 0.00096354453
87500 0.00096391274
87550 0.00096429079
87600 0.00096474316
87650 0.00096513447
87700 0.00096541614
87750 0.00096563187
87800 0.00096592945
87850 0.0009660833
87900 0.00096617458
87950 0.0009661493
88000 0.00096615549
88050 0.00096627431
88100 0.00096636597
88150 0.0009664714
88200 0.00096650275
88250 0.00096673257
88300 0.00096690944
88350 0.00096707367
88400 0.00096722897
88450 0.00096724894
88500 0.00096744667
88550 0.00096743288
88600 0.00096744818
88650 0.00096732195
88700 0.00096705073
88750 0.00096676801
88800 0.00096658313
88850 0.00096636574
88900 0.0009662044
88950 0.00096612709
89000 0.00096598577
89050 0.00096600722
89100 0.00096587883
89150 0.0009654264
89200 0.00096504956
89250 0.00096467292
89300 0.000964327
89350 0.00096398792
89400 0.00096371072
89450 0.0009635227
89500 0.00096324079
89550 0.00096275497
89600 0.00096232914
89650 0.00096188298
89700 0.00096147301
89750 0.00096121943
89800 0.00096085723
89850 0.00096041672
89900 0.0009598666
89950 0.0009595687
90000 0.00095934352
90050 0.00095916751
90100 0.00095914744
90150 0.00095912289
90200 0.00095908736
90250 0.00095910358
90300 0.00095913797
90350 0.00095919507
90400 0.00095928389
90450 0.00095937692
90500 0.00095917437
90550 0.000958871
90600 0.0009585988
90650 0.00095821782
90700 0.00095793919
90750 0.00095775586
90800 0.00095754961
90850 0.000957288
90900 0.00095711093
90950 0.00095708485
91000 0.00095695652
91050 0.00095713738
91100 0.0009573987
91150 0.00095766288
91200 0.00095811703
91250 0.00095850806
91300 0.0009590504
91350 0.00095970158
91400 0.00096021282
91450 0.00096066074
91500 0.00096098802
91550 0.00096120014
91600 0.00096131129
91650 0.0009614249
91700 0.00096147539
91750 0.00096154502
91800 0.00096166057
91850 0.00096187442
91900 0.00096217152
91950 0.00096258876
92000 0.00096298892
92050 0.00096341117
92100 0.00096396197
92150 0.00096458907
92200 0.00096520538
92250 0.00096598636
92300 0.00096665179
92350 0.00096733811
92400 0.0009679886
92450 0.00096861885
92500 0.00096921278
92550 0.00096995723
92600 0.00097089451
92650 0.00097203813
92700 0.00097330745
92750 0.00097463957
92800 0.00097587151
92850 0.00097708158
92900 0.00097796335
92950 0.00097868822
93000 0.00097924563
93050 0.00097973759
93100 0.00098026153
93150 0.00098065434
93200 0.0009809797
93250 0.00098126956
93300 0.00098157141
93350 0.0009818558
93400 0.0009821023
93450 0.00098245819
93500 0.00098277909
93550 0.00098291829
93600 0.00098295754
93650 0.0009830441
93700 0.00098310077
93750 0.00098335301
93800 0.00098367298
93850 0.00098387035
93900 0.0009840278
93950 0.00098409819
94000 0.00098410941
94050 0.00098399894
94100 0.00098399726
94150 0.00098375056
94200 0.00098353019
94250 0.00098316648
94300 0.00098273648
94350 0.00098222888
94400 0.00098168723
94450 0.00098108638
94500 0.00098068721
94550 0.00098038658
94600 0.00098013816
94650 0.00097993198
94700 0.00097965192
94750 0.00097931022
94800 0.00097904335
94850 0.000978528
94900 0.00097811281
94950 0.00097766208
95000 0.00097714035
95050 0.00097659267
95100 0.0009760103
95150 0.00097532331
95200 0.00097466364
95250 0.00097405898
95300 0.00097341016
95350 0.0009728045
95400 0.00097215806
95450 0.00097153179
95500 0.00097099076
95550 0.00097066256
95600 0.00097034067
95650 0.00097002106
95700 0.00096975645
95750 0.00096950742
95800 0.00096926671
95850 0.00096920261
95900 0.00096906688
95950 0.00096876054
96000 0.00096845766
96050 0.00096822214
96100 0.00096824985
96150 0.00096827685
96200 0.0009685864
96250 0.00096883907
96300 0.00096915409
96350 0.00096953205
96400 0.00097019485
96450 0.00097094311
96500 0.00097177315
96550 0.00097239504
96600 0.00097293325
96650 0.00097323829
96700 0.00097366494
96750 0.00097408138
96800 0.0009746572
96850 0.0009753208
96900 0.00097597152
96950 0.00097654576
97000 0.00097718338
97050 0.00097768755
97100 0.00097811517
97150 0.00097872303
97200 0.00097946116
97250 0.00098037386
97300 0.00098139626
97350 0.00098246866
97400 0.00098359934
97450 0.00098491216
97500 0.0009866152
97550 0.0009883765
97600 0.00099032908
97650 0.00099245285
97700 0.00099449353
97750 0.00099625577
97800 0.00099793177
97850 0.00099971283
97900 0.0010015893
97950 0.0010033563
98000 0.0010051703
98050 0.0010069151
98100 0.0010082628
98150 0.0010095704
98200 0.0010106543
98250 0.0010117502
98300 0.0010126742
98350 0.0010133415
98400 0.0010138282
98450 0.0010143737
98500 0.0010149664
98550 0.0010155159
98600 0.0010160883
98650 0.0010166479
98700 0.0010170482
98750 0.0010175195
98800 0.0010178161
98850 0.0010181187
98900 0.0010185324
98950 0.0010189594
99000 0.0010194224
99050 0.0010199
99100 0.0010203433
99150 0.001021084
99200 0.0010218439
99250 0.001022516
99300 0.0010233926
99350 0.0010242203
99400 0.0010250213
99450 0.0010258568
99500 0.0010267126
99550 0.0010275861
99600 0.001028185
99650 0.0010287278
99700 0.001029227
99750 0.0010295743
99800 0.0010299865
99850 0.0010302482
99900 0.0010303508
99950 0.0010305677
100000 0.0010306119
100050 0.0010308964
100100 0.0010312127
100150 0.0010311837
100200 0.0010311454
100250 0.0010311948
100300 0.0010311129
100350 0.0010308983
100400 0.0010307294
100450 0.0010303732
100500 0.0010300878
100550 0.0010298253
100600 0.0010294645
100650 0.001029013
100700 0.0010285646
100750 0.0010281937
100800 0.0010278827
100850 0.0010273485
100900 0.0010268506
100950 0.0010262981
101000 0.0010256071
101050 0.0010248362
101100 0.0010240196
101150 0.0010230998
101200 0.0010222128
101250 0.0010214156
101300 0.0010207485
101350 0.0010201142
101400 0.0010195511
101450 0.0010191257
101500 0.0010187659
101550 0.0010183651
101600 0.0010179063
101650 0.0010175506
101700 0.0010171957
101750 0.0010167606
101800 0.001016256
101850 0.0010158455
101900 0.0010152972
101950 0.0010147151
102000 0.0010140123
102050 0.0010133809
102100 0.0010127686
102150 0.0010119873
102200 0.0010110295
102250 0.0010099206
102300 0.0010088825
102350 0.0010078351
102400 0.001006895
102450 0.00100621
102500 0.0010055826
102550 0.0010050168
102600 0.0010044293
102650 0.0010037136
102700 0.001003018
102750 0.0010023781
102800 0.0010017189
102850 0.0010012509
102900 0.0010010519
102950 0.0010008166
103000 0.0010008751
103050 0.0010008457
103100 0.0010008041
103150 0.0010010588
103200 0.0010014222
103250 0.0010016631
103300 0.0010018235
103350 0.00100227
103400 0.0010028578
103450 0.0010035998
103500 0.0010043499
103550 0.0010053701
103600 0.0010066376
103650 0.0010080131
103700 0.0010093754
103750 0.0010107374
103800 0.0010120184
103850 0.0010132407
103900 0.0010145166
103950 0.0010157975
104000 0.0010171342
104050 0.0010184226
104100 0.0010194214
104150 0.0010203461
104200 0.0010211026
104250 0.0010218361
104300 0.0010224309
104350 0.0010227429
104400 0.0010229147
104450 0.0010229539
104500 0.001023127
104550 0.0010233128
104600 0.001023543
104650 0.0010237618
104700 0.0010240945
104750 0.0010244697
104800 0.0010247655
104850 0.0010251463
104900 0.0010255071
104950 0.0010259774
105000 0.0010263048
105050 0.0010265586
105100 0.0010266709
105150 0.001026649
105200 0.0010267536
105250 0.0010270099
105300 0.0010271709
105350 0.0010271459
105400 0.0010268729
105450 0.0010266194
105500 0.0010264913
105550 0.0010263162
105600 0.0010260834
105650 0.0010258528
105700 0.0010256166
105750 0.0010253323
105800 0.0010251801
105850 0.0010250214
105900 0.001024666
105950 0.0010242667
106000 0.0010238725
106050 0.0010237514
106100 0.001023557
106150 0.0010234013
106200 0.0010229292
106250 0.0010222181
106300 0.001021346
106350 0.0010205327
106400 0.0010195761
106450 0.0010183429
106500 0.0010169375
106550 0.0010154859
106600 0.0010139627
106650 0.0010124067
106700 0.001010827
106750 0.0010092307
106800 0.001007657
106850 0.0010062106
106900 0.0010049292
106950 0.0010036916
107000 0.0010025702
107050 0.0010014709
107100 0.001000337
107150 0.0009991399
107200 0.00099795735
107250 0.00099683056
107300 0.00099558582
107350 0.00099445901
107400 0.00099342555
107450 0.00099233861
107500 0.00099127219
107550 0.00099010904
107600 0.00098911314
107650 0.0009882061
107700 0.00098748262
107750 0.000986817
107800 0.00098593313
107850 0.00098503577
107900 0.00098421467
107950 0.00098350864
108000 0.00098280991
108050 0.00098211529
108100 0.00098137382
108150 0.00098071214
108200 0.00098008024
108250 0.00097940474
108300 0.00097881055
108350 0.00097800149
108400 0.00097712924
108450 0.00097624367
108500 0.00097537307
108550 0.00097458135
108600 0.0009738891
108650 0.00097321948
108700 0.00097243727
108750 0.0009715871
108800 0.00097077009
108850 0.00097024741
108900 0.000969815
108950 0.00096937923
109000 0.00096897257
109050 0.00096866725
109100 0.00096837401
109150 0.0009680641
109200 0.00096763314
109250 0.00096706315
109300 0.00096651105
109350 0.0009660718
109400 0.00096548968
109450 0.0009650166
109500 0.00096450581
109550 0.00096400164
109600 0.00096369695
109650 0.00096358586
109700 0.00096348697
109750 0.00096334526
109800 0.00096308946
109850 0.00096262272
109900 0.00096226955
109950 0.00096167592
110000 0.00096088447
110050 0.00095994251
110100 0.00095878302
110150 0.00095754151
110200 0.00095622122
110250 0.00095478431
110300 0.00095312843
110350 0.00095135486
110400 0.00094957956
110450 0.00094772914
110500 0.00094598141
110550 0.00094449403
110600 0.00094314444
110650 0.00094166453
110700 0.00094032498
110750 0.00093913888
110800 0.00093794002
110850 0.00093689217
110900 0.00093591457
110950 0.00093499233
111000 0.00093416397
111050 0.00093347974
111100 0.00093285645
111150 0.0009322387
111200 0.00093158018
111250 0.00093102258
111300 0.0009305472
111350 0.00093033673
111400 0.00093003949
111450 0.00092980539
111500 0.00092955888
111550 0.00092905705
111600 0.00092857751
111650 0.00092820895
111700 0.00092780093
111750 0.0009275302
111800 0.00092711236
111850 0.00092687248
111900 0.0009266613
111950 0.00092645212
112000 0.00092611069
112050 0.00092580256
112100 0.0009255145
112150 0.00092533977
112200 0.00092526598
112250 0.00092514754
112300 0.00092505015
112350 0.00092497
112400 0.00092481483
112450 0.00092468566
112500 0.00092453709
112550 0.000924469
112600 0.00092436302
112650 0.00092433558
112700 0.0009239665
112750 0.00092348055
112800 0.00092293607
112850 0.00092227421
112900 0.00092182708
112950 0.00092133951
113000 0.00092080051
113050 0.00092008987
113100 0.00091936736
113150 0.00091849155
113200 0.00091765967
113250 0.00091686155
113300 0.00091610932
113350 0.00091549562
113400 0.00091503873
113450 0.00091484543
113500 0.00091457643
113550 0.00091451228
113600 0.00091430177
113650 0.00091395481
113700 0.00091354226
113750 0.00091282979
113800 0.00091196461
113850 0.00091087657
113900 0.00090982912
113950 0.00090875807
114000 0.00090753238
114050 0.00090625904
114100 0.00090491712
114150 0.00090349406
114200 0.00090211866
114250 0.00090092649
114300 0.00089975978
114350 0.00089865716
114400 0.00089761263
114450 0.00089656341
114500 0.00089545241
114550 0.00089438557
114600 0.00089345999
114650 0.0008926424
114700 0.00089209809
114750 0.00089154757
114800 0.00089119558
114850 0.0008909296
114900 0.00089054194
114950 0.00089020988
115000 0.00088990301
115050 0.00088948781
115100 0.00088925337
115150 0.00088893711
115200 0.00088870863
115250 0.00088861774
115300 0.00088853126
115350 0.00088848598
115400 0.00088841525
115450 0.00088810273
115500 0.00088762445
115550 0.00088681763
115600 0.00088614444
115650 0.00088537321
115700 0.00088479226
115750 0.00088418998
115800 0.00088353084
115850 0.00088306899
115900 0.00088269467
115950 0.00088233529
116000 0.00088214239
116050 0.00088195009
116100 0.00088190044
116150 0.00088198614
116200 0.00088194141
116250 0.00088193205
116300 0.00088193058
116350 0.00088200816
116400 0.00088198177
116450 0.00088191248
116500 0.00088182073
116550 0.00088159003
116600 0.0008813725
116650 0.000881191
116700 0.00088090026
116750 0.00088062148
116800 0.00088033653
116850 0.00088027096
116900 0.00088010506
116950 0.0008800386
117000 0.00088003861
117050 0.00088003171
117100 0.00087994679
117150 0.00087977797
117200 0.00087964586
117250 0.00087934506
117300 0.00087914557
117350 0.00087903379
117400 0.00087901936
117450 0.00087912804
117500 0.00087913647
117550 0.00087912516
117600 0.00087924981
117650 0.0008792685
117700 0.00087951101
117750 0.00087966151
117800 0.00087973722
117850 0.00087988931
117900 0.00087992329
117950 0.00088002671
118000 0.00088008115
118050 0.00087999066
118100 0.00087970904
118150 0.00087947497
118200 0.0008793679
118250 0.00087910337
118300 0.00087869836
118350 0.00087817456
118400 0.00087755535
118450 0.00087699999
118500 0.00087653992
118550 0.00087613266
118600 0.00087583415
118650 0.00087566575
118700 0.0008756228
118750 0.00087549204
118800 0.00087548743
118850 0.00087546593
118900 0.00087559326
118950 0.00087590085
119000 0.00087618289
119050 0.00087642589
119100 0.00087667502
119150 0.0008769402
119200 0.00087719919
119250 0.00087740479
119300 0.0008776615
119350 0.00087781525
119400 0.00087810845
119450 0.00087840439
119500 0.00087868852
119550 0.00087897364
119600 0.00087913313
119650 0.00087934907
119700 0.00087938224
119750 0.00087952838
119800 0.00087950616
119850 0.00087941923
119900 0.0008792717
119950 0.00087899904
120000 0.00087877779
120050 0.00087853293
120100 0.00087842773
120150 0.00087848637
120200 0.00087872448
120250 0.00087906827
120300 0.00087940255
120350 0.00087977025
120400 0.00088014483
120450 0.00088049208
120500 0.00088087662
120550 0.00088133582
120600 0.00088152627
120650 0.00088150892
120700 0.00088138784
120750 0.00088120855
120800 0.00088110619
120850 0.00088096324
120900 0.00088088788
120950 0.00088090341
121000 0.0008810467
121050 0.00088124935
121100 0.00088150845
121150 0.00088173705
121200 0.00088196136
121250 0.00088201113
121300 0.00088202855
121350 0.00088192838
121400 0.00088183322
121450 0.00088166801
121500 0.00088144248
121550 0.00088138821
121600 0.00088139379
121650 0.00088141033
121700 0.00088135382
121750 0.00088113251
121800 0.00088078346
121850 0.00088049352
121900 0.00088004311
121950 0.00087971859
122000 0.00087939335
122050 0.0008789709
122100 0.00087868731
122150 0.00087824946
122200 0.00087795218
122250 0.00087750303
122300 0.00087690511
122350 0.00087615896
122400 0.00087532038
122450 0.00087440648
122500 0.00087344151
122550 0.00087255488
122600 0.00087157966
122650 0.00087081258
122700 0.00087005331
122750 0.00086925482
122800 0.00086846295
122850 0.00086766662
122900 0.00086703621
122950 0.00086659942
123000 0.00086617939
123050 0.00086582217
123100 0.00086537873
123150 0.00086495457
123200 0.00086471161
123250 0.00086450511
123300 0.00086419497
123350 0.00086400937
123400 0.00086380061
123450 0.0008635476
123500 0.00086331647
123550 0.00086318536
123600 0.00086315871
123650 0.00086320352
123700 0.0008631535
123750 0.00086317355
123800 0.00086320091
123850 0.0008632609
123900 0.00086351332
123950 0.00086385229
124000 0.00086410312
124050 0.0008642046
124100 0.00086422176
124150 0.00086413083
124200 0.00086399979
124250 0.00086394159
124300 0.00086360105
124350 0.0008632424
124400 0.00086282977
124450 0.00086236533
124500 0.00086187148
124550 0.00086144994
124600 0.0008610399
124650 0.0008605767
124700 0.00086016575
124750 0.00085980301
124800 0.00085934289
124850 0.00085889304
124900 0.00085856192
124950 0.00085808792
125000 0.0008575286
125050 0.00085708943
125100 0.00085677137
125150 0.00085635768
125200 0.00085597862
125250 0.00085540583
125300 0.00085484207
125350 0.00085424253
125400 0.00085363653
125450 0.00085305693
125500 0.00085225109
125550 0.0008515006
125600 0.00085083808
125650 0.00085020793
125700 0.00084965318
125750 0.00084910043
125800 0.00084867885
125850 0.00084820133
125900 0.00084791641
125950 0.0008477512
126000 0.00084762589
126050 0.00084748735
126100 0.0008472417
126150 0.00084712897
126200 0.00084694784
126250 0.00084682616
126300 0.00084661704
126350 0.00084642614
126400 0.00084616394
126450 0.00084602479
126500 0.00084576806
126550 0.00084562142
126600 0.00084546943
126650 0.00084533831
126700 0.00084520105
126750 0.00084499211
126800 0.00084487705
126850 0.00084485502
126900 0.00084482504
126950 0.00084477515
127000 0.00084458565
127050 0.00084436499
127100 0.00084401027
127150 0.00084354338
127200 0.00084307657
127250 0.0008425887
127300 0.00084207554
127350 0.00084161754
127400 0.00084120469
127450 0.00084064725
127500 0.00084007449
127550 0.00083958622
127600 0.00083904
127650 0.00083847393
127700 0.00083803273
127750 0.00083777864
127800 0.00083759122
127850 0.00083750066
127900 0.00083745245
127950 0.00083732905
128000 0.00083733477
128050 0.00083728961
128100 0.0008373662
128150 0.00083748616
128200 0.00083767709
128250 0.00083785601
128300 0.00083798628
128350 0.00083805816
128400 0.00083816497
128450 0.00083842157
128500 0.00083894769
128550 0.00083956219
128600 0.00084025212
128650 0.00084089267
128700 0.00084158395
128750 0.00084235588
128800 0.00084323558
128850 0.00084403667
128900 0.00084467642
128950 0.00084500636
129000 0.00084519591
129050 0.00084550226
129100 0.00084590599
129150 0.0008462493
129200 0.00084664821
129250 0.00084714784
129300 0.000847525
129350 0.00084779897
129400 0.00084823642
129450 0.00084871564
129500 0.00084915334
129550 0.00084964519
129600 0.00085030171
129650 0.0008510012
129700 0.0008519136
129750 0.00085265659
129800 0.00085350896
129850 0.00085417826
129900 0.00085490035
129950 0.00085552614
130000 0.00085617296
130050 0.00085681377
130100 0.00085746517
130150 0.00085822724
130200 0.00085888183
130250 0.00085965822
130300 0.00086046106
130350 0.00086139175
130400 0.00086214859
130450 0.00086283917
130500 0.00086347477
130550 0.00086414392
130600 0.00086484144
130650 0.00086567101
130700 0.00086651012
130750 0.00086735749
130800 0.00086813017
130850 0.00086879018
130900 0.00086938561
130950 0.0008698903
131000 0.00087027991
131050 0.00087059849
131100 0.00087086241
131150 0.00087088499
131200 0.00087081704
131250 0.00087076866
131300 0.00087059511
131350 0.00087024401
131400 0.00086991875
131450 0.00086956908
131500 0.00086923433
131550 0.00086880263
131600 0.0008683123
131650 0.00086775303
131700 0.00086709045
131750 0.00086637732
131800 0.00086565517
131850 0.00086502166
131900 0.00086441934
131950 0.0008639278
132000 0.00086329358
132050 0.00086249046
132100 0.00086157552
132150 0.00086070311
132200 0.0008597229
132250 0.00085883244
132300 0.00085798091
132350 0.0008571532
132400 0.00085642657
132450 0.00085576136
132500 0.00085515624
132550 0.00085470569
132600 0.00085422563
132650 0.0008538628
132700 0.00085346155
132750 0.00085297671
132800 0.0008523828
132850 0.00085191453
132900 0.00085164059
132950 0.00085136666
133000 0.00085113313
133050 0.00085082991
133100 0.00085050357
133150 0.00085015193
133200 0.0008497282
133250 0.00084913375
133300 0.00084821727
133350 0.00084724518
133400 0.00084631276
133450 0.00084528111
133500 0.00084445921
133550 0.00084364381
133600 0.0008428096
133650 0.00084201948
133700 0.00084130579
133750 0.00084063516
133800 0.00083996259
133850 0.00083926888
133900 0.00083867731
133950 0.00083808166
134000 0.00083756316
134050 0.00083709408
134100 0.00083668101
134150 0.00083608459
134200 0.00083550188
134250 0.00083475562
134300 0.00083419986
134350 0.00083381581
134400 0.00083363068
134450 0.00083364705
134500 0.00083390916
134550 0.00083427134
134600 0.00083459822
134650 0.00083484831
134700 0.00083486033
134750 0.00083484043
134800 0.00083466592
134850 0.00083450525
134900 0.00083445094
134950 0.00083425016
135000 0.00083402228
135050 0.00083377581
135100 0.00083357903
135150 0.00083358415
135200 0.00083360302
135250 0.0008334573
135300 0.00083334952
135350 0.00083320225
135400 0.00083309125
135450 0.00083305074
135500 0.00083321116
135550 0.0008334067
135600 0.000833745
135650 0.00083403615
135700 0.00083443341
135750 0.0008347484
135800 0.00083514447
135850 0.00083564114
135900 0.00083603876
135950 0.00083640974
136000 0.00083687469
136050 0.00083733979
136100 0.00083775083
136150 0.00083816372
136200 0.00083866505
136250 0.00083914982
136300 0.00083960647
136350 0.00083999943
136400 0.00084028933
136450 0.00084046041
136500 0.000840512
136550 0.00084063477
136600 0.00084085588
136650 0.00084105513
136700 0.00084123255
136750 0.00084149186
136800 0.00084166369
136850 0.00084183106
136900 0.00084186208
136950 0.00084186355
137000 0.00084179061
137050 0.00084145808
137100 0.00084117684
137150 0.0008409444
137200 0.00084069069
137250 0.00084061868
137300 0.00084067634
137350 0.00084087839
137400 0.00084114297
137450 0.00084148299
137500 0.00084174474
137550 0.00084209134
137600 0.00084228548
137650 0.00084235808
137700 0.00084247745
137750 0.0008426193
137800 0.00084283129
137850 0.00084308902
137900 0.00084330779
137950 0.00084355685
138000 0.00084378363
138050 0.00084389433
138100 0.0008440325
138150 0.00084433248
138200 0.00084470719
138250 0.00084513708
138300 0.00084561103
138350 0.00084611252
138400 0.00084676494
138450 0.00084733351
138500 0.00084808206
138550 0.00084881259
138600 0.00084966624
138650 0.00085050472
138700 0.00085141678
138750 0.00085257681
138800 0.00085397699
138850 0.00085582606
138900 0.00085782501
138950 0.00085997848
139000 0.00086201701
139050 0.00086404161
139100 0.00086608783
139150 0.00086809987
139200 0.00086993123
139250 0.00087153851
139300 0.0008728963
139350 0.00087398211
139400 0.00087488425
139450 0.00087550115
139500 0.00087591578
139550 0.00087621876
139600 0.00087634582
139650 0.00087642264
139700 0.00087640601
139750 0.00087643789
139800 0.00087637628
139850 0.00087626663
139900 0.00087606207
139950 0.00087587463
140000 0.00087568017
140050 0.00087550304
140100 0.00087550444
140150 0.00087557425
140200 0.00087555983
140250 0.00087539704
140300 0.00087501686
140350 0.00087460503
140400 0.00087410736
140450 0.0008734204
140500 0.00087261063
140550 0.00087184558
140600 0.0008710705
140650 0.00087017196
140700 0.00086934227
140750 0.00086864608
140800 0.00086794815
140850 0.00086724317
140900 0.00086661107
140950 0.0008661795
141000 0.0008657618
141050 0.00086538694
141100 0.00086483429
141150 0.00086421489
141200 0.00086359121
141250 0.00086304866
141300 0.00086261686
141350 0.00086229202
141400 0.00086209794
141450 0.00086193602
141500 0.00086168056
141550 0.0008614696
141600 0.00086124864
141650 0.00086102253
141700 0.00086073273
141750 0.00086051876
141800 0.00086015178
141850 0.00085987679
141900 0.0008596335
141950 0.00085962977
142000 0.00085972902
142050 0.00086003215
142100 0.00086032262
142150 0.00086066827
142200 0.00086110964
142250 0.000861496
142300 0.00086190738
142350 0.00086235548
142400 0.000862731
142450 0.00086308043
142500 0.00086352199
142550 0.0008638804
142600 0.00086436535
142650 0.00086491986
142700 0.00086544755
142750 0.0008660393
142800 0.00086666848
142850 0.00086751033
142900 0.00086848896
142950 0.00086946045
143000 0.00087031898
143050 0.00087119708
143100 0.00087195916
143150 0.00087271021
143200 0.00087337819
143250 0.00087399212
143300 0.00087475844
143350 0.00087549582
143400 0.00087612201
143450 0.00087692884
143500 0.00087752573
143550 0.00087812529
143600 0.0008785097
143650 0.00087889101
143700 0.00087923633
143750 0.00087963578
143800 0.00088019901
143850 0.00088066264
143900 0.00088126666
143950 0.00088182237
144000 0.00088245717
144050 0.00088310223
144100 0.00088364856
144150 0.00088416664
144200 0.00088449494
144250 0.00088474774
144300 0.00088504898
144350 0.00088533945
144400 0.00088550053
144450 0.00088553676
144500 0.00088539406
144550 0.00088521083
144600 0.00088490732
144650 0.0008846386
144700 0.00088443042
144750 0.00088422742
144800 0.0008840573
144850 0.00088391064
144900 0.00088381977
144950 0.00088367894
145000 0.00088357683
145050 0.00088346118
145100 0.00088320966
145150 0.00088298677
145200 0.0008827424
145250 0.00088244631
145300 0.00088221891
145350 0.00088180546
145400 0.00088128345
145450 0.00088067755
145500 0.00087994329
145550 0.00087900978
145600 0.00087808121
145650 0.00087700327
145700 0.00087605696
145750 0.00087510369
145800 0.00087414786
145850 0.00087335691
145900 0.00087253822
145950 0.00087174973
146000 0.00087098203
146050 0.00087007885
146100 0.00086914263
146150 0.00086794016
146200 0.00086668671
146250 0.00086539016
146300 0.00086389724
146350 0.00086255277
146400 0.00086143347
146450 0.00086039468
146500 0.00085944681
146550 0.00085859488
146600 0.00085794443
146650 0.00085727205
146700 0.00085682102
146750 0.00085620557
146800 0.00085569209
146850 0.00085535913
146900 0.00085494233
146950 0.00085464614
147000 0.0008545546
147050 0.00085450298
147100 0.00085471942
147150 0.00085484629
147200 0.00085480389
147250 0.00085465289
147300 0.00085453915
147350 0.00085427595
147400 0.0008538693
147450 0.00085339375
147500 0.00085279431
147550 0.00085231317
147600 0.0008519527
147650 0.00085167363
147700 0.00085148217
147750 0.00085137735
147800 0.00085107354
147850 0.00085052004
147900 0.00085000812
147950 0.00084956013
148000 0.00084935291
148050 0.00084905098
148100 0.00084877992
148150 0.00084843302
148200 0.00084810514
148250 0.00084756099
148300 0.00084695425
148350 0.00084639978
148400 0.000845887
148450 0.00084549558
148500 0.00084512097
148550 0.00084491541
148600 0.00084480134
148650 0.00084456638
148700 0.00084437284
148750 0.00084416573
148800 0.00084396605
148850 0.0008437253
148900 0.00084332831
148950 0.00084290613
149000 0.00084247313
149050 0.00084195352
149100 0.0008414667
149150 0.00084095844
149200 0.00084053836
149250 0.00084014595
149300 0.0008399283
149350 0.00083976194
149400 0.00083951883
149450 0.00083926856
149500 0.00083921651
149550 0.00083924959
149600 0.00083892424
149650 0.00083850637
149700 0.00083792716
149750 0.00083718169
149800 0.00083656382
149850 0.00083583337
149900 0.00083510975
149950 0.00083451742
150000 0.00083389723
150050 0.00083354767
150100 0.00083339135
150150 0.00083320803
150200 0.00083320408
150250 0.00083324277
150300 0.00083316116
150350 0.00083316703
150400 0.00083306756
150450 0.00083295339
150500 0.00083281561
150550 0.00083262047
150600 0.00083245387
150650 0.0008322126
150700 0.00083197117
150750 0.00083183745
150800 0.0008318188
150850 0.00083185586
150900 0.00083186972
150950 0.0008318309
151000 0.0008316519
151050 0.00083146509
151100 0.00083127312
151150 0.00083115614
151200 0.00083110554
151250 0.00083096045
151300 0.00083066579
151350 0.00083032959
151400 0.00083001129
151450 0.00082981383
151500 0.00082960517
151550 0.00082927981
151600 0.00082880936
151650 0.00082839606
151700 0.00082798688
151750 0.00082755534
151800 0.00082703989
151850 0.00082654565
151900 0.00082592822
151950 0.00082543279
152000 0.00082472816
152050 0.0008241609
152100 0.00082383892
152150 0.00082356268
152200 0.00082322317
152250 0.00082289908
152300 0.00082252697
152350 0.00082209338
152400 0.00082172824
152450 0.0008214513
152500 0.00082124826
152550 0.00082116515
152600 0.00082108901
152650 0.00082101689
152700 0.00082092676
152750 0.00082055864
152800 0.0008199239
152850 0.00081904133
152900 0.00081783804
152950 0.00081671362
153000 0.00081538003
153050 0.00081401948
153100 0.00081270966
153150 0.00081141745
153200 0.00081011295
153250 0.00080885832
153300 0.00080767418
153350 0.00080662121
153400 0.00080580599
153450 0.00080516801
153500 0.00080457536
153550 0.00080406519
153600 0.00080360608
153650 0.00080302243
153700 0.00080253134
153750 0.00080206553
153800 0.00080152839
153850 0.00080114202
153900 0.00080092203
153950 0.00080085748
154000 0.00080080115
154050 0.00080072578
154100 0.00080051302
154150 0.00080032656
154200 0.00080008956
154250 0.00079981548
154300 0.00079953423
154350 0.00079915928
154400 0.00079880779
154450 0.00079840735
154500 0.00079789936
154550 0.00079747896
154600 0.00079717064
154650 0.00079686135
154700 0.00079657178
154750 0.00079638517
154800 0.00079617374
154850 0.00079595291
154900 0.00079588336
154950 0.00079578786
155000 0.00079571787
155050 0.00079574849
155100 0.00079594638
155150 0.0007963506
155200 0.00079685599
155250 0.0007973375
155300 0.00079802697
155350 0.00079888149
155400 0.00079971688
155450 0.00080054363
155500 0.00080113306
155550 0.00080178684
155600 0.00080237028
155650 0.00080286462
155700 0.00080337973
155750 0.00080379165
155800 0.0008041401
155850 0.00080438719
155900 0.00080461962
155950 0.00080478135
156000 0.00080488745
156050 0.00080490067
156100 0.00080494677
156150 0.00080500899
156200 0.00080515538
156250 0.00080529399
156300 0.00080532978
156350 0.00080533884
156400 0.00080528154
156450 0.00080531434
156500 0.00080519055
156550 0.00080497642
156600 0.00080470495
156650 0.00080444078
156700 0.00080403446
156750 0.00080357678
156800 0.00080322174
156850 0.00080285791
156900 0.00080253217
156950 0.00080233703
157000 0.00080225087
157050 0.00080237294
157100 0.00080233159
157150 0.00080230681
157200 0.00080225039
157250 0.00080230681
157300 0.00080232929
157350 0.00080234767
157400 0.00080250517
157450 0.00080266218
157500 0.00080267313
157550 0.00080252498
157600 0.00080254584
157650 0.00080248949
157700 0.0008025689
157750 0.0008027612
157800 0.00080298842
157850 0.000803257
157900 0.00080348039
157950 0.00080368049
158000 0.00080384227
158050 0.00080398527
158100 0.00080405784
158150 0.00080412279
158200 0.00080413563
158250 0.0008041427
158300 0.00080419376
158350 0.00080412551
158400 0.00080391932
158450 0.00080366616
158500 0.00080348881
158550 0.00080340058
158600 0.00080341631
158650 0.00080353952
158700 0.00080368642
158750 0.00080399428
158800 0.00080429035
158850 0.00080452285
158900 0.0008045835
158950 0.00080467845
159000 0.00080479322
159050 0.00080507352
159100 0.00080542355
159150 0.00080589233
159200 0.00080631705
159250 0.00080679925
159300 0.00080715721
159350 0.00080746055
159400 0.00080772354
159450 0.00080801895
159500 0.0008082324
159550 0.00080838105
159600 0.00080857739
159650 0.00080861665
159700 0.0008086876
159750 0.00080879384
159800 0.00080886813
159850 0.00080908566
159900 0.00080920618
159950 0.00080923787
160000 0.00080930819
160050 0.00080931855
160100 0.0008094222
160150 0.00080958843
160200 0.00080959132
160250 0.00080958424
160300 0.00080935012
160350 0.00080894295
160400 0.00080858065
160450 0.00080798148
160500 0.00080736658
160550 0.00080673241
160600 0.00080614891
160650 0.00080556733
160700 0.00080511722
160750 0.00080481436
160800 0.00080464506
160850 0.00080452088
160900 0.00080449393
160950 0.00080455629
161000 0.00080456872
161050 0.00080469725
161100 0.00080472397
161150 0.00080497621
161200 0.0008051979
161250 0.00080541962
161300 0.00080577191
161350 0.00080615758
161400 0.0008065766
161450 0.00080676458
161500 0.00080693576
161550 0.00080701983
161600 0.00080710485
161650 0.00080717839
161700 0.00080729105
161750 0.00080744509
161800 0.00080757783
161850 0.00080772913
161900 0.0008077508
161950 0.00080768733
162000 0.00080754818
162050 0.00080742059
162100 0.00080719528
162150 0.0008070668
162200 0.00080694408
162250 0.00080701705
162300 0.00080692748
162350 0.00080698995
162400 0.00080726579
162450 0.00080767044
162500 0.00080811257
162550 0.00080856284
162600 0.00080891182
162650 0.00080924218
162700 0.00080940881
162750 0.00080967434
162800 0.00080978795
162850 0.00080993169
162900 0.00080989233
162950 0.00080990715
163000 0.00080986858
163050 0.00080975021
163100 0.00080954888
163150 0.00080944808
163200 0.00080923583
163250 0.00080905182
163300 0.00080884332
163350 0.0008085838
163400 0.00080828852
163450 0.00080791809
163500 0.00080744752
163550 0.00080688392
163600 0.0008062876
163650 0.00080575477
163700 0.00080507437
163750 0.00080450402
163800 0.0008040558
163850 0.00080370625
163900 0.00080341934
163950 0.00080319613
164000 0.00080293164
164050 0.00080268664
164100 0.00080238556
164150 0.00080208581
164200 0.00080192379
164250 0.0008018098
164300 0.00080160132
164350 0.00080121687
164400 0.00080077903
164450 0.00080027969
164500 0.00079977444
164550 0.00079934135
164600 0.00079875224
164650 0.0007983448
164700 0.00079787129
164750 0.00079742908
164800 0.00079707384
164850 0.00079674266
164900 0.00079645891
164950 0.00079615174
165000 0.00079591561
165050 0.00079562692
165100 0.00079551805
165150 0.00079536797
165200 0.00079519702
165250 0.0007950303
165300 0.00079470046
165350 0.0007943304
165400 0.00079372583
165450 0.00079315625
165500 0.00079248303
165550 0.00079177658
165600 0.00079103214
165650 0.00079021739
165700 0.0007892273
165750 0.00078829721
165800 0.0007873528
165850 0.00078647956
165900 0.00078574252
165950 0.00078509775
166000 0.00078436386
166050 0.00078373035
166100 0.00078306906
166150 0.00078233677
166200 0.00078168208
166250 0.00078112664
166300 0.00078052575
166350 0.00077989521
166400 0.00077928905
166450 0.00077866159
166500 0.00077809917
166550 0.00077765242
166600 0.00077708174
166650 0.00077663137
166700 0.0007761963
166750 0.0007759289
166800 0.00077554524
166850 0.00077508567
166900 0.0007745824
166950 0.00077392944
167000 0.00077324724
167050 0.00077246693
167100 0.00077169138
167150 0.00077102955
167200 0.00077040696
167250 0.00076985832
167300 0.0007694621
167350 0.00076918538
167400 0.00076892658
167450 0.00076874524
167500 0.00076855983
167550 0.00076831731
167600 0.00076782045
167650 0.00076738905
167700 0.00076706549
167750 0.00076687167
167800 0.00076647006
167850 0.00076595314
167900 0.00076542351
167950 0.0007647531
168000 0.00076406669
168050 0.00076334601
168100 0.00076257004
168150 0.00076177137
168200 0.00076104934
168250 0.00076038897
168300 0.00075989316
168350 0.0007591463
168400 0.00075826886
168450 0.00075730213
168500 0.00075623525
168550 0.00075525595
168600 0.00075427185
168650 0.00075330142
168700 0.00075249311
168750 0.00075194509
168800 0.00075139617
168850 0.00075073811
168900 0.00075012055
168950 0.00074958614
169000 0.00074901179
169050 0.00074846158
169100 0.00074796628
169150 0.00074748472
169200 0.00074703659
169250 0.00074657739
169300 0.00074621904
169350 0.00074582514
169400 0.00074552168
169450 0.00074526126
169500 0.00074503096
169550 0.00074476368
169600 0.00074466605
169650 0.00074471904
169700 0.00074465604
169750 0.00074466915
169800 0.00074454308
169850 0.00074437896
169900 0.00074423811
169950 0.00074419038
170000 0.0007440007
170050 0.00074401494
170100 0.00074425243
170150 0.0007446139
170200 0.00074492293
170250 0.00074536882
170300 0.00074572386
170350 0.00074619424
170400 0.00074660043
170450 0.00074693199
170500 0.00074721544
170550 0.00074760983
170600 0.00074798603
170650 0.00074831029
170700 0.00074856765
170750 0.00074881082
170800 0.00074909988
170850 0.00074925762
170900 0.00074944786
170950 0.00074955992
171000 0.00074974984
171050 0.00074991717
171100 0.00075005203
171150 0.00075017601
171200 0.00075021726
171250 0.00075025137
171300 0.0007503049
171350 0.00075030272
171400 0.00075024569
171450 0.00075011944
171500 0.00074996883
171550 0.00074974895
171600 0.00074943755
171650 0.00074914947
171700 0.00074889646
171750 0.00074869422
171800 0.00074860748
171850 0.00074865267
171900 0.00074869958
171950 0.0007486848
172000 0.00074863403
172050 0.00074849852
172100 0.00074830795
172150 0.00074817116
172200 0.00074800173
172250 0.00074799601
172300 0.00074826234
172350 0.00074851905
172400 0.00074880784
172450 0.00074903188
172500 0.00074920532
172550 0.00074930343
172600 0.00074949355
172650 0.00074973389
172700 0.00075009623
172750 0.00075042245
172800 0.00075084665
172850 0.00075142432
172900 0.00075206513
172950 0.0007528762
173000 0.00075363142
173050 0.00075423199
173100 0.00075483662
173150 0.00075542284
173200 0.00075595403
173250 0.00075639368
173300 0.00075689521
173350 0.00075721937
173400 0.00075760477
173450 0.00075790649
173500 0.00075813791
173550 0.00075826838
173600 0.00075848292
173650 0.00075880984
173700 0.00075907865
173750 0.00075942322
173800 0.00075969638
173850 0.00076004002
173900 0.00076037775
173950 0.00076083749
174000 0.0007612401
174050 0.00076167559
174100 0.00076223859
174150 0.0007631171
174200 0.00076411494
174250 0.00076514892
174300 0.0007661736
174350 0.00076703611
174400 0.00076785197
174450 0.00076865023
174500 0.00076940507
174550 0.00077011167
174600 0.00077067853
174650 0.00077133454
174700 0.00077191744
174750 0.00077262036
174800 0.00077330559
174850 0.00077397679
174900 0.00077467637
174950 0.00077527832
175000 0.00077597126
175050 0.00077657222
175100 0.00077711785
175150 0.00077768881
175200 0.00077823262
175250 0.00077887694
175300 0.00077963628
175350 0.00078056037
175400 0.00078156541
175450 0.0007827206
175500 0.00078380049
175550 0.00078484932
175600 0.00078584993
175650 0.00078700381
175700 0.00078816183
175750 0.00078932518
175800 0.0007903939
175850 0.00079136221
175900 0.00079231088
175950 0.00079324417
176000 0.00079426681
176050 0.00079537895
176100 0.00079638564
176150 0.0007973445
176200 0.00079816294
176250 0.00079885887
176300 0.00079949431
176350 0.00080006148
176400 0.00080056331
176450 0.00080108854
176500 0.00080139073
176550 0.00080172469
176600 0.00080203071
176650 0.00080224233
176700 0.00080238113
176750 0.00080238804
176800 0.00080233028
176850 0.00080232943
176900 0.00080237411
176950 0.00080247492
177000 0.00080260515
177050 0.00080267868
177100 0.00080270153
177150 0.00080262031
177200 0.00080249416
177250 0.00080234196
177300 0.00080209729
177350 0.00080189297
177400 0.00080171287
177450 0.00080159959
177500 0.00080139102
177550 0.0008011488
177600 0.00080093709
177650 0.0008006707
177700 0.00080042233
177750 0.0008001777
177800 0.00079998676
177850 0.00079994197
177900 0.00079998736
177950 0.00080015801
178000 0.00080030004
178050 0.00080036816
178100 0.00080044772
178150 0.00080055138
178200 0.00080066321
178250 0.00080069566
178300 0.00080064306
178350 0.00080051927
178400 0.00080049239
178450 0.00080046868
178500 0.00080044975
178550 0.00080036432
178600 0.00080009921
178650 0.00079977601
178700 0.00079949027
178750 0.00079914789
178800 0.0007989202
178850 0.00079872106
178900 0.00079871244
178950 0.00079865901
179000 0.00079869883
179050 0.00079881735
179100 0.00079904239
179150 0.00079935129
179200 0.0007998821
179250 0.00080044953
179300 0.00080107486
179350 0.00080179249
179400 0.00080259154
179450 0.00080354232
179500 0.0008045173
179550 0.00080549793
179600 0.00080658023
179650 0.00080757332
179700 0.00080837706
179750 0.0008092288
179800 0.00081021458
179850 0.00081122505
179900 0.0008123492
179950 0.00081333047
180000 0.00081420856
180050 0.00081494215
180100 0.00081559136
180150 0.0008159307
180200 0.00081613023
180250 0.00081614505
180300 0.00081613346
180350 0.00081613027
180400 0.00081622174
180450 0.00081613415
180500 0.00081612319
180550 0.00081596989
180600 0.0008157781
180650 0.00081557867
180700 0.00081530078
180750 0.00081496752
180800 0.00081464178
180850 0.00081430853
180900 0.00081398201
180950 0.00081377028
181000 0.00081368124
181050 0.00081360148
181100 0.00081342117
181150 0.00081330675
181200 0.00081333537
181250 0.00081347396
181300 0.00081366217
181350 0.00081388317
181400 0.00081396322
181450 0.00081412455
181500 0.00081423556
181550 0.00081438027
181600 0.00081462693
181650 0.00081478985
181700 0.000814886
181750 0.00081492972
181800 0.00081504889
181850 0.00081495971
181900 0.00081500456
181950 0.00081492995
182000 0.00081482811
182050 0.00081467309
182100 0.00081440147
182150 0.00081418552
182200 0.00081381004
182250 0.00081344195
182300 0.00081303294
182350 0.00081269924
182400 0.00081234918
182450 0.00081203565
182500 0.00081166137
182550 0.0008113414
182600 0.00081101072
182650 0.00081060784
182700 0.00081017219
182750 0.00080983429
182800 0.00080969457
182850 0.00080965779
182900 0.00080973454
182950 0.00080995769
183000 0.00081025118
183050 0.00081056079
183100 0.00081085007
183150 0.0008111865
183200 0.00081152777
183250 0.000811841
183300 0.00081221984
183350 0.00081261829
183400 0.00081303573
183450 0.00081346969
183500 0.00081390944
183550 0.0008143184
183600 0.00081487964
183650 0.00081543829
183700 0.00081615164
183750 0.00081699285
183800 0.00081781195
183850 0.00081871213
183900 0.0008197151
183950 0.00082089588
184000 0.00082198759
184050 0.00082299263
184100 0.00082398073
184150 0.00082494629
184200 0.00082593611
184250 0.00082698112
184300 0.0008280954
184350 0.00082917298
184400 0.00083007916
184450 0.00083092412
184500 0.00083158088
184550 0.00083215623
184600 0.00083270276
184650 0.0008330673
184700 0.00083347749
184750 0.00083381993
184800 0.00083395603
184850 0.00083420115
184900 0.00083435712
184950 0.00083448509
185000 0.00083466423
185050 0.00083500719
185100 0.00083544605
185150 0.00083582171
185200 0.00083620255
185250 0.00083644715
185300 0.00083670741
185350 0.00083696261
185400 0.00083729426
185450 0.00083758817
185500 0.00083788591
185550 0.000837968
185600 0.00083809635
185650 0.00083805313
185700 0.00083799476
185750 0.0008380704
185800 0.00083820928
185850 0.00083830708
185900 0.00083843508
185950 0.00083850991
186000 0.00083881163
186050 0.00083915172
186100 0.00083939588
186150 0.00083983317
186200 0.0008401889
186250 0.00084055607
186300 0.00084091912
186350 0.00084128298
186400 0.00084162263
186450 0.0008418692
186500 0.00084217103
186550 0.00084232694
186600 0.0008424746
186650 0.00084257857
186700 0.00084268568
186750 0.00084280139
186800 0.00084297154
186850 0.00084316695
186900 0.0008432584
186950 0.0008432721
187000 0.00084305703
187050 0.00084260481
187100 0.00084211477
187150 0.00084145297
187200 0.00084063593
187250 0.00083972794
187300 0.00083873221
187350 0.00083768555
187400 0.00083641911
187450 0.00083492582
187500 0.00083317607
187550 0.0008314736
187600 0.00082983995
187650 0.00082816742
187700 0.00082656159
187750 0.00082522462
187800 0.00082398364
187850 0.00082294479
187900 0.00082208271
187950 0.00082129336
188000 0.00082063931
188050 0.00081989894
188100 0.0008192855
188150 0.00081872836
188200 0.00081814484
188250 0.00081749468
188300 0.00081696437
188350 0.00081652359
188400 0.00081625469
188450 0.00081605635
188500 0.00081589373
188550 0.00081584192
188600 0.0008158318
188650 0.00081582409
188700 0.00081565295
188750 0.00081543463
188800 0.00081523982
188850 0.00081503839
188900 0.00081504523
188950 0.00081521731
189000 0.00081535237
189050 0.000815486
189100 0.00081572385
189150 0.00081594263
189200 0.00081626918
189250 0.00081665299
189300 0.00081695033
189350 0.00081723502
189400 0.00081766681
189450 0.00081808298
189500 0.00081863921
189550 0.00081943234
189600 0.00082033221
189650 0.00082122163
189700 0.00082219661
189750 0.00082303021
189800 0.00082392123
189850 0.00082474383
189900 0.00082536482
189950 0.00082615625
190000 0.00082694592
190050 0.00082771391
190100 0.00082842977
190150 0.00082916704
190200 0.00082983068
190250 0.00083044706
190300 0.00083100235
190350 0.00083144778
190400 0.00083193421
190450 0.00083245197
190500 0.00083303059
190550 0.00083365451
190600 0.00083436465
190650 0.00083488583
190700 0.00083515237
190750 0.00083538472
190800 0.00083553175
190850 0.00083559884
190900 0.00083563819
190950 0.00083543878
191000 0.00083531505
191050 0.00083505274
191100 0.00083483414
191150 0.00083450476
191200 0.00083434591
191250 0.00083422651
191300 0.00083413995
191350 0.00083410918
191400 0.00083402363
191450 0.00083405632
191500 0.00083385486
191550 0.00083344985
191600 0.00083305867
191650 0.00083285173
191700 0.00083260725
191750 0.00083233855
191800 0.00083204777
191850 0.00083164931
191900 0.000831358
191950 0.00083118294
192000 0.00083109092
192050 0.00083109634
192100 0.00083117231
192150 0.00083110118
192200 0.00083104211
192250 0.00083093927
192300 0.00083067115
192350 0.00083037072
192400 0.00082998491
192450 0.00082959311
192500 0.00082927656
192550 0.0008288855
192600 0.00082842654
192650 0.00082810283
192700 0.00082771906
192750 0.00082745566
192800 0.00082712577
192850 0.00082674991
192900 0.00082636027
192950 0.00082601754
193000 0.0008256424
193050 0.00082536782
193100 0.00082517734
193150 0.00082493274
193200 0.00082476103
193250 0.00082465116
193300 0.00082441149
193350 0.00082401412
193400 0.0008234902
193450 0.00082294314
193500 0.00082229327
193550 0.0008216731
193600 0.00082099898
193650 0.00082038961
193700 0.00081952333
193750 0.00081870345
193800 0.00081799075
193850 0.0008171824
193900 0.00081651723
193950 0.00081590819
194000 0.0008151804
194050 0.00081426334
194100 0.00081315443
194150 0.00081214303
194200 0.00081115692
194250 0.00081028729
194300 0.00080955083
194350 0.00080896223
194400 0.0008084769
194450 0.00080806894
194500 0.00080761816
194550 0.00080697609
194600 0.00080628551
194650 0.00080561563
194700 0.00080503039
194750 0.00080447458
194800 0.00080385793
194850 0.00080321842
194900 0.00080259133
194950 0.00080182484
195000 0.00080104971
195050 0.00080037161
195100 0.00079957045
195150 0.00079882119
195200 0.00079810697
195250 0.00079748147
195300 0.00079688673
195350 0.00079642108
195400 0.00079598798
195450 0.00079543506
195500 0.00079501005
195550 0.0007944414
195600 0.00079383074
195650 0.00079327965
195700 0.00079285041
195750 0.00079251233
195800 0.00079207158
195850 0.00079149109
195900 0.00079096239
195950 0.00079034783
196000 0.00078974897
196050 0.00078908296
196100 0.00078844113
196150 0.00078771711
196200 0.00078679473
196250 0.00078593119
196300 0.00078498397
196350 0.00078419754
196400 0.00078334037
196450 0.00078259444
196500 0.0007818673
196550 0.00078102265
196600 0.00078028739
196650 0.00077962408
196700 0.00077902761
196750 0.00077838795
196800 0.00077770094
196850 0.00077706142
196900 0.00077634573
196950 0.00077572281
197000 0.00077518298
197050 0.00077471307
197100 0.00077443993
197150 0.0007743922
197200 0.00077457773
197250 0.00077481581
197300 0.000775034
197350 0.00077525244
197400 0.00077542052
197450 0.00077549345
197500 0.00077547207
197550 0.00077552331
197600 0.00077571146
197650 0.00077589361
197700 0.00077610169
197750 0.00077630254
197800 0.0007765814
197850 0.00077676158
197900 0.00077693064
197950 0.0007770454
198000 0.00077715756
198050 0.00077732001
198100 0.00077744053
198150 0.00077745771
198200 0.00077752175
198250 0.00077766773
198300 0.00077791817
198350 0.00077819968
198400 0.00077857375
198450 0.00077881986
198500 0.00077905316
198550 0.00077933057
198600 0.0007794377
198650 0.00077938314
198700 0.00077917531
198750 0.00077894168
198800 0.00077886132
198850 0.00077904344
198900 0.00077949085
198950 0.0007799172
199000 0.00078056662
199050 0.00078127036
199100 0.00078209788
199150 0.00078280937
199200 0.00078349446
199250 0.00078413412
199300 0.00078479356
199350 0.00078546098
199400 0.00078610302
199450 0.00078686571
199500 0.0007876889
199550 0.00078841197
199600 0.00078902174
199650 0.00078958336
199700 0.00079031438
199750 0.00079103597
199800 0.00079184957
199850 0.00079244657
199900 0.00079303127
199950 0.00079363064
200000 0.00079411468
200050 0.00079459744
200100 0.00079496873
200150 0.00079529557
200200 0.0007957758
200250 0.00079626865
200300 0.0007971813
200350 0.00079801084
200400 0.00079880369
200450 0.00079952025
200500 0.00080014579
200550 0.00080091819
200600 0.00080159455
200650 0.00080224523
200700 0.00080277471
200750 0.00080317025
200800 0.00080358321
200850 0.00080414779
200900 0.00080471608
200950 0.00080535711
201000 0.0008059342
201050 0.00080649095
201100 0.00080702137
201150 0.00080754957
201200 0.0008082047
201250 0.000808669
201300 0.00080911919
201350 0.00080961508
201400 0.0008098313
201450 0.00081012823
201500 0.00081044269
201550 0.00081095226
201600 0.00081143067
201650 0.0008120919
201700 0.00081283404
201750 0.00081332396
201800 0.0008138638
201850 0.00081430358
201900 0.00081492742
201950 0.00081562134
202000 0.00081639389
202050 0.00081703081
202100 0.00081751842
202150 0.00081790464
202200 0.00081818623
202250 0.00081847531
202300 0.00081877609
202350 0.00081916289
202400 0.00081959951
202450 0.00082003697
202500 0.00082047053
202550 0.00082080262
202600 0.00082117173
202650 0.00082144562
202700 0.00082162921
202750 0.00082186811
202800 0.00082215567
202850 0.00082251866
202900 0.00082319425
202950 0.00082370867
203000 0.00082437734
203050 0.00082486509
203100 0.00082547743
203150 0.00082603666
203200 0.00082664186
203250 0.00082733995
203300 0.00082804878
203350 0.00082878893
203400 0.00082964281
203450 0.00083064771
203500 0.00083154423
203550 0.00083234618
203600 0.00083312226
203650 0.00083408072
203700 0.00083506316
203750 0.00083605354
203800 0.00083691929
203850 0.00083764933
203900 0.00083825156
203950 0.00083879949
204000 0.00083936661
204050 0.00083984109
204100 0.00084018757
204150 0.00084028947
204200 0.00084019214
204250 0.00084015624
204300 0.00084010647
204350 0.00084009187
204400 0.00084019244
204450 0.00084019786
204500 0.00084011242
204550 0.00084007705
204600 0.00084011092
204650 0.00084029538
204700 0.00084064851
204750 0.00084103935
204800 0.00084124513
204850 0.00084129902
204900 0.00084137398
204950 0.00084131626
205000 0.00084122565
205050 0.00084108998
205100 0.00084102727
205150 0.0008410149
205200 0.00084091964
205250 0.00084086786
205300 0.00084095146
205350 0.00084107407
205400 0.00084126515
205450 0.00084138653
205500 0.00084160447
205550 0.00084175667
205600 0.0008420638
205650 0.00084239555
205700 0.00084254863
205750 0.00084258291
205800 0.00084260516
205850 0.00084248354
205900 0.00084229357
205950 0.00084212763
206000 0.0008420515
206050 0.00084195676
206100 0.00084166823
206150 0.00084129893
206200 0.0008410663
206250 0.00084097615
206300 0.0008407194
206350 0.000840431
206400 0.00084001093
206450 0.00083959943
206500 0.00083902141
206550 0.00083847109
206600 0.00083790914
206650 0.00083737555
206700 0.00083703171
206750 0.0008365641
206800 0.0008361416
206850 0.00083578981
206900 0.00083539283
206950 0.00083499029
207000 0.00083467889
207050 0.00083429609
207100 0.00083397523
207150 0.00083367925
207200 0.00083338584
207250 0.00083299618
207300 0.00083265099
207350 0.00083229458
207400 0.00083193648
207450 0.0008317321
207500 0.00083167132
207550 0.00083164614
207600 0.00083162418
207650 0.00083161657
207700 0.00083153304
207750 0.0008314303
207800 0.00083129749
207850 0.00083110447
207900 0.00083086502
207950 0.000830437
208000 0.00083014344
208050 0.00082982842
208100 0.00082943484
208150 0.0008289052
208200 0.00082832281
208250 0.00082782437
208300 0.00082738959
208350 0.00082696111
208400 0.0008265536
208450 0.00082604886
208500 0.00082554437
208550 0.00082520731
208600 0.00082478099
208650 0.00082435525
208700 0.00082390962
208750 0.00082345922
208800 0.00082325774
208850 0.00082308962
208900 0.00082319254
208950 0.00082321971
209000 0.00082329844
209050 0.00082338255
209100 0.0008234184
209150 0.00082344408
209200 0.00082341919
209250 0.00082340007
209300 0.0008233591
209350 0.00082333293
209400 0.00082337708
209450 0.00082332496
209500 0.00082316903
209550 0.00082277821
209600 0.00082235839
209650 0.00082189136
209700 0.00082136855
209750 0.00082082946
209800 0.00082030705
209850 0.00081980744
209900 0.00081926543
209950 0.0008187479
210000 0.00081811082
210050 0.00081745981
210100 0.00081698583
210150 0.00081668512
210200 0.00081665261
210250 0.00081666748
210300 0.00081652564
210350 0.00081639711
210400 0.00081640607
210450 0.00081640386
210500 0.00081638999
210550 0.00081631438
210600 0.00081640911
210650 0.00081639974
210700 0.00081638565
210750 0.00081651451
210800 0.00081668932
210850 0.00081682849
210900 0.00081700566
210950 0.00081741523
211000 0.00081776501
211050 0.00081803848
211100 0.00081818195
211150 0.00081833281
211200 0.00081846848
211250 0.00081848265
211300 0.00081841532
211350 0.00081816844
211400 0.00081787752
211450 0.00081751581
211500 0.00081715984
211550 0.00081682437
211600 0.00081650275
211650 0.0008162104
211700 0.00081588534
211750 0.00081548375
211800 0.00081521214
211850 0.00081495832
211900 0.00081480225
211950 0.00081458647
212000 0.00081448492
212050 0.00081442844
212100 0.00081432047
212150 0.00081415099
212200 0.00081402024
212250 0.00081399376
212300 0.00081385759
212350 0.00081361431
212400 0.00081345226
212450 0.00081327237
212500 0.00081314726
212550 0.00081295898
212600 0.00081279908
212650 0.00081266044
212700 0.00081260229
212750 0.00081259527
212800 0.00081260397
212850 0.00081281202
212900 0.00081301101
212950 0.00081325424
213000 0.00081368594
213050 0.0008140553
213100 0.00081430297
213150 0.00081439567
213200 0.00081425128
213250 0.0008139928
213300 0.00081378673
213350 0.00081368491
213400 0.00081365794
213450 0.00081362275
213500 0.00081359379
213550 0.00081355455
213600 0.00081355946
213650 0.00081360834
213700 0.00081374124
213750 0.00081386113
213800 0.00081409344
213850 0.00081436811
213900 0.00081457711
213950 0.00081476435
214000 0.00081499393
214050 0.00081511757
214100 0.00081529072
214150 0.00081546142
214200 0.00081572408
214250 0.00081609044
214300 0.00081644712
214350 0.0008167405
214400 0.00081702158
214450 0.00081727523
214500 0.00081762665
214550 0.00081815185
214600 0.0008185479
214650 0.00081888149
214700 0.00081936271
214750 0.00081983344
214800 0.00082040538
214850 0.00082112389
214900 0.00082170158
214950 0.00082225478
215000 0.00082278807
215050 0.00082313578
215100 0.0008235053
215150 0.00082392299
215200 0.00082435848
215250 0.00082481646
215300 0.00082522302
215350 0.0008257771
215400 0.00082620607
215450 0.00082684984
215500 0.00082730318
215550 0.00082769984
215600 0.00082793153
215650 0.0008281208
215700 0.00082803864
215750 0.0008280098
215800 0.00082800026
215850 0.00082799379
215900 0.0008280781
215950 0.00082825111
216000 0.00082857123
216050 0.00082911257
216100 0.00082952647
216150 0.00083004326
216200 0.00083052717
216250 0.00083120268
216300 0.00083182402
216350 0.00083250087
216400 0.00083316328
216450 0.00083374853
216500 0.00083421879
216550 0.00083471605
216600 0.00083529859
216650 0.0008359744
216700 0.00083659468
216750 0.0008373551
216800 0.00083817262
216850 0.00083895485
216900 0.00083986524
216950 0.00084101554
217000 0.00084233089
217050 0.00084363502
217100 0.0008450178
217150 0.00084649972
217200 0.000847972
217250 0.00084951206
217300 0.00085099448
217350 0.00085262134
217400 0.00085414907
217450 0.00085572591
217500 0.00085719822
217550 0.00085865347
217600 0.00085992769
217650 0.00086116475
217700 0.00086231873
217750 0.00086348326
217800 0.00086454805
217850 0.00086557025
217900 0.00086651514
217950 0.0008672092
218000 0.00086790277
218050 0.00086843339
218100 0.0008688409
218150 0.0008690575
218200 0.00086915342
218250 0.00086922201
218300 0.00086914108
218350 0.00086891415
218400 0.00086885127
218450 0.0008688636
218500 0.00086887763
218550 0.00086878205
218600 0.00086870023
218650 0.00086858168
218700 0.00086832429
218750 0.00086813799
218800 0.00086768909
218850 0.00086725491
218900 0.00086663308
218950 0.00086603415
219000 0.00086527477
219050 0.00086445208
219100 0.00086371036
219150 0.00086309044
219200 0.00086254252
219250 0.00086204627
219300 0.00086163932
219350 0.00086121444
219400 0.00086081133
219450 0.0008602805
219500 0.0008597197
219550 0.00085893654
219600 0.00085823393
219650 0.00085749967
219700 0.00085665062
219750 0.00085580755
219800 0.00085499177
219850 0.00085431121
219900 0.00085379836
219950 0.00085307279
220000 0.00085238197
220050 0.00085182476
220100 0.00085145029
220150 0.00085145768
220200 0.00085149634
220250 0.00085160453
220300 0.00085156031
220350 0.00085171614
220400 0.000851867
220450 0.00085203408
220500 0.00085230173
220550 0.00085236961
220600 0.00085225906
220650 0.00085194245
220700 0.00085132876
220750 0.00085076919
220800 0.00085014134
220850 0.00084959435
220900 0.00084914888
220950 0.0008487319
221000 0.00084845309
221050 0.00084815287
221100 0.00084781228
221150 0.00084757159
221200 0.00084721773
221250 0.00084683299
221300 0.00084638661
221350 0.00084574495
221400 0.00084499698
221450 0.00084427068
221500 0.00084338782
221550 0.00084275224
221600 0.00084224458
221650 0.00084181753
221700 0.00084140703
221750 0.00084117506
221800 0.00084069439
221850 0.00084029288
221900 0.00083999394
221950 0.00083972396
222000 0.00083938505
222050 0.00083906222
222100 0.00083869234
222150 0.00083840232
222200 0.0008381942
222250 0.00083811925
222300 0.00083816156
222350 0.00083834899
222400 0.00083843128
222450 0.00083839874
222500 0.00083839632
222550 0.0008382232
222600 0.00083806905
222650 0.00083796601
222700 0.00083801049
222750 0.00083830767
222800 0.00083874572
222850 0.00083914671
222900 0.00083949353
222950 0.00083975297
223000 0.00083996127
223050 0.00084015436
223100 0.00084020136
223150 0.00084040906
223200 0.00084051735
223250 0.0008407291
223300 0.00084089282
223350 0.0008409579
223400 0.00084092511
223450 0.00084092568
223500 0.00084086613
223550 0.00084077899
223600 0.00084074743
223650 0.00084071733
223700 0.00084067482
223750 0.00084058119
223800 0.00084056981
223850 0.00084050206
223900 0.00084058865
223950 0.00084065247
224000 0.00084064187
224050 0.00084052404
224100 0.00084057514
224150 0.00084046853
224200 0.00084035089
224250 0.00084013565
224300 0.0008397836
224350 0.00083944377
224400 0.0008391012
224450 0.00083879583
224500 0.00083852759
224550 0.00083837105
224600 0.00083836064
224650 0.00083843458
224700 0.00083856977
224750 0.00083864387
224800 0.00083880152
224850 0.00083889626
224900 0.00083907107
224950 0.00083925096
225000 0.00083939602
225050 0.00083957411
225100 0.0008397605
225150 0.0008399983
225200 0.00084024928
225250 0.00084079953
225300 0.00084138658
225350 0.0008420854
225400 0.00084292974
225450 0.00084382098
225500 0.00084486703
225550 0.00084608243
225600 0.00084742997
225650 0.00084892147
225700 0.0008504865
225750 0.00085211967
225800 0.00085367226
225850 0.00085509662
225900 0.00085632468
225950 0.00085747279
226000 0.00085860211
226050 0.0008596574
226100 0.0008607893
226150 0.00086176158
226200 0.00086262292
226250 0.000863467
226300 0.00086430119
226350 0.00086508645
226400 0.00086575035
226450 0.00086642695
226500 0.00086705715
226550 0.00086769654
226600 0.00086809993
226650 0.000868575
226700 0.00086892668
226750 0.00086914348
226800 0.00086924617
226850 0.00086922611
226900 0.00086925753
226950 0.00086950466
227000 0.00086991875
227050 0.00087042329
227100 0.0008708959
227150 0.0008714375
227200 0.0008719606
227250 0.00087256037
227300 0.00087310795
227350 0.00087369445
227400 0.00087423725
227450 0.00087452013
227500 0.00087472941
227550 0.00087508516
227600 0.00087541514
227650 0.00087569642
227700 0.00087607018
227750 0.00087618052
227800 0.00087622234
227850 0.00087635026
227900 0.00087645123
227950 0.00087647577
228000 0.00087646883
228050 0.00087645167
228100 0.00087649224
228150 0.0008767311
228200 0.00087690106
228250 0.00087703986
228300 0.00087714859
228350 0.00087729272
228400 0.00087753914
228450 0.00087787332
228500 0.00087831812
228550 0.00087872542
228600 0.00087908954
228650 0.00087950457
228700 0.00087994992
228750 0.00088061227
228800 0.00088136025
228850 0.00088221757
228900 0.00088308388
228950 0.0008838647
229000 0.00088467171
229050 0.00088536721
229100 0.00088626089
229150 0.00088715575
229200 0.00088802982
229250 0.0008888909
229300 0.00088958904
229350 0.00089029081
229400 0.00089095331
229450 0.00089156926
229500 0.00089222318
229550 0.00089294602
229600 0.00089373255
229650 0.00089455778
229700 0.00089530302
229750 0.00089615362
229800 0.00089705767
229850 0.00089782111
229900 0.00089853252
229950 0.00089923966
230000 0.00090007924
230050 0.00090089789
230100 0.00090154059
230150 0.00090222588
230200 0.0009028894
230250 0.00090348795
230300 0.00090422957
230350 0.00090501381
230400 0.00090595888
230450 0.00090701485
230500 0.00090805891
230550 0.00090922053
230600 0.00091031547
230650 0.00091143172
230700 0.00091254993
230750 0.00091365957
230800 0.00091470232
230850 0.00091558638
230900 0.0009164285
230950 0.00091725783
231000 0.00091787057
231050 0.00091848173
231100 0.00091893619
231150 0.0009194339
231200 0.00091969939
231250 0.00091987027
231300 0.00092003003
231350 0.00092018059
231400 0.00092047692
231450 0.00092089616
231500 0.00092140802
231550 0.00092174502
231600 0.00092201288
231650 0.00092209874
231700 0.00092209323
231750 0.00092212413
231800 0.00092209982
231850 0.00092211575
231900 0.00092201847
231950 0.00092192618
232000 0.00092174479
232050 0.00092155066
232100 0.00092131234
232150 0.00092115673
232200 0.00092090198
232250 0.00092048346
232300 0.00092004195
232350 0.00091965652
232400 0.00091929975
232450 0.00091917432
232500 0.00091927862
232550 0.00091939204
232600 0.00091967425
232650 0.00091997642
232700 0.00092035695
232750 0.00092062431
232800 0.00092064109
232850 0.0009205305
232900 0.00092043322
232950 0.00092045509
233000 0.00092045831
233050 0.00092036362
233100 0.0009202075
233150 0.00092004247
233200 0.00091975536
233250 0.00091959937
233300 0.00091952849
233350 0.00091956263
233400 0.00091962366
233450 0.00091970331
233500 0.00091943383
233550 0.00091933996
233600 0.00091921292
233650 0.00091918691
233700 0.00091918643
233750 0.00091912089
233800 0.00091905921
233850 0.00091893252
233900 0.0009189867
233950 0.00091910855
234000 0.00091930072
234050 0.00091951365
234100 0.00091950299
234150 0.00091948338
234200 0.00091935399
234250 0.00091937
234300 0.00091966112
234350 0.00092001525
234400 0.00092038507
234450 0.00092074771
234500 0.000921032
234550 0.00092127152
234600 0.00092165844
234650 0.00092197107
234700 0.00092222385
234750 0.0009224202
234800 0.00092254616
234850 0.00092259448
234900 0.00092267932
234950 0.0009227672
235000 0.00092273995
235050 0.00092274703
235100 0.00092271423
235150 0.00092263731
235200 0.00092252006
235250 0.00092240388
235300 0.00092220685
235350 0.00092204044
235400 0.00092192791
235450 0.00092163508
235500 0.00092132562
235550 0.00092108087
235600 0.00092075472
235650 0.00092066124
235700 0.0009208323
235750 0.00092099438
235800 0.00092103991
235850 0.00092105709
235900 0.00092113532
235950 0.00092128345
236000 0.00092156531
236050 0.00092190027
236100 0.00092197
236150 0.00092201771
236200 0.00092207332
236250 0.0009221712
236300 0.00092241085
236350 0.0009225789
236400 0.00092279327
236450 0.00092284462
236500 0.00092287528
236550 0.00092301087
236600 0.00092322011
236650 0.00092342687
236700 0.00092364179
236750 0.00092396137
236800 0.00092440168
236850 0.00092487413
236900 0.00092513598
236950 0.00092552232
237000 0.00092590161
237050 0.00092614179
237100 0.00092657175
237150 0.00092704733
237200 0.00092759063
237250 0.00092822535
237300 0.00092898505
237350 0.00092970928
237400 0.00093038224
237450 0.00093113745
237500 0.00093207095
237550 0.00093294501
237600 0.00093399191
237650 0.0009350465
237700 0.00093590655
237750 0.00093662311
237800 0.00093725785
237850 0.00093776599
237900 0.0009384027
237950 0.00093914782
238000 0.00093973694
238050 0.00094035044
238100 0.00094095188
238150 0.00094155948
238200 0.00094200066
238250 0.00094235871
238300 0.00094249103
238350 0.00094255128
238400 0.00094250345
238450 0.00094243637
238500 0.00094238835
238550 0.00094233692
238600 0.00094225458
238650 0.00094225551
238700 0.00094214513
238750 0.00094205906
238800 0.00094211178
238850 0.00094202786
238900 0.00094190033
238950 0.00094199819
239000 0.0009421727
239050 0.00094252587
239100 0.00094291489
239150 0.00094328128
239200 0.00094358853
239250 0.00094380458
239300 0.00094396699
239350 0.000944375
239400 0.00094480299
239450 0.0009451666
239500 0.00094550362
239550 0.00094573898
239600 0.00094585973
239650 0.00094600712
239700 0.00094635517
239750 0.0009465211
239800 0.00094676324
239850 0.00094710397
239900 0.00094729218
239950 0.00094751475
240000 0.00094761796
240050 0.00094781646
240100 0.00094798872
240150 0.00094829559
240200 0.00094862175
240250 0.00094902752
240300 0.00094954446
240350 0.00095006494
240400 0.00095047776
240450 0.00095072458
240500 0.00095090452
240550 0.00095095055
240600 0.00095098347
240650 0.00095099044
240700 0.00095090833
240750 0.00095071354
240800 0.00095043754
240850 0.00095030403
240900 0.00095010401
240950 0.00094980978
241000 0.00094954461
241050 0.00094913893
241100 0.00094879552
241150 0.00094852843
241200 0.00094820245
241250 0.00094802199
241300 0.00094799687
241350 0.0009478968
241400 0.00094774972
241450 0.0009474488
241500 0.00094712864
241550 0.00094672853
241600 0.00094636509
241650 0.0009458686
241700 0.00094539502
241750 0.00094517076
241800 0.00094486162
241850 0.00094480561
241900 0.00094470015
241950 0.00094470212
242000 0.00094481228
242050 0.00094487538
242100 0.00094498027
242150 0.00094512072
242200 0.00094551056
242250 0.00094584263
242300 0.00094636534
242350 0.00094681187
242400 0.00094734266
242450 0.00094781033
242500 0.00094822001
242550 0.00094876425
242600 0.00094934634
242650 0.00094987926
242700 0.00095044636
242750 0.00095086729
242800 0.00095121522
242850 0.00095172109
242900 0.00095218674
242950 0.0009526388
243000 0.0009532301
243050 0.00095364747
243100 0.00095399149
243150 0.0009543182
243200 0.00095459092
243250 0.00095507019
243300 0.00095549832
243350 0.00095579332
243400 0.000956065
243450 0.00095626552
243500 0.00095631178
243550 0.00095623631
243600 0.0009562576
243650 0.00095629615
243700 0.00095636115
243750 0.00095652654
243800 0.00095655876
243850 0.00095645165
243900 0.00095625853
243950 0.00095597854
244000 0.0009557167
244050 0.00095552433
244100 0.00095542061
244150 0.0009552214
244200 0.00095490033
244250 0.00095447477
244300 0.00095369878
244350 0.00095282856
244400 0.00095186382
244450 0.00095083656
244500 0.00095001272
244550 0.00094906138
244600 0.00094810572
244650 0.00094705796
244700 0.00094614141
244750 0.00094519903
244800 0.00094419957
244850 0.00094316827
244900 0.0009423492
244950 0.00094180198
245000 0.0009410942
245050 0.00094050254
245100 0.00093991695
245150 0.00093934551
245200 0.00093876583
245250 0.00093834123
245300 0.0009379266
245350 0.00093752397
245400 0.00093710515
245450 0.00093653436
245500 0.0009360464
245550 0.0009357342
245600 0.00093552374
245650 0.00093524845
245700 0.00093496818
245750 0.00093478165
245800 0.00093458876
245850 0.00093447265
245900 0.00093445731
245950 0.00093458688
246000 0.00093487175
246050 0.00093528622
246100 0.00093566433
246150 0.00093605114
246200 0.0009363201
246250 0.00093657691
246300 0.00093685471
246350 0.00093704286
246400 0.00093724704
246450 0.00093757821
246500 0.00093793304
246550 0.00093835684
246600 0.00093870703
246650 0.00093904672
246700 0.00093928212
246750 0.00093953676
246800 0.00093963561
246850 0.00093964295
246900 0.00093968405
246950 0.00093963168
247000 0.00093966042
247050 0.00093985545
247100 0.00093989884
247150 0.00093992907
247200 0.00094001327
247250 0.00094007727
247300 0.00094023953
247350 0.00094042834
247400 0.00094056004
247450 0.00094086968
247500 0.00094111196
247550 0.00094145414
247600 0.00094186334
247650 0.00094218476
247700 0.00094255897
247750 0.0009431328
247800 0.00094362857
247850 0.00094445589
247900 0.00094517033
247950 0.00094589499
248000 0.00094636519
248050 0.00094674649
248100 0.00094686273
248150 0.00094683839
248200 0.00094682914
248250 0.00094682936
248300 0.00094674592
248350 0.00094681032
248400 0.00094712062
248450 0.00094753865
248500 0.00094803759
248550 0.00094858856
248600 0.00094921069
248650 0.00094983448
248700 0.00095045229
248750 0.00095129565
248800 0.00095209447
248850 0.00095315149
248900 0.00095424295
248950 0.00095523846
249000 0.00095625873
249050 0.00095711137
249100 0.0009579061
249150 0.00095874876
249200 0.00095954923
249250 0.00096040721
249300 0.00096124302
249350 0.00096217842
249400 0.00096336026
249450 0.00096464743
249500 0.00096600741
249550 0.00096740542
249600 0.00096879792
249650 0.00097031213
249700 0.00097182327
249750 0.00097348552
249800 0.00097502751
249850 0.00097645346
249900 0.00097766095
249950 0.00097872836
250000 0.00097952314
250050 0.00098030026
250100 0.00098101498
250150 0.00098180731
250200 0.00098249821
250250 0.00098301023
250300 0.00098340396
250350 0.00098372276
250400 0.00098401352
250450 0.00098415269
250500 0.00098428165
250550 0.00098438512
250600 0.0009845875
250650 0.00098479131
250700 0.00098493838
250750 0.00098515171
250800 0.00098554447
250850 0.00098595302
250900 0.00098632871
250950 0.00098681325
251000 0.00098716409
251050 0.00098744717
251100 0.00098758635
251150 0.00098785913
251200 0.0009879483
251250 0.00098795223
251300 0.00098798967
251350 0.00098824829
251400 0.00098843156
251450 0.00098866107
251500 0.00098868378
251550 0.00098886777
251600 0.00098893937
251650 0.00098892333
251700 0.00098883371
251750 0.00098858562
251800 0.00098842695
251850 0.00098822718
251900 0.00098813722
251950 0.00098803281
252000 0.00098799337
252050 0.00098794953
252100 0.00098781186
252150 0.00098768077
252200 0.0009876212
252250 0.00098767026
252300 0.0009878534
252350 0.00098803717
252400 0.00098832012
252450 0.00098868027
252500 0.00098919789
252550 0.00098961493
252600 0.00099014251
252650 0.00099067213
252700 0.00099134715
252750 0.00099224929
252800 0.00099293149
252850 0.00099369658
252900 0.00099429627
252950 0.00099489057
253000 0.00099518554
253050 0.00099553653
253100 0.00099613881
253150 0.00099681509
253200 0.00099755511
253250 0.00099831096
253300 0.0009989708
253350 0.00099940668
253400 0.00099976446
253450 0.0010000415
253500 0.0010002214
253550 0.001000408
253600 0.0010008028
253650 0.0010013463
253700 0.0010019771
253750 0.0010027613
253800 0.0010034038
253850 0.0010039647
253900 0.0010044795
253950 0.001004978
254000 0.0010054059
254050 0.0010057591
254100 0.0010062437
254150 0.0010063992
254200 0.001006644
254250 0.0010070153
254300 0.0010074938
254350 0.0010082885
254400 0.0010093495
254450 0.0010103843
254500 0.0010112713
254550 0.0010120782
254600 0.0010126568
254650 0.0010130311
254700 0.001013434
254750 0.0010136004
254800 0.0010139206
254850 0.0010141665
254900 0.0010143447
254950 0.0010146136
255000 0.0010148337
255050 0.0010150248
255100 0.0010150717
255150 0.0010150128
255200 0.0010150339
255250 0.0010151369
255300 0.0010152809
255350 0.00101539
255400 0.0010155826
255450 0.0010160471
255500 0.0010167373
255550 0.0010172153
255600 0.0010180019
255650 0.0010188146
255700 0.0010195663
255750 0.0010203173
255800 0.001021093
255850 0.0010220338
255900 0.001022935
255950 0.0010237674
256000 0.001024713
256050 0.0010257185
256100 0.001026766
256150 0.0010279323
256200 0.0010293072
256250 0.0010306016
256300 0.0010320362
256350 0.0010334858
256400 0.001034985
256450 0.0010363062
256500 0.0010374725
256550 0.0010384878
256600 0.0010395658
256650 0.0010405703
256700 0.0010415871
256750 0.0010425539
256800 0.0010435598
256850 0.0010444905
256900 0.0010454065
256950 0.0010462741
257000 0.0010471567
257050 0.0010480316
257100 0.001049008
257150 0.0010499075
257200 0.0010508743
257250 0.0010516532
257300 0.0010523921
257350 0.0010532336
257400 0.0010542511
257450 0.0010551393
257500 0.0010559274
257550 0.0010567777
257600 0.0010576633
257650 0.0010586046
257700 0.0010595414
257750 0.0010603122
257800 0.0010609474
257850 0.001061758
257900 0.001062446
257950 0.0010631193
258000 0.0010637773
258050 0.0010643678
258100 0.0010649133
258150 0.0010653417
258200 0.0010659026
258250 0.0010664134
258300 0.0010670682
258350 0.001067838
258400 0.0010687073
258450 0.0010696901
258500 0.0010706596
258550 0.0010717982
258600 0.0010726238
258650 0.0010733478
258700 0.0010741387
258750 0.0010749953
258800 0.0010762234
258850 0.001077594
258900 0.0010789484
258950 0.0010801956
259000 0.0010812817
259050 0.0010825516
259100 0.0010836888
259150 0.0010850447
259200 0.0010865622
259250 0.0010879759
259300 0.0010894381
259350 0.0010909973
259400 0.0010925777
259450 0.0010939291
259500 0.0010952795
259550 0.0010966365
259600 0.0010979813
259650 0.0010991828
259700 0.0011003427
259750 0.0011014506
259800 0.0011025923
259850 0.0011035505
259900 0.0011045547
259950 0.0011053265
260000 0.0011059515
260050 0.001106393
260100 0.0011065845
260150 0.0011066703
260200 0.0011067239
260250 0.0011070231
260300 0.0011074442
260350 0.0011078258
260400 0.0011082925
260450 0.0011088039
260500 0.0011092149
260550 0.0011094696
260600 0.0011095224
260650 0.0011093638
260700 0.001109227
260750 0.001109262
260800 0.001109374
260850 0.001109713
260900 0.0011099338
260950 0.0011101348
261000 0.0011104576
261050 0.0011109128
261100 0.0011117228
261150 0.0011124986
261200 0.0011133179
261250 0.00111418
261300 0.0011152435
261350 0.0011162585
261400 0.001117305
261450 0.0011183854
261500 0.0011194381
261550 0.0011205222
261600 0.0011216195
261650 0.0011227678
261700 0.0011239935
261750 0.0011250614
261800 0.0011259709
261850 0.0011268558
261900 0.001127499
261950 0.0011281281
262000 0.0011286331
262050 0.0011293942
262100 0.001130243
262150 0.0011313303
262200 0.0011323759
262250 0.0011333178
262300 0.0011342166
262350 0.0011350488
262400 0.0011358697
262450 0.0011366407
262500 0.0011373163
262550 0.0011379806
262600 0.0011383852
262650 0.0011389275
262700 0.0011393741
262750 0.0011397316
262800 0.0011400854
262850 0.0011406814
262900 0.0011414145
262950 0.001142133
263000 0.0011429068
263050 0.0011437759
263100 0.0011447786
263150 0.0011459193
263200 0.0011470756
263250 0.0011482001
263300 0.0011492039
263350 0.0011502278
263400 0.0011512499
263450 0.0011520659
263500 0.0011526989
263550 0.001153041
263600 0.0011532105
263650 0.0011533039
263700 0.0011534224
263750 0.0011535319
263800 0.001153656
263850 0.0011537474
263900 0.0011537784
263950 0.0011538582
264000 0.0011539603
264050 0.0011537918
264100 0.0011536553
264150 0.0011533636
264200 0.0011529013
264250 0.0011525291
264300 0.0011518519
264350 0.0011513034
264400 0.0011506795
264450 0.0011500578
264500 0.0011494431
264550 0.0011487034
264600 0.0011480246
264650 0.0011475123
264700 0.0011469916
264750 0.001146948
264800 0.001146824
264850 0.0011467279
264900 0.0011466947
264950 0.0011466008
265000 0.0011465172
265050 0.0011466744
265100 0.0011468422
265150 0.0011473348
265200 0.0011477988
265250 0.0011480879
265300 0.0011484018
265350 0.0011487069
265400 0.0011489177
265450 0.0011488734
265500 0.0011487002
265550 0.0011486009
265600 0.0011486073
265650 0.0011485692
265700 0.001148475
265750 0.001148403
265800 0.0011484782
265850 0.0011484829
265900 0.0011486448
265950 0.0011489269
266000 0.0011495372
266050 0.0011500925
266100 0.0011504953
266150 0.0011510166
266200 0.0011511218
266250 0.0011510982
266300 0.00115095
266350 0.0011506661
266400 0.0011503482
266450 0.0011499505
266500 0.0011499064
266550 0.0011497255
266600 0.0011494285
266650 0.0011495423
266700 0.0011497831
266750 0.0011500781
266800 0.001150467
266850 0.0011508648
266900 0.0011511756
266950 0.0011514761
267000 0.0011514823
267050 0.0011513255
267100 0.0011512913
267150 0.0011511616
267200 0.0011507734
267250 0.0011503996
267300 0.0011498945
267350 0.0011494448
267400 0.0011490931
267450 0.001148524
267500 0.0011478588
267550 0.0011470368
267600 0.0011462309
267650 0.0011455531
267700 0.0011448095
267750 0.0011440889
267800 0.0011431873
267850 0.0011421143
267900 0.0011411565
267950 0.0011403191
268000 0.0011394561
268050 0.0011386826
268100 0.0011378319
268150 0.0011369705
268200 0.0011363197
268250 0.0011355529
268300 0.0011347995
268350 0.0011341184
268400 0.0011334443
268450 0.0011327396
268500 0.0011321006
268550 0.0011314729
268600 0.00113093
268650 0.0011302412
268700 0.0011295649
268750 0.0011287927
268800 0.001128172
268850 0.0011276028
268900 0.0011269646
268950 0.0011265187
269000 0.001125966
269050 0.0011253452
269100 0.0011248592
269150 0.0011244244
269200 0.0011237825
269250 0.0011231
269300 0.0011223403
269350 0.0011213513
269400 0.0011205571
269450 0.0011197328
269500 0.0011187391
269550 0.0011175681
269600 0.0011164416
269650 0.0011153725
269700 0.0011143982
269750 0.0011135208
269800 0.0011128929
269850 0.0011124421
269900 0.0011120137
269950 0.0011116167
270000 0.0011111057
270050 0.0011104008
270100 0.0011093278
270150 0.0011080632
270200 0.0011068022
270250 0.0011052926
270300 0.0011036258
270350 0.0011019434
270400 0.0011002777
270450 0.0010987209
270500 0.0010972676
270550 0.0010959987
270600 0.0010946481
270650 0.0010934452
270700 0.0010920538
270750 0.0010906478
270800 0.0010891751
270850 0.001087642
270900 0.0010861589
270950 0.0010847663
271000 0.0010835433
271050 0.0010824239
271100 0.0010813882
271150 0.0010801809
271200 0.001079075
271250 0.0010779918
271300 0.001076746
271350 0.0010754866
271400 0.0010742932
271450 0.0010729735
271500 0.001071378
271550 0.0010697111
271600 0.0010680714
271650 0.001066637
271700 0.0010653372
271750 0.0010641882
271800 0.001063151
271850 0.0010622332
271900 0.0010616273
271950 0.0010608045
272000 0.0010599739
272050 0.0010592191
272100 0.0010582706
272150 0.0010574491
272200 0.0010567798
272250 0.0010563044
272300 0.0010558881
272350 0.0010555209
272400 0.0010551827
272450 0.0010549336
272500 0.0010546945
272550 0.0010543055
272600 0.0010538083
272650 0.0010531483
272700 0.001052471
272750 0.0010519648
272800 0.0010515252
272850 0.0010512494
272900 0.0010510144
272950 0.0010510883
273000 0.0010510191
273050 0.0010512082
273100 0.0010513726
273150 0.0010515251
273200 0.001051774
273250 0.0010519371
273300 0.0010521933
273350 0.0010524307
273400 0.0010527466
273450 0.001052916
273500 0.0010531591
273550 0.0010535196
273600 0.0010538483
273650 0.0010539231
273700 0.0010538563
273750 0.001053773
273800 0.0010537166
273850 0.0010538738
273900 0.0010540207
273950 0.001054289
274000 0.0010546846
274050 0.0010551202
274100 0.0010555073
274150 0.001055874
274200 0.0010560848
274250 0.001056214
274300 0.0010561293
274350 0.0010559467
274400 0.0010556903
274450 0.0010552825
274500 0.0010546555
274550 0.0010542222
274600 0.0010538591
274650 0.0010533639
274700 0.0010528865
274750 0.0010524609
274800 0.001052024
274850 0.0010515461
274900 0.0010511524
274950 0.001050657
275000 0.0010502977
275050 0.0010496946
275100 0.0010490856
275150 0.0010487298
275200 0.0010485352
275250 0.0010482935
275300 0.0010480339
275350 0.0010478439
275400 0.0010472706
275450 0.0010466588
275500 0.001046079
275550 0.0010454856
275600 0.0010447475
275650 0.0010440316
275700 0.0010432423
275750 0.0010426027
275800 0.0010421392
275850 0.0010416329
275900 0.0010411214
275950 0.0010406274
276000 0.00104005
276050 0.0010394648
276100 0.0010389319
276150 0.0010383137
276200 0.0010378325
276250 0.0010373705
276300 0.001036793
276350 0.0010365948
276400 0.0010364835
276450 0.0010364068
276500 0.0010363731
276550 0.0010362056
276600 0.0010361268
276650 0.0010359113
276700 0.0010355775
276750 0.0010352547
276800 0.001034686
276850 0.0010341181
276900 0.0010336976
276950 0.0010334956
277000 0.0010334071
277050 0.0010334151
277100 0.0010334064
277150 0.0010333816
277200 0.0010334875
277250 0.0010337062
277300 0.0010338272
277350 0.0010340555
277400 0.0010341211
277450 0.0010342433
277500 0.0010347023
277550 0.0010351957
277600 0.0010356382
277650 0.0010362031
277700 0.0010366423
277750 0.0010373268
277800 0.0010379459
277850 0.0010388173
277900 0.0010398632
277950 0.0010409579
278000 0.0010419997
278050 0.0010432188
278100 0.001044455
278150 0.0010457035
278200 0.0010468934
278250 0.0010479118
278300 0.001049025
278350 0.0010501306
278400 0.0010510538
278450 0.0010519606
278500 0.0010528856
278550 0.0010536997
278600 0.0010545129
278650 0.0010553834
278700 0.0010563239
278750 0.0010573231
278800 0.001058277
278850 0.0010591533
278900 0.0010598657
278950 0.0010604909
279000 0.0010608877
279050 0.0010613892
279100 0.0010616247
279150 0.0010617947
279200 0.0010619665
279250 0.0010620826
279300 0.0010621561
279350 0.0010621307
279400 0.0010621053
279450 0.001062223
279500 0.001062579
279550 0.0010628892
279600 0.0010632553
279650 0.0010638061
279700 0.0010645247
279750 0.0010653597
279800 0.0010660869
279850 0.0010669183
279900 0.001067835
279950 0.0010686288
280000 0.0010692442
280050 0.0010696994
280100 0.0010701502
280150 0.0010705847
280200 0.0010710882
280250 0.0010714959
280300 0.0010719264
280350 0.0010723271
280400 0.0010726403
280450 0.0010730605
280500 0.0010732345
280550 0.0010733704
280600 0.0010733668
280650 0.0010732884
280700 0.0010733235
280750 0.0010731842
280800 0.0010730631
280850 0.0010729435
280900 0.0010727717
280950 0.0010727614
281000 0.0010728941
281050 0.0010730622
281100 0.0010732684
281150 0.001073543
281200 0.0010738967
281250 0.001074224
281300 0.001074676
281350 0.0010753495
281400 0.0010760244
281450 0.0010767111
281500 0.001077432
281550 0.0010779631
281600 0.0010784303
281650 0.0010788732
281700 0.0010791555
281750 0.0010795725
281800 0.0010799681
281850 0.0010803235
281900 0.0010807958
281950 0.0010811461
282000 0.0010816967
282050 0.0010820867
282100 0.0010823506
282150 0.0010826752
282200 0.0010830449
282250 0.0010832887
282300 0.0010838708
282350 0.0010844483
282400 0.0010849618
282450 0.0010854866
282500 0.0010858641
282550 0.0010859464
282600 0.0010859768
282650 0.0010861645
282700 0.0010862979
282750 0.0010863886
282800 0.0010860824
282850 0.0010857925
282900 0.0010853708
282950 0.0010849484
283000 0.0010846795
283050 0.0010843836
283100 0.0010840156
283150 0.0010836063
283200 0.0010829567
283250 0.0010821558
283300 0.0010813043
283350 0.0010805307
283400 0.0010795641
283450 0.0010784649
283500 0.0010772698
283550 0.0010758472
283600 0.0010743976
283650 0.0010728314
283700 0.001071308
283750 0.0010696686
283800 0.0010680389
283850 0.001066462
283900 0.0010647696
283950 0.0010632433
284000 0.001061641
284050 0.0010603993
284100 0.0010592203
284150 0.0010582258
284200 0.0010573224
284250 0.0010563944
284300 0.0010555175
284350 0.0010547367
284400 0.0010538358
284450 0.0010531453
284500 0.0010524751
284550 0.001051613
284600 0.0010506719
284650 0.0010497375
284700 0.0010486264
284750 0.0010475623
284800 0.0010463594
284850 0.0010450364
284900 0.0010437637
284950 0.0010423651
285000 0.0010411205
285050 0.0010400458
285100 0.0010390609
285150 0.0010378978
285200 0.0010366745
285250 0.0010356738
285300 0.0010346721
285350 0.0010338019
285400 0.0010328743
285450 0.0010318613
285500 0.0010305348
285550 0.0010291623
285600 0.0010279529
285650 0.0010268571
285700 0.0010259472
285750 0.0010253034
285800 0.0010247281
285850 0.0010242416
285900 0.0010237851
285950 0.0010234021
286000 0.001023137
286050 0.0010228087
286100 0.0010223759
286150 0.0010220677
286200 0.0010219969
286250 0.0010218209
286300 0.0010216127
286350 0.0010214866
286400 0.0010214008
286450 0.0010214643
286500 0.0010216412
286550 0.0010219971
286600 0.0010220815
286650 0.0010221834
286700 0.0010221346
286750 0.001021971
286800 0.0010219354
286850 0.0010219455
286900 0.0010222173
286950 0.0010223314
287000 0.0010227018
287050 0.0010226801
287100 0.001022557
287150 0.0010224326
287200 0.0010222827
287250 0.0010220735
287300 0.0010217896
287350 0.001021464
287400 0.0010209816
287450 0.0010203892
287500 0.0010197743
287550 0.0010190031
287600 0.0010182255
287650 0.0010175026
287700 0.0010166236
287750 0.0010157835
287800 0.0010151594
287850 0.0010145426
287900 0.0010139601
287950 0.0010134122
288000 0.0010127722
288050 0.001012157
288100 0.0010115877
288150 0.001010933
288200 0.0010100021
288250 0.0010092134
288300 0.0010084513
288350 0.0010077711
288400 0.0010072946
288450 0.001006734
288500 0.0010062128
288550 0.001005716
288600 0.0010054238
288650 0.0010052044
288700 0.0010049864
288750 0.0010049944
288800 0.0010050125
288850 0.0010049881
288900 0.0010051469
288950 0.0010053493
289000 0.0010054763
289050 0.0010055319
289100 0.0010055946
289150 0.0010054272
289200 0.0010052229
289250 0.0010050091
289300 0.0010047123
289350 0.0010043845
289400 0.0010040827
289450 0.0010039128
289500 0.0010036965
289550 0.0010035931
289600 0.001003471
289650 0.0010032935
289700 0.0010031569
289750 0.0010032553
289800 0.0010032527
289850 0.0010029203
289900 0.0010024744
289950 0.0010019542
290000 0.0010014008
290050 0.0010010033
290100 0.0010007946
290150 0.0010005594
290200 0.0010003802
290250 0.0010002156
290300 0.00099989609
290350 0.00099952107
290400 0.00099883747
290450 0.00099799563
290500 0.00099711307
290550 0.00099623744
290600 0.00099538553
290650 0.00099453196
290700 0.00099357932
290750 0.00099254538
290800 0.00099143307
290850 0.00099025627
290900 0.00098897875
290950 0.00098769021
291000 0.00098644743
291050 0.0009852161
291100 0.00098393665
291150 0.00098264103
291200 0.00098136709
291250 0.00098023786
291300 0.00097922132
291350 0.00097805884
291400 0.00097689819
291450 0.00097580917
291500 0.00097477402
291550 0.00097393516
291600 0.00097328868
291650 0.00097271588
291700 0.00097207898
291750 0.00097139642
291800 0.00097062536
291850 0.00096985563
291900 0.00096911927
291950 0.00096840508
292000 0.00096777687
292050 0.00096711664
292100 0.00096660731
292150 0.00096609082
292200 0.00096556424
292250 0.00096508109
292300 0.00096464612
292350 0.00096445881
292400 0.00096422944
292450 0.00096419059
292500 0.00096416939
292550 0.00096407437
292600 0.00096392266
292650 0.00096373513
292700 0.00096373263
292750 0.00096369306
292800 0.00096382848
292850 0.00096396344
292900 0.00096401077
292950 0.00096398827
293000 0.0009639752
293050 0.00096405868
293100 0.00096409196
293150 0.00096413238
293200 0.00096426524
293250 0.00096439938
293300 0.00096435825
293350 0.00096436109
293400 0.00096443712
293450 0.00096448885
293500 0.00096473979
293550 0.00096508589
293600 0.00096552595
293650 0.00096607187
293700 0.00096650867
293750 0.00096695778
293800 0.00096749741
293850 0.00096799376
293900 0.00096853838
293950 0.00096906385
294000 0.00096948509
294050 0.00097006799
294100 0.00097061107
294150 0.00097136094
294200 0.00097203692
294250 0.00097269161
294300 0.00097334312
294350 0.00097408655
294400 0.00097489154
294450 0.00097556095
294500 0.00097635341
294550 0.00097691936
294600 0.0009775587
294650 0.0009781463
294700 0.00097870521
294750 0.00097938132
294800 0.00097993052
294850 0.00098023239
294900 0.00098084551
294950 0.00098137296
295000 0.0009819628
295050 0.00098256325
295100 0.00098313975
295150 0.00098368515
295200 0.00098420369
295250 0.00098458253
295300 0.00098497271
295350 0.00098545268
295400 0.00098594807
295450 0.0009863138
295500 0.00098672596
295550 0.00098709104
295600 0.00098762889
295650 0.00098803898
295700 0.00098833537
295750 0.00098857587
295800 0.00098864522
295850 0.00098880486
295900 0.00098910398
295950 0.00098961396
296000 0.00099025806
296050 0.00099088457
296100 0.00099159773
296150 0.00099239264
296200 0.00099334707
296250 0.00099447474
296300 0.00099569187
296350 0.0009971239
296400 0.00099835441
296450 0.00099950578
296500 0.0010006238
296550 0.0010017114
296600 0.0010026602
296650 0.0010035657
296700 0.001004277
296750 0.0010048975
296800 0.0010055767
296850 0.0010062766
296900 0.0010069266
296950 0.0010073509
297000 0.0010076926
297050 0.0010080744
297100 0.0010085158
297150 0.0010089937
297200 0.0010093674
297250 0.0010098996
297300 0.0010104945
297350 0.0010108677
297400 0.0010111028
297450 0.0010113949
297500 0.0010118163
297550 0.0010123255
297600 0.0010130856
297650 0.0010138858
297700 0.0010146887
297750 0.0010154276
297800 0.0010160921
297850 0.0010165953
297900 0.001017119
297950 0.0010174245
298000 0.0010175934
298050 0.0010175944
298100 0.001017402
298150 0.0010172645
298200 0.001017084
298250 0.0010170076
298300 0.0010169627
298350 0.0010168707
298400 0.0010168698
298450 0.001016818
298500 0.0010168602
298550 0.0010169449
298600 0.0010170649
298650 0.0010172036
298700 0.0010174077
298750 0.0010175084
298800 0.0010176591
298850 0.0010177868
298900 0.0010180415
298950 0.0010185131
299000 0.0010188584
299050 0.0010191666
299100 0.0010194346
299150 0.0010194999
299200 0.0010194847
299250 0.0010192243
299300 0.0010190007
299350 0.0010187131
299400 0.0010184067
299450 0.0010181281
299500 0.0010178414
299550 0.0010176695
299600 0.0010175969
299650 0.0010177267
299700 0.0010178498
299750 0.0010179528
299800 0.0010180568
299850 0.0010181943
299900 0.0010183283
299950 0.0010184474
300000 0.0010183772
300050 0.0010180844
300100 0.0010176696
300150 0.0010171689
300200 0.0010164933
300250 0.0010156789
300300 0.0010146706
300350 0.0010138255
300400 0.0010130253
300450 0.0010121608
300500 0.0010113354
300550 0.0010105112
300600 0.0010096504
300650 0.0010088851
300700 0.0010080851
300750 0.0010073461
300800 0.0010066429
300850 0.0010057799
300900 0.0010049016
300950 0.001003922
301000 0.0010029413
301050 0.001002065
301100 0.0010013566
301150 0.0010005387
301200 0.00099972521
301250 0.00099879146
301300 0.00099803833
301350 0.00099743235
301400 0.00099679266
301450 0.00099612626
301500 0.00099537219
301550 0.00099432007
301600 0.00099319675
301650 0.00099205681
301700 0.00099090569
301750 0.00098996241
301800 0.00098918697
301850 0.00098864435
301900 0.00098824917
301950 0.00098806184
302000 0.00098801206
302050 0.00098802862
302100 0.00098813044
302150 0.00098807968
302200 0.00098799061
302250 0.00098795448
302300 0.00098782305
302350 0.00098785234
302400 0.00098772819
302450 0.00098762979
302500 0.00098772131
302550 0.00098764813
302600 0.00098765684
302650 0.0009876865
302700 0.00098786369
302750 0.00098816115
302800 0.00098830654
302850 0.00098852595
302900 0.0009885403
302950 0.00098863612
303000 0.00098890248
303050 0.00098906022
303100 0.00098933748
303150 0.00098975472
303200 0.00099025806
303250 0.00099082669
303300 0.0009913084
303350 0.00099180666
303400 0.00099224755
303450 0.00099281662
303500 0.00099353581
303550 0.00099403994
303600 0.00099452639
303650 0.0009948751
303700 0.00099507851
303750 0.00099529649
303800 0.00099530015
303850 0.00099529178
303900 0.00099525575
303950 0.00099524436
304000 0.0009952207
304050 0.00099520665
304100 0.00099525428
304150 0.0009951824
304200 0.00099518098
304250 0.0009950367
304300 0.00099486049
304350 0.00099465173
304400 0.00099442734
304450 0.00099409663
304500 0.00099387601
304550 0.00099358088
304600 0.00099336411
304650 0.00099316019
304700 0.00099326897
304750 0.00099339954
304800 0.0009934706
304850 0.00099363989
304900 0.00099380127
304950 0.00099397184
305000 0.00099395686
305050 0.00099384471
305100 0.00099351436
305150 0.00099313639
305200 0.00099276255
305250 0.00099233271
305300 0.00099186704
305350 0.00099139318
305400 0.00099064458
305450 0.00098970782
305500 0.00098862844
305550 0.00098721312
305600 0.00098580984
305650 0.00098434329
305700 0.00098291242
305750 0.00098191407
305800 0.00098099941
305850 0.00098023141
305900 0.00097939685
305950 0.00097858474
306000 0.00097774433
306050 0.00097703158
306100 0.00097642015
306150 0.00097589771
306200 0.00097541153
306250 0.00097508525
306300 0.00097488275
306350 0.00097462046
306400 0.0009743971
306450 0.000974045
306500 0.00097370148
306550 0.00097337842
306600 0.00097301113
306650 0.00097241146
306700 0.00097172972
306750 0.00097109584
306800 0.00097064815
306850 0.00097029939
306900 0.00096996412
306950 0.00096972211
307000 0.00096957406
307050 0.00096966592
307100 0.00096994085
307150 0.00097038152
307200 0.00097090413
307250 0.00097136188
307300 0.00097187149
307350 0.00097228958
307400 0.00097275162
307450 0.00097325567
307500 0.00097372551
307550 0.00097427714
307600 0.00097494291
307650 0.00097587962
307700 0.0009768015
307750 0.00097776853
307800 0.00097895214
307850 0.00098046073
307900 0.00098200762
307950 0.00098358251
308000 0.00098538878
308050 0.00098727417
308100 0.0009893655
308150 0.00099144668
308200 0.0009936375
308250 0.00099567962
308300 0.00099782009
308350 0.00099983795
308400 0.0010015649
308450 0.0010029542
308500 0.0010042579
308550 0.0010053012
308600 0.0010060968
308650 0.0010066009
308700 0.001007061
308750 0.0010072918
308800 0.0010076113
308850 0.0010080611
308900 0.0010083418
308950 0.0010085997
309000 0.0010086076
309050 0.0010084023
309100 0.0010080228
309150 0.0010076444
309200 0.0010073074
309250 0.0010069497
309300 0.0010067589
309350 0.0010063777
309400 0.0010061279
309450 0.0010056611
309500 0.0010053223
309550 0.0010049296
309600 0.0010045504
309650 0.0010042272
309700 0.0010038107
309750 0.0010035524
309800 0.0010032698
309850 0.0010028018
309900 0.0010022969
309950 0.0010018413
310000 0.0010012304
310050 0.0010004594
310100 0.0009995558
310150 0.00099862323
310200 0.00099754126
310250 0.00099627474
310300 0.00099507524
310350 0.00099373747
310400 0.00099234325
310450 0.00099086309
310500 0.00098943132
310550 0.00098830704
310600 0.00098714025
310650 0.00098588219
310700 0.00098476728
310750 0.00098363308
310800 0.00098248134
310850 0.00098144557
310900 0.00098043044
310950 0.00097957515
311000 0.00097889102
311050 0.00097828459
311100 0.00097757535
311150 0.00097679813
311200 0.00097604481
311250 0.00097541068
311300 0.00097476389
311350 0.00097413335
311400 0.00097347677
311450 0.00097275584
311500 0.00097230664
311550 0.00097184893
311600 0.00097159019
311650 0.00097133598
311700 0.00097101258
311750 0.00097082518
311800 0.00097064725
311850 0.00097033814
311900 0.00096996549
311950 0.00096946782
312000 0.00096892816
312050 0.00096835909
312100 0.00096762832
312150 0.00096686188
312200 0.00096579221
312250 0.00096454846
312300 0.00096305745
312350 0.00096154831
312400 0.00095992744
312450 0.00095850243
312500 0.00095730722
312550 0.00095629975
312600 0.0009555661
312650 0.00095479659
312700 0.00095403082
312750 0.00095336113
312800 0.00095280181
312850 0.00095214332
312900 0.00095145648
312950 0.00095084033
313000 0.00095010452
313050 0.00094955154
313100 0.00094896389
313150 0.00094821638
313200 0.00094760368
313250 0.00094677662
313300 0.00094588986
313350 0.00094485146
313400 0.00094384278
313450 0.0009428447
313500 0.00094207225
313550 0.00094145641
313600 0.0009407978
313650 0.00094026909
313700 0.00093971077
313750 0.00093922
313800 0.0009386747
313850 0.00093808808
313900 0.00093764114
313950 0.00093708155
314000 0.00093660966
314050 0.00093612045
314100 0.00093557584
314150 0.00093499898
314200 0.00093430805
314250 0.00093351348
314300 0.00093276973
314350 0.00093192961
314400 0.00093123593
314450 0.00093067515
314500 0.0009301302
314550 0.00092968241
314600 0.00092937003
314650 0.00092896984
314700 0.00092874633
314750 0.00092850417
314800 0.00092825826
314850 0.00092780012
314900 0.00092745537
314950 0.00092697775
315000 0.00092636133
315050 0.00092596599
315100 0.00092553013
315150 0.00092509732
315200 0.0009246572
315250 0.00092416757
315300 0.00092369512
315350 0.00092321184
315400 0.00092277404
315450 0.00092228354
315500 0.00092187471
315550 0.00092159045
315600 0.00092148089
315650 0.00092139412
315700 0.00092125562
315750 0.00092103349
315800 0.00092060203
315850 0.00092019777
315900 0.00091983868
315950 0.00091945162
316000 0.0009190848
316050 0.00091883083
316100 0.00091858227
316150 0.00091841961
316200 0.00091823383
316250 0.00091809833
316300 0.00091798858
316350 0.00091778536
316400 0.00091754264
316450 0.000917185
316500 0.00091674318
316550 0.00091607608
316600 0.00091543579
316650 0.0009148228
316700 0.00091437669
316750 0.00091389147
316800 0.00091326701
316850 0.00091260529
316900 0.00091193533
316950 0.00091120534
317000 0.00091044875
317050 0.00090976669
317100 0.00090912249
317150 0.00090851218
317200 0.00090776298
317250 0.00090715455
317300 0.0009066689
317350 0.00090630477
317400 0.00090610919
317450 0.00090594488
317500 0.00090594108
317550 0.00090616614
317600 0.000906295
317650 0.00090650105
317700 0.00090669475
317750 0.00090702053
317800 0.0009074245
317850 0.0009080057
317900 0.0009085044
317950 0.00090906834
318000 0.00090941001
318050 0.00090969568
318100 0.00090997166
318150 0.00091014629
318200 0.00091039691
318250 0.00091080583
318300 0.00091137043
318350 0.00091196654
318400 0.00091255741
318450 0.00091329287
318500 0.00091406227
318550 0.00091487145
318600 0.00091561847
318650 0.00091640164
318700 0.00091700778
318750 0.0009174397
318800 0.00091781622
318850 0.00091826931
318900 0.00091870793
318950 0.00091906776
319000 0.00091946356
319050 0.00091989607
319100 0.00092033233
319150 0.00092082862
319200 0.00092142509
319250 0.00092214584
319300 0.00092304236
319350 0.00092394603
319400 0.00092482795
319450 0.00092586514
319500 0.00092682302
319550 0.00092772874
319600 0.00092851762
319650 0.00092922159
319700 0.00092972665
319750 0.00093039562
319800 0.00093105744
319850 0.0009316152
319900 0.00093216726
319950 0.00093244176
320000 0.00093249176
320050 0.00093237131
320100 0.00093224202
320150 0.00093197304
320200 0.00093182225
320250 0.00093172884
320300 0.00093169545
320350 0.00093168487
320400 0.00093175459
320450 0.00093180133
320500 0.00093173048
320550 0.00093152356
320600 0.00093125715
320650 0.00093092519
320700 0.00093056976
320750 0.00093013326
320800 0.00092945471
320850 0.0009284945
320900 0.00092745967
320950 0.00092634625
321000 0.00092500048
321050 0.00092357524
321100 0.00092215068
321150 0.00092065747
321200 0.00091923583
321250 0.00091794363
321300 0.00091662905
321350 0.00091539547
321400 0.00091418772
321450 0.00091291633
321500 0.00091173887
321550 0.00091057252
321600 0.00090949457
321650 0.00090855792
321700 0.00090769674
321750 0.00090698986
321800 0.0009064232
321850 0.00090587313
321900 0.0009054623
321950 0.00090495674
322000 0.00090439719
322050 0.00090383178
322100 0.00090318045
322150 0.00090262024
322200 0.00090198515
322250 0.00090133762
322300 0.00090052827
322350 0.00089954787
322400 0.0008985967
322450 0.00089757397
322500 0.00089661122
322550 0.00089577845
322600 0.00089500938
322650 0.00089432687
322700 0.00089351007
322750 0.00089272787
322800 0.00089196331
322850 0.00089125582
322900 0.00089069005
322950 0.00088997918
323000 0.00088935131
323050 0.00088872917
323100 0.00088830188
323150 0.00088773508
323200 0.00088705034
323250 0.00088646295
323300 0.00088599815
323350 0.00088539891
323400 0.00088467992
323450 0.00088390899
323500 0.00088318798
323550 0.00088254289
323600 0.00088180599
323650 0.00088112171
323700 0.00088019965
323750 0.00087918356
323800 0.00087790125
323850 0.00087648969
323900 0.00087490734
323950 0.00087323217
324000 0.0008714184
324050 0.00086962882
324100 0.00086794127
324150 0.00086619577
324200 0.00086464419
324250 0.00086310125
324300 0.00086160254
324350 0.00086006186
324400 0.0008585554
324450 0.00085723605
324500 0.00085619956
324550 0.0008552899
324600 0.00085460553
324650 0.00085406349
324700 0.00085369302
324750 0.00085347171
324800 0.00085320875
324850 0.0008529133
324900 0.00085266896
324950 0.00085240748
325000 0.00085211525
325050 0.0008519861
325100 0.00085182822
325150 0.00085176955
325200 0.00085166518
325250 0.00085155504
325300 0.00085149968
325350 0.00085123362
325400 0.0008510193
325450 0.000850891
325500 0.00085077993
325550 0.00085076877
325600 0.0008507814
325650 0.00085090289
325700 0.00085099064
325750 0.00085122004
325800 0.00085138381
325850 0.00085154506
325900 0.00085182211
325950 0.00085212437
326000 0.00085250197
326050 0.00085293114
326100 0.000853311
326150 0.00085360785
326200 0.00085383501
326250 0.00085403876
326300 0.00085426138
326350 0.00085446375
326400 0.00085466068
326450 0.00085473892
326500 0.00085485542
326550 0.00085500804
326600 0.00085511041
326650 0.00085516172
326700 0.00085529519
326750 0.00085561851
326800 0.00085596303
326850 0.0008563583
326900 0.00085669418
326950 0.00085700942
327000 0.00085732153
327050 0.0008574724
327100 0.00085756218
327150 0.00085761116
327200 0.00085756323
327250 0.00085759366
327300 0.00085765631
327350 0.00085768474
327400 0.00085777171
327450 0.00085796506
327500 0.00085818433
327550 0.00085833611
327600 0.00085837362
327650 0.00085847714
327700 0.00085867812
327750 0.00085892685
327800 0.00085913869
327850 0.00085934042
327900 0.00085946743
327950 0.0008596489
328000 0.00085978358
328050 0.00085984243
328100 0.00086011436
328150 0.00086033409
328200 0.00086062856
328250 0.00086083681
328300 0.00086103357
328350 0.00086125483
328400 0.00086143314
328450 0.00086158085
328500 0.00086174943
328550 0.00086202229
328600 0.00086221309
328650 0.00086243899
328700 0.00086252689
328750 0.0008626093
328800 0.00086274408
328850 0.00086279297
328900 0.00086277104
328950 0.00086284509
329000 0.00086277634
329050 0.00086285086
329100 0.00086290619
329150 0.00086312233
329200 0.00086311557
329250 0.00086307129
329300 0.00086297848
329350 0.0008628653
329400 0.00086274477
329450 0.00086257444
329500 0.00086225954
329550 0.00086181107
329600 0.00086129692
329650 0.00086058456
329700 0.00085991787
329750 0.0008592447
329800 0.00085859209
329850 0.00085795756
329900 0.00085722724
329950 0.00085638151
330000 0.00085549509
330050 0.00085466483
330100 0.00085379225
330150 0.00085299411
330200 0.00085224854
330250 0.00085165298
330300 0.00085121483
330350 0.00085076022
330400 0.00085029929
330450 0.00084975314
330500 0.00084930854
330550 0.00084879229
330600 0.00084827697
330650 0.00084789776
330700 0.00084752743
330750 0.00084709049
330800 0.00084674071
330850 0.00084625182
330900 0.00084585775
330950 0.00084554148
331000 0.00084522323
331050 0.00084503888
331100 0.00084480697
331150 0.0008445674
331200 0.00084428766
331250 0.00084402543
331300 0.00084367157
331350 0.00084337607
331400 0.00084295396
331450 0.00084263146
331500 0.00084217352
331550 0.00084159552
331600 0.0008409423
331650 0.00084026232
331700 0.00083954955
331750 0.00083894373
331800 0.00083823887
331850 0.00083758126
331900 0.00083696063
331950 0.00083640172
332000 0.00083574
332050 0.00083504332
332100 0.00083432029
332150 0.00083367897
332200 0.00083298566
332250 0.00083218603
332300 0.00083115043
332350 0.00082985535
332400 0.00082850394
332450 0.00082689112
332500 0.00082533872
332550 0.0008238655
332600 0.00082252955
332650 0.00082136955
332700 0.00082027594
332750 0.00081925017
332800 0.00081837159
332850 0.00081766042
332900 0.0008171404
332950 0.00081681018
333000 0.00081648171
333050 0.00081632749
333100 0.00081619571
333150 0.0008162243
333200 0.00081613012
333250 0.00081614757
333300 0.00081607313
333350 0.00081620746
333400 0.00081647218
333450 0.00081698434
333500 0.00081752257
333550 0.00081789913
333600 0.00081827801
333650 0.00081858571
333700 0.00081903333
333750 0.00081933157
333800 0.00081966169
333850 0.00082017136
333900 0.00082057847
333950 0.00082092639
334000 0.00082134599
334050 0.00082173857
334100 0.00082214986
334150 0.00082265869
334200 0.00082323914
334250 0.0008237927
334300 0.00082435469
334350 0.00082497941
334400 0.00082573908
334450 0.00082662281
334500 0.00082748633
334550 0.00082818955
334600 0.00082894129
334650 0.00082959158
334700 0.00083004881
334750 0.0008304493
334800 0.0008307863
334850 0.0008310831
334900 0.00083132942
334950 0.00083166601
335000 0.00083202429
335050 0.00083235133
335100 0.00083273729
335150 0.00083321203
335200 0.00083371462
335250 0.0008343863
335300 0.00083494789
335350 0.00083547737
335400 0.00083586598
335450 0.00083617671
335500 0.00083639933
335550 0.00083647668
335600 0.00083643746
335650 0.0008364346
335700 0.00083631705
335750 0.00083629928
335800 0.00083629501
335850 0.00083637203
335900 0.00083636456
335950 0.00083649741
336000 0.00083669101
336050 0.00083707604
336100 0.0008375955
336150 0.0008380044
336200 0.0008384004
336250 0.00083884025
336300 0.0008392648
336350 0.00083959587
336400 0.00084015819
336450 0.00084067925
336500 0.0008412759
336550 0.00084166171
336600 0.00084192432
336650 0.00084200737
336700 0.00084198055
336750 0.00084198047
336800 0.00084219024
336850 0.00084245851
336900 0.0008426636
336950 0.00084280501
337000 0.00084294848
337050 0.00084302713
337100 0.00084306928
337150 0.00084308551
337200 0.00084319156
337250 0.00084322951
337300 0.00084301321
337350 0.00084268166
337400 0.00084238311
337450 0.00084200977
337500 0.00084171799
337550 0.00084131732
337600 0.00084101323
337650 0.00084043067
337700 0.00084002143
337750 0.00083956989
337800 0.00083901684
337850 0.00083859821
337900 0.00083826873
337950 0.00083788894
338000 0.00083770004
338050 0.00083741793
338100 0.00083701683
338150 0.0008366587
338200 0.00083621173
338250 0.00083581826
338300 0.00083554067
338350 0.00083542126
338400 0.00083539575
338450 0.00083551719
338500 0.0008356746
338550 0.00083581167
338600 0.00083594167
338650 0.00083581791
338700 0.0008357195
338750 0.00083554328
338800 0.00083551166
338850 0.00083557998
338900 0.00083577006
338950 0.00083597647
339000 0.00083600509
339050 0.00083607501
339100 0.00083614874
339150 0.00083622489
339200 0.00083628696
339250 0.00083647709
339300 0.00083658394
339350 0.00083661407
339400 0.00083665459
339450 0.00083650723
339500 0.00083649444
339550 0.00083642958
339600 0.00083655511
339650 0.00083669979
339700 0.00083697875
339750 0.00083730039
339800 0.00083746852
339850 0.00083752763
339900 0.00083755166
339950 0.00083767186
340000 0.00083792762
340050 0.00083814903
340100 0.00083834415
340150 0.00083839323
340200 0.00083842838
340250 0.00083832324
340300 0.00083818046
340350 0.00083812887
340400 0.00083816039
340450 0.00083814551
340500 0.00083813183
340550 0.0008380261
340600 0.00083795753
340650 0.00083800897
340700 0.00083797045
340750 0.00083802667
340800 0.00083801917
340850 0.00083787921
340900 0.00083773528
340950 0.00083773141
341000 0.00083768747
341050 0.00083770768
341100 0.00083772737
341150 0.00083777003
341200 0.00083792057
341250 0.00083816773
341300 0.00083853757
341350 0.00083874692
341400 0.00083908024
341450 0.00083924698
341500 0.00083944854
341550 0.00083972064
341600 0.00084002019
341650 0.00084041321
341700 0.00084069382
341750 0.0008410115
341800 0.00084131107
341850 0.00084167238
341900 0.00084218902
341950 0.00084266275
342000 0.00084309248
342050 0.00084349783
342100 0.00084408898
342150 0.00084471662
342200 0.00084535059
342250 0.00084589176
342300 0.00084649884
342350 0.00084724415
342400 0.00084804661
342450 0.00084890506
342500 0.00084973819
342550 0.000850664
342600 0.00085168862
342650 0.00085256715
342700 0.00085341763
342750 0.00085397807
342800 0.00085446046
342850 0.00085483906
342900 0.0008551371
342950 0.0008554575
343000 0.0008557912
343050 0.00085608721
343100 0.00085631529
343150 0.00085664355
343200 0.00085705427
343250 0.0008575066
343300 0.00085800853
343350 0.00085843084
343400 0.00085881679
343450 0.00085910825
343500 0.00085935254
343550 0.00085967541
343600 0.00086008997
343650 0.00086048167
343700 0.00086100514
343750 0.00086128567
343800 0.00086155482
343850 0.00086187669
343900 0.00086228543
343950 0.00086269446
344000 0.00086304562
344050 0.00086345852
344100 0.00086380217
344150 0.00086405231
344200 0.00086421674
344250 0.0008643888
344300 0.0008645106
344350 0.0008645716
344400 0.00086477917
344450 0.0008651948
344500 0.00086559336
344550 0.00086618416
344600 0.00086681685
344650 0.00086724769
344700 0.00086778732
344750 0.00086834015
344800 0.00086894604
344850 0.00086977777
344900 0.00087063208
344950 0.00087150607
345000 0.00087237865
345050 0.0008732742
345100 0.00087409417
345150 0.00087477998
345200 0.000875546
345250 0.00087635194
345300 0.00087727245
345350 0.00087823416
345400 0.00087912399
345450 0.00088007664
345500 0.00088119047
345550 0.00088238748
345600 0.00088360499
345650 0.00088478486
345700 0.00088592505
345750 0.00088711012
345800 0.00088814654
345850 0.00088933649
345900 0.00089052626
345950 0.00089170349
346000 0.00089267885
346050 0.00089346163
346100 0.00089403292
346150 0.00089460675
346200 0.00089500867
346250 0.0008953621
346300 0.00089579693
346350 0.00089604435
346400 0.00089623251
346450 0.00089631528
346500 0.00089636196
346550 0.00089633631
346600 0.0008962194
346650 0.0008961869
346700 0.00089619317
346750 0.00089627736
346800 0.00089627895
346850 0.0008962387
346900 0.00089634267
346950 0.00089643476
347000 0.00089648348
347050 0.00089647257
347100 0.00089647825
347150 0.00089648734
347200 0.00089635846
347250 0.00089605166
347300 0.00089600521
347350 0.00089598059
347400 0.00089587576
347450 0.00089564843
347500 0.00089540036
347550 0.00089522513
347600 0.00089493306
347650 0.00089470614
347700 0.00089453165
347750 0.00089429361
347800 0.00089395236
347850 0.00089386241
347900 0.00089363617
347950 0.00089350619
348000 0.00089357924
348050 0.00089356366
348100 0.00089349504
348150 0.00089354678
348200 0.0008935644
348250 0.00089358458
348300 0.00089358312
348350 0.00089356978
348400 0.00089348437
348450 0.00089342685
348500 0.00089329179
348550 0.00089310651
348600 0.00089306962
348650 0.00089304219
348700 0.00089317664
348750 0.00089349065
348800 0.00089393926
348850 0.00089456339
348900 0.00089508326
348950 0.00089581382
349000 0.00089652934
349050 0.000896959
349100 0.00089741183
349150 0.00089777705
349200 0.00089788234
349250 0.00089773706
349300 0.0008975299
349350 0.00089730312
349400 0.00089709652
349450 0.00089671914
349500 0.00089634727
349550 0.00089591811
349600 0.00089547486
349650 0.00089489209
349700 0.00089408146
349750 0.00089339618
349800 0.00089286908
349850 0.00089263344
349900 0.00089230845
349950 0.00089191419
350000 0.00089162553
350050 0.00089131539
350100 0.00089094806
350150 0.00089057678
350200 0.00089016219
350250 0.00088985501
350300 0.00088971236
350350 0.00088960159
350400 0.00088976892
350450 0.00088983988
350500 0.00089004149
350550 0.00089021401
350600 0.00089037875
350650 0.00089053792
350700 0.0008906633
350750 0.0008907217
350800 0.00089064562
350850 0.00089054824
350900 0.00089047011
350950 0.00089044939
351000 0.00089043369
351050 0.00089046284
351100 0.00089069183
351150 0.00089121469
351200 0.00089187952
351250 0.00089262514
351300 0.00089343378
351350 0.00089404964
351400 0.00089461086
351450 0.00089523828
351500 0.00089597582
351550 0.00089669637
351600 0.00089735261
351650 0.00089794638
351700 0.00089844171
351750 0.00089887916
351800 0.00089921016
351850 0.00089963795
351900 0.00090001054
351950 0.00090053234
352000 0.00090109253
352050 0.00090183444
352100 0.00090259745
352150 0.00090336607
352200 0.00090410605
352250 0.00090469162
352300 0.00090532044
352350 0.00090573428
352400 0.00090613521
352450 0.00090653098
352500 0.00090694855
352550 0.00090753635
352600 0.00090820639
352650 0.00090888901
352700 0.00090959773
352750 0.00091028783
352800 0.0009111278
352850 0.00091185029
352900 0.00091245366
352950 0.00091295208
353000 0.00091343347
353050 0.00091389665
353100 0.00091422518
353150 0.00091443312
353200 0.00091453852
353250 0.00091477896
353300 0.00091506749
353350 0.00091532344
353400 0.00091551361
353450 0.00091574178
353500 0.00091601305
353550 0.00091625175
353600 0.00091658273
353650 0.00091679324
353700 0.00091709357
353750 0.00091738002
353800 0.00091765177
353850 0.00091780101
353900 0.00091793563
353950 0.00091789859
354000 0.00091792504
354050 0.00091798613
354100 0.00091816606
354150 0.00091830241
354200 0.00091834737
354250 0.00091839495
354300 0.00091844096
354350 0.000918445
354400 0.00091836578
354450 0.00091831468
354500 0.00091818683
354550 0.00091813708
354600 0.00091819966
354650 0.00091835055
354700 0.00091867531
354750 0.00091923243
354800 0.00091988018
354850 0.00092052453
354900 0.00092123775
354950 0.00092209146
355000 0.00092276347
355050 0.00092350387
355100 0.00092428806
355150 0.00092501523
355200 0.0009257281
355250 0.00092635795
355300 0.00092704652
355350 0.0009277339
355400 0.00092842555
355450 0.00092898544
355500 0.00092959481
355550 0.00092993426
355600 0.00093036338
355650 0.00093064713
355700 0.00093091051
355750 0.00093136047
355800 0.0009317212
355850 0.00093204984
355900 0.00093237092
355950 0.0009325507
356000 0.00093267083
356050 0.00093275444
356100 0.0009330426
356150 0.00093333063
356200 0.00093347893
356250 0.00093350085
356300 0.00093327082
356350 0.00093298886
356400 0.00093262916
356450 0.00093231743
356500 0.00093212571
356550 0.00093198289
356600 0.00093198313
356650 0.00093202264
356700 0.00093208445
356750 0.00093197163
356800 0.00093178437
356850 0.0009315598
356900 0.00093134758
356950 0.00093128802
357000 0.00093118346
357050 0.00093099403
357100 0.00093089104
357150 0.00093070126
357200 0.0009303727
357250 0.00092987207
357300 0.00092924754
357350 0.00092847619
357400 0.00092777436
357450 0.00092705236
357500 0.00092629148
357550 0.00092555224
357600 0.00092471822
357650 0.00092374551
357700 0.00092293824
357750 0.00092207647
357800 0.00092106799
357850 0.00092018883
357900 0.0009192155
357950 0.00091822787
358000 0.00091729569
358050 0.0009164029
358100 0.0009155112
358150 0.00091476418
358200 0.00091403371
358250 0.00091354309
358300 0.00091313076
358350 0.00091276271
358400 0.00091241445
358450 0.00091210919
358500 0.00091187258
358550 0.00091169743
358600 0.0009114244
358650 0.00091127004
358700 0.00091106469
358750 0.00091087162
358800 0.00091059331
358850 0.00091022342
358900 0.0009098138
358950 0.00090938985
359000 0.00090900609
359050 0.0009085328
359100 0.00090805353
359150 0.00090754093
359200 0.00090712612
359250 0.00090677002
359300 0.00090640376
359350 0.00090616532
359400 0.00090607686
359450 0.0009060463
359500 0.0009063411
359550 0.00090669472
359600 0.00090723788
359650 0.00090798658
359700 0.00090893888
359750 0.00090993037
359800 0.00091102231
359850 0.0009121869
359900 0.00091363049
359950 0.00091502963
360000 0.00091644033
360050 0.00091783156
360100 0.00091926869
360150 0.00092061769
360200 0.00092197602
360250 0.00092356864
360300 0.00092518829
360350 0.00092683654
360400 0.00092822216
360450 0.00092934466
360500 0.00093043961
360550 0.00093114378
360600 0.00093189933
360650 0.00093262592
360700 0.00093333504
360750 0.00093399156
360800 0.00093453387
360850 0.00093495829
360900 0.00093534496
360950 0.00093586892
361000 0.00093638592
361050 0.00093685166
361100 0.00093737831
361150 0.00093797466
361200 0.00093867188
361250 0.00093938519
361300 0.00094030198
361350 0.00094116939
361400 0.00094206936
361450 0.00094308515
361500 0.00094428135
361550 0.00094563213
361600 0.0009469748
361650 0.00094819122
361700 0.00094941947
361750 0.00095052668
361800 0.00095153937
361850 0.00095233358
361900 0.00095311298
361950 0.00095375919
362000 0.00095433073
362050 0.0009548674
362100 0.00095539565
362150 0.00095603602
362200 0.00095665712
362250 0.00095710293
362300 0.0009573963
362350 0.00095752741
362400 0.00095750721
362450 0.00095743748
362500 0.00095737717
362550 0.00095722922
362600 0.00095717729
362650 0.00095709464
362700 0.00095686413
362750 0.00095660555
362800 0.00095624274
362850 0.00095597396
362900 0.0009555176
362950 0.00095514504
363000 0.00095489174
363050 0.00095486739
363100 0.00095482043
363150 0.0009547448
363200 0.00095475072
363250 0.00095468746
363300 0.00095465179
363350 0.00095476391
363400 0.00095490984
363450 0.00095502143
363500 0.00095507873
363550 0.00095494584
363600 0.00095468263
363650 0.00095436863
363700 0.00095408404
363750 0.00095400948
363800 0.00095404933
363850 0.00095397656
363900 0.00095401618
363950 0.0009542053
364000 0.00095448925
364050 0.0009547939
364100 0.00095516224
364150 0.00095568402
364200 0.00095637554
364250 0.00095717005
364300 0.0009580265
364350 0.00095875689
364400 0.00095938133
364450 0.00096001801
364500 0.00096053709
364550 0.00096125295
364600 0.0009621529
364650 0.00096300726
364700 0.00096350458
364750 0.00096390443
364800 0.00096438167
364850 0.00096489334
364900 0.00096557024
364950 0.00096626639
365000 0.00096675672
365050 0.00096726597
365100 0.00096785403
365150 0.00096851797
365200 0.00096922326
365250 0.00097004359
365300 0.00097089189
365350 0.00097180954
365400 0.00097263642
365450 0.0009733267
365500 0.00097394145
365550 0.0009744277
365600 0.00097476744
365650 0.00097513116
365700 0.00097547493
365750 0.00097571897
365800 0.00097575335
365850 0.00097585747
365900 0.00097589617
365950 0.00097612166
366000 0.00097606525
366050 0.00097596678
366100 0.00097604122
366150 0.00097615837
366200 0.00097637919
366250 0.00097667644
366300 0.00097691064
366350 0.00097714087
366400 0.0009774412
366450 0.0009779635
366500 0.00097863491
366550 0.00097944548
366600 0.00098020566
366650 0.00098072437
366700 0.00098125623
366750 0.00098163643
366800 0.00098208797
366850 0.00098250366
366900 0.00098287062
366950 0.00098344731
367000 0.00098402423
367050 0.00098454921
367100 0.00098523466
367150 0.0009858634
367200 0.0009861935
367250 0.00098654286
367300 0.00098674759
367350 0.00098681792
367400 0.00098704329
367450 0.0009872627
367500 0.00098747995
367550 0.00098780206
367600 0.00098816733
367650 0.00098849052
367700 0.00098878359
367750 0.00098905943
367800 0.00098932357
367850 0.00098968662
367900 0.00099005329
367950 0.00099035527
368000 0.00099041869
368050 0.00099051882
368100 0.0009905819
368150 0.00099059374
368200 0.00099071235
368250 0.00099077246
368300 0.00099082892
368350 0.00099093004
368400 0.00099097569
368450 0.00099095896
368500 0.0009906332
368550 0.00099030723
368600 0.00098987105
368650 0.00098953055
368700 0.00098912528
368750 0.00098878242
368800 0.00098841954
368850 0.0009880181
368900 0.00098781133
368950 0.00098775571
369000 0.00098772748
369050 0.0009876033
369100 0.00098760713
369150 0.00098762096
369200 0.0009876684
369250 0.00098785566
369300 0.000988073
369350 0.00098823861
369400 0.00098852095
369450 0.00098860205
369500 0.00098859964
369550 0.00098849003
369600 0.00098838486
369650 0.00098823265
369700 0.00098788735
369750 0.00098758484
369800 0.00098735444
369850 0.00098727029
369900 0.00098722238
369950 0.00098715992
370000 0.00098707102
370050 0.00098697998
370100 0.00098687655
370150 0.00098674175
370200 0.00098687119
370250 0.00098685597
370300 0.00098693884
370350 0.00098705224
370400 0.00098699946
370450 0.00098688838
370500 0.00098686165
370550 0.00098678677
370600 0.00098683187
370650 0.00098693865
370700 0.0009869487
370750 0.00098690272
370800 0.00098689059
370850 0.0009870083
370900 0.00098712634
370950 0.00098721695
371000 0.0009870334
371050 0.00098689957
371100 0.0009866695
371150 0.00098630493
371200 0.00098597355
371250 0.00098563299
371300 0.00098518778
371350 0.00098471532
371400 0.00098399194
371450 0.00098332099
371500 0.00098248798
371550 0.00098166346
371600 0.00098079246
371650 0.00098004448
371700 0.00097946427
371750 0.00097883567
371800 0.00097803545
371850 0.00097716216
371900 0.00097624401
371950 0.00097540239
372000 0.00097473587
372050 0.00097385795
372100 0.00097307971
372150 0.0009724415
372200 0.00097188296
372250 0.0009715087
372300 0.00097115632
372350 0.00097070657
372400 0.00097018743
372450 0.00096961304
372500 0.00096899161
372550 0.00096844092
372600 0.00096777421
372650 0.00096706204
372700 0.00096635968
372750 0.00096566005
372800 0.00096505773
372850 0.00096448513
372900 0.00096392743
372950 0.00096331934
373000 0.00096270694
373050 0.00096225501
373100 0.00096165615
373150 0.00096118797
373200 0.0009607574
373250 0.00096031231
373300 0.00095990495
373350 0.00095944357
373400 0.00095902366
373450 0.00095853768
373500 0.00095790794
373550 0.00095709525
373600 0.00095595134
373650 0.00095483404
373700 0.00095356382
373750 0.00095248404
373800 0.00095145946
373850 0.00095055154
373900 0.00094975229
373950 0.00094908783
374000 0.00094846758
374050 0.00094786983
374100 0.00094733221
374150 0.00094684678
374200 0.00094638135
374250 0.00094590172
374300 0.00094542898
374350 0.00094490586
374400 0.00094430135
374450 0.00094386209
374500 0.00094337421
374550 0.0009429933
374600 0.00094274979
374650 0.00094265114
374700 0.00094279796
374750 0.00094297604
374800 0.00094318563
374850 0.00094330792
374900 0.00094325736
374950 0.00094306447
375000 0.00094279722
375050 0.00094243039
375100 0.00094201071
375150 0.0009416973
375200 0.00094162811
375250 0.00094160803
375300 0.0009416472
375350 0.00094161164
375400 0.00094150427
375450 0.00094148461
375500 0.00094147607
375550 0.00094149861
375600 0.00094156805
375650 0.00094163667
375700 0.0009418595
375750 0.00094201258
375800 0.00094197145
375850 0.00094190862
375900 0.00094200507
375950 0.00094234188
376000 0.0009427222
376050 0.00094315761
376100 0.00094368941
376150 0.00094418434
376200 0.00094459741
376250 0.00094497914
376300 0.00094541292
376350 0.00094596267
376400 0.00094655691
376450 0.00094725037
376500 0.00094785372
376550 0.00094851886
376600 0.00094906162
376650 0.00094943711
376700 0.00094960259
376750 0.00094983076
376800 0.00095017841
376850 0.00095059812
376900 0.00095106229
376950 0.00095138098
377000 0.00095178635
377050 0.00095228209
377100 0.00095290417
377150 0.0009535783
377200 0.00095425462
377250 0.00095496909
377300 0.0009557597
377350 0.00095650807
377400 0.00095728323
377450 0.00095801518
377500 0.00095893333
377550 0.00096005667
377600 0.00096131122
377650 0.00096299426
377700 0.00096468136
377750 0.00096645732
377800 0.00096825507
377850 0.0009697836
377900 0.00097125899
377950 0.00097266265
378000 0.00097399884
378050 0.00097511989
378100 0.0009760845
378150 0.00097688387
378200 0.00097763045
378250 0.00097836436
378300 0.00097917348
378350 0.00098010595
378400 0.00098096393
378450 0.00098192147
378500 0.00098284225
378550 0.00098351321
378600 0.0009841637
378650 0.00098454118
378700 0.00098472351
378750 0.00098494254
378800 0.00098517441
378850 0.00098536372
378900 0.00098546478
378950 0.00098552872
379000 0.00098563187
379050 0.00098573928
379100 0.00098573326
379150 0.00098581074
379200 0.00098603619
379250 0.00098637531
379300 0.00098677692
379350 0.00098724053
379400 0.00098756433
379450 0.00098796416
379500 0.0009882086
379550 0.00098860662
379600 0.00098897275
379650 0.00098935209
379700 0.00098971254
379750 0.00099004524
379800 0.00099033166
379850 0.00099055505
379900 0.00099068981
379950 0.00099092965
380000 0.0009911571
380050 0.00099138967
380100 0.00099165341
380150 0.00099196355
380200 0.00099219569
380250 0.00099232233
380300 0.00099241257
380350 0.00099254073
380400 0.00099282219
380450 0.00099324262
380500 0.00099367828
380550 0.00099431693
380600 0.00099535638
380650 0.00099638407
380700 0.000997432
380750 0.00099843889
380800 0.00099926909
380850 0.00099989358
380900 0.0010006056
380950 0.0010011226
381000 0.0010017843
381050 0.0010024373
381100 0.0010031578
381150 0.0010039455
381200 0.0010046141
381250 0.0010054328
381300 0.0010061406
381350 0.0010069518
381400 0.0010078486
381450 0.0010087798
381500 0.001009684
381550 0.0010102691
381600 0.001010661
381650 0.0010109828
381700 0.0010112727
381750 0.0010114902
381800 0.0010116524
381850 0.0010118332
381900 0.0010119502
381950 0.0010122414
382000 0.0010125402
382050 0.0010127695
382100 0.0010132038
382150 0.0010136398
382200 0.0010141168
382250 0.0010144804
382300 0.0010147504
382350 0.0010147526
382400 0.0010146834
382450 0.0010146284
382500 0.0010146885
382550 0.001014584
382600 0.0010144171
382650 0.0010143145
382700 0.0010141324
382750 0.0010141911
382800 0.0010142479
382850 0.0010142462
382900 0.0010143483
382950 0.0010143096
383000 0.0010142644
383050 0.0010141672
383100 0.001014121
383150 0.0010140881
383200 0.0010140149
383250 0.0010138247
383300 0.0010136811
383350 0.0010134517
383400 0.0010130127
383450 0.0010126837
383500 0.0010124014
383550 0.0010120968
383600 0.0010118704
383650 0.0010116459
383700 0.001011584
383750 0.0010112696
383800 0.001010905
383850 0.0010104199
383900 0.0010099517
383950 0.0010095737
384000 0.0010091635
384050 0.0010086337
384100 0.001007979
384150 0.0010074544
384200 0.0010069485
384250 0.0010065436
384300 0.0010062559
384350 0.0010058902
384400 0.0010054275
384450 0.0010048949
384500 0.0010043092
384550 0.0010037911
384600 0.0010031264
384650 0.0010024825
384700 0.00100182
384750 0.0010011744
384800 0.0010004239
384850 0.00099953625
384900 0.00099872471
384950 0.00099799501
385000 0.00099716033
385050 0.00099633096
385100 0.00099550353
385150 0.00099472678
385200 0.00099413614
385250 0.00099333141
385300 0.00099253046
385350 0.00099157311
385400 0.00099044047
385450 0.00098951068
385500 0.000988801
385550 0.00098805383
385600 0.00098740236
385650 0.00098691874
385700 0.00098647066
385750 0.00098608803
385800 0.00098587422
385850 0.00098569325
385900 0.00098568265
385950 0.00098575833
386000 0.00098600698
386050 0.00098615567
386100 0.00098626219
386150 0.00098671275
386200 0.00098745087
386250 0.0009881917
386300 0.00098913404
386350 0.00099018889
386400 0.00099133055
386450 0.00099237407
386500 0.00099313336
386550 0.00099406249
386600 0.00099490754
386650 0.0009956537
386700 0.00099639734
386750 0.00099682935
386800 0.0009971563
386850 0.00099748015
386900 0.00099792557
386950 0.00099850626
387000 0.00099930556
387050 0.0010000508
387100 0.001000887
387150 0.001001762
387200 0.0010025428
387250 0.001003245
387300 0.0010036266
387350 0.0010039255
387400 0.0010041199
387450 0.0010042303
387500 0.0010040882
387550 0.001003812
387600 0.0010035091
387650 0.0010031594
387700 0.0010027457
387750 0.0010024211
387800 0.0010020244
387850 0.001001593
387900 0.0010010006
387950 0.001000497
388000 0.00099987424
388050 0.00099931756
388100 0.00099896333
388150 0.00099858024
388200 0.00099826931
388250 0.00099795244
388300 0.00099771272
388350 0.00099740973
388400 0.00099732166
388450 0.00099725327
388500 0.00099711064
388550 0.00099670003
388600 0.00099621308
388650 0.00099558067
388700 0.00099483686
388750 0.0009939465
388800 0.0009931917
388850 0.00099239682
388900 0.00099142457
388950 0.00099048419
389000 0.00098958164
389050 0.00098856652
389100 0.00098753702
389150 0.00098632509
389200 0.00098512384
389250 0.00098373803
389300 0.00098230395
389350 0.00098087327
389400 0.00097941449
389450 0.00097803505
389500 0.00097660418
389550 0.00097527636
389600 0.00097408697
389650 0.00097304741
389700 0.00097228622
389750 0.00097158312
389800 0.00097102055
389850 0.00097062285
389900 0.00097031007
389950 0.00096989009
390000 0.00096946844
390050 0.00096894114
390100 0.00096839453
390150 0.00096796776
390200 0.00096766039
390250 0.00096741607
390300 0.00096704517
390350 0.00096664485
390400 0.00096628834
390450 0.00096609806
390500 0.00096613191
390550 0.0009662714
390600 0.00096624933
390650 0.00096623716
390700 0.00096605928
390750 0.00096571361
390800 0.00096538842
390850 0.00096489362
390900 0.00096455878
390950 0.00096398244
391000 0.0009634868
391050 0.00096286125
391100 0.00096221549
391150 0.00096146331
391200 0.00096070981
391250 0.00095993419
391300 0.0009593022
391350 0.00095868949
391400 0.00095830196
391450 0.00095826024
391500 0.00095815765
391550 0.00095816363
391600 0.00095821152
391650 0.00095804364
391700 0.00095794964
391750 0.00095772543
391800 0.00095748021
391850 0.00095735777
391900 0.00095723701
391950 0.00095703569
392000 0.00095690547
392050 0.00095661098
392100 0.00095634095
392150 0.00095615776
392200 0.0009559502
392250 0.00095566566
392300 0.00095529567
392350 0.00095483316
392400 0.00095446447
392450 0.0009541968
392500 0.00095369975
392550 0.00095347227
392600 0.00095343226
392650 0.00095354767
392700 0.00095376572
392750 0.00095415
392800 0.00095463365
392850 0.00095533213
392900 0.00095589484
392950 0.00095665829
393000 0.00095745886
393050 0.00095835798
393100 0.00095905628
393150 0.00095963869
393200 0.00096003561
393250 0.00096062212
393300 0.00096130923
393350 0.00096170973
393400 0.00096216864
393450 0.00096246072
393500 0.0009627962
393550 0.0009631809
393600 0.00096362188
393650 0.00096407973
393700 0.0009646193
393750 0.00096529816
393800 0.00096602206
393850 0.00096674142
393900 0.00096740559
393950 0.00096783858
394000 0.00096822178
394050 0.00096846964
394100 0.00096885461
394150 0.00096939921
394200 0.0009698977
394250 0.00097045358
394300 0.00097115033
394350 0.00097183922
394400 0.00097250104
394450 0.00097275126
394500 0.00097284945
394550 0.00097287794
394600 0.0009728457
394650 0.00097278987
394700 0.00097260741
394750 0.0009725127
394800 0.00097255024
394850 0.0009727112
394900 0.00097309656
394950 0.00097335956
395000 0.00097380485
395050 0.00097430737
395100 0.00097472571
395150 0.00097521594
395200 0.00097563283
395250 0.00097616456
395300 0.00097691275
395350 0.00097770796
395400 0.00097869292
395450 0.00097967201
395500 0.00098066731
395550 0.00098160614
395600 0.00098244841
395650 0.00098313234
395700 0.00098390626
395750 0.00098449633
395800 0.0009850661
395850 0.00098543931
395900 0.00098560123
395950 0.00098564482
396000 0.00098559036
396050 0.00098526254
396100 0.00098487456
396150 0.00098422126
396200 0.00098348914
396250 0.00098273254
396300 0.00098188497
396350 0.00098133237
396400 0.00098086611
396450 0.00098072231
396500 0.00098067467
396550 0.0009807764
396600 0.0009809685
396650 0.00098113765
396700 0.00098128174
396750 0.00098148378
396800 0.00098151782
396850 0.00098173453
396900 0.00098192263
396950 0.00098216661
397000 0.00098238215
397050 0.00098238366
397100 0.00098239842
397150 0.00098257202
397200 0.00098297195
397250 0.00098340419
397300 0.0009838617
397350 0.00098446651
397400 0.00098488598
397450 0.000985509
397500 0.00098602611
397550 0.00098620366
397600 0.00098647845
397650 0.00098665397
397700 0.00098696946
397750 0.00098725173
397800 0.00098759158
397850 0.00098788738
397900 0.00098827979
397950 0.00098868391
398000 0.00098904443
398050 0.00098930155
398100 0.00098933541
398150 0.00098935415
398200 0.00098938382
398250 0.00098934532
398300 0.00098930301
398350 0.00098923706
398400 0.00098917953
398450 0.00098929161
398500 0.00098934948
398550 0.00098940059
398600 0.00098925382
398650 0.00098909314
398700 0.00098885705
398750 0.00098863907
398800 0.00098854776
398850 0.00098830429
398900 0.00098797305
398950 0.00098771596
399000 0.00098736578
399050 0.00098707029
399100 0.00098680152
399150 0.00098646695
399200 0.00098616244
399250 0.00098588909
399300 0.00098579154
399350 0.00098564837
399400 0.00098537375
399450 0.00098502115
399500 0.00098472237
399550 0.00098434768
399600 0.00098415002
399650 0.00098378375
399700 0.00098351744
399750 0.00098314572
399800 0.0009826836
399850 0.00098214453
399900 0.00098157707
399950 0.00098100383
400000 0.00098050395
400050 0.00098003144
400100 0.00097956342
400150 0.00097903599
400200 0.00097860778
400250 0.00097813156
400300 0.00097773103
400350 0.00097747095
400400 0.0009773858
400450 0.00097725333
400500 0.00097725726
400550 0.00097716934
400600 0.000976989
400650 0.0009766867
400700 0.00097644541
400750 0.00097617645
400800 0.0009757843
400850 0.00097539023
400900 0.00097491778
400950 0.00097460304
401000 0.00097417176
401050 0.00097372885
401100 0.00097305405
401150 0.00097235646
401200 0.00097150761
401250 0.00097067144
401300 0.00096989412
401350 0.0009690129
401400 0.0009682039
401450 0.00096754895
401500 0.00096682182
401550 0.00096603892
401600 0.00096513476
401650 0.00096420297
401700 0.00096334447
401750 0.00096239085
401800 0.00096149082
401850 0.0009606396
401900 0.00095979456
401950 0.00095894574
402000 0.00095802995
402050 0.00095714094
402100 0.00095636316
402150 0.0009556835
402200 0.00095505475
402250 0.00095441545
402300 0.00095388211
402350 0.0009534681
402400 0.00095297775
402450 0.00095260459
402500 0.00095222805
402550 0.00095190202
402600 0.00095171395
402650 0.0009514584
402700 0.00095139926
402750 0.00095125452
402800 0.00095132856
402850 0.00095135951
402900 0.00095121622
402950 0.00095127368
403000 0.00095137491
403050 0.00095155253
403100 0.00095171191
403150 0.00095180564
403200 0.00095193543
403250 0.0009519486
403300 0.00095211302
403350 0.00095218203
403400 0.00095234655
403450 0.00095252908
403500 0.00095268748
403550 0.00095281788
403600 0.0009530836
403650 0.00095328871
403700 0.00095340209
403750 0.00095342941
403800 0.00095338324
403850 0.00095332424
403900 0.00095342695
403950 0.00095352797
404000 0.00095373859
404050 0.00095389242
404100 0.00095405918
404150 0.00095420611
404200 0.00095419833
404250 0.0009540694
404300 0.00095386015
404350 0.00095345158
404400 0.00095318453
404450 0.0009530346
404500 0.0009528005
404550 0.00095250338
404600 0.00095208912
404650 0.00095172464
404700 0.00095124659
404750 0.00095081655
404800 0.0009502447
404850 0.00094976828
404900 0.0009493148
404950 0.00094882054
405000 0.00094829604
405050 0.00094735295
405100 0.00094628241
405150 0.00094484023
405200 0.00094328459
405250 0.00094162986
405300 0.00093974761
405350 0.00093811087
405400 0.00093641098
405450 0.00093496605
405500 0.00093358237
405550 0.0009323538
405600 0.00093161366
405650 0.00093089543
405700 0.0009302707
405750 0.00092967776
405800 0.0009290941
405850 0.00092843933
405900 0.00092785017
405950 0.00092728106
406000 0.00092673526
406050 0.00092617685
406100 0.00092566292
406150 0.00092523003
406200 0.00092480374
406250 0.00092441459
406300 0.00092405502
406350 0.00092375513
406400 0.00092353926
406450 0.00092344155
406500 0.00092346675
406550 0.000923631
406600 0.0009239352
406650 0.00092423222
406700 0.00092454401
406750 0.00092491371
406800 0.00092530378
406850 0.00092553667
406900 0.00092577719
406950 0.00092620202
407000 0.00092670848
407050 0.00092720129
407100 0.00092772626
407150 0.00092804573
407200 0.00092826529
407250 0.00092837329
407300 0.00092837563
407350 0.00092834578
407400 0.00092826226
407450 0.00092832401
407500 0.00092871562
407550 0.0009293303
407600 0.000929918
407650 0.00093032953
407700 0.00093059968
407750 0.00093098857
407800 0.00093130126
407850 0.00093159922
407900 0.00093194479
407950 0.00093231515
408000 0.00093273777
408050 0.00093326773
408100 0.00093380832
408150 0.00093431811
408200 0.00093456946
408250 0.00093469154
408300 0.00093477541
408350 0.00093498384
408400 0.0009351372
408450 0.00093530439
408500 0.00093565489
408550 0.00093597264
408600 0.00093620808
408650 0.00093648517
408700 0.0009369027
408750 0.00093750633
408800 0.00093796368
408850 0.00093855373
408900 0.00093934316
408950 0.00094029903
409000 0.00094130414
409050 0.00094233508
409100 0.00094342576
409150 0.0009445198
409200 0.00094546616
409250 0.00094640433
409300 0.0009472268
409350 0.00094801862
409400 0.00094879709
409450 0.0009495918
409500 0.00095041904
409550 0.00095112879
409600 0.00095191574
409650 0.00095277862
409700 0.00095360927
409750 0.00095440879
409800 0.00095509727
409850 0.00095571324
409900 0.00095628685
409950 0.00095676517
410000 0.00095711632
410050 0.00095725671
410100 0.00095726768
410150 0.00095706633
410200 0.00095694055
410250 0.00095665199
410300 0.00095633221
410350 0.00095582694
410400 0.00095511261
410450 0.00095431318
410500 0.00095327743
410550 0.00095218399
410600 0.00095114421
410650 0.00095031687
410700 0.00094947104
410750 0.00094884303
410800 0.00094801216
410850 0.00094747223
410900 0.00094696258
410950 0.00094660196
411000 0.00094616533
411050 0.00094566345
411100 0.00094515275
411150 0.00094457035
411200 0.00094395958
411250 0.00094324623
411300 0.00094272322
411350 0.00094229865
411400 0.00094192045
411450 0.00094153902
411500 0.00094104703
411550 0.00094085743
411600 0.00094057527
411650 0.00094034547
411700 0.00094014065
411750 0.00093997083
411800 0.00093996378
411850 0.00093995145
411900 0.00094000782
411950 0.00094015617
412000 0.00094023661
412050 0.00094023081
412100 0.00094032637
412150 0.00094044502
412200 0.00094056093
412250 0.00094076031
412300 0.00094100413
412350 0.00094129642
412400 0.00094136576
412450 0.00094129769
412500 0.00094120089
412550 0.00094136936
412600 0.00094166726
412650 0.00094221005
412700 0.00094269471
412750 0.00094331514
412800 0.00094390724
412850 0.00094448047
412900 0.0009452989
412950 0.00094604672
413000 0.0009467111
413050 0.00094733018
413100 0.0009478918
413150 0.00094829009
413200 0.00094853914
413250 0.00094879284
413300 0.00094897508
413350 0.00094908324
413400 0.00094931131
413450 0.00094940305
413500 0.00094951112
413550 0.00094952897
413600 0.00094963281
413650 0.0009497282
413700 0.0009500395
413750 0.00095040068
413800 0.00095071868
413850 0.00095105412
413900 0.00095141607
413950 0.0009517946
414000 0.00095219619
414050 0.00095270708
414100 0.00095330273
414150 0.00095388108
414200 0.00095450747
414250 0.00095519882
414300 0.00095585261
414350 0.00095641108
414400 0.00095691123
414450 0.00095728926
414500 0.00095765532
414550 0.00095799943
414600 0.00095833148
414650 0.00095877886
414700 0.00095918722
414750 0.00095957631
414800 0.00095998142
414850 0.00096049057
414900 0.00096080222
414950 0.00096112639
415000 0.00096138745
415050 0.00096160275
415100 0.00096180857
415150 0.00096222969
415200 0.00096274039
415250 0.0009632122
415300 0.00096375408
415350 0.00096435984
415400 0.00096488779
415450 0.00096555237
415500 0.00096600178
415550 0.00096642501
415600 0.00096671483
415650 0.00096690931
415700 0.00096702765
415750 0.00096713856
415800 0.00096739497
415850 0.00096760909
415900 0.00096798843
415950 0.0009684475
416000 0.0009688037
416050 0.0009691832
416100 0.00096951323
416150 0.00096989024
416200 0.00097034297
416250 0.00097081403
416300 0.00097132891
416350 0.00097196252
416400 0.00097273892
416450 0.00097361144
416500 0.00097451866
416550 0.00097547925
416600 0.00097629374
416650 0.00097701183
416700 0.00097759477
416750 0.00097821125
416800 0.00097878766
416850 0.00097940308
416900 0.00098002812
416950 0.00098075854
417000 0.00098129892
417050 0.0009818946
417100 0.00098257262
417150 0.00098316787
417200 0.00098353035
417250 0.00098386387
417300 0.00098419817
417350 0.00098449638
417400 0.0009848849
417450 0.00098541104
417500 0.0009859552
417550 0.00098652995
417600 0.00098716233
417650 0.00098768272
417700 0.00098802186
417750 0.00098841199
417800 0.0009886472
417850 0.00098873797
417900 0.00098877347
417950 0.00098895917
418000 0.00098915437
418050 0.00098949962
418100 0.00098988072
418150 0.00099035913
418200 0.00099078226
418250 0.00099117283
418300 0.00099139354
418350 0.00099171876
418400 0.00099205902
418450 0.00099252161
418500 0.0009930005
418550 0.00099354755
418600 0.00099392448
418650 0.00099418444
418700 0.00099431491
418750 0.00099426273
418800 0.00099412429
418850 0.00099377675
418900 0.0009933294
418950 0.00099313067
419000 0.00099311758
419050 0.00099309591
419100 0.0009931042
419150 0.00099302523
419200 0.00099297514
419250 0.00099292241
419300 0.00099300366
419350 0.00099319984
419400 0.00099349627
419450 0.00099388379
419500 0.00099433163
419550 0.00099478834
419600 0.00099523318
419650 0.0009955448
419700 0.00099582733
419750 0.00099605017
419800 0.00099630825
419850 0.00099648601
419900 0.00099665031
419950 0.00099678829
420000 0.0009967475
420050 0.00099659586
420100 0.00099644006
420150 0.00099637361
420200 0.0009962945
420250 0.00099607476
420300 0.00099581179
420350 0.00099549557
420400 0.00099500402
420450 0.00099447335
420500 0.00099398447
420550 0.000993644
420600 0.00099347416
420650 0.00099339878
420700 0.00099335973
420750 0.00099354571
420800 0.00099386058
420850 0.00099412288
420900 0.0009944098
420950 0.00099470418
421000 0.0009948785
421050 0.000995083
421100 0.00099546488
421150 0.00099606824
421200 0.00099707216
421250 0.00099813387
421300 0.00099939262
421350 0.0010008918
421400 0.0010022816
421450 0.0010037382
421500 0.0010050292
421550 0.001006493
421600 0.0010078884
421650 0.0010093565
421700 0.00101066
421750 0.0010118798
421800 0.0010128027
421850 0.0010136509
421900 0.0010145607
421950 0.001015508
422000 0.0010165578
422050 0.0010177661
422100 0.001019035
422150 0.0010202865
422200 0.0010215129
422250 0.0010227464
422300 0.0010238019
422350 0.0010244884
422400 0.0010250665
422450 0.001025527
422500 0.0010256277
422550 0.0010256289
422600 0.0010256636
422650 0.0010257922
422700 0.0010260861
422750 0.0010265848
422800 0.0010271714
422850 0.0010278059
422900 0.0010283572
422950 0.0010287072
423000 0.0010287969
423050 0.0010289617
423100 0.0010288631
423150 0.0010287516
423200 0.0010286234
423250 0.0010284306
423300 0.0010282901
423350 0.0010278743
423400 0.0010275449
423450 0.001027031
423500 0.0010265988
423550 0.0010263242
423600 0.0010262007
423650 0.0010260504
423700 0.0010259977
423750 0.0010260114
423800 0.0010260037
423850 0.0010259375
423900 0.0010259685
423950 0.0010260626
424000 0.0010261317
424050 0.0010261118
424100 0.001026276
424150 0.0010265256
424200 0.0010267884
424250 0.0010272815
424300 0.0010279327
424350 0.0010286377
424400 0.001029431
424450 0.001030179
424500 0.0010308415
424550 0.0010314332
424600 0.0010321151
424650 0.0010326608
424700 0.0010332094
424750 0.0010336107
424800 0.001034343
424850 0.0010351367
424900 0.0010360522
424950 0.0010372018
425000 0.0010382621
425050 0.0010392921
425100 0.0010403488
425150 0.0010414656
425200 0.0010425986
425250 0.001043757
425300 0.001044954
425350 0.0010461609
425400 0.0010475318
425450 0.0010488958
425500 0.0010504004
425550 0.0010519103
425600 0.0010536584
425650 0.0010552809
425700 0.0010570641
425750 0.0010589283
425800 0.0010608659
425850 0.0010628359
425900 0.001064773
425950 0.0010666684
426000 0.0010683215
426050 0.0010698233
426100 0.0010710928
426150 0.0010724029
426200 0.0010735712
426250 0.0010745199
426300 0.0010752613
426350 0.0010760295
426400 0.0010767206
426450 0.0010772814
426500 0.0010775411
426550 0.0010776502
426600 0.0010777248
426650 0.001077772
426700 0.0010778198
426750 0.0010778023
426800 0.0010777043
426850 0.0010776415
426900 0.0010777467
426950 0.0010779644
427000 0.0010783401
427050 0.0010787183
427100 0.0010793189
427150 0.0010798377
427200 0.0010803783
427250 0.0010808523
427300 0.0010814532
427350 0.0010819946
427400 0.0010821797
427450 0.0010823103
427500 0.0010822941
427550 0.0010821101
427600 0.0010818532
427650 0.0010816801
427700 0.0010813207
427750 0.0010809731
427800 0.0010804093
427850 0.0010793724
427900 0.0010781449
427950 0.0010768301
428000 0.0010754374
428050 0.0010739792
428100 0.0010724197
428150 0.0010709347
428200 0.0010694343
428250 0.0010680418
428300 0.001066806
428350 0.0010655261
428400 0.0010643739
428450 0.0010633597
428500 0.0010623104
428550 0.0010613904
428600 0.0010604559
428650 0.0010595265
428700 0.0010586275
428750 0.0010578179
428800 0.0010568755
428850 0.001056148
428900 0.0010557595
428950 0.0010553494
429000 0.0010548878
429050 0.001054554
429100 0.0010542804
429150 0.0010539588
429200 0.0010535086
429250 0.0010530256
429300 0.0010523096
429350 0.0010513257
429400 0.0010503496
429450 0.001049492
429500 0.0010487877
429550 0.0010481418
429600 0.0010474498
429650 0.0010465068
429700 0.0010457211
429750 0.001044848
429800 0.0010439798
429850 0.0010432388
429900 0.0010424743
429950 0.0010416741
430000 0.0010407467
430050 0.0010397489
430100 0.0010386805
430150 0.00103763
430200 0.0010365229
430250 0.0010354582
430300 0.0010344289
430350 0.001033589
430400 0.001032802
430450 0.0010321816
430500 0.0010315576
430550 0.0010309421
430600 0.0010303792
430650 0.0010299347
430700 0.0010294781
430750 0.0010291916
430800 0.0010287446
430850 0.001028318
430900 0.0010280265
430950 0.001027883
431000 0.0010279026
431050 0.0010279139
431100 0.0010277792
431150 0.0010276389
431200 0.001027668
431250 0.0010275449
431300 0.0010274978
431350 0.0010275558
431400 0.0010276087
431450 0.0010275267
431500 0.0010274225
431550 0.0010271372
431600 0.0010268902
431650 0.0010264709
431700 0.0010260212
431750 0.0010254406
431800 0.001024807
431850 0.0010240662
431900 0.001023266
431950 0.0010226855
432000 0.0010221689
432050 0.0010215926
432100 0.0010208493
432150 0.0010201429
432200 0.0010193297
432250 0.0010185344
432300 0.001017703
432350 0.0010168018
432400 0.001015782
432450 0.0010145556
432500 0.0010130038
432550 0.0010112359
432600 0.0010092284
432650 0.0010069842
432700 0.0010046389
432750 0.0010023574
432800 0.0010001771
432850 0.00099836204
432900 0.0009967593
432950 0.00099527641
433000 0.0009937906
433050 0.00099237493
433100 0.00099113837
433150 0.00099012712
433200 0.00098942999
433250 0.00098872893
433300 0.00098799342
433350 0.00098730032
433400 0.0009866206
433450 0.00098596503
433500 0.00098523882
433550 0.0009843448
433600 0.00098355111
433650 0.00098292347
433700 0.00098231638
433750 0.0009817478
433800 0.00098136818
433850 0.00098090555
433900 0.0009805273
433950 0.0009800735
434000 0.0009796929
434050 0.00097912767
434100 0.00097868987
434150 0.0009781575
434200 0.00097747306
434250 0.00097676917
434300 0.00097613932
434350 0.00097554932
434400 0.00097497304
434450 0.00097428833
434500 0.00097356489
434550 0.0009726208
434600 0.00097170192
434650 0.00097054378
434700 0.00096929574
434750 0.00096785967
434800 0.00096634595
434850 0.00096465683
434900 0.00096291894
434950 0.00096102632
435000 0.00095937617
435050 0.00095782612
435100 0.00095649581
435150 0.00095531716
435200 0.0009542915
435250 0.00095339427
435300 0.00095271188
435350 0.00095202051
435400 0.00095150911
435450 0.0009512072
435500 0.00095101031
435550 0.00095086862
435600 0.00095068044
435650 0.00095054812
435700 0.0009506302
435750 0.00095072164
435800 0.0009510422
435850 0.00095139732
435900 0.00095157586
435950 0.00095187853
436000 0.00095207763
436050 0.00095214043
436100 0.0009523508
436150 0.00095258389
436200 0.00095281938
436250 0.00095296403
436300 0.00095299408
436350 0.00095316685
436400 0.00095351483
436450 0.00095390646
436500 0.00095429736
436550 0.00095458348
436600 0.00095481865
436650 0.00095492318
436700 0.00095495514
436750 0.0009550807
436800 0.00095507983
436850 0.0009549726
436900 0.00095488906
436950 0.00095485007
437000 0.00095480775
437050 0.00095460086
437100 0.00095438842
437150 0.00095434713
437200 0.00095421123
437250 0.00095441003
437300 0.00095457992
437350 0.00095470111
437400 0.000954617
437450 0.00095451719
437500 0.0009542787
437550 0.00095400557
437600 0.00095375978
437650 0.00095354751
437700 0.00095335113
437750 0.00095307682
437800 0.00095289873
437850 0.00095251157
437900 0.00095196199
437950 0.00095132536
438000 0.00095057908
438050 0.0009497875
438100 0.00094890625
438150 0.00094799763
438200 0.00094707883
438250 0.00094596687
438300 0.00094492972
438350 0.00094378587
438400 0.00094246849
438450 0.0009411406
438500 0.00093996671
438550 0.00093871203
438600 0.0009374223
438650 0.00093614248
438700 0.00093493678
438750 0.00093376938
438800 0.00093273098
438850 0.0009316344
438900 0.00093045205
438950 0.00092912806
439000 0.00092787894
439050 0.0009267019
439100 0.00092565153
439150 0.00092472784
439200 0.00092398239
439250 0.00092316466
439300 0.00092237616
439350 0.00092161179
439400 0.0009208305
439450 0.00092005785
439500 0.00091928543
439550 0.00091830107
439600 0.00091728454
439650 0.00091616918
439700 0.000915149
439750 0.00091421165
439800 0.00091354336
439850 0.0009130498
439900 0.0009126958
439950 0.0009125952
440000 0.0009123483
440050 0.00091220084
440100 0.00091220082
440150 0.00091213269
440200 0.00091223765
440250 0.00091253616
440300 0.0009129198
440350 0.00091318845
440400 0.00091349178
440450 0.00091386097
440500 0.00091421628
440550 0.00091457377
440600 0.00091494995
440650 0.00091538593
440700 0.00091585998
440750 0.00091630888
440800 0.00091691717
440850 0.00091742863
440900 0.00091798192
440950 0.00091854619
441000 0.00091909854
441050 0.00091965746
441100 0.0009201343
441150 0.00092040087
441200 0.00092056267
441250 0.00092072586
441300 0.00092089875
441350 0.00092088018
441400 0.00092088873
441450 0.00092108377
441500 0.00092136632
441550 0.00092170545
441600 0.00092197583
441650 0.00092199761
441700 0.00092191528
441750 0.00092182604
441800 0.00092156005
441850 0.00092137711
441900 0.00092111316
441950 0.00092073977
442000 0.00092044889
442050 0.00092012342
442100 0.00092018068
442150 0.00092007942
442200 0.00092016426
442250 0.00092019819
442300 0.000920243
442350 0.00092017721
442400 0.0009199542
442450 0.00091974357
442500 0.00091953222
442550 0.00091939738
442600 0.00091930824
442650 0.0009191905
442700 0.00091891935
442750 0.00091854446
442800 0.00091808889
442850 0.00091757114
442900 0.00091717141
442950 0.0009166982
443000 0.00091618598
443050 0.0009157281
443100 0.00091529423
443150 0.00091490633
443200 0.00091448421
443250 0.00091407869
443300 0.00091361421
443350 0.00091299405
443400 0.00091247367
443450 0.00091219241
443500 0.00091187411
443550 0.00091174345
443600 0.00091160934
443650 0.00091165046
443700 0.00091165527
443750 0.00091194103
443800 0.00091222147
443850 0.00091240408
443900 0.00091240153
443950 0.00091217316
444000 0.00091191858
444050 0.00091161038
444100 0.00091123745
444150 0.00091075379
444200 0.00091023037
444250 0.00090970751
444300 0.0009092012
444350 0.00090876422
444400 0.00090818238
444450 0.00090759903
444500 0.00090708145
444550 0.00090649215
444600 0.00090611965
444650 0.00090574436
444700 0.00090541025
444750 0.00090503654
444800 0.00090461407
444850 0.00090425703
444900 0.00090397151
444950 0.00090359481
445000 0.00090321161
445050 0.00090286849
445100 0.0009026719
445150 0.00090267337
445200 0.00090274669
445250 0.00090275512
445300 0.00090269256
445350 0.00090238504
445400 0.00090200175
445450 0.00090151633
445500 0.0009008958
445550 0.00090035466
445600 0.00089978679
445650 0.00089919831
445700 0.00089871893
445750 0.00089825509
445800 0.00089788428
445850 0.00089741051
445900 0.00089658007
445950 0.00089577839
446000 0.00089493992
446050 0.00089412157
446100 0.00089322636
446150 0.00089243485
446200 0.00089155973
446250 0.00089061362
446300 0.0008896521
446350 0.00088866112
446400 0.00088756582
446450 0.00088644028
446500 0.00088542381
446550 0.00088454565
446600 0.00088375881
446650 0.00088295673
446700 0.00088220452
446750 0.00088122243
446800 0.00088036163
446850 0.00087955977
446900 0.00087862193
446950 0.00087774231
447000 0.00087670156
447050 0.00087561159
447100 0.00087454499
447150 0.00087340014
447200 0.00087224686
447250 0.0008711426
447300 0.00087000267
447350 0.00086902983
447400 0.00086816002
447450 0.00086752126
447500 0.00086693941
447550 0.00086659547
447600 0.0008664698
447650 0.00086635173
447700 0.00086619774
447750 0.00086599927
447800 0.00086573007
447850 0.00086549135
447900 0.00086526197
447950 0.00086497777
448000 0.00086482449
448050 0.00086453684
448100 0.00086422505
448150 0.00086405104
448200 0.00086391775
448250 0.0008637833
448300 0.00086362692
448350 0.0008634748
448400 0.00086324828
448450 0.00086286206
448500 0.00086238003
448550 0.00086184003
448600 0.00086108586
448650 0.00086023465
448700 0.00085930872
448750 0.00085854229
448800 0.00085782872
448850 0.00085712226
448900 0.00085645019
448950 0.0008556313
449000 0.00085474884
449050 0.00085388458
449100 0.0008529967
449150 0.00085237286
449200 0.00085180755
449250 0.00085160065
449300 0.00085169531
449350 0.00085186161
449400 0.00085197382
449450 0.00085211885
449500 0.00085211387
449550 0.00085210304
449600 0.00085218057
449650 0.00085237084
449700 0.00085264003
449750 0.00085294133
449800 0.00085327671
449850 0.00085377655
449900 0.00085417219
449950 0.00085443518
450000 0.00085458687
450050 0.00085460845
450100 0.0008547259
450150 0.00085474595
450200 0.00085468102
450250 0.00085453743
450300 0.00085448725
450350 0.00085445893
450400 0.00085463599
450450 0.00085496327
450500 0.0008553979
450550 0.00085574508
450600 0.00085607454
450650 0.00085627156
450700 0.00085639451
450750 0.0008565657
450800 0.00085657361
450850 0.00085634885
450900 0.00085594656
450950 0.00085562494
451000 0.0008551655
451050 0.00085477676
451100 0.00085444577
451150 0.00085397128
451200 0.00085360929
451250 0.00085347077
451300 0.0008534535
451350 0.0008534462
451400 0.00085331125
451450 0.00085311549
451500 0.00085297311
451550 0.00085289985
451600 0.00085298725
451650 0.00085315761
451700 0.00085331397
451750 0.00085328376
451800 0.00085336161
451850 0.00085337278
451900 0.0008535174
451950 0.00085372519
452000 0.00085400789
452050 0.00085441947
452100 0.00085470303
452150 0.00085495805
452200 0.00085515085
452250 0.00085529244
452300 0.00085527351
452350 0.00085530518
452400 0.000855244
452450 0.00085544285
452500 0.00085572321
452550 0.00085610403
452600 0.00085671533
452650 0.00085730649
452700 0.000857837
452750 0.00085845906
452800 0.00085893967
452850 0.00085929646
452900 0.00085963436
452950 0.00085975458
453000 0.00086006371
453050 0.00086034105
453100 0.00086047821
453150 0.0008606557
453200 0.00086070103
453250 0.00086072314
453300 0.00086078267
453350 0.00086094155
453400 0.0008611993
453450 0.00086153703
453500 0.00086185769
453550 0.00086210597
453600 0.00086229201
453650 0.00086235926
453700 0.0008623992
453750 0.00086240626
453800 0.00086232854
453850 0.00086206688
453900 0.0008618565
453950 0.00086177766
454000 0.00086183526
454050 0.00086174843
454100 0.0008616795
454150 0.00086141652
454200 0.00086110034
454250 0.00086085819
454300 0.00086045292
454350 0.00085987828
454400 0.00085938752
454450 0.00085913287
454500 0.00085891202
454550 0.0008587185
454600 0.00085851571
454650 0.00085822717
454700 0.00085796824
454750 0.00085785067
454800 0.00085784016
454850 0.00085783262
454900 0.00085777816
454950 0.00085765433
455000 0.00085754489
455050 0.0008576306
455100 0.0008579021
455150 0.00085811654
455200 0.00085834822
455250 0.00085865614
455300 0.00085902133
455350 0.00085961718
455400 0.00086028171
455450 0.00086093316
455500 0.00086156204
455550 0.00086215716
455600 0.00086275905
455650 0.00086334407
455700 0.00086400493
455750 0.00086460589
455800 0.00086521137
455850 0.00086578642
455900 0.00086632073
455950 0.00086673525
456000 0.00086735264
456050 0.00086805273
456100 0.00086876536
456150 0.00086940962
456200 0.00086989163
456250 0.0008703639
456300 0.00087076044
456350 0.0008711189
456400 0.00087134048
456450 0.00087162089
456500 0.00087181755
456550 0.00087199838
456600 0.00087214835
456650 0.00087230922
456700 0.0008723471
456750 0.00087236261
456800 0.00087247574
456850 0.00087276684
456900 0.00087303481
456950 0.00087328412
457000 0.00087333624
457050 0.00087343155
457100 0.00087365759
457150 0.0008736497
457200 0.00087382036
457250 0.00087391149
457300 0.00087399716
457350 0.00087416062
457400 0.00087431549
457450 0.00087448617
457500 0.00087457789
457550 0.00087437683
457600 0.00087417887
457650 0.0008738189
457700 0.00087343205
457750 0.00087292696
457800 0.00087249304
457850 0.00087189571
457900 0.00087122889
457950 0.00087045889
458000 0.00086977217
458050 0.00086907519
458100 0.00086845747
458150 0.00086782173
458200 0.00086706325
458250 0.00086632588
458300 0.0008656164
458350 0.00086497845
458400 0.00086435282
458450 0.00086391115
458500 0.00086354518
458550 0.00086316089
458600 0.000862741
458650 0.00086242238
458700 0.0008619709
458750 0.00086170872
458800 0.00086141703
458850 0.0008612821
458900 0.00086107637
458950 0.00086086788
459000 0.00086082464
459050 0.00086088775
459100 0.00086098454
459150 0.00086114125
459200 0.00086118527
459250 0.00086104429
459300 0.00086078521
459350 0.00086036745
459400 0.0008599926
459450 0.00085978192
459500 0.00085946384
459550 0.00085926294
459600 0.00085905198
459650 0.00085871866
459700 0.00085815813
459750 0.00085752185
459800 0.00085699858
459850 0.00085642568
459900 0.0008560074
459950 0.00085552618
460000 0.00085497045
460050 0.00085447884
460100 0.00085384051
460150 0.00085320745
460200 0.00085264479
460250 0.00085214053
460300 0.00085163267
460350 0.00085114815
460400 0.00085052851
460450 0.00084983556
460500 0.00084924542
460550 0.00084863742
460600 0.00084803153
460650 0.0008473684
460700 0.00084654322
460750 0.00084560419
460800 0.00084478145
460850 0.00084387156
460900 0.00084308009
460950 0.00084235101
461000 0.0008418838
461050 0.00084124574
461100 0.00084073359
461150 0.00084043102
461200 0.00084007492
461250 0.00083984932
461300 0.0008397073
461350 0.00083961216
461400 0.00083968008
461450 0.00083976158
461500 0.00083979347
461550 0.00083990255
461600 0.00084008126
461650 0.00084039404
461700 0.00084072394
461750 0.00084095503
461800 0.00084112085
461850 0.00084130426
461900 0.00084139034
461950 0.00084146525
462000 0.00084146199
462050 0.00084142551
462100 0.00084135593
462150 0.00084130224
462200 0.00084126225
462250 0.00084112822
462300 0.00084101238
462350 0.00084090662
462400 0.00084091736
462450 0.00084090811
462500 0.00084087251
462550 0.00084085075
462600 0.00084070929
462650 0.00084047888
462700 0.000840313
462750 0.00084014314
462800 0.00083980413
462850 0.00083927328
462900 0.00083887195
462950 0.00083848812
463000 0.00083829051
463050 0.00083808527
463100 0.0008379496
463150 0.00083782424
463200 0.00083769967
463250 0.00083754751
463300 0.0008374554
463350 0.00083746668
463400 0.0008374573
463450 0.00083743365
463500 0.00083739101
463550 0.00083747789
463600 0.00083754158
463650 0.00083765859
463700 0.00083782422
463750 0.00083788817
463800 0.00083796647
463850 0.00083812849
463900 0.00083826455
463950 0.00083828497
464000 0.00083846984
464050 0.0008386225
464100 0.00083883236
464150 0.00083888297
464200 0.00083907305
464250 0.00083918827
464300 0.00083915272
464350 0.00083911782
464400 0.0008390895
464450 0.00083917631
464500 0.00083936327
464550 0.00083941976
464600 0.00083947774
464650 0.00083947843
464700 0.00083958259
464750 0.000839652
464800 0.00083996169
464850 0.00084028342
464900 0.0008406951
464950 0.00084108688
465000 0.00084153937
465050 0.00084194997
465100 0.00084220043
465150 0.00084254749
465200 0.00084302934
465250 0.000843559
465300 0.00084407727
465350 0.00084466787
465400 0.00084524952
465450 0.00084599147
465500 0.00084669258
465550 0.00084743522
465600 0.00084809239
465650 0.00084886679
465700 0.00084952068
465750 0.00085006352
465800 0.00085059383
465850 0.00085096138
465900 0.00085133778
465950 0.00085160475
466000 0.00085186751
466050 0.00085218259
466100 0.00085255389
466150 0.00085285774
466200 0.00085310236
466250 0.00085314181
466300 0.00085304206
466350 0.00085293693
466400 0.00085279741
466450 0.00085258536
466500 0.0008523128
466550 0.00085212373
466600 0.0008518539
466650 0.00085156351
466700 0.00085123436
466750 0.00085102807
466800 0.00085088209
466850 0.00085085194
466900 0.00085068691
466950 0.00085042899
467000 0.00085009961
467050 0.00084973035
467100 0.00084919283
467150 0.00084867718
467200 0.00084808399
467250 0.00084728452
467300 0.00084642015
467350 0.00084540021
467400 0.00084432252
467450 0.00084322052
467500 0.0008419426
467550 0.00084059733
467600 0.0008391818
467650 0.00083760499
467700 0.00083596241
467750 0.00083434156
467800 0.0008328119
467850 0.00083139505
467900 0.00083011935
467950 0.00082890855
468000 0.00082801609
468050 0.0008273346
468100 0.00082672375
468150 0.00082622589
468200 0.00082582604
468250 0.00082536599
468300 0.00082497542
468350 0.00082467958
468400 0.00082443705
468450 0.00082412926
468500 0.00082373097
468550 0.00082334852
468600 0.00082288769
468650 0.00082241596
468700 0.00082205488
468750 0.00082194131
468800 0.00082183468
468850 0.00082191587
468900 0.00082216165
468950 0.00082243243
469000 0.0008228599
469050 0.00082312937
469100 0.00082350966
469150 0.00082408469
469200 0.00082460618
469250 0.00082524704
469300 0.00082593129
469350 0.0008266398
469400 0.00082733399
469450 0.00082802731
469500 0.00082866597
469550 0.00082942178
469600 0.00083018863
469650 0.00083075001
469700 0.00083131652
469750 0.00083180822
469800 0.00083224322
469850 0.00083285737
469900 0.00083343757
469950 0.0008339647
470000 0.00083448586
470050 0.00083500524
470100 0.00083548336
470150 0.00083602818
470200 0.00083648758
470250 0.00083696222
470300 0.0008373919
470350 0.00083774839
470400 0.00083825206
470450 0.00083873635
470500 0.00083936236
470550 0.00083995264
470600 0.00084055361
470650 0.00084110719
470700 0.00084154664
470750 0.00084203849
470800 0.00084256014
470850 0.00084319962
470900 0.00084395593
470950 0.00084462046
471000 0.0008452574
471050 0.00084572647
471100 0.00084604779
471150 0.00084654416
471200 0.00084700409
471250 0.00084760507
471300 0.00084818456
471350 0.00084886778
471400 0.00084955347
471450 0.00085027056
471500 0.00085110227
471550 0.00085199413
471600 0.00085287421
471650 0.00085380131
471700 0.00085469773
471750 0.00085577677
471800 0.00085694927
471850 0.00085821275
471900 0.0008595363
471950 0.0008607318
472000 0.00086202882
472050 0.00086331253
472100 0.00086447603
472150 0.00086572486
472200 0.00086693892
472250 0.00086797367
472300 0.00086888842
472350 0.00086964601
472400 0.00087041556
472450 0.00087100199
472500 0.0008716379
472550 0.00087220376
472600 0.00087255973
472650 0.00087293379
472700 0.00087320096
472750 0.00087352167
472800 0.00087388099
472850 0.00087415922
472900 0.00087432646
472950 0.00087437975
473000 0.00087438656
473050 0.0008745952
473100 0.00087489714
473150 0.00087516945
473200 0.00087530584
473250 0.00087518719
473300 0.00087520194
473350 0.00087515222
473400 0.00087539962
473450 0.00087570124
473500 0.00087605874
473550 0.00087644144
473600 0.00087666526
473650 0.00087682696
473700 0.00087696227
473750 0.00087724536
473800 0.00087769045
473850 0.00087807346
473900 0.00087862339
473950 0.00087922636
474000 0.00087993215
474050 0.0008807751
474100 0.00088171143
474150 0.00088268947
474200 0.00088372031
474250 0.00088473136
474300 0.00088562238
474350 0.00088662546
474400 0.00088756376
474450 0.00088847175
474500 0.00088924563
474550 0.00089001513
474600 0.00089069188
474650 0.00089134034
474700 0.00089195315
474750 0.0008925712
474800 0.00089309982
474850 0.00089348891
474900 0.00089381611
474950 0.00089416722
475000 0.00089454621
475050 0.00089489929
475100 0.00089529971
475150 0.00089586124
475200 0.00089647837
475250 0.00089713415
475300 0.00089774515
475350 0.00089837264
475400 0.00089885298
475450 0.00089932003
475500 0.00089974215
475550 0.00090008208
475600 0.00090060311
475650 0.00090109049
475700 0.00090168678
475750 0.00090216131
475800 0.0009028302
475850 0.00090345222
475900 0.00090394042
475950 0.0009042063
476000 0.00090424783
476050 0.00090423201
476100 0.00090420817
476150 0.0009042626
476200 0.00090421132
476250 0.00090426486
476300 0.0009043813
476350 0.00090458686
476400 0.00090493891
476450 0.00090516818
476500 0.00090540022
476550 0.00090567824
476600 0.00090592358
476650 0.00090622085
476700 0.00090651992
476750 0.00090702907
476800 0.00090779638
476850 0.00090868679
476900 0.00090966731
476950 0.00091057733
477000 0.00091152732
477050 0.0009124003
477100 0.00091309441
477150 0.0009136658
477200 0.00091432277
477250 0.00091489878
477300 0.00091527435
477350 0.00091572861
477400 0.00091623685
477450 0.00091665996
477500 0.00091701931
477550 0.00091740111
477600 0.00091777168
477650 0.00091803576
477700 0.00091809078
477750 0.00091820554
477800 0.00091825151
477850 0.00091821591
477900 0.00091803594
477950 0.000917905
478000 0.00091771017
478050 0.00091742532
478100 0.00091708229
478150 0.0009166152
478200 0.00091602567
478250 0.00091533411
478300 0.00091449013
478350 0.00091369769
478400 0.00091279493
478450 0.00091185244
478500 0.0009110933
478550 0.00091022141
478600 0.00090925391
478650 0.00090831043
478700 0.00090744874
478750 0.00090671899
478800 0.00090591693
478850 0.00090514171
478900 0.00090436534
478950 0.00090361299
479000 0.00090306148
479050 0.00090252688
479100 0.00090216952
479150 0.00090189259
479200 0.00090157229
479250 0.00090139038
479300 0.00090135688
479350 0.00090144212
479400 0.0009016925
479450 0.00090197675
479500 0.00090212527
479550 0.00090236326
479600 0.00090239553
479650 0.0009023261
479700 0.000902138
479750 0.00090195955
479800 0.00090203257
479850 0.00090221984
479900 0.00090240466
479950 0.00090267367
480000 0.00090280473
480050 0.00090295289
480100 0.00090329402
480150 0.00090356058
480200 0.00090396592
480250 0.0009043274
480300 0.00090462306
480350 0.00090485452
480400 0.00090512086
480450 0.00090537223
480500 0.00090541151
480550 0.00090523328
480600 0.0009049275
480650 0.00090454455
480700 0.00090410077
480750 0.00090377997
480800 0.0009034197
480850 0.00090314923
480900 0.00090288693
480950 0.00090252889
481000 0.0009021525
481050 0.00090170375
481100 0.00090132275
481150 0.0009010632
481200 0.00090093186
481250 0.00090081261
481300 0.00090080601
481350 0.00090058008
481400 0.00090021043
481450 0.00089969148
481500 0.00089926996
481550 0.00089887536
481600 0.00089836268
481650 0.00089794475
481700 0.00089745998
481750 0.00089705329
481800 0.00089675367
481850 0.00089668278
481900 0.00089652445
481950 0.00089646915
482000 0.00089643388
482050 0.00089640049
482100 0.00089649412
482150 0.00089650126
482200 0.00089656653
482250 0.00089661321
482300 0.00089663316
482350 0.00089676307
482400 0.00089683623
482450 0.00089692585
482500 0.00089710655
482550 0.00089733103
482600 0.00089765019
482650 0.00089785759
482700 0.00089801112
482750 0.00089812645
482800 0.00089810086
482850 0.00089814387
482900 0.00089829222
482950 0.00089843686
483000 0.0008986361
483050 0.00089898282
483100 0.00089943833
483150 0.00090009282
483200 0.00090076449
483250 0.00090156625
483300 0.00090232946
483350 0.00090334769
483400 0.00090446719
483450 0.00090561959
483500 0.00090690929
483550 0.00090836556
483600 0.0009098565
483650 0.00091134919
483700 0.0009128113
483750 0.00091428755
483800 0.00091565949
483850 0.00091696331
483900 0.0009183956
483950 0.00091982947
484000 0.00092105973
484050 0.00092219608
484100 0.00092298515
484150 0.00092366002
484200 0.00092410627
484250 0.00092443626
484300 0.00092474269
484350 0.00092514706
484400 0.00092558598
484450 0.00092593006
484500 0.00092614894
484550 0.000926336
484600 0.00092651376
484650 0.00092674034
484700 0.00092704839
484750 0.00092725145
484800 0.00092766996
484850 0.00092831365
484900 0.00092898682
484950 0.00092959756
485000 0.00093020628
485050 0.00093095132
485100 0.00093171094
485150 0.00093265926
485200 0.00093351274
485250 0.00093425568
485300 0.00093495081
485350 0.00093557654
485400 0.0009361035
485450 0.0009366054
485500 0.00093721372
485550 0.00093776639
485600 0.0009383937
485650 0.00093915013
485700 0.00093994967
485750 0.00094073665
485800 0.00094137688
485850 0.00094172249
485900 0.00094218482
485950 0.00094254943
486000 0.00094289478
486050 0.00094320312
486100 0.00094351219
486150 0.00094379328
486200 0.00094405463
486250 0.00094435888
486300 0.00094455304
486350 0.00094475367
486400 0.00094500116
486450 0.00094514306
486500 0.00094530579
486550 0.00094534178
486600 0.00094540083
486650 0.00094519798
486700 0.00094485684
486750 0.00094441958
486800 0.00094376027
486850 0.00094328858
486900 0.0009427178
486950 0.00094238648
487000 0.00094220723
487050 0.00094225058
487100 0.00094204812
487150 0.00094191627
487200 0.00094185259
487250 0.00094180129
487300 0.00094161
487350 0.00094134936
487400 0.00094095432
487450 0.00094052372
487500 0.00094034311
487550 0.00094007292
487600 0.00093987179
487650 0.00093951734
487700 0.00093905459
487750 0.00093846712
487800 0.00093767332
487850 0.00093687406
487900 0.00093593266
487950 0.00093502866
488000 0.00093386635
488050 0.00093283295
488100 0.00093181162
488150 0.00093061074
488200 0.0009293685
488250 0.00092821286
488300 0.00092707083
488350 0.0009261443
488400 0.00092512398
488450 0.00092419686
488500 0.00092320735
488550 0.00092206343
488600 0.00092095693
488650 0.00091988023
488700 0.00091907349
488750 0.00091818715
488800 0.00091722631
488850 0.00091627541
488900 0.00091526015
488950 0.00091422905
489000 0.00091338839
489050 0.00091250707
489100 0.00091160433
489150 0.00091061264
489200 0.00090958837
489250 0.00090871037
489300 0.00090772623
489350 0.00090690883
489400 0.00090618799
489450 0.00090567395
489500 0.00090530601
489550 0.0009048804
489600 0.00090446744
489650 0.0009041423
489700 0.00090387775
489750 0.00090376044
489800 0.0009037257
489850 0.00090375383
489900 0.00090389261
489950 0.00090409642
490000 0.00090422042
490050 0.00090436711
490100 0.00090448415
490150 0.00090469506
490200 0.00090483544
490250 0.00090513126
490300 0.00090551552
490350 0.00090614982
490400 0.0009068544
490450 0.00090760272
490500 0.00090867363
490550 0.00090982563
490600 0.00091111788
490650 0.00091237254
490700 0.00091359629
490750 0.00091470942
490800 0.0009156929
490850 0.00091677249
490900 0.00091797135
490950 0.00091917444
491000 0.00092047884
491050 0.0009216178
491100 0.00092248004
491150 0.00092312696
491200 0.00092381232
491250 0.00092428923
491300 0.00092466934
491350 0.00092500975
491400 0.00092542194
491450 0.00092588755
491500 0.00092641309
491550 0.00092690827
491600 0.00092734088
491650 0.00092777543
491700 0.00092815832
491750 0.00092853147
491800 0.00092875141
491850 0.00092894043
491900 0.00092915193
491950 0.00092936682
492000 0.00092976061
492050 0.00093014707
492100 0.00093052877
492150 0.00093071908
492200 0.00093063923
492250 0.00093047905
492300 0.00093022802
492350 0.00093000227
492400 0.00092973348
492450 0.00092943627
492500 0.00092914706
492550 0.00092856955
492600 0.00092792704
492650 0.00092709954
492700 0.00092626629
492750 0.00092551793
492800 0.00092460903
492850 0.00092383832
492900 0.00092303448
492950 0.00092224493
493000 0.00092134181
493050 0.00092049103
493100 0.00091960906
493150 0.00091892936
493200 0.00091843804
493250 0.00091790801
493300 0.00091736719
493350 0.00091709877
493400 0.00091692891
493450 0.00091663887
493500 0.00091643865
493550 0.00091611594
493600 0.00091569863
493650 0.00091527317
493700 0.00091466645
493750 0.00091415907
493800 0.00091370488
493850 0.00091324531
493900 0.00091275533
493950 0.0009121755
494000 0.00091150245
494050 0.00091080682
494100 0.0009102938
494150 0.00090976476
494200 0.00090918365
494250 0.00090847019
494300 0.00090785549
494350 0.00090726571
494400 0.00090669902
494450 0.00090624788
494500 0.00090588405
494550 0.00090533765
494600 0.00090487783
494650 0.00090438905
494700 0.00090382238
494750 0.00090337452
494800 0.00090298062
494850 0.00090262447
494900 0.00090225688
494950 0.00090204857
495000 0.00090181363
495050 0.00090176557
495100 0.00090172349
495150 0.00090169272
495200 0.00090147791
495250 0.00090135547
495300 0.0009010913
495350 0.0009006832
495400 0.00090031908
495450 0.00089993636
495500 0.00089957492
495550 0.00089918467
495600 0.00089881108
495650 0.00089853875
495700 0.00089801444
495750 0.00089755407
495800 0.00089685767
495850 0.00089607593
495900 0.00089528673
495950 0.00089454689
496000 0.00089365863
496050 0.00089283731
496100 0.00089195055
496150 0.0008911703
496200 0.00089048251
496250 0.00089011525
496300 0.00088975564
496350 0.00088934556
496400 0.00088903423
496450 0.00088874378
496500 0.00088840717
496550 0.00088809198
496600 0.00088762798
496650 0.00088719335
496700 0.00088682008
496750 0.00088661183
496800 0.00088638014
496850 0.0008862528
496900 0.0008859682
496950 0.00088562011
497000 0.00088533822
497050 0.00088511752
497100 0.00088488213
497150 0.00088456006
497200 0.00088442216
497250 0.00088417592
497300 0.00088398773
497350 0.00088387495
497400 0.00088358633
497450 0.00088322062
497500 0.00088264307
497550 0.00088215775
497600 0.00088157969
497650 0.00088081582
497700 0.00087993114
497750 0.00087907739
497800 0.00087800967
497850 0.00087680608
497900 0.00087581508
497950 0.00087475369
498000 0.00087386356
498050 0.00087296416
498100 0.00087198021
498150 0.00087084327
498200 0.00086968909
498250 0.00086868128
498300 0.00086770892
498350 0.00086678615
498400 0.00086572037
498450 0.00086455639
498500 0.00086348433
498550 0.00086264637
498600 0.00086192791
498650 0.00086119811
498700 0.00086058741
498750 0.00085996761
498800 0.00085942929
498850 0.0008589137
498900 0.00085859128
498950 0.00085832477
499000 0.00085794361
499050 0.00085749841
499100 0.00085693212
499150 0.00085640696
499200 0.00085605961
499250 0.00085586184
499300 0.00085578029
499350 0.00085551581
499400 0.00085518244
499450 0.00085458511
499500 0.00085399558
499550 0.0008532609
499600 0.00085232203
499650 0.00085140721
499700 0.00085047429
499750 0.0008496035
499800 0.00084884884
499850 0.00084809894
499900 0.00084734844
499950 0.00084660725
500000 0.00084603991
500050 0.00084549161
500100 0.00084496997
500150 0.0008443095
500200 0.00084366901
500250 0.00084312311
500300 0.00084265295
500350 0.00084240669
500400 0.00084205945
500450 0.00084182934
500500 0.00084144993
500550 0.0008411585
500600 0.0008408826
500650 0.00084068669
500700 0.00084042486
500750 0.00084016009
500800 0.00083974099
500850 0.00083928401
500900 0.00083897385
500950 0.00083878804
501000 0.00083855749
501050 0.00083832381
501100 0.00083818687
501150 0.00083814121
501200 0.00083815598
501250 0.00083810108
501300 0.00083805723
501350 0.00083791676
501400 0.00083778991
501450 0.00083769975
501500 0.00083774403
501550 0.0008380844
501600 0.00083850194
501650 0.00083896879
501700 0.00083935672
501750 0.00083978103
501800 0.00084028667
501850 0.00084100858
501900 0.00084182065
501950 0.0008425365
502000 0.00084317495
502050 0.00084378107
502100 0.00084433948
502150 0.00084483466
502200 0.00084531849
502250 0.00084575592
502300 0.00084615242
502350 0.00084657058
502400 0.0008469427
502450 0.0008473136
502500 0.00084766699
502550 0.00084808521
502600 0.00084854584
502650 0.00084901304
502700 0.0008494562
502750 0.00084993723
502800 0.00085027312
502850 0.00085053329
502900 0.00085078826
502950 0.00085090981
503000 0.00085100027
503050 0.00085103813
503100 0.00085108164
503150 0.00085108873
503200 0.00085103673
503250 0.00085103445
503300 0.00085102982
503350 0.00085104456
503400 0.00085117666
503450 0.00085135414
503500 0.00085137328
503550 0.00085153031
503600 0.00085178728
503650 0.00085214387
503700 0.00085249365
503750 0.00085281205
503800 0.00085301423
503850 0.00085315167
503900 0.00085322705
503950 0.00085322676
504000 0.00085322289
504050 0.00085329408
504100 0.00085335539
504150 0.00085351602
504200 0.00085370869
504250 0.00085366939
504300 0.00085363279
504350 0.0008536005
504400 0.00085330178
504450 0.00085296516
504500 0.00085259642
504550 0.00085239677
504600 0.00085205062
504650 0.00085161554
504700 0.0008511358
504750 0.00085082174
504800 0.00085059688
504850 0.0008504808
504900 0.0008503958
504950 0.00085036253
505000 0.00085014759
505050 0.00085003605
505100 0.00085006057
505150 0.00085023619
505200 0.00085048128
505250 0.00085072525
505300 0.00085101982
505350 0.00085130905
505400 0.00085154155
505450 0.00085188688
505500 0.00085231306
505550 0.00085281047
505600 0.00085345899
505650 0.00085429888
505700 0.00085521798
505750 0.00085631487
505800 0.00085733433
505850 0.00085854736
505900 0.00085971853
505950 0.0008608513
506000 0.00086205946
506050 0.00086318663
506100 0.00086417332
506150 0.00086516039
506200 0.00086601484
506250 0.00086672382
506300 0.00086715881
506350 0.0008676897
506400 0.00086829061
506450 0.00086881902
506500 0.00086920934
506550 0.00086952966
506600 0.00086969155
506650 0.00086965221
506700 0.00086958821
506750 0.0008696716
506800 0.00086967186
506850 0.00086978356
506900 0.000869783
506950 0.0008697498
507000 0.00086968768
507050 0.00086955304
507100 0.00086931234
507150 0.00086902078
507200 0.00086887286
507250 0.00086871894
507300 0.00086856454
507350 0.00086838271
507400 0.0008682483
507450 0.00086822039
507500 0.00086830149
507550 0.00086838033
507600 0.00086840674
507650 0.00086844974
507700 0.00086826388
507750 0.00086815627
507800 0.00086817625
507850 0.0008685178
507900 0.00086894145
507950 0.00086936081
508000 0.00086972206
508050 0.00087002938
508100 0.0008705765
508150 0.00087129435
508200 0.00087216069
508250 0.00087315945
508300 0.00087421442
508350 0.00087520384
508400 0.00087614099
508450 0.00087711181
508500 0.00087811085
508550 0.0008789549
508600 0.00088002337
508650 0.00088110981
508700 0.00088238019
508750 0.0008837662
508800 0.00088499996
508850 0.0008862059
508900 0.00088714606
508950 0.00088818728
509000 0.00088901415
509050 0.00088998275
509100 0.00089087172
509150 0.00089177919
509200 0.00089275967
509250 0.00089378052
509300 0.000894898
509350 0.00089607842
509400 0.00089722235
509450 0.00089838293
509500 0.00089948257
509550 0.00090053777
509600 0.0009016241
509650 0.00090260499
509700 0.0009035808
509750 0.00090460774
509800 0.00090558895
509850 0.00090657388
509900 0.00090757088
509950 0.00090850439
510000 0.00090938989
510050 0.00091026557
510100 0.00091118288
510150 0.00091214785
510200 0.00091313261
510250 0.00091401275
510300 0.00091495647
510350 0.0009158053
510400 0.00091647547
510450 0.00091706567
510500 0.00091758754
510550 0.0009179456
510600 0.00091844591
510650 0.00091885864
510700 0.00091921033
510750 0.00091955198
510800 0.00091985021
510850 0.00092008964
510900 0.00092028563
510950 0.00092047702
511000 0.00092056014
511050 0.0009206366
511100 0.00092073916
511150 0.00092089819
511200 0.00092108568
511250 0.00092123299
511300 0.00092139248
511350 0.00092132473
511400 0.00092117904
511450 0.00092096323
511500 0.00092067412
511550 0.00092020775
511600 0.00091974064
511650 0.00091907514
511700 0.00091828702
511750 0.00091729929
511800 0.00091622534
511850 0.00091514039
511900 0.00091408829
511950 0.00091333627
512000 0.00091283469
512050 0.00091236883
512100 0.00091190253
512150 0.00091156978
512200 0.00091105321
512250 0.00091056813
512300 0.00091012796
512350 0.00090967138
512400 0.00090915728
512450 0.00090859508
512500 0.00090802428
512550 0.00090740596
512600 0.00090676338
512650 0.0009061767
512700 0.00090563729
512750 0.00090500806
512800 0.00090455665
512850 0.00090394541
512900 0.00090334644
512950 0.00090287549
513000 0.0009023083
513050 0.00090180177
513100 0.00090136411
513150 0.00090103574
513200 0.00090074998
513250 0.00090041199
513300 0.00090006947
513350 0.00089986516
513400 0.00089975969
513450 0.00089976504
513500 0.00089944339
513550 0.00089907174
513600 0.0008985398
513650 0.00089804307
513700 0.00089752021
513750 0.00089700854
513800 0.00089662312
513850 0.00089621231
513900 0.00089591475
513950 0.00089555297
514000 0.0008950433
514050 0.00089457516
514100 0.00089412025
514150 0.00089372513
514200 0.00089310218
514250 0.00089243848
514300 0.00089183025
514350 0.00089140049
514400 0.00089096021
514450 0.00089064026
514500 0.00089029364
514550 0.00088999543
514600 0.00088973341
514650 0.00088963552
514700 0.00088947718
514750 0.0008894407
514800 0.00088936749
514850 0.00088953834
514900 0.00088971498
514950 0.00089001387
515000 0.0008903984
515050 0.00089083027
515100 0.00089121127
515150 0.00089172275
515200 0.00089224381
515250 0.00089293912
515300 0.00089367577
515350 0.00089446261
515400 0.00089527515
515450 0.00089613689
515500 0.00089696352
515550 0.00089761834
515600 0.00089810078
515650 0.00089827213
515700 0.00089841753
515750 0.00089847762
515800 0.00089856458
515850 0.00089876657
515900 0.00089901777
515950 0.00089932695
516000 0.00089953597
516050 0.00089983781
516100 0.00090000408
516150 0.00090012453
516200 0.0009000018
516250 0.00090000037
516300 0.00089993696
516350 0.00089992761
516400 0.00089984766
516450 0.00089983295
516500 0.00090000283
516550 0.00090041926
516600 0.00090097341
516650 0.0009015763
516700 0.00090223598
516750 0.00090278085
516800 0.0009032729
516850 0.00090358669
516900 0.00090400636
516950 0.00090432336
517000 0.00090467132
517050 0.00090490658
517100 0.00090494746
517150 0.00090478652
517200 0.00090441007
517250 0.00090390159
517300 0.00090316774
517350 0.00090224687
517400 0.0009015522
517450 0.00090085614
517500 0.00090032369
517550 0.00089978489
517600 0.00089918343
517650 0.00089856279
517700 0.00089791734
517750 0.00089723683
517800 0.00089651748
517850 0.00089559033
517900 0.00089448437
517950 0.00089350069
518000 0.00089233667
518050 0.00089128007
518100 0.00089027828
518150 0.00088934355
518200 0.0008886124
518250 0.00088792608
518300 0.00088729488
518350 0.00088685797
518400 0.00088641951
518450 0.00088590419
518500 0.00088538624
518550 0.00088482276
518600 0.0008840758
518650 0.00088325601
518700 0.00088258182
518750 0.00088181395
518800 0.00088115158
518850 0.00088060535
518900 0.00088007855
518950 0.00087955733
519000 0.0008791166
519050 0.00087865159
519100 0.00087794656
519150 0.00087727796
519200 0.00087649454
519250 0.00087555715
519300 0.00087472579
519350 0.00087383343
519400 0.00087280661
519450 0.00087163538
519500 0.00087038177
519550 0.00086917804
519600 0.0008681752
519650 0.00086713279
519700 0.00086619212
519750 0.00086509838
519800 0.00086383641
519850 0.00086261565
519900 0.00086136698
519950 0.00086031101
520000 0.00085929385
520050 0.00085839977
520100 0.00085764553
520150 0.0008569312
520200 0.00085623296
520250 0.00085563443
520300 0.00085504094
520350 0.00085460813
520400 0.00085418579
520450 0.00085376863
520500 0.00085330999
520550 0.00085296122
520600 0.00085259234
520650 0.00085230138
520700 0.00085198024
520750 0.00085176259
520800 0.00085149822
520850 0.00085116736
520900 0.0008507603
520950 0.00085010301
521000 0.00084937037
521050 0.00084868092
521100 0.00084792495
521150 0.00084716056
521200 0.0008464835
521250 0.00084582565
521300 0.00084531792
521350 0.00084466186
521400 0.00084409847
521450 0.00084346313
521500 0.00084287222
521550 0.0008423842
521600 0.00084208961
521650 0.00084181701
521700 0.000841473
521750 0.00084107678
521800 0.00084056598
521850 0.00084003563
521900 0.00083949346
521950 0.00083914055
522000 0.00083881317
522050 0.00083842092
522100 0.00083802777
522150 0.00083739578
522200 0.00083663305
522250 0.00083603371
522300 0.00083536753
522350 0.00083467983
522400 0.00083391646
522450 0.00083304698
522500 0.00083226475
522550 0.00083147393
522600 0.00083067458
522650 0.00082985024
522700 0.00082917056
522750 0.0008286831
522800 0.00082829635
522850 0.00082801067
522900 0.00082787747
522950 0.00082800934
523000 0.0008280225
523050 0.00082807603
523100 0.0008281393
523150 0.00082817795
523200 0.00082835831
523250 0.0008287037
523300 0.00082911411
523350 0.00082964933
523400 0.000830152
523450 0.0008307287
523500 0.00083124322
523550 0.00083177451
523600 0.0008322955
523650 0.00083288841
523700 0.00083342783
523750 0.00083389536
523800 0.00083430661
523850 0.00083486963
523900 0.00083539131
523950 0.0008359321
524000 0.00083631611
524050 0.00083667506
524100 0.00083709763
524150 0.00083761261
524200 0.00083821921
524250 0.00083875097
524300 0.00083925138
524350 0.00083963179
524400 0.00084004954
524450 0.00084037894
524500 0.00084074184
524550 0.00084109123
524600 0.00084135727
524650 0.00084179956
524700 0.00084218836
524750 0.00084239658
524800 0.00084249858
524850 0.00084265351
524900 0.00084268811
524950 0.0008427657
525000 0.0008426959
525050 0.00084240067
525100 0.00084216739
525150 0.00084181886
525200 0.00084134924
525250 0.00084087624
525300 0.00084037087
525350 0.00083992791
525400 0.00083947393
525450 0.00083891739
525500 0.00083806456
525550 0.00083699996
525600 0.00083582384
525650 0.00083465488
525700 0.00083349508
525750 0.00083256462
525800 0.00083192014
525850 0.00083113111
525900 0.00083046824
525950 0.00082966239
526000 0.00082877378
526050 0.0008280261
526100 0.00082725737
526150 0.00082661172
526200 0.00082592807
526250 0.00082520195
526300 0.00082438497
526350 0.00082368742
526400 0.00082303983
526450 0.00082256416
526500 0.00082227866
526550 0.00082195753
526600 0.00082154598
526650 0.00082131175
526700 0.00082097518
526750 0.00082063547
526800 0.00082028036
526850 0.00082000808
526900 0.00081970359
526950 0.00081959159
527000 0.00081946468
527050 0.00081939072
527100 0.0008192533
527150 0.00081909327
527200 0.00081898223
527250 0.00081884037
527300 0.00081871515
527350 0.0008183473
527400 0.00081832227
527450 0.00081830168
527500 0.0008183251
527550 0.00081841171
527600 0.00081834263
527650 0.00081835187
527700 0.00081837054
527750 0.0008184351
527800 0.00081860284
527850 0.00081883827
527900 0.00081909106
527950 0.00081946887
528000 0.00081992895
528050 0.00082051752
528100 0.00082122438
528150 0.00082206666
528200 0.00082296767
528250 0.00082371143
528300 0.00082446356
528350 0.00082532375
528400 0.00082621322
528450 0.0008271226
528500 0.00082814749
528550 0.00082915294
528600 0.00083011812
528650 0.00083094225
528700 0.00083172386
528750 0.00083241259
528800 0.00083307293
528850 0.00083350132
528900 0.00083409789
528950 0.00083456926
529000 0.00083496089
529050 0.00083548533
529100 0.00083593161
529150 0.00083623141
529200 0.00083665442
529250 0.00083700731
529300 0.00083738454
529350 0.00083792012
529400 0.00083841241
529450 0.00083890586
529500 0.00083936021
529550 0.00083952677
529600 0.00083990292
529650 0.00084021996
529700 0.00084057406
529750 0.00084097175
529800 0.0008412232
529850 0.00084130787
529900 0.00084136423
529950 0.00084150838
530000 0.00084156762
530050 0.00084161041
530100 0.00084169266
530150 0.00084192153
530200 0.00084209148
530250 0.00084230238
530300 0.00084262324
530350 0.0008429166
530400 0.00084347734
530450 0.00084410333
530500 0.00084489643
530550 0.00084577743
530600 0.00084682267
530650 0.00084793811
530700 0.00084913008
530750 0.00085031284
530800 0.00085146916
530850 0.00085266536
530900 0.00085385127
530950 0.00085486833
531000 0.00085615422
531050 0.00085746286
531100 0.00085883625
531150 0.00086010755
531200 0.00086124254
531250 0.00086223518
531300 0.00086299375
531350 0.00086384982
531400 0.00086461512
531450 0.00086536381
531500 0.00086618447
531550 0.00086703473
531600 0.00086780846
531650 0.00086869182
531700 0.00086957402
531750 0.00087060172
531800 0.0008716431
531850 0.00087255075
531900 0.00087346014
531950 0.00087434803
532000 0.00087512037
532050 0.00087577315
532100 0.0008764125
532150 0.0008769873
532200 0.00087757538
532250 0.00087821482
532300 0.00087867285
532350 0.00087934366
532400 0.00087989086
532450 0.00088041049
532500 0.00088088077
532550 0.00088133824
532600 0.00088173056
532650 0.00088208363
532700 0.00088249327
532750 0.00088296996
532800 0.00088351743
532850 0.0008842441
532900 0.00088493931
532950 0.00088577192
533000 0.00088676785
533050 0.00088762566
533100 0.00088846701
533150 0.00088928868
533200 0.00089018015
533250 0.00089116304
533300 0.00089211369
533350 0.0008931122
533400 0.00089398165
533450 0.00089484221
533500 0.00089578712
533550 0.00089681464
533600 0.00089784006
533650 0.00089874683
533700 0.00089954531
533750 0.00090005177
533800 0.00090053051
533850 0.00090092361
533900 0.00090111101
533950 0.00090143223
534000 0.00090171532
534050 0.00090205832
534100 0.00090244643
534150 0.00090288959
534200 0.00090320151
534250 0.00090359533
534300 0.00090378669
534350 0.00090375141
534400 0.00090370852
534450 0.00090365064
534500 0.00090364004
534550 0.00090355487
534600 0.00090351241
534650 0.00090366329
534700 0.00090371305
534750 0.00090381808
534800 0.00090381751
534850 0.00090373164
534900 0.00090350739
534950 0.00090328427
535000 0.00090304082
535050 0.00090281687
535100 0.00090268917
535150 0.00090267912
535200 0.00090257677
535250 0.00090217994
535300 0.00090170812
535350 0.00090115746
535400 0.00090058953
535450 0.0009000782
535500 0.00089963134
535550 0.00089910139
535600 0.00089849208
535650 0.00089792911
535700 0.00089758925
535750 0.00089721305
535800 0.00089679366
535850 0.00089649973
535900 0.00089619025
535950 0.0008960518
536000 0.0008960371
536050 0.00089602468
536100 0.00089589155
536150 0.00089583974
536200 0.00089576355
536250 0.0008957162
536300 0.00089576944
536350 0.00089582889
536400 0.00089589618
536450 0.00089594723
536500 0.00089615066
536550 0.00089623249
536600 0.00089643015
536650 0.00089663483
536700 0.00089681416
536750 0.00089682257
536800 0.00089672859
536850 0.00089676371
536900 0.00089678882
536950 0.00089690299
537000 0.00089715153
537050 0.00089750012
537100 0.00089781504
537150 0.00089814397
537200 0.00089840625
537250 0.00089868163
537300 0.00089882759
537350 0.00089900145
537400 0.00089907269
537450 0.00089909049
537500 0.00089895727
537550 0.00089871984
537600 0.00089833705
537650 0.00089792118
537700 0.00089736178
537750 0.0008969933
537800 0.0008966992
537850 0.00089630989
537900 0.00089593212
537950 0.00089538389
538000 0.00089470562
538050 0.00089411505
538100 0.00089369014
538150 0.00089320077
538200 0.0008927774
538250 0.00089250609
538300 0.00089227714
538350 0.00089212634
538400 0.00089201479
538450 0.00089190255
538500 0.00089175623
538550 0.00089179647
538600 0.00089187598
538650 0.00089204421
538700 0.00089224942
538750 0.00089246248
538800 0.00089264659
538850 0.00089280232
538900 0.00089274357
538950 0.00089265196
539000 0.00089259918
539050 0.00089264856
539100 0.0008928593
539150 0.00089299698
539200 0.00089330693
539250 0.00089369105
539300 0.00089395699
539350 0.00089440555
539400 0.0008946929
539450 0.0008948521
539500 0.00089495528
539550 0.0008949195
539600 0.00089471996
539650 0.00089424968
539700 0.00089376661
539750 0.00089328757
539800 0.00089298858
539850 0.0008927183
539900 0.00089247621
539950 0.00089225635
540000 0.00089207444
540050 0.00089197019
540100 0.0008918951
540150 0.00089191855
540200 0.00089194527
540250 0.00089190642
540300 0.00089190875
540350 0.00089179195
540400 0.00089187366
540450 0.0008921169
540500 0.00089243801
540550 0.00089282019
540600 0.000893096
540650 0.00089324349
540700 0.0008932841
540750 0.00089335721
540800 0.00089369241
540850 0.00089411179
540900 0.00089441738
540950 0.00089473039
541000 0.00089499464
541050 0.0008951216
541100 0.00089536704
541150 0.00089574259
541200 0.00089604989
541250 0.00089627784
541300 0.00089662731
541350 0.00089702228
541400 0.00089723144
541450 0.0008973801
541500 0.0008973715
541550 0.00089714487
541600 0.00089695068
541650 0.00089684982
541700 0.00089670796
541750 0.00089662584
541800 0.00089663427
541850 0.00089656481
541900 0.00089665091
541950 0.00089689771
542000 0.00089716866
542050 0.00089740528
542100 0.0008974917
542150 0.00089747025
542200 0.00089743824
542250 0.00089751364
542300 0.00089752841
542350 0.00089764921
542400 0.00089757795
542450 0.00089749188
542500 0.00089731426
542550 0.00089704516
542600 0.00089668096
542650 0.00089640311
542700 0.00089620346
542750 0.00089594301
542800 0.00089583925
542850 0.00089570281
542900 0.00089572022
542950 0.00089590799
543000 0.00089628893
543050 0.00089690455
543100 0.00089769706
543150 0.00089838288
543200 0.00089910541
543250 0.00089975077
543300 0.00090040528
543350 0.00090100346
543400 0.00090143708
543450 0.0009019369
543500 0.00090230222
543550 0.00090260661
543600 0.00090307854
543650 0.00090356031
543700 0.00090404973
543750 0.00090454731
543800 0.00090494158
543850 0.00090541189
543900 0.00090581076
543950 0.00090627317
544000 0.00090661831
544050 0.00090687314
544100 0.00090702465
544150 0.00090722923
544200 0.00090740876
544250 0.00090759697
544300 0.00090765302
544350 0.00090757253
544400 0.00090737549
544450 0.00090698801
544500 0.00090659486
544550 0.00090602018
544600 0.00090531968
544650 0.00090460517
544700 0.00090391421
544750 0.00090353677
544800 0.00090315446
544850 0.00090301568
544900 0.00090302822
544950 0.00090301739
545000 0.00090312467
545050 0.00090327619
545100 0.00090360077
545150 0.00090403734
545200 0.00090439175
545250 0.00090481816
545300 0.0009052844
545350 0.00090562829
545400 0.00090591586
545450 0.00090638834
545500 0.0009070042
545550 0.00090769204
545600 0.00090847238
545650 0.00090937569
545700 0.00091042822
545750 0.00091152956
545800 0.00091259027
545850 0.00091350234
545900 0.00091438778
545950 0.00091507962
546000 0.00091572825
546050 0.00091636101
546100 0.00091691792
546150 0.00091728665
546200 0.00091747019
546250 0.0009176299
546300 0.0009178036
546350 0.00091792437
546400 0.00091827031
546450 0.00091851966
546500 0.00091887143
546550 0.00091922738
546600 0.00091951405
546650 0.00091983153
546700 0.00092006809
546750 0.00092029593
546800 0.00092048915
546850 0.0009207245
546900 0.00092104825
546950 0.00092129224
547000 0.00092182896
547050 0.00092224089
547100 0.00092274658
547150 0.0009232151
547200 0.00092365159
547250 0.00092400652
547300 0.00092412128
547350 0.00092424912
547400 0.00092445186
547450 0.00092472916
547500 0.00092501368
547550 0.00092522722
547600 0.00092531693
547650 0.00092513514
547700 0.00092485493
547750 0.00092482685
547800 0.00092490729
547850 0.00092525003
547900 0.00092562478
547950 0.00092597305
548000 0.00092626109
548050 0.00092643074
548100 0.0009265546
548150 0.00092663682
548200 0.00092649426
548250 0.00092636574
548300 0.00092634028
548350 0.00092658418
548400 0.00092691556
548450 0.00092749997
548500 0.00092796546
548550 0.00092837436
548600 0.00092877038
548650 0.0009292716
548700 0.00092971274
548750 0.0009302524
548800 0.00093073547
548850 0.00093140222
548900 0.00093211545
548950 0.00093295811
549000 0.00093393358
549050 0.00093487402
549100 0.0009357354
549150 0.00093641956
549200 0.00093709542
549250 0.00093789035
549300 0.00093873901
549350 0.00093966549
549400 0.00094057604
549450 0.00094139934
549500 0.00094203882
549550 0.00094246163
549600 0.00094268248
549650 0.00094276627
549700 0.00094276398
549750 0.00094281063
549800 0.00094278751
549850 0.00094296426
549900 0.00094317314
549950 0.00094357466
550000 0.0009441332
550050 0.00094463977
550100 0.00094519672
550150 0.00094583334
550200 0.00094643
550250 0.00094683078
550300 0.00094705195
550350 0.00094708322
550400 0.00094710986
550450 0.00094706534
550500 0.00094700479
550550 0.00094698495
550600 0.00094696546
550650 0.00094696717
550700 0.00094716016
550750 0.0009471903
550800 0.00094726836
550850 0.00094721132
550900 0.00094721779
550950 0.00094732399
551000 0.00094748879
551050 0.00094758149
551100 0.00094789221
551150 0.00094817444
551200 0.00094852467
551250 0.00094908275
551300 0.0009496609
551350 0.00095022728
551400 0.00095080518
551450 0.00095148151
551500 0.00095222164
551550 0.00095309243
551600 0.00095399597
551650 0.00095491009
551700 0.00095579144
551750 0.00095670096
551800 0.00095757914
551850 0.00095848489
551900 0.00095942578
551950 0.00096040322
552000 0.00096166309
552050 0.00096306603
552100 0.00096453592
552150 0.00096592751
552200 0.00096729592
552250 0.00096859068
552300 0.0009697618
552350 0.00097077416
552400 0.00097183937
552450 0.00097280031
552500 0.00097398151
552550 0.00097526044
552600 0.00097626265
552650 0.00097723918
552700 0.00097824623
552750 0.00097925607
552800 0.00098010612
552850 0.00098094351
552900 0.00098174125
552950 0.00098248716
553000 0.00098329189
553050 0.00098402617
553100 0.00098486085
553150 0.00098554209
553200 0.00098607596
553250 0.00098668526
553300 0.00098715257
553350 0.00098764365
553400 0.00098812837
553450 0.00098875185
553500 0.00098954436
553550 0.00099029762
553600 0.00099113594
553650 0.00099182297
553700 0.00099253804
553750 0.0009932423
553800 0.00099407443
553850 0.00099498814
553900 0.00099594214
553950 0.00099706009
554000 0.00099811099
554050 0.0009991091
554100 0.0010001889
554150 0.001001289
554200 0.0010023995
554250 0.0010035085
554300 0.0010046833
554350 0.0010057386
554400 0.0010064239
554450 0.0010070819
554500 0.001007746
554550 0.0010082906
554600 0.0010087979
554650 0.0010093387
554700 0.0010097833
554750 0.001010183
554800 0.0010106963
554850 0.0010111542
554900 0.0010115301
554950 0.0010118341
555000 0.0010118927
555050 0.0010120125
555100 0.0010120792
555150 0.0010122115
555200 0.0010120778
555250 0.0010120031
555300 0.0010116616
555350 0.0010114791
555400 0.0010112347
555450 0.0010110211
555500 0.0010108566
555550 0.0010107146
555600 0.0010107963
555650 0.0010108186
555700 0.001011049
555750 0.0010114581
555800 0.0010120484
555850 0.0010126795
555900 0.0010134462
555950 0.0010141825
556000 0.0010149573
556050 0.0010158396
556100 0.0010168971
556150 0.0010180283
556200 0.0010194068
556250 0.001020805
556300 0.0010223065
556350 0.0010237396
556400 0.0010253082
556450 0.0010269266
556500 0.0010286745
556550 0.0010303842
556600 0.0010321649
556650 0.0010338982
556700 0.0010356491
556750 0.0010373562
556800 0.0010390451
556850 0.0010409408
556900 0.0010426678
556950 0.0010440798
557000 0.0010453497
557050 0.0010465188
557100 0.0010473913
557150 0.0010481876
557200 0.001048885
557250 0.0010494743
557300 0.0010500785
557350 0.0010508363
557400 0.0010513673
557450 0.0010519284
557500 0.0010523571
557550 0.0010526495
557600 0.0010527751
557650 0.0010528225
557700 0.0010528349
557750 0.0010527972
557800 0.0010527073
557850 0.0010527314
557900 0.0010529336
557950 0.0010535058
558000 0.0010540391
558050 0.0010545758
558100 0.001055163
558150 0.0010557427
558200 0.0010564048
558250 0.0010571547
558300 0.0010579599
558350 0.0010586584
558400 0.001059321
558450 0.0010598503
558500 0.0010602705
558550 0.001060388
558600 0.0010604724
558650 0.0010606501
558700 0.0010607249
558750 0.0010607071
558800 0.0010606664
558850 0.0010603842
558900 0.0010602827
558950 0.0010602169
559000 0.0010599812
559050 0.0010597745
559100 0.0010593005
559150 0.0010586112
559200 0.0010580013
559250 0.0010571856
559300 0.0010565319
559350 0.0010559807
559400 0.001055272
559450 0.001054382
559500 0.0010535182
559550 0.0010527505
559600 0.0010519525
559650 0.001051266
559700 0.0010506049
559750 0.0010501789
559800 0.0010496448
559850 0.0010493044
559900 0.0010489256
559950 0.0010485026
560000 0.0010481792
560050 0.0010478507
560100 0.0010475569
560150 0.0010472227
560200 0.0010469402
560250 0.0010466171
560300 0.001046206
560350 0.0010457666
560400 0.0010453438
560450 0.0010449055
560500 0.0010444941
560550 0.0010441301
560600 0.0010438338
560650 0.0010435673
560700 0.0010435704
560750 0.0010435681
560800 0.0010436791
560850 0.0010440085
560900 0.0010445105
560950 0.001045001
561000 0.0010455299
561050 0.0010463073
561100 0.0010470768
561150 0.0010478272
561200 0.0010487015
561250 0.0010496556
561300 0.0010505953
561350 0.0010514639
561400 0.0010522383
561450 0.0010527427
561500 0.0010529294
561550 0.0010531229
561600 0.0010533364
561650 0.0010536486
561700 0.0010539846
561750 0.0010543684
561800 0.001054668
561850 0.0010548276
561900 0.0010550811
561950 0.0010552482
562000 0.0010555231
562050 0.0010558927
562100 0.0010561429
562150 0.0010564613
562200 0.0010564987
562250 0.0010564628
562300 0.0010562453
562350 0.0010560712
562400 0.0010559286
562450 0.0010559318
562500 0.0010559796
562550 0.0010557877
562600 0.0010556457
562650 0.0010554609
562700 0.001055172
562750 0.0010549984
562800 0.0010548819
562850 0.0010549778
562900 0.0010552324
562950 0.0010556816
563000 0.0010560755
563050 0.0010566509
563100 0.0010571357
563150 0.0010578639
563200 0.0010586614
563250 0.0010594318
563300 0.0010601016
563350 0.0010607517
563400 0.0010614374
563450 0.0010621123
563500 0.0010627818
563550 0.0010633585
563600 0.0010639698
563650 0.0010647536
563700 0.0010655733
563750 0.0010665042
563800 0.001067432
563850 0.0010683581
563900 0.0010692722
563950 0.0010700922
564000 0.0010708965
564050 0.001071613
564100 0.0010722965
564150 0.0010730497
564200 0.0010737859
564250 0.0010744877
564300 0.0010751249
564350 0.0010756131
564400 0.0010760918
564450 0.0010766326
564500 0.0010773961
564550 0.0010781013
564600 0.0010787594
564650 0.0010796115
564700 0.001080535
564750 0.0010815144
564800 0.0010825372
564850 0.0010835479
564900 0.001084456
564950 0.0010853034
565000 0.0010862667
565050 0.0010871223
565100 0.0010881554
565150 0.0010890958
565200 0.0010899467
565250 0.001090651
565300 0.0010913811
565350 0.0010920616
565400 0.0010927771
565450 0.0010936884
565500 0.0010947338
565550 0.0010956397
565600 0.0010966403
565650 0.0010977529
565700 0.0010989821
565750 0.0011003423
565800 0.001101926
565850 0.001103405
565900 0.001104859
565950 0.0011062752
566000 0.0011074267
566050 0.0011085754
566100 0.0011096027
566150 0.0011104138
566200 0.001110942
566250 0.0011113347
566300 0.0011116318
566350 0.0011119168
566400 0.0011122331
566450 0.0011123318
566500 0.0011124341
566550 0.001112547
566600 0.0011128115
566650 0.0011132863
566700 0.0011136951
566750 0.0011139949
566800 0.0011143822
566850 0.0011147785
566900 0.0011149331
566950 0.0011151465
567000 0.0011154319
567050 0.0011158734
567100 0.0011163933
567150 0.001116844
567200 0.0011170247
567250 0.0011172471
567300 0.0011176466
567350 0.0011178959
567400 0.0011182847
567450 0.0011186456
567500 0.0011186866
567550 0.0011188026
567600 0.001118821
567650 0.0011189588
567700 0.0011190078
567750 0.0011190491
567800 0.0011190323
567850 0.0011192137
567900 0.0011193799
567950 0.0011195802
568000 0.0011195519
568050 0.0011194959
568100 0.0011193355
568150 0.0011194375
568200 0.0011197647
568250 0.0011201205
568300 0.001120444
568350 0.0011207946
568400 0.0011208493
568450 0.0011208909
568500 0.0011206456
568550 0.0011204515
568600 0.0011202073
568650 0.0011200007
568700 0.0011198434
568750 0.0011198098
568800 0.0011198642
568850 0.0011200184
568900 0.0011201733
568950 0.0011203025
569000 0.0011204334
569050 0.0011204208
569100 0.0011204664
569150 0.0011205137
569200 0.001120785
569250 0.0011208406
569300 0.001120783
569350 0.0011206767
569400 0.001120768
569450 0.0011209812
569500 0.0011215309
569550 0.0011221298
569600 0.0011227946
569650 0.0011234085
569700 0.0011240006
569750 0.0011243974
569800 0.0011246344
569850 0.0011247456
569900 0.0011248133
569950 0.001124845
570000 0.0011250775
570050 0.0011253143
570100 0.0011256341
570150 0.0011259225
570200 0.0011260293
570250 0.0011261826
570300 0.0011265813
570350 0.0011270334
570400 0.0011275218
570450 0.0011280894
570500 0.0011285017
570550 0.0011289448
570600 0.0011293746
570650 0.0011299158
570700 0.0011306462
570750 0.0011313396
570800 0.0011322779
570850 0.0011332176
570900 0.0011340373
570950 0.0011349816
571000 0.0011357937
571050 0.0011367811
571100 0.0011378268
571150 0.0011392028
571200 0.0011405966
571250 0.0011420692
571300 0.0011437974
571350 0.0011453518
571400 0.0011465834
571450 0.001147556
571500 0.0011484974
571550 0.0011496063
571600 0.0011505931
571650 0.0011516035
571700 0.0011524241
571750 0.0011530401
571800 0.001153692
571850 0.0011542885
571900 0.001154949
571950 0.0011555532
572000 0.0011560989
572050 0.0011563483
572100 0.0011566551
572150 0.0011571408
572200 0.0011576306
572250 0.0011580917
572300 0.0011587384
572350 0.0011594043
572400 0.0011598699
572450 0.0011602429
572500 0.0011605531
572550 0.00116063
572600 0.0011607996
572650 0.0011609291
572700 0.0011611002
572750 0.0011613247
572800 0.0011612863
572850 0.0011611464
572900 0.0011607335
572950 0.0011603134
573000 0.0011601445
573050 0.0011601187
573100 0.0011601981
573150 0.0011602914
573200 0.001160251
573250 0.0011604124
573300 0.0011607939
573350 0.0011611971
573400 0.0011617051
573450 0.0011624055
573500 0.0011630482
573550 0.0011636552
573600 0.0011641754
573650 0.0011647683
573700 0.0011653204
573750 0.0011661287
573800 0.0011668257
573850 0.0011675422
573900 0.0011681189
573950 0.0011683571
574000 0.0011686114
574050 0.0011688272
574100 0.0011691574
574150 0.001169359
574200 0.0011696725
574250 0.0011697785
574300 0.0011698968
574350 0.0011700127
574400 0.0011700645
574450 0.0011698785
574500 0.0011697821
574550 0.001169741
574600 0.0011695873
574650 0.0011692812
574700 0.001169
574750 0.0011683711
574800 0.0011678818
574850 0.0011673391
574900 0.001166761
574950 0.0011664652
575000 0.001166217
575050 0.001165918
575100 0.0011656142
575150 0.0011651807
575200 0.0011647677
575250 0.001163959
575300 0.001163188
575350 0.0011626342
575400 0.0011622035
575450 0.0011619809
575500 0.0011618194
575550 0.0011614119
575600 0.0011608143
575650 0.0011599643
575700 0.0011590032
575750 0.0011580553
575800 0.001156709
575850 0.0011550506
575900 0.0011530128
575950 0.0011509972
576000 0.0011489044
576050 0.0011471059
576100 0.0011454084
576150 0.0011436177
576200 0.0011415773
576250 0.001139722
576300 0.0011379937
576350 0.0011367313
576400 0.0011356929
576450 0.0011349752
576500 0.0011342751
576550 0.0011335226
576600 0.001132698
576650 0.0011318744
576700 0.0011312487
576750 0.0011306829
576800 0.0011301656
576850 0.001129638
576900 0.0011293163
576950 0.0011291557
577000 0.0011291121
577050 0.0011291209
577100 0.0011290723
577150 0.0011289162
577200 0.00112884
577250 0.0011287575
577300 0.0011286005
577350 0.0011282233
577400 0.0011279345
577450 0.0011275644
577500 0.0011273101
577550 0.0011270201
577600 0.0011265081
577650 0.0011262203
577700 0.0011258532
577750 0.00112543
577800 0.0011248519
577850 0.001124185
577900 0.0011234934
577950 0.0011226483
578000 0.0011217847
578050 0.0011209329
578100 0.001120087
578150 0.001119274
578200 0.0011185055
578250 0.0011174714
578300 0.0011164243
578350 0.0011155348
578400 0.0011147476
578450 0.0011142319
578500 0.0011139188
578550 0.0011134264
578600 0.0011129118
578650 0.0011124822
578700 0.0011121041
578750 0.0011118195
578800 0.001111577
578850 0.0011115662
578900 0.0011115627
578950 0.0011117505
579000 0.0011120191
579050 0.0011121774
579100 0.001112627
579150 0.0011128918
579200 0.0011131012
579250 0.0011133032
579300 0.0011134351
579350 0.0011135837
579400 0.0011137631
579450 0.0011139169
579500 0.0011142429
579550 0.0011146201
579600 0.0011150693
579650 0.0011156362
579700 0.0011159962
579750 0.0011162352
579800 0.001116339
579850 0.0011163339
579900 0.0011164845
579950 0.0011163961
580000 0.0011164534
580050 0.0011164126
580100 0.0011164803
580150 0.0011166179
580200 0.001116723
580250 0.0011169387
580300 0.001117296
580350 0.0011177612
580400 0.0011182054
580450 0.0011186735
580500 0.0011191476
580550 0.0011196589
580600 0.0011200938
580650 0.001120555
580700 0.0011211203
580750 0.0011215788
580800 0.001122136
580850 0.0011228146
580900 0.0011235677
580950 0.0011244176
581000 0.001125295
581050 0.0011262167
581100 0.0011270481
581150 0.0011278187
581200 0.001128599
581250 0.0011293256
581300 0.0011299837
581350 0.0011306697
581400 0.0011313448
581450 0.0011320184
581500 0.0011324496
581550 0.0011328765
581600 0.0011331031
581650 0.0011334919
581700 0.0011337983
581750 0.0011343211
581800 0.0011349413
581850 0.0011355619
581900 0.0011359522
581950 0.0011365125
582000 0.001136904
582050 0.0011370827
582100 0.0011373878
582150 0.0011375983
582200 0.0011378698
582250 0.0011382395
582300 0.0011387279
582350 0.001139221
582400 0.0011398188
582450 0.0011404311
582500 0.0011410138
582550 0.0011418091
582600 0.0011424622
582650 0.0011430683
582700 0.001143619
582750 0.0011443431
582800 0.001144856
582850 0.0011454414
582900 0.0011459668
582950 0.0011465128
583000 0.0011471898
583050 0.0011478576
583100 0.0011484426
583150 0.0011490376
583200 0.0011496522
583250 0.0011504547
583300 0.0011514817
583350 0.0011529754
583400 0.0011543056
583450 0.0011558185
583500 0.0011571758
583550 0.0011585877
583600 0.001159892
583650 0.0011609512
583700 0.0011618712
583750 0.0011625249
583800 0.0011629842
583850 0.0011632735
583900 0.0011635336
583950 0.0011637141
584000 0.0011638395
584050 0.0011638958
584100 0.0011637085
584150 0.0011636208
584200 0.0011634507
584250 0.001163235
584300 0.0011628392
584350 0.001162163
584400 0.0011612953
584450 0.0011604454
584500 0.001159593
584550 0.0011589647
584600 0.001158396
584650 0.0011577267
584700 0.0011570118
584750 0.0011561541
584800 0.0011552428
584850 0.0011544916
584900 0.0011540273
584950 0.0011538318
585000 0.0011535433
585050 0.0011531732
585100 0.0011528784
585150 0.0011524926
585200 0.0011521679
585250 0.0011518355
585300 0.0011513428
585350 0.0011508783
585400 0.001150427
585450 0.0011501492
585500 0.0011498521
585550 0.0011497189
585600 0.0011493325
585650 0.001148923
585700 0.0011484081
585750 0.0011477335
585800 0.0011472178
585850 0.0011465961
585900 0.0011460946
585950 0.0011457227
586000 0.0011452454
586050 0.001144626
586100 0.0011439537
586150 0.0011428724
586200 0.0011419786
586250 0.0011410763
586300 0.0011399764
586350 0.0011387778
586400 0.0011376877
586450 0.0011368484
586500 0.0011361939
586550 0.0011353748
586600 0.0011344197
586650 0.0011337328
586700 0.0011329159
586750 0.001132237
586800 0.0011314255
586850 0.0011308105
586900 0.0011302479
586950 0.0011296938
587000 0.0011290939
587050 0.0011285624
587100 0.0011279184
587150 0.0011273632
587200 0.0011266784
587250 0.0011259465
587300 0.0011250722
587350 0.0011241822
587400 0.0011232692
587450 0.0011223749
587500 0.0011213069
587550 0.0011202937
587600 0.0011191929
587650 0.0011179518
587700 0.0011164449
587750 0.0011148324
587800 0.0011133774
587850 0.0011119495
587900 0.0011104627
587950 0.0011089885
588000 0.0011075567
588050 0.0011061262
588100 0.0011047021
588150 0.001103168
588200 0.0011014938
588250 0.0010997918
588300 0.0010982219
588350 0.0010967727
588400 0.001095539
588450 0.0010944476
588500 0.0010934769
588550 0.0010926946
588600 0.0010918681
588650 0.0010912482
588700 0.0010905258
588750 0.0010901003
588800 0.0010897183
588850 0.00108941
588900 0.0010891876
588950 0.0010890619
589000 0.0010892809
589050 0.0010893167
589100 0.0010892347
589150 0.0010891515
589200 0.0010891231
589250 0.0010893361
589300 0.0010897116
589350 0.0010903218
589400 0.0010910666
589450 0.0010916972
589500 0.0010920474
589550 0.0010922402
589600 0.0010925751
589650 0.0010929861
589700 0.0010932854
589750 0.0010937232
589800 0.0010938034
589850 0.0010939793
589900 0.0010942471
589950 0.0010945989
590000 0.0010949027
590050 0.0010951556
590100 0.0010952761
590150 0.0010952859
590200 0.0010951439
590250 0.0010950488
590300 0.0010947349
590350 0.0010943986
590400 0.0010939319
590450 0.0010936281
590500 0.0010930744
590550 0.0010923569
590600 0.001091627
590650 0.0010908927
590700 0.0010902615
590750 0.0010897022
590800 0.0010893111
590850 0.0010889771
590900 0.0010885288
590950 0.0010881835
591000 0.0010878465
591050 0.0010876015
591100 0.0010875496
591150 0.0010874434
591200 0.0010876235
591250 0.001087657
591300 0.001087816
591350 0.0010881105
591400 0.0010884025
591450 0.0010889136
591500 0.0010895336
591550 0.0010902315
591600 0.0010908332
591650 0.0010914047
591700 0.0010920485
591750 0.0010925813
591800 0.0010931481
591850 0.00109374
591900 0.0010942613
591950 0.0010947846
592000 0.0010952565
592050 0.0010958285
592100 0.0010965579
592150 0.0010975439
592200 0.0010985396
592250 0.0010993974
592300 0.0011002209
592350 0.001101151
592400 0.0011022883
592450 0.0011035447
592500 0.0011050173
592550 0.0011062967
592600 0.0011072645
592650 0.0011081795
592700 0.0011091458
592750 0.001109918
592800 0.0011108138
592850 0.0011114938
592900 0.0011121909
592950 0.0011130335
593000 0.001113897
593050 0.0011147429
593100 0.001115591
593150 0.0011165017
593200 0.0011174103
593250 0.0011182354
593300 0.0011191635
593350 0.0011200413
593400 0.0011210687
593450 0.0011222031
593500 0.0011236608
593550 0.001125273
593600 0.0011270335
593650 0.0011288764
593700 0.0011305525
593750 0.0011320496
593800 0.0011334057
593850 0.0011346108
593900 0.00113559
593950 0.0011362641
594000 0.001136689
594050 0.0011370097
594100 0.0011373036
594150 0.0011376948
594200 0.0011378179
594250 0.0011380841
594300 0.0011384965
594350 0.0011389473
594400 0.0011396207
594450 0.0011405222
594500 0.001141273
594550 0.0011420519
594600 0.0011428042
594650 0.0011436889
594700 0.0011447523
594750 0.0011457863
594800 0.0011467105
594850 0.001147564
594900 0.0011484367
594950 0.0011492326
595000 0.0011500712
595050 0.0011509005
595100 0.0011518425
595150 0.0011529879
595200 0.0011542448
595250 0.0011551974
595300 0.0011562817
595350 0.0011571956
595400 0.0011577568
595450 0.0011581166
595500 0.0011584767
595550 0.0011588379
595600 0.0011592021
595650 0.0011595941
595700 0.0011598333
595750 0.0011600251
595800 0.0011601538
595850 0.0011602541
595900 0.0011605699
595950 0.001160947
596000 0.0011609435
596050 0.0011609135
596100 0.0011607804
596150 0.0011606179
596200 0.0011605743
596250 0.0011605598
596300 0.0011606592
596350 0.0011608616
596400 0.0011611107
596450 0.0011613948
596500 0.0011616393
596550 0.0011619096
596600 0.0011621312
596650 0.0011621508
596700 0.0011622928
596750 0.0011623861
596800 0.0011622766
596850 0.0011621328
596900 0.0011617774
596950 0.0011614102
597000 0.0011612807
597050 0.001160899
597100 0.0011605331
597150 0.0011600203
597200 0.0011593629
597250 0.0011587364
597300 0.0011582706
597350 0.0011575687
597400 0.001156736
597450 0.0011559457
597500 0.001154939
597550 0.0011539233
597600 0.0011530137
597650 0.0011521413
597700 0.0011515206
597750 0.0011507979
597800 0.0011500592
597850 0.001149026
597900 0.001148038
597950 0.0011471414
598000 0.0011463668
598050 0.0011455678
598100 0.0011449488
598150 0.0011444288
598200 0.0011440273
598250 0.0011436269
598300 0.0011432635
598350 0.0011426802
598400 0.001141979
598450 0.0011413231
598500 0.0011405554
598550 0.0011400012
598600 0.0011393786
598650 0.0011385815
598700 0.0011379325
598750 0.0011372201
598800 0.0011365755
598850 0.0011357917
598900 0.0011350837
598950 0.0011341138
599000 0.0011328502
599050 0.0011313758
599100 0.0011298638
599150 0.0011282554
599200 0.0011266465
599250 0.0011247678
599300 0.001123074
599350 0.0011215374
599400 0.0011202135
599450 0.0011189399
599500 0.0011176195
599550 0.0011162989
599600 0.0011150271
599650 0.0011137669
599700 0.0011126313
599750 0.0011114193
599800 0.0011101758
599850 0.0011091135
599900 0.0011082169
599950 0.001107497
600000 0.0011069568
600050 0.001106453
600100 0.0011061735
600150 0.0011059666
600200 0.0011059981
600250 0.001106191
600300 0.001106618
600350 0.0011070807
600400 0.0011074296
600450 0.0011079148
600500 0.001108496
600550 0.0011089914
600600 0.0011096196
600650 0.0011105078
600700 0.0011112931
600750 0.0011122695
600800 0.0011131678
600850 0.00111407
600900 0.0011150586
600950 0.001116139
601000 0.0011172107
601050 0.0011184234
601100 0.0011196848
601150 0.0011208438
601200 0.0011218777
601250 0.0011228194
601300 0.0011234618
601350 0.0011239589
601400 0.0011245541
601450 0.0011250454
601500 0.0011254387
601550 0.0011256328
601600 0.0011255632
601650 0.00112537
601700 0.0011250063
601750 0.0011245758
601800 0.0011240957
601850 0.0011235993
601900 0.0011231409
601950 0.0011224308
602000 0.00112163
602050 0.0011206289
602100 0.0011197829
602150 0.0011189608
602200 0.001118246
602250 0.0011179509
602300 0.0011176472
602350 0.0011172993
602400 0.0011168529
602450 0.0011162236
602500 0.0011152854
602550 0.0011140649
602600 0.001112883
602650 0.0011115138
602700 0.001110102
602750 0.0011088795
602800 0.0011076243
602850 0.0011064937
602900 0.0011054343
602950 0.0011041241
603000 0.0011026813
603050 0.0011011325
603100 0.0010996435
603150 0.0010984286
603200 0.0010976453
603250 0.0010971416
603300 0.0010967993
603350 0.001096655
603400 0.0010965742
603450 0.00109661
603500 0.0010968131
603550 0.0010970184
603600 0.0010971356
603650 0.0010973076
603700 0.0010974781
603750 0.0010976387
603800 0.0010977887
603850 0.0010976298
603900 0.0010973892
603950 0.0010969038
604000 0.0010962828
604050 0.0010956513
604100 0.0010950072
604150 0.0010943925
604200 0.0010937694
604250 0.0010931859
604300 0.0010925777
604350 0.0010920362
604400 0.0010915115
604450 0.0010910261
604500 0.0010903392
604550 0.0010898933
604600 0.001089532
604650 0.0010892767
604700 0.0010888752
604750 0.0010886356
604800 0.0010885639
604850 0.0010884172
604900 0.0010880553
604950 0.0010874721
605000 0.0010866935
605050 0.0010858299
605100 0.0010847819
605150 0.0010835745
605200 0.0010823119
605250 0.0010810052
605300 0.0010796601
605350 0.0010784096
605400 0.0010774458
605450 0.0010765154
605500 0.0010758016
605550 0.0010751829
605600 0.0010746696
605650 0.0010741582
605700 0.0010735832
605750 0.0010727712
605800 0.0010722765
605850 0.0010718248
605900 0.0010716446
605950 0.0010714015
606000 0.001071265
606050 0.0010711811
606100 0.0010711073
606150 0.0010711815
606200 0.0010711836
606250 0.0010711415
606300 0.0010710546
606350 0.0010708613
606400 0.001070823
606450 0.0010707516
606500 0.0010706229
606550 0.0010705501
606600 0.0010704896
606650 0.0010705542
606700 0.0010710068
606750 0.0010714891
606800 0.0010719536
606850 0.0010725557
606900 0.0010728436
606950 0.0010730225
607000 0.0010733891
607050 0.0010737412
607100 0.0010740556
607150 0.0010742128
607200 0.0010742279
607250 0.0010741729
607300 0.0010738836
607350 0.0010735946
607400 0.0010733584
607450 0.0010730252
607500 0.0010726248
607550 0.0010722419
607600 0.0010717143
607650 0.0010710692
607700 0.0010703223
607750 0.0010694948
607800 0.0010685488
607850 0.0010675823
607900 0.0010664749
607950 0.0010650892
608000 0.0010634987
608050 0.0010618871
608100 0.0010603206
608150 0.001058717
608200 0.0010570253
608250 0.0010554371
608300 0.001053996
608350 0.0010525893
608400 0.0010511421
608450 0.0010498426
608500 0.0010486261
608550 0.0010475563
608600 0.0010463191
608650 0.001045022
608700 0.0010435055
608750 0.0010421645
608800 0.0010409841
608850 0.0010398417
608900 0.0010388832
608950 0.0010382152
609000 0.0010376806
609050 0.0010372771
609100 0.0010366936
609150 0.0010362003
609200 0.001035841
609250 0.0010357689
609300 0.0010358681
609350 0.0010358052
609400 0.0010355718
609450 0.0010351808
609500 0.0010344852
609550 0.0010336998
609600 0.0010328483
609650 0.0010320732
609700 0.0010313001
609750 0.0010306927
609800 0.0010300696
609850 0.0010294634
609900 0.0010288515
609950 0.001028157
610000 0.001027382
610050 0.0010266373
610100 0.0010259277
610150 0.0010252364
610200 0.0010243681
610250 0.0010235572
610300 0.0010224908
610350 0.0010211826
610400 0.0010195997
610450 0.0010179578
610500 0.0010163219
610550 0.0010146394
610600 0.0010130741
610650 0.0010114694
610700 0.001010108
610750 0.001009097
610800 0.0010082226
610850 0.001007562
610900 0.0010071249
610950 0.0010066431
611000 0.001006171
611050 0.0010055608
611100 0.0010050073
611150 0.0010044087
611200 0.0010040002
611250 0.0010037268
611300 0.0010036207
611350 0.0010035462
611400 0.001003441
611450 0.0010036463
611500 0.00100379
611550 0.0010040617
611600 0.0010043701
611650 0.0010045767
611700 0.0010048248
611750 0.0010051866
611800 0.0010053913
611850 0.0010054931
611900 0.0010055125
611950 0.0010053923
612000 0.0010053759
612050 0.001005255
612100 0.0010050121
612150 0.0010047783
612200 0.0010045641
612250 0.0010045453
612300 0.0010045698
612350 0.0010046578
612400 0.0010048616
612450 0.0010051926
612500 0.0010056045
612550 0.0010061234
612600 0.001006679
612650 0.0010073508
612700 0.0010082003
612750 0.0010091786
612800 0.0010102399
612850 0.0010112349
612900 0.0010125361
612950 0.0010136575
613000 0.0010148075
613050 0.0010158324
613100 0.001016589
613150 0.0010172664
613200 0.0010177718
613250 0.0010183544
613300 0.0010189297
613350 0.0010195152
613400 0.0010201105
613450 0.001020508
613500 0.0010208561
613550 0.0010212386
613600 0.0010215638
613650 0.0010216967
613700 0.001021789
613750 0.0010217035
613800 0.0010216116
613850 0.0010214193
613900 0.0010213455
613950 0.0010212265
614000 0.0010212659
614050 0.0010213326
614100 0.0010214699
614150 0.0010215622
614200 0.0010216919
614250 0.0010216269
614300 0.0010214347
614350 0.0010211333
614400 0.0010206317
614450 0.0010200439
614500 0.0010190644
614550 0.0010178902
614600 0.0010165344
614650 0.0010147908
614700 0.0010131201
614750 0.0010114001
614800 0.0010099574
614850 0.0010086022
614900 0.0010072611
614950 0.0010058126
615000 0.0010044459
615050 0.0010032145
615100 0.0010021824
615150 0.0010013228
615200 0.001000344
615250 0.00099929398
615300 0.00099822903
615350 0.00099716116
615400 0.00099612327
615450 0.00099519928
615500 0.00099436423
615550 0.00099356945
615600 0.00099284647
615650 0.00099222096
615700 0.00099151497
615750 0.00099093765
615800 0.00099025312
615850 0.00098965522
615900 0.00098909743
615950 0.00098862223
616000 0.00098819645
616050 0.00098754154
616100 0.00098708539
616150 0.00098664786
616200 0.00098608669
616250 0.0009854569
616300 0.00098466256
616350 0.00098382479
616400 0.00098280713
616450 0.00098198434
616500 0.00098113076
616550 0.00098019119
616600 0.00097932396
616650 0.00097831491
616700 0.00097721432
616750 0.0009759988
616800 0.00097496565
616850 0.00097382505
616900 0.00097267302
616950 0.00097142965
617000 0.00096996694
617050 0.00096863144
617100 0.0009674256
617150 0.00096633077
617200 0.00096532597
617250 0.00096455119
617300 0.00096396019
617350 0.00096348865
617400 0.00096295055
617450 0.00096245712
617500 0.00096171778
617550 0.0009613025
617600 0.00096088196
617650 0.00096061128
617700 0.00096018419
617750 0.00095979777
617800 0.0009593039
617850 0.00095885608
617900 0.00095854268
617950 0.00095823903
618000 0.00095803793
618050 0.00095783586
618100 0.00095797269
618150 0.00095813105
618200 0.00095828278
618250 0.00095832683
618300 0.00095826058
618350 0.0009580583
618400 0.00095787849
618450 0.00095775633
618500 0.00095772049
618550 0.00095783922
618600 0.00095791052
618650 0.00095809725
618700 0.00095827894
618750 0.0009584672
618800 0.00095864428
618850 0.00095902255
618900 0.0009597584
618950 0.00096041522
619000 0.00096097933
619050 0.00096150763
619100 0.00096208215
619150 0.00096250659
619200 0.00096293536
619250 0.00096332361
619300 0.00096372332
619350 0.00096408399
619400 0.00096432782
619450 0.00096444252
619500 0.000964423
619550 0.00096422658
619600 0.00096385168
619650 0.00096335238
619700 0.00096284762
619750 0.00096247629
619800 0.00096207459
619850 0.00096168405
619900 0.00096114718
619950 0.00096050105
620000 0.00095959037
620050 0.00095871037
620100 0.00095753423
620150 0.00095644677
620200 0.00095540824
620250 0.00095438449
620300 0.00095355863
620350 0.00095257869
620400 0.00095164114
620450 0.00095062314
620500 0.0009496121
620550 0.00094855769
620600 0.00094758864
620650 0.00094669342
620700 0.00094573707
620750 0.00094480002
620800 0.00094377462
620850 0.00094250665
620900 0.00094131777
620950 0.00094004357
621000 0.00093884788
621050 0.00093777549
621100 0.00093672478
621150 0.00093572307
621200 0.00093465321
621250 0.00093371747
621300 0.00093283044
621350 0.00093202122
621400 0.00093140728
621450 0.00093084122
621500 0.00093050123
621550 0.00093021173
621600 0.00092997855
621650 0.0009297637
621700 0.00092942294
621750 0.00092894895
621800 0.00092836286
621850 0.00092786828
621900 0.0009275339
621950 0.00092712306
622000 0.00092676261
622050 0.00092631917
622100 0.00092589991
622150 0.00092554786
622200 0.00092496617
622250 0.00092415674
622300 0.00092317455
622350 0.00092204483
622400 0.00092083282
622450 0.00091977649
622500 0.00091895521
622550 0.00091827491
622600 0.00091760795
622650 0.00091724308
622700 0.0009168455
622750 0.00091665692
622800 0.0009164929
622850 0.00091628071
622900 0.00091616622
622950 0.00091596888
623000 0.00091574158
623050 0.00091551717
623100 0.00091525552
623150 0.00091492966
623200 0.00091440005
623250 0.00091392485
623300 0.00091350756
623350 0.00091338204
623400 0.00091325267
623450 0.00091317133
623500 0.00091303241
623550 0.00091287572
623600 0.00091272829
623650 0.00091268581
623700 0.00091255925
623750 0.00091235789
623800 0.00091213824
623850 0.00091185606
623900 0.00091147751
623950 0.00091118513
624000 0.0009108695
624050 0.00091063476
624100 0.00091049579
624150 0.00091004879
624200 0.00090948007
624250 0.00090886473
624300 0.00090813662
624350 0.00090735461
624400 0.000906562
624450 0.00090574368
624500 0.0009046846
624550 0.00090407002
624600 0.0009035347
624650 0.00090299017
624700 0.00090250279
624750 0.00090194034
624800 0.00090127293
624850 0.00090061936
624900 0.00089987333
624950 0.00089936419
625000 0.00089894776
625050 0.00089852506
625100 0.00089829619
625150 0.00089812566
625200 0.00089792643
625250 0.0008977596
625300 0.00089767328
625350 0.00089779005
625400 0.00089798998
625450 0.00089819823
625500 0.00089870377
625550 0.00089919468
625600 0.00089978527
625650 0.00090051138
625700 0.00090118785
625750 0.0009020057
625800 0.00090269394
625850 0.0009032833
625900 0.00090377919
625950 0.0009042715
626000 0.00090459114
626050 0.0009047466
626100 0.00090482086
626150 0.00090480988
626200 0.00090481864
626250 0.00090476334
626300 0.00090460493
626350 0.00090432822
626400 0.00090379193
626450 0.00090314835
626500 0.00090234187
626550 0.00090146839
626600 0.00090055521
626650 0.00089974709
626700 0.00089911754
626750 0.00089866259
626800 0.00089834402
626850 0.00089802283
626900 0.00089786938
626950 0.00089765725
627000 0.00089747651
627050 0.00089743489
627100 0.00089744855
627150 0.00089759845
627200 0.000897895
627250 0.00089828518
627300 0.00089883132
627350 0.00089924143
627400 0.00089977586
627450 0.00090015121
627500 0.00090048995
627550 0.00090080838
627600 0.0009012102
627650 0.00090173112
627700 0.00090222193
627750 0.00090269328
627800 0.00090312227
627850 0.00090360571
627900 0.00090425246
627950 0.00090496277
628000 0.00090579526
628050 0.00090658165
628100 0.00090742125
628150 0.00090813197
628200 0.00090874781
628250 0.00090934335
628300 0.00090994709
628350 0.00091044682
628400 0.0009109889
628450 0.00091144602
628500 0.00091187793
628550 0.00091227085
628600 0.0009124948
628650 0.00091270493
628700 0.0009128016
628750 0.00091293539
628800 0.00091322648
628850 0.00091328913
628900 0.00091351722
628950 0.00091359913
629000 0.00091373115
629050 0.00091362146
629100 0.00091350245
629150 0.00091323269
629200 0.00091302221
629250 0.00091284903
629300 0.0009128083
629350 0.00091287342
629400 0.000912669
629450 0.00091259828
629500 0.00091266981
629550 0.00091263023
629600 0.00091269791
629650 0.00091256949
629700 0.00091239881
629750 0.00091234645
629800 0.00091245404
629850 0.00091269975
629900 0.0009128547
629950 0.00091296842
630000 0.00091302903
630050 0.00091310507
630100 0.00091318012
630150 0.00091325097
630200 0.00091335372
630250 0.00091352513
630300 0.00091381259
630350 0.00091409768
630400 0.00091425787
630450 0.00091432093
630500 0.00091448874
630550 0.00091465642
630600 0.000914971
630650 0.00091506559
630700 0.00091529514
630750 0.00091530175
630800 0.00091521458
630850 0.00091503926
630900 0.00091485726
630950 0.00091466191
631000 0.00091448796
631050 0.00091428705
631100 0.00091401317
631150 0.0009137556
631200 0.00091358076
631250 0.00091335041
631300 0.00091315358
631350 0.00091278215
631400 0.00091220647
631450 0.00091145981
631500 0.00091079834
631550 0.00091021735
631600 0.0009096869
631650 0.00090923027
631700 0.0009089212
631750 0.00090853784
631800 0.00090828784
631850 0.00090791496
631900 0.00090752634
631950 0.00090726236
632000 0.00090704293
632050 0.00090679228
632100 0.00090668708
632150 0.00090659884
632200 0.00090627842
632250 0.00090589187
632300 0.00090534903
632350 0.00090462154
632400 0.00090393897
632450 0.0009032094
632500 0.00090266956
632550 0.00090208098
632600 0.00090132684
632650 0.00090063977
632700 0.00089974005
632750 0.00089889568
632800 0.00089802824
632850 0.00089698081
632900 0.00089598119
632950 0.00089503307
633000 0.00089423619
633050 0.0008934427
633100 0.00089265566
633150 0.00089178737
633200 0.0008910258
633250 0.00089019126
633300 0.00088953837
633350 0.00088911557
633400 0.00088875252
633450 0.00088834299
633500 0.00088808198
633550 0.00088780243
633600 0.00088752444
633650 0.00088740077
633700 0.00088728732
633750 0.00088721857
633800 0.00088729656
633850 0.0008872976
633900 0.00088711488
633950 0.00088702457
634000 0.00088691089
634050 0.00088688424
634100 0.0008869919
634150 0.00088707296
634200 0.00088710859
634250 0.0008870409
634300 0.00088687754
634350 0.00088674987
634400 0.00088670462
634450 0.00088666811
634500 0.0008866841
634550 0.00088677483
634600 0.00088682937
634650 0.00088687199
634700 0.00088700549
634750 0.00088716298
634800 0.00088733292
634850 0.00088748515
634900 0.00088775529
634950 0.00088829125
635000 0.00088899178
635050 0.00088969688
635100 0.00089051756
635150 0.00089143747
635200 0.00089254614
635250 0.00089362535
635300 0.00089475277
635350 0.00089601137
635400 0.0008971703
635450 0.00089822172
635500 0.00089934835
635550 0.00089990936
635600 0.00090034819
635650 0.00090072735
635700 0.00090082142
635750 0.00090099402
635800 0.00090084667
635850 0.00090070146
635900 0.0009006181
635950 0.00090058857
636000 0.00090064431
636050 0.00090079303
636100 0.00090093607
636150 0.00090097269
636200 0.00090097621
636250 0.00090120769
636300 0.00090152788
636350 0.00090181323
636400 0.00090206069
636450 0.00090230403
636500 0.00090243316
636550 0.00090263707
636600 0.00090273091
636650 0.00090272216
636700 0.00090281124
636750 0.00090275566
636800 0.00090279807
636850 0.00090276144
636900 0.00090259046
636950 0.00090247546
637000 0.00090239805
637050 0.00090212409
637100 0.00090190593
637150 0.00090177615
637200 0.00090172056
637250 0.00090178574
637300 0.00090187816
637350 0.00090201569
637400 0.00090231243
637450 0.00090252829
637500 0.00090281326
637550 0.00090301315
637600 0.00090323273
637650 0.0009033459
637700 0.0009034906
637750 0.00090358098
637800 0.00090368544
637850 0.00090392053
637900 0.00090419366
637950 0.00090441075
638000 0.00090464005
638050 0.00090486332
638100 0.00090492713
638150 0.00090484269
638200 0.00090482463
638250 0.00090471983
638300 0.00090456743
638350 0.00090429699
638400 0.00090381149
638450 0.00090322902
638500 0.00090275978
638550 0.00090223026
638600 0.00090168442
638650 0.00090100955
638700 0.00090029712
638750 0.00089988021
638800 0.00089944277
638850 0.00089914889
638900 0.00089865703
638950 0.00089804106
639000 0.00089749373
639050 0.00089686508
639100 0.00089620457
639150 0.00089559522
639200 0.00089505307
639250 0.00089450049
639300 0.00089407228
639350 0.00089370813
639400 0.00089362202
639450 0.00089378976
639500 0.0008939924
639550 0.00089431577
639600 0.00089457185
639650 0.00089486258
639700 0.00089532984
639750 0.00089566871
639800 0.00089615879
639850 0.00089662521
639900 0.00089701635
639950 0.00089757568
640000 0.00089817215
640050 0.00089853078
640100 0.00089903874
640150 0.00089952927
640200 0.00090002851
640250 0.00090071703
640300 0.00090136877
640350 0.00090194575
640400 0.00090232494
640450 0.00090278858
640500 0.00090324
640550 0.00090356975
640600 0.00090380262
640650 0.00090402629
640700 0.0009040869
640750 0.00090411498
640800 0.00090413431
640850 0.00090424461
640900 0.00090447135
640950 0.00090465033
641000 0.00090477586
641050 0.00090485619
641100 0.00090517326
641150 0.00090544055
641200 0.00090554435
641250 0.0009055765
641300 0.00090566255
641350 0.00090566187
641400 0.00090556757
641450 0.00090521639
641500 0.00090469376
641550 0.00090420559
641600 0.00090367333
641650 0.00090325296
641700 0.00090289451
641750 0.00090249604
641800 0.00090211622
641850 0.00090169773
641900 0.00090134746
641950 0.00090102356
642000 0.00090089387
642050 0.00090070233
642100 0.00090053346
642150 0.00090033605
642200 0.00090005186
642250 0.0008997907
642300 0.00089942427
642350 0.00089909096
642400 0.00089874311
642450 0.00089836928
642500 0.00089810348
642550 0.00089787769
642600 0.0008978405
642650 0.00089790136
642700 0.00089793688
642750 0.00089809241
642800 0.00089810391
642850 0.00089811649
642900 0.00089810614
642950 0.00089817019
643000 0.00089820325
643050 0.00089834797
643100 0.00089850703
643150 0.00089870515
643200 0.00089885369
643250 0.00089886088
643300 0.00089879162
643350 0.00089860109
643400 0.00089846451
643450 0.00089827135
643500 0.00089815993
643550 0.00089816679
643600 0.0008980859
643650 0.00089791392
643700 0.00089762057
643750 0.00089707435
643800 0.00089664177
643850 0.00089627282
643900 0.00089599968
643950 0.00089591277
644000 0.00089599658
644050 0.00089616022
644100 0.0008965113
644150 0.00089686403
644200 0.00089719184
644250 0.00089759326
644300 0.00089807106
644350 0.00089844367
644400 0.00089891536
644450 0.00089953009
644500 0.00090013129
644550 0.00090088949
644600 0.00090178416
644650 0.00090286883
644700 0.00090382951
644750 0.00090468558
644800 0.00090559989
644850 0.00090633665
644900 0.00090697915
644950 0.00090759572
645000 0.00090828354
645050 0.00090900778
645100 0.00090965582
645150 0.00091008254
645200 0.00091039334
645250 0.00091055918
645300 0.00091067631
645350 0.00091089298
645400 0.00091097251
645450 0.00091111971
645500 0.00091107605
645550 0.00091095622
645600 0.00091082499
645650 0.0009107636
645700 0.00091077598
645750 0.00091077864
645800 0.00091104756
645850 0.00091123793
645900 0.00091142796
645950 0.00091150715
646000 0.00091170546
646050 0.00091191998
646100 0.00091195743
646150 0.00091210492
646200 0.00091228094
646250 0.00091241432
646300 0.0009125576
646350 0.00091282484
646400 0.00091321185
646450 0.00091366798
646500 0.00091407415
646550 0.00091438997
646600 0.00091462868
646650 0.00091489628
646700 0.00091533858
646750 0.00091576275
646800 0.00091625119
646850 0.00091658651
646900 0.00091675151
646950 0.00091696837
647000 0.00091707116
647050 0.00091712938
647100 0.00091713779
647150 0.0009170281
647200 0.00091702484
647250 0.00091705905
647300 0.00091710609
647350 0.00091730261
647400 0.00091755329
647450 0.00091774317
647500 0.00091774584
647550 0.00091755978
647600 0.00091714233
647650 0.00091678185
647700 0.00091624185
647750 0.00091553475
647800 0.00091466295
647850 0.00091377124
647900 0.00091293904
647950 0.00091216776
648000 0.00091148645
648050 0.00091081333
648100 0.00091015026
648150 0.00090956743
648200 0.0009087762
648250 0.00090805871
648300 0.00090729811
648350 0.00090664701
648400 0.00090593507
648450 0.000905242
648500 0.00090467481
648550 0.00090442666
648600 0.00090422202
648650 0.00090412743
648700 0.0009040924
648750 0.00090389518
648800 0.00090365662
648850 0.00090337958
648900 0.00090313026
648950 0.00090300522
649000 0.000902733
649050 0.00090246368
649100 0.00090218738
649150 0.00090184841
649200 0.0009013232
649250 0.00090072866
649300 0.00090013535
649350 0.00089959982
649400 0.00089902624
649450 0.0008982043
649500 0.00089723569
649550 0.00089645851
649600 0.00089576845
649650 0.00089505604
649700 0.00089430999
649750 0.00089362273
649800 0.00089305077
649850 0.00089262144
649900 0.00089228303
649950 0.00089195697
650000 0.00089159666
650050 0.00089127765
650100 0.00089089302
650150 0.0008904663
650200 0.00088998823
650250 0.00088950573
650300 0.00088893363
650350 0.000888569
650400 0.0008881199
650450 0.00088754838
650500 0.00088706772
650550 0.00088640906
650600 0.00088553275
650650 0.00088462476
650700 0.00088369273
650750 0.00088265838
650800 0.000881655
650850 0.00088073223
650900 0.00087997081
650950 0.0008792608
651000 0.0008785519
651050 0.00087778312
651100 0.00087698725
651150 0.00087629548
651200 0.00087565337
651250 0.00087517691
651300 0.00087475789
651350 0.00087432026
651400 0.00087383582
651450 0.00087332806
651500 0.00087249067
651550 0.00087152132
651600 0.0008702736
651650 0.00086891023
651700 0.00086744486
651750 0.00086587404
651800 0.00086417893
651850 0.00086231685
651900 0.00086053383
651950 0.00085880141
652000 0.00085708602
652050 0.00085537107
652100 0.0008538291
652150 0.00085243387
652200 0.00085113287
652250 0.00084987094
652300 0.00084883904
652350 0.00084789992
652400 0.00084719168
652450 0.00084644395
652500 0.00084589237
652550 0.00084541101
652600 0.00084503162
652650 0.00084468961
652700 0.00084436479
652750 0.00084413284
652800 0.000843894
652850 0.00084367388
652900 0.00084329752
652950 0.00084293157
653000 0.00084259594
653050 0.00084226945
653100 0.00084204147
653150 0.0008418427
653200 0.00084183769
653250 0.00084182074
653300 0.00084178071
653350 0.00084167152
653400 0.0008416757
653450 0.00084158721
653500 0.00084142981
653550 0.00084129927
653600 0.00084111711
653650 0.00084096736
653700 0.00084081179
653750 0.00084064047
653800 0.00084055559
653850 0.00084033678
653900 0.00084004851
653950 0.00083963723
654000 0.00083914734
654050 0.00083843129
654100 0.00083763265
654150 0.00083670684
654200 0.00083567484
654250 0.00083465838
654300 0.00083351289
654350 0.00083239337
654400 0.00083118663
654450 0.00083015252
654500 0.00082912587
654550 0.00082822077
654600 0.00082715104
654650 0.00082612155
654700 0.00082507488
654750 0.00082393972
654800 0.00082287772
654850 0.00082196757
654900 0.00082118929
654950 0.00082061321
655000 0.00082005478
655050 0.00081941735
655100 0.00081870261
655150 0.00081798901
655200 0.00081706367
655250 0.0008161483
655300 0.00081508961
655350 0.00081421446
655400 0.00081354133
655450 0.00081291637
655500 0.00081242152
655550 0.0008117832
655600 0.00081125795
655650 0.00081087633
655700 0.00081048212
655750 0.00081021923
655800 0.00080971948
655850 0.00080924015
655900 0.00080872424
655950 0.00080830465
656000 0.00080803165
656050 0.00080791565
656100 0.00080784402
656150 0.00080788208
656200 0.00080787436
656250 0.00080786003
656300 0.00080792428
656350 0.00080815349
656400 0.00080835775
656450 0.0008087077
656500 0.00080902195
656550 0.00080933826
656600 0.00080976856
656650 0.00081031487
656700 0.00081107263
656750 0.00081203307
656800 0.00081299621
656850 0.00081403292
656900 0.00081506702
656950 0.00081616133
657000 0.00081741485
657050 0.00081855868
657100 0.00081968748
657150 0.0008208147
657200 0.00082185209
657250 0.00082282606
657300 0.00082368378
657350 0.00082435905
657400 0.00082513045
657450 0.00082581546
657500 0.00082652931
657550 0.000827075
657600 0.00082760287
657650 0.00082824539
657700 0.00082883904
657750 0.0008294524
657800 0.00083006781
657850 0.000830599
657900 0.00083105675
657950 0.00083159554
658000 0.00083217305
658050 0.00083277027
658100 0.00083317669
658150 0.00083336643
658200 0.00083361829
658250 0.00083387708
658300 0.00083417122
658350 0.00083458513
658400 0.00083494389
658450 0.00083532389
658500 0.00083576008
658550 0.00083606382
658600 0.0008363552
658650 0.00083674594
658700 0.00083705649
658750 0.00083729833
658800 0.00083756878
658850 0.00083771789
658900 0.00083789975
658950 0.00083794648
659000 0.00083804892
659050 0.00083806065
659100 0.00083795811
659150 0.00083784865
659200 0.00083758215
659250 0.00083717874
659300 0.00083689916
659350 0.0008366563
659400 0.00083646101
659450 0.00083606096
659500 0.00083565822
659550 0.00083521384
659600 0.00083490235
659650 0.00083449857
659700 0.00083395492
659750 0.00083331084
659800 0.00083263062
659850 0.0008321665
659900 0.00083179859
659950 0.00083140994
660000 0.00083099686
660050 0.00083049502
660100 0.00083007581
660150 0.00082963868
660200 0.00082911411
660250 0.00082873503
660300 0.00082822632
660350 0.00082764295
660400 0.00082719632
660450 0.0008267525
660500 0.0008264239
660550 0.00082605527
660600 0.00082581472
660650 0.00082543517
660700 0.00082501412
660750 0.0008244897
660800 0.00082392729
660850 0.00082336377
660900 0.00082287091
660950 0.00082243632
661000 0.00082207086
661050 0.00082180786
661100 0.00082163297
661150 0.00082137534
661200 0.00082107338
661250 0.00082074937
661300 0.00082049236
661350 0.00082035707
661400 0.00082040023
661450 0.00082045209
661500 0.00082041605
661550 0.00082036329
661600 0.00082032489
661650 0.0008202802
661700 0.00082018453
661750 0.0008200186
661800 0.0008199054
661850 0.00081976929
661900 0.00081964293
661950 0.00081950748
662000 0.00081943745
662050 0.00081948928
662100 0.00081963531
662150 0.00081994245
662200 0.00082023655
662250 0.00082074263
662300 0.00082116451
662350 0.00082177828
662400 0.00082226589
662450 0.00082281496
662500 0.00082318552
662550 0.00082365687
662600 0.00082409293
662650 0.00082455099
662700 0.00082508481
662750 0.00082551479
662800 0.00082601336
662850 0.00082638305
662900 0.00082670127
662950 0.00082700814
663000 0.00082740702
663050 0.00082783721
663100 0.00082828687
663150 0.00082869861
663200 0.00082898974
663250 0.0008293134
663300 0.00082953206
663350 0.0008296228
663400 0.00082977589
663450 0.00082974471
663500 0.00082983986
663550 0.00083001524
663600 0.00083018765
663650 0.00083038372
663700 0.00083038087
663750 0.00083027508
663800 0.00083029104
663850 0.00083021796
663900 0.00083012967
663950 0.00082995886
664000 0.00082979271
664050 0.00082963725
664100 0.00082953169
664150 0.00082945839
664200 0.00082939377
664250 0.00082924352
664300 0.00082897586
664350 0.00082871071
664400 0.00082839931
664450 0.00082804372
664500 0.00082763434
664550 0.00082717116
664600 0.00082670091
664650 0.00082631228
664700 0.00082591348
664750 0.0008255357
664800 0.00082515021
664850 0.00082465951
664900 0.00082421485
664950 0.00082383721
665000 0.00082347775
665050 0.00082316096
665100 0.00082294585
665150 0.00082268248
665200 0.00082238993
665250 0.00082204713
665300 0.00082167211
665350 0.00082125984
665400 0.00082083115
665450 0.00082045998
665500 0.00082013321
665550 0.00081977056
665600 0.00081938865
665650 0.00081899232
665700 0.0008186076
665750 0.00081811224
665800 0.00081751819
665850 0.00081677438
665900 0.00081605765
665950 0.00081541803
666000 0.00081481449
666050 0.00081424363
666100 0.00081381811
666150 0.00081340083
666200 0.00081299454
666250 0.00081266602
666300 0.00081224149
666350 0.00081188942
666400 0.00081146174
666450 0.00081094299
666500 0.00081035321
666550 0.00080977425
666600 0.00080935313
666650 0.00080904155
666700 0.00080890862
666750 0.00080887462
666800 0.00080888506
666850 0.00080897904
666900 0.00080898307
666950 0.00080897783
667000 0.00080901118
667050 0.00080914044
667100 0.00080940363
667150 0.00080986362
667200 0.00081041075
667250 0.00081098605
667300 0.00081161639
667350 0.00081215448
667400 0.00081278779
667450 0.00081350474
667500 0.0008142465
667550 0.00081519048
667600 0.00081626661
667650 0.00081758845
667700 0.00081921633
667750 0.00082096573
667800 0.00082300351
667850 0.00082511889
667900 0.00082714926
667950 0.00082905368
668000 0.00083078141
668050 0.00083242488
668100 0.00083378057
668150 0.00083509195
668200 0.00083613362
668250 0.00083714339
668300 0.00083802204
668350 0.0008388384
668400 0.00083974326
668450 0.00084065856
668500 0.00084163615
668550 0.00084241059
668600 0.0008428937
668650 0.00084316208
668700 0.00084330211
668750 0.00084343372
668800 0.0008435947
668850 0.00084369285
668900 0.00084391812
668950 0.0008441695
669000 0.0008445301
669050 0.00084488791
669100 0.00084542244
669150 0.00084600852
669200 0.00084656943
669250 0.00084727643
669300 0.0008477924
669350 0.00084838717
669400 0.00084901083
669450 0.00084973555
669500 0.0008503678
669550 0.00085072096
669600 0.0008508602
669650 0.00085101072
669700 0.00085109496
669750 0.00085116948
669800 0.00085114417
669850 0.00085101372
669900 0.00085104582
669950 0.00085107747
670000 0.00085128983
670050 0.00085159969
670100 0.00085207278
670150 0.00085267775
670200 0.00085329535
670250 0.00085387319
670300 0.00085453026
670350 0.00085536436
670400 0.00085630246
670450 0.00085754093
670500 0.0008589345
670550 0.00086047822
670600 0.00086191409
670650 0.00086344981
670700 0.00086498464
670750 0.00086659637
670800 0.00086806541
670850 0.00086923396
670900 0.00087045032
670950 0.00087169159
671000 0.0008728119
671050 0.00087396055
671100 0.00087500171
671150 0.00087605533
671200 0.00087724281
671250 0.0008783571
671300 0.00087927876
671350 0.00088001549
671400 0.00088069202
671450 0.00088137632
671500 0.00088195915
671550 0.00088250556
671600 0.00088298427
671650 0.0008834617
671700 0.00088379794
671750 0.00088416624
671800 0.00088437994
671850 0.00088445713
671900 0.0008845038
671950 0.00088453897
672000 0.00088468782
672050 0.00088497448
672100 0.00088540162
672150 0.00088595011
672200 0.00088653319
672250 0.00088712287
672300 0.00088772801
672350 0.00088830595
672400 0.00088875872
672450 0.00088907659
672500 0.00088932131
672550 0.00088953397
672600 0.00088954479
672650 0.00088970619
672700 0.00088977228
672750 0.00088989705
672800 0.00088991886
672850 0.00088999579
672900 0.00089001501
672950 0.00088999311
673000 0.00088985032
673050 0.00088960247
673100 0.00088941918
673150 0.00088913475
673200 0.00088882705
673250 0.00088851025
673300 0.0008881153
673350 0.00088758309
673400 0.00088699283
673450 0.00088633933
673500 0.00088560941
673550 0.00088482409
673600 0.00088427781
673650 0.00088392393
673700 0.00088363603
673750 0.00088354532
673800 0.00088348842
673850 0.00088351076
673900 0.00088341939
673950 0.00088328424
674000 0.00088303735
674050 0.00088291004
674100 0.00088270365
674150 0.00088247651
674200 0.00088212902
674250 0.00088161508
674300 0.00088110599
674350 0.00088054218
674400 0.00088022648
674450 0.00087987149
674500 0.00087967095
674550 0.00087960211
674600 0.00087960378
674650 0.00087955781
674700 0.00087934344
674750 0.00087905226
674800 0.00087860019
674850 0.00087806671
674900 0.00087764487
674950 0.0008772679
675000 0.00087680521
675050 0.00087643409
675100 0.00087630263
675150 0.00087622264
675200 0.00087625191
675250 0.0008763113
675300 0.00087636658
675350 0.0008763838
675400 0.00087627908
675450 0.00087634986
675500 0.00087641387
675550 0.0008766846
675600 0.00087701432
675650 0.00087750227
675700 0.00087804423
675750 0.00087859342
675800 0.0008792611
675850 0.00087978162
675900 0.00088036332
675950 0.0008809441
676000 0.00088150096
676050 0.00088216264
676100 0.0008828056
676150 0.0008834288
676200 0.00088394089
676250 0.00088464152
676300 0.00088541006
676350 0.00088625483
676400 0.00088715387
676450 0.00088803831
676500 0.00088885682
676550 0.00088958575
676600 0.00089023263
676650 0.00089104451
676700 0.00089191441
676750 0.00089262227
676800 0.00089324005
676850 0.00089370553
676900 0.00089416755
676950 0.00089443179
677000 0.00089477323
677050 0.0008950312
677100 0.00089548094
677150 0.00089610138
677200 0.00089673482
677250 0.00089728625
677300 0.00089783511
677350 0.00089836501
677400 0.00089884809
677450 0.00089917421
677500 0.00089940112
677550 0.00089945744
677600 0.00089935116
677650 0.00089928702
677700 0.00089906276
677750 0.0008988092
677800 0.0008983547
677850 0.00089790648
677900 0.00089753584
677950 0.00089704465
678000 0.00089648906
678050 0.00089578858
678100 0.00089525262
678150 0.00089486766
678200 0.00089471081
678250 0.0008947073
678300 0.00089487787
678350 0.00089499718
678400 0.00089494603
678450 0.00089509649
678500 0.00089501065
678550 0.00089490388
678600 0.00089469535
678650 0.00089438155
678700 0.00089413965
678750 0.00089390721
678800 0.00089383997
678850 0.00089379309
678900 0.00089382074
678950 0.00089396387
679000 0.00089414113
679050 0.0008944509
679100 0.0008947939
679150 0.00089514462
679200 0.00089570264
679250 0.0008960462
679300 0.00089617906
679350 0.00089618241
679400 0.00089606819
679450 0.00089595288
679500 0.000895763
679550 0.00089563832
679600 0.00089552496
679650 0.00089565897
679700 0.00089578062
679750 0.00089590302
679800 0.00089603421
679850 0.0008960613
679900 0.0008960072
679950 0.00089584834
680000 0.00089600884
680050 0.00089611286
680100 0.00089646577
680150 0.00089663106
680200 0.00089675349
680250 0.00089685041
680300 0.00089701701
680350 0.00089716898
680400 0.00089748318
680450 0.00089778564
680500 0.00089816746
680550 0.00089863133
680600 0.00089916056
680650 0.00089966007
680700 0.00090012762
680750 0.00090057947
680800 0.00090121009
680850 0.00090178585
680900 0.00090220748
680950 0.0009027923
681000 0.00090328756
681050 0.00090385596
681100 0.0009045116
681150 0.00090530914
681200 0.00090610433
681250 0.00090690325
681300 0.00090764727
681350 0.00090842231
681400 0.00090935858
681450 0.00091013538
681500 0.00091113285
681550 0.00091207883
681600 0.00091317774
681650 0.00091438035
681700 0.00091556425
681750 0.00091676605
681800 0.00091780129
681850 0.00091885084
681900 0.00091961876
681950 0.0009202324
682000 0.00092097364
682050 0.00092193992
682100 0.0009231115
682150 0.00092437992
682200 0.00092566274
682250 0.00092668427
682300 0.00092747822
682350 0.00092815351
682400 0.000928525
682450 0.00092888681
682500 0.00092915003
682550 0.00092953622
682600 0.00093010627
682650 0.00093094223
682700 0.00093180615
682750 0.00093266362
682800 0.00093374169
682850 0.0009348837
682900 0.00093597844
682950 0.00093708882
683000 0.00093821899
683050 0.00093936766
683100 0.00094060852
683150 0.00094179535
683200 0.00094295565
683250 0.00094410336
683300 0.00094533087
683350 0.00094642519
683400 0.00094748579
683450 0.00094837069
683500 0.00094924399
683550 0.00094994419
683600 0.0009506188
683650 0.0009513797
683700 0.00095184102
683750 0.00095224076
683800 0.00095244124
683850 0.0009525717
683900 0.00095256302
683950 0.00095255783
684000 0.0009523714
684050 0.00095226488
684100 0.00095227942
684150 0.00095235208
684200 0.00095244529
684250 0.00095235971
684300 0.00095211318
684350 0.00095190651
684400 0.00095159569
684450 0.00095124849
684500 0.00095096886
684550 0.00095068403
684600 0.00095035108
684650 0.00095009742
684700 0.00094988874
684750 0.00094975754
684800 0.00094952194
684850 0.00094928744
684900 0.00094902635
684950 0.00094872402
685000 0.00094844574
685050 0.00094835569
685100 0.00094811859
685150 0.00094788606
685200 0.00094762982
685250 0.00094732462
685300 0.00094707612
685350 0.00094679015
685400 0.00094649903
685450 0.00094616801
685500 0.00094573132
685550 0.00094523375
685600 0.00094450038
685650 0.00094380245
685700 0.00094324318
685750 0.00094274709
685800 0.00094233562
685850 0.00094207115
685900 0.00094187927
685950 0.00094180323
686000 0.00094170442
686050 0.00094172678
686100 0.00094187954
686150 0.00094214986
686200 0.00094247799
686250 0.00094288054
686300 0.00094333553
686350 0.00094379559
686400 0.00094429894
686450 0.000944767
686500 0.00094518982
686550 0.00094566308
686600 0.00094616528
686650 0.00094658873
686700 0.00094708936
686750 0.00094755337
686800 0.00094811721
686850 0.00094876353
686900 0.00094953703
686950 0.00095025496
687000 0.00095112335
687050 0.00095181715
687100 0.00095249738
687150 0.00095314115
687200 0.00095394239
687250 0.00095492779
687300 0.00095556704
687350 0.00095604125
687400 0.00095642496
687450 0.00095676728
687500 0.00095710947
687550 0.00095760615
687600 0.00095800661
687650 0.00095851665
687700 0.00095896007
687750 0.00095945003
687800 0.00096002041
687850 0.00096058065
687900 0.00096108078
687950 0.00096165661
688000 0.0009621139
688050 0.00096255754
688100 0.0009629646
688150 0.00096327377
688200 0.00096362836
688250 0.00096403903
688300 0.00096436481
688350 0.00096460791
688400 0.00096465453
688450 0.00096452834
688500 0.00096436808
688550 0.00096405977
688600 0.00096376551
688650 0.00096335561
688700 0.00096291304
688750 0.00096249187
688800 0.0009621112
688850 0.00096174257
688900 0.00096140169
688950 0.0009609387
689000 0.00096029926
689050 0.00095955722
689100 0.00095899876
689150 0.00095852898
689200 0.0009579946
689250 0.00095737589
689300 0.00095677756
689350 0.00095629588
689400 0.00095579148
689450 0.00095514798
689500 0.00095448521
689550 0.00095369446
689600 0.00095308887
689650 0.00095251555
689700 0.00095194633
689750 0.00095139722
689800 0.00095092531
689850 0.00095065444
689900 0.00095049583
689950 0.00095036942
690000 0.00095031083
690050 0.00095039698
690100 0.00095027671
690150 0.00095007219
690200 0.00094987387
690250 0.00094961188
690300 0.00094936766
690350 0.00094911178
690400 0.00094881446
690450 0.00094867237
690500 0.0009485042
690550 0.0009482814
690600 0.00094791538
690650 0.00094769757
690700 0.00094762469
690750 0.00094766475
690800 0.00094770112
690850 0.00094781354
690900 0.00094781726
690950 0.00094769053
691000 0.00094740774
691050 0.00094707171
691100 0.00094671832
691150 0.00094637177
691200 0.00094610875
691250 0.00094574319
691300 0.00094541361
691350 0.000945177
691400 0.00094496952
691450 0.00094487541
691500 0.00094468097
691550 0.00094455667
691600 0.00094426582
691650 0.00094397539
691700 0.00094387818
691750 0.00094406945
691800 0.00094426585
691850 0.00094450311
691900 0.00094465957
691950 0.00094466925
692000 0.00094465004
692050 0.00094460499
692100 0.00094453596
692150 0.00094460719
692200 0.00094460426
692250 0.00094461313
692300 0.00094451567
692350 0.00094451771
692400 0.00094455693
692450 0.00094476513
692500 0.00094506086
692550 0.0009453069
692600 0.00094539723
692650 0.00094558461
692700 0.00094573939
692750 0.00094600519
692800 0.0009462838
692850 0.00094669648
692900 0.00094712916
692950 0.000947503
693000 0.0009477766
693050 0.00094808111
693100 0.00094835488
693150 0.00094876018
693200 0.00094934627
693250 0.00095010183
693300 0.00095084889
693350 0.0009514367
693400 0.00095187549
693450 0.00095230876
693500 0.00095277786
693550 0.00095336242
693600 0.00095398289
693650 0.00095466748
693700 0.00095541159
693750 0.00095620597
693800 0.00095686934
693850 0.00095769264
693900 0.00095875087
693950 0.00095981889
694000 0.00096120207
694050 0.0009623937
694100 0.00096355177
694150 0.00096449076
694200 0.00096509428
694250 0.00096551392
694300 0.00096593875
694350 0.00096629863
694400 0.00096647162
694450 0.00096687478
694500 0.0009673657
694550 0.00096797313
694600 0.00096843431
694650 0.00096881952
694700 0.00096921421
694750 0.00096943487
694800 0.00096973774
694850 0.00096995744
694900 0.00097021842
694950 0.00097043569
695000 0.00097052165
695050 0.00097074097
695100 0.00097092772
695150 0.00097115687
695200 0.00097123087
695250 0.00097127109
695300 0.00097139827
695350 0.00097141374
695400 0.0009714439
695450 0.00097146829
695500 0.00097172149
695550 0.00097200979
695600 0.00097241211
695650 0.00097278381
695700 0.0009734656
695750 0.00097411299
695800 0.00097489028
695850 0.00097574714
695900 0.00097675145
695950 0.00097788644
696000 0.00097904529
696050 0.0009802451
696100 0.00098136965
696150 0.00098246904
696200 0.00098336213
696250 0.00098443795
696300 0.00098513175
696350 0.0009856736
696400 0.0009863211
696450 0.00098689769
696500 0.00098752664
696550 0.00098815315
696600 0.00098882094
696650 0.00098929112
696700 0.00098978772
696750 0.00099019167
696800 0.00099043227
696850 0.00099076555
696900 0.00099097876
696950 0.00099108484
697000 0.00099114914
697050 0.00099097794
697100 0.00099067504
697150 0.00099042287
697200 0.00099006022
697250 0.00098957368
697300 0.00098916188
697350 0.00098875084
697400 0.00098838864
697450 0.00098812495
697500 0.0009877171
697550 0.00098733867
697600 0.00098701491
697650 0.00098674283
697700 0.00098657721
697750 0.00098626503
697800 0.00098619066
697850 0.00098586243
697900 0.00098558213
697950 0.00098508879
698000 0.00098470066
698050 0.000984422
698100 0.00098410675
698150 0.00098360765
698200 0.00098326435
698250 0.00098295136
698300 0.00098282246
698350 0.00098265043
698400 0.00098241817
698450 0.00098208987
698500 0.00098176088
698550 0.00098153746
698600 0.00098128958
698650 0.00098116131
698700 0.00098064518
698750 0.00098006932
698800 0.00097944989
698850 0.00097890704
698900 0.00097834493
698950 0.00097792784
699000 0.00097735901
699050 0.00097682222
699100 0.00097623965
699150 0.00097561574
699200 0.0009749775
699250 0.0009743058
699300 0.00097351927
699350 0.00097272288
699400 0.00097211929
699450 0.00097153133
699500 0.00097116144
699550 0.00097097671
699600 0.00097095265
699650 0.00097089372
699700 0.0009709731
699750 0.00097132357
699800 0.00097172973
699850 0.00097220779
699900 0.00097265327
699950 0.00097300394
700000 0.00097332181
700050 0.00097368779
700100 0.00097394504
700150 0.00097403376
700200 0.00097397134
700250 0.00097387152
700300 0.00097365371
700350 0.00097344514
700400 0.00097340746
700450 0.00097352137
700500 0.00097376775
700550 0.00097413128
700600 0.00097447048
700650 0.00097489954
700700 0.00097533195
700750 0.00097572515
700800 0.00097603905
700850 0.00097615691
700900 0.00097629813
700950 0.00097661255
701000 0.00097690841
701050 0.00097700423
701100 0.00097719822
701150 0.00097725546
701200 0.00097709239
701250 0.0009767935
701300 0.0009764699
701350 0.00097612036
701400 0.00097562076
701450 0.00097517235
701500 0.00097466427
701550 0.00097423227
701600 0.00097388202
701650 0.00097351658
701700 0.00097306075
701750 0.00097247832
701800 0.0009716313
701850 0.00097067398
701900 0.00096952169
701950 0.00096841675
702000 0.00096734784
702050 0.00096645353
702100 0.00096558504
702150 0.00096469371
702200 0.00096389466
702250 0.00096324648
702300 0.00096242953
702350 0.0009616375
702400 0.00096090677
702450 0.00096057688
702500 0.00096044883
702550 0.00096018365
702600 0.00096003986
702650 0.00095977283
702700 0.00095931411
702750 0.00095894136
702800 0.00095838119
702850 0.00095772665
702900 0.00095706086
702950 0.00095656413
703000 0.00095624168
703050 0.00095601692
703100 0.0009558507
703150 0.00095576653
703200 0.00095571493
703250 0.00095551333
703300 0.00095531105
703350 0.00095481746
703400 0.00095418749
703450 0.00095362635
703500 0.00095285629
703550 0.00095204969
703600 0.00095117112
703650 0.00095025254
703700 0.00094916566
703750 0.00094823102
703800 0.00094735051
703850 0.00094641567
703900 0.0009454385
703950 0.00094430517
704000 0.00094310539
704050 0.00094194863
704100 0.00094076948
704150 0.00093980243
704200 0.00093894028
704250 0.00093804651
704300 0.00093709795
704350 0.00093600131
704400 0.00093501004
704450 0.00093411256
704500 0.00093320979
704550 0.0009325121
704600 0.00093209805
704650 0.00093171922
704700 0.00093126512
704750 0.00093077815
704800 0.00093030307
704850 0.00092995641
704900 0.00092977083
704950 0.00092951281
705000 0.00092946497
705050 0.00092925997
705100 0.00092895063
705150 0.00092835704
705200 0.00092770373
705250 0.00092685655
705300 0.00092606737
705350 0.00092519087
705400 0.0009242726
705450 0.00092353118
705500 0.00092293832
705550 0.00092247084
705600 0.00092223228
705650 0.00092198103
705700 0.0009216596
705750 0.00092125255
705800 0.000920761
705850 0.00092035315
705900 0.00091989357
705950 0.00091940555
706000 0.00091902279
706050 0.00091862686
706100 0.00091819088
706150 0.00091789265
706200 0.0009175775
706250 0.0009168663
706300 0.00091620411
706350 0.00091535588
706400 0.00091456843
706450 0.00091395009
706500 0.00091325827
706550 0.00091252357
706600 0.00091182598
706650 0.00091092647
706700 0.00091002574
706750 0.00090899668
706800 0.00090812651
706850 0.00090713925
706900 0.0009063265
706950 0.00090546997
707000 0.00090456499
707050 0.00090371547
707100 0.00090271678
707150 0.00090168055
707200 0.00090063295
707250 0.00089960058
707300 0.00089846892
707350 0.00089737956
707400 0.00089629348
707450 0.000895314
707500 0.00089429065
707550 0.0008932361
707600 0.00089221428
707650 0.00089114863
707700 0.00089016485
707750 0.00088929447
707800 0.00088856912
707850 0.00088790009
707900 0.00088721714
707950 0.00088660727
708000 0.00088585109
708050 0.00088518472
708100 0.00088469445
708150 0.000884329
708200 0.00088370795
708250 0.00088304237
708300 0.00088239109
708350 0.00088181926
708400 0.00088128614
708450 0.00088088319
708500 0.00088061887
708550 0.00088029887
708600 0.00087987899
708650 0.00087933044
708700 0.00087863262
708750 0.00087778962
708800 0.00087684809
708850 0.00087583038
708900 0.00087476238
708950 0.00087370685
709000 0.0008726064
709050 0.00087131713
709100 0.00086992217
709150 0.00086829427
709200 0.00086660995
709250 0.00086483343
709300 0.00086301234
709350 0.00086119866
709400 0.00085932987
709450 0.0008575699
709500 0.00085610786
709550 0.00085496874
709600 0.00085406458
709650 0.00085336448
709700 0.00085285071
709750 0.00085239557
709800 0.00085208914
709850 0.0008514949
709900 0.0008509219
709950 0.00085032942
710000 0.00084976282
710050 0.00084936591
710100 0.00084910419
710150 0.00084883545
710200 0.00084854259
710250 0.00084825664
710300 0.00084799039
710350 0.00084772751
710400 0.00084752908
710450 0.00084738158
710500 0.00084721525
710550 0.00084715879
710600 0.00084723856
710650 0.00084722858
710700 0.00084728881
710750 0.00084712068
710800 0.00084689918
710850 0.00084652623
710900 0.00084594543
710950 0.00084557592
711000 0.00084518255
711050 0.00084483815
711100 0.0008444016
711150 0.00084407428
711200 0.00084368309
711250 0.00084333645
711300 0.00084273992
711350 0.00084222285
711400 0.00084168473
711450 0.00084117509
711500 0.00084060539
711550 0.00083994091
711600 0.00083920892
711650 0.00083831019
711700 0.0008374192
711750 0.00083625512
711800 0.00083504862
711850 0.00083382633
711900 0.00083272383
711950 0.00083157839
712000 0.00083061165
712050 0.00082957973
712100 0.0008284638
712150 0.0008271272
712200 0.00082594979
712250 0.00082468936
712300 0.00082375063
712350 0.00082303581
712400 0.00082247559
712450 0.00082191418
712500 0.00082143086
712550 0.00082083606
712600 0.00082015641
712650 0.00081946221
712700 0.00081856418
712750 0.00081775341
712800 0.00081701659
712850 0.00081628655
712900 0.00081568557
712950 0.00081491877
713000 0.00081435438
713050 0.000813898
713100 0.00081345354
713150 0.00081320769
713200 0.00081294079
713250 0.00081252329
713300 0.00081200796
713350 0.00081133086
713400 0.00081062049
713450 0.00081010734
713500 0.00080960407
713550 0.00080914723
713600 0.00080869444
713650 0.0008081598
713700 0.00080776994
713750 0.00080744356
713800 0.00080713055
713850 0.00080664169
713900 0.00080602103
713950 0.00080539764
714000 0.00080478028
714050 0.00080417558
714100 0.00080358507
714150 0.0008029319
714200 0.0008022211
714250 0.00080167427
714300 0.00080111732
714350 0.00080051467
714400 0.00079988355
714450 0.00079926172
714500 0.00079842526
714550 0.00079765374
714600 0.00079674434
714650 0.0007959198
714700 0.00079509474
714750 0.00079425618
714800 0.0007934199
714850 0.00079267657
714900 0.000791991
714950 0.00079139558
715000 0.00079091262
715050 0.00079041454
715100 0.00079000257
715150 0.00078971074
715200 0.00078929838
715250 0.00078880466
715300 0.00078814461
715350 0.0007875358
715400 0.00078702477
715450 0.00078665415
715500 0.0007864145
715550 0.00078631588
715600 0.00078616864
715650 0.00078612165
715700 0.00078608458
715750 0.00078614491
715800 0.00078617826
715850 0.00078623624
715900 0.00078635802
715950 0.00078656524
716000 0.00078687342
716050 0.00078720651
716100 0.00078763178
716150 0.00078811784
716200 0.0007886594
716250 0.00078908871
716300 0.00078967051
716350 0.00079028979
716400 0.0007909837
716450 0.00079177605
716500 0.0007925707
716550 0.00079356983
716600 0.00079458601
716650 0.00079561332
716700 0.00079651881
716750 0.00079743454
716800 0.00079836994
716850 0.00079927455
716900 0.00079998723
716950 0.00080062256
717000 0.00080106821
717050 0.00080131853
717100 0.00080162448
717150 0.00080185771
717200 0.00080209482
717250 0.00080231982
717300 0.00080268356
717350 0.00080306374
717400 0.00080337957
717450 0.00080363797
717500 0.0008037883
717550 0.0008039066
717600 0.00080408127
717650 0.00080426404
717700 0.00080435309
717750 0.00080445759
717800 0.00080457431
717850 0.00080473017
717900 0.00080488961
717950 0.00080501688
718000 0.00080514676
718050 0.00080528676
718100 0.00080547403
718150 0.00080572418
718200 0.00080592289
718250 0.00080599966
718300 0.00080606729
718350 0.00080618893
718400 0.00080649286
718450 0.00080680709
718500 0.00080718722
718550 0.00080754184
718600 0.00080773196
718650 0.00080801036
718700 0.00080814294
718750 0.00080816426
718800 0.00080803441
718850 0.00080794715
718900 0.000807877
718950 0.00080788902
719000 0.00080798267
719050 0.00080806088
719100 0.00080828258
719150 0.00080854073
719200 0.00080885603
719250 0.00080922715
719300 0.00080941069
719350 0.0008096027
719400 0.00080977974
719450 0.00080987944
719500 0.00081004188
719550 0.00081008562
719600 0.00081030892
719650 0.00081054432
719700 0.00081064352
719750 0.00081070968
719800 0.0008109485
719850 0.00081128146
719900 0.00081171962
719950 0.00081215805
720000 0.00081255618
720050 0.0008131138
720100 0.00081380963
720150 0.00081470961
720200 0.00081563849
720250 0.0008165068
720300 0.0008172994
720350 0.00081812311
720400 0.00081886975
720450 0.00081967024
720500 0.00082045379
720550 0.00082116358
720600 0.00082197863
720650 0.00082277057
720700 0.00082343041
720750 0.0008237383
720800 0.00082394195
720850 0.00082405066
720900 0.00082424368
720950 0.0008245254
721000 0.00082495121
721050 0.00082541647
721100 0.00082593306
721150 0.00082634077
721200 0.00082650785
721250 0.00082666775
721300 0.0008266378
721350 0.00082657156
721400 0.00082663977
721450 0.00082677919
721500 0.00082688135
721550 0.00082698784
721600 0.00082717945
721650 0.00082731463
721700 0.00082755062
721750 0.00082778215
721800 0.0008282585
721850 0.00082873376
721900 0.00082936166
721950 0.00083009055
722000 0.00083068003
722050 0.00083141241
722100 0.00083202744
722150 0.00083265877
722200 0.0008336291
722250 0.00083465293
722300 0.00083576288
722350 0.00083701783
722400 0.00083810194
722450 0.00083906472
722500 0.00083999442
722550 0.00084081192
722600 0.00084151687
722650 0.00084223007
722700 0.00084292997
722750 0.00084347851
722800 0.00084403262
722850 0.00084442283
722900 0.00084470716
722950 0.0008449594
723000 0.00084510953
723050 0.00084514962
723100 0.0008451817
723150 0.00084513566
723200 0.00084493952
723250 0.00084471598
723300 0.00084452144
723350 0.00084436125
723400 0.00084431303
723450 0.00084422262
723500 0.0008442449
723550 0.00084423213
723600 0.00084400635
723650 0.00084363186
723700 0.00084322303
723750 0.00084272908
723800 0.00084227801
723850 0.00084185021
723900 0.00084141836
723950 0.00084106823
724000 0.00084052952
724050 0.00084004472
724100 0.00083936957
724150 0.00083862111
724200 0.00083792265
724250 0.00083721777
724300 0.00083665343
724350 0.0008359256
724400 0.00083511801
724450 0.00083436762
724500 0.00083350381
724550 0.00083273518
724600 0.0008319765
724650 0.00083132341
724700 0.00083069281
724750 0.00083018172
724800 0.00082969996
724850 0.00082927428
724900 0.00082895376
724950 0.00082882089
725000 0.00082856604
725050 0.00082827196
725100 0.0008280319
725150 0.00082770398
725200 0.00082751744
725250 0.00082741297
725300 0.00082718463
725350 0.00082690181
725400 0.00082662776
725450 0.00082619212
725500 0.00082577503
725550 0.00082535493
725600 0.00082502878
725650 0.00082480739
725700 0.00082472846
725750 0.00082484216
725800 0.0008249708
725850 0.00082505997
725900 0.00082523605
725950 0.00082535353
726000 0.00082549519
726050 0.00082556447
726100 0.00082552206
726150 0.00082519962
726200 0.00082483229
726250 0.00082470679
726300 0.00082458418
726350 0.00082442267
726400 0.00082420984
726450 0.00082409658
726500 0.00082406852
726550 0.00082422721
726600 0.00082454337
726650 0.00082480107
726700 0.00082488639
726750 0.00082501273
726800 0.00082505395
726850 0.00082522244
726900 0.00082554553
726950 0.00082587021
727000 0.0008261084
727050 0.00082642136
727100 0.00082671689
727150 0.00082702604
727200 0.00082711021
727250 0.0008271103
727300 0.00082706568
727350 0.00082697191
727400 0.00082671329
727450 0.00082644304
727500 0.000826165
727550 0.00082571534
727600 0.00082522385
727650 0.00082471009
727700 0.00082427392
727750 0.00082383911
727800 0.00082349487
727850 0.00082316099
727900 0.00082275365
727950 0.00082235301
728000 0.00082195891
728050 0.00082136517
728100 0.00082064664
728150 0.00081972916
728200 0.00081873388
728250 0.00081782492
728300 0.00081702576
728350 0.00081631625
728400 0.00081565457
728450 0.00081501637
728500 0.0008144088
728550 0.00081374369
728600 0.00081319143
728650 0.00081271599
728700 0.00081221004
728750 0.00081177176
728800 0.00081127772
728850 0.00081086143
728900 0.00081040803
728950 0.0008100062
729000 0.00080970133
729050 0.00080944901
729100 0.00080909413
729150 0.00080869583
729200 0.00080832162
729250 0.00080783104
729300 0.00080738154
729350 0.00080673046
729400 0.0008059859
729450 0.00080518972
729500 0.00080433465
729550 0.0008034555
729600 0.00080265517
729650 0.00080190165
729700 0.0008010777
729750 0.00080037967
729800 0.00079972964
729850 0.00079911369
729900 0.00079853605
729950 0.00079808611
730000 0.00079787138
730050 0.00079764431
730100 0.00079745997
730150 0.00079741761
730200 0.00079758356
730250 0.00079784212
730300 0.00079833373
730350 0.00079867864
730400 0.00079913005
730450 0.00079951029
730500 0.0008000246
730550 0.00080059007
730600 0.00080128585
730650 0.00080212941
730700 0.00080315288
730750 0.00080423374
730800 0.00080530393
730850 0.00080644611
730900 0.00080748667
730950 0.00080854743
731000 0.00080968021
731050 0.0008108487
731100 0.00081195176
731150 0.0008128533
731200 0.00081367007
731250 0.00081440661
731300 0.00081518007
731350 0.00081580769
731400 0.00081629432
731450 0.0008167622
731500 0.00081716861
731550 0.00081766917
731600 0.00081821324
731650 0.00081867661
731700 0.0008190204
731750 0.00081941254
731800 0.00081979447
731850 0.00082009287
731900 0.00082047366
731950 0.00082068511
732000 0.00082097365
732050 0.00082132715
732100 0.00082162931
732150 0.00082200402
732200 0.00082220053
732250 0.0008224318
732300 0.00082255497
732350 0.00082281801
732400 0.00082305534
732450 0.00082338764
732500 0.00082377832
732550 0.00082414367
732600 0.00082462013
732650 0.00082511815
732700 0.00082582474
732750 0.00082644226
732800 0.00082710326
732850 0.00082755488
732900 0.00082794335
732950 0.00082820273
733000 0.00082852355
733050 0.00082876442
733100 0.00082909137
733150 0.00082951811
733200 0.00082990158
733250 0.0008303089
733300 0.00083074776
733350 0.00083127109
733400 0.00083179261
733450 0.00083225847
733500 0.00083273552
733550 0.00083317363
733600 0.00083352197
733650 0.00083380362
733700 0.00083415485
733750 0.00083457824
733800 0.00083500376
733850 0.00083548088
733900 0.00083589543
733950 0.00083628912
734000 0.00083671566
734050 0.00083715851
734100 0.00083757075
734150 0.00083799622
734200 0.00083836496
734250 0.00083865198
734300 0.00083886194
734350 0.00083875683
734400 0.00083871479
734450 0.00083852866
734500 0.00083834068
734550 0.00083825534
734600 0.00083811054
734650 0.00083790709
734700 0.00083803862
734750 0.00083822741
734800 0.00083862483
734850 0.00083908506
734900 0.00083958694
734950 0.00084002871
735000 0.00084045441
735050 0.0008408455
735100 0.00084130051
735150 0.00084199832
735200 0.00084278414
735250 0.00084359273
735300 0.0008443777
735350 0.00084519635
735400 0.00084586981
735450 0.00084668703
735500 0.00084753067
735550 0.00084831017
735600 0.00084918511
735650 0.00084994337
735700 0.00085064188
735750 0.00085135451
735800 0.00085204332
735850 0.00085278711
735900 0.00085330211
735950 0.00085379
736000 0.00085420351
736050 0.00085473251
736100 0.00085530734
736150 0.00085585445
736200 0.00085643576
736250 0.00085687387
736300 0.00085712613
736350 0.00085725579
736400 0.00085723981
736450 0.0008573039
736500 0.00085729823
736550 0.00085719869
736600 0.00085710437
736650 0.00085679466
736700 0.00085659577
736750 0.0008563281
736800 0.00085603356
736850 0.00085574716
736900 0.00085535782
736950 0.00085503627
737000 0.00085463738
737050 0.00085431132
737100 0.0008540618
737150 0.00085378989
737200 0.00085358157
737250 0.00085340293
737300 0.00085325067
737350 0.00085321541
737400 0.00085322916
737450 0.00085340448
737500 0.00085356927
737550 0.00085355172
737600 0.00085347608
737650 0.0008533226
737700 0.00085308683
737750 0.00085290626
737800 0.00085272836
737850 0.00085259455
737900 0.00085233853
737950 0.00085203069
738000 0.00085151889
738050 0.0008508868
738100 0.0008503575
738150 0.000849814
738200 0.00084941665
738250 0.00084910003
738300 0.0008488294
738350 0.00084839647
738400 0.00084783723
738450 0.00084709877
738500 0.00084646851
738550 0.00084580945
738600 0.00084516523
738650 0.00084467351
738700 0.00084414918
738750 0.00084377382
738800 0.00084340961
738850 0.00084295999
738900 0.00084255548
738950 0.0008420885
739000 0.00084154444
739050 0.00084097933
739100 0.00084025781
739150 0.00083964389
739200 0.00083885903
739250 0.00083813282
739300 0.00083741756
739350 0.00083683988
739400 0.00083633012
739450 0.00083576105
739500 0.00083512993
739550 0.00083444807
739600 0.0008337066
739650 0.00083280024
739700 0.00083194156
739750 0.00083120269
739800 0.00083019829
739850 0.00082934646
739900 0.00082835355
739950 0.00082736885
740000 0.00082641329
740050 0.00082544256
740100 0.00082437414
740150 0.00082329589
740200 0.00082232586
740250 0.0008214156
740300 0.00082057211
740350 0.00081961782
740400 0.00081871611
740450 0.0008179379
740500 0.00081735001
740550 0.00081689607
740600 0.0008165248
740650 0.00081622682
740700 0.0008159556
740750 0.00081587862
740800 0.00081580777
740850 0.00081569291
740900 0.00081570476
740950 0.00081586385
741000 0.00081627561
741050 0.00081675346
741100 0.00081725496
741150 0.00081787575
741200 0.00081840872
741250 0.00081900045
741300 0.00081959993
741350 0.00082010142
741400 0.00082054834
741450 0.0008210803
741500 0.00082170866
741550 0.00082240847
741600 0.00082297028
741650 0.00082361262
741700 0.00082423261
741750 0.00082480457
741800 0.00082528288
741850 0.00082576065
741900 0.00082627676
741950 0.00082683958
742000 0.00082726321
742050 0.00082751609
742100 0.00082760804
742150 0.00082754301
742200 0.00082755546
742250 0.00082748532
742300 0.0008275063
742350 0.00082756026
742400 0.00082764633
742450 0.0008277111
742500 0.00082768601
742550 0.0008276637
742600 0.00082761207
742650 0.00082751862
742700 0.0008273478
742750 0.00082717415
742800 0.00082695153
742850 0.00082665595
742900 0.00082640282
742950 0.00082609982
743000 0.00082580788
743050 0.00082555871
743100 0.00082520033
743150 0.00082513945
743200 0.00082484454
743250 0.00082471374
743300 0.0008244669
743350 0.00082418623
743400 0.00082400585
743450 0.00082377644
743500 0.00082359403
743550 0.00082346584
743600 0.00082331654
743650 0.00082318819
743700 0.00082296415
743750 0.00082290337
743800 0.00082268299
743850 0.0008225217
743900 0.00082241688
743950 0.00082242846
744000 0.00082256177
744050 0.00082263986
744100 0.00082281153
744150 0.00082279976
744200 0.00082282501
744250 0.00082293612
744300 0.00082327115
744350 0.00082360665
744400 0.00082402923
744450 0.00082430451
744500 0.00082448654
744550 0.00082466571
744600 0.00082492183
744650 0.00082540136
744700 0.00082597505
744750 0.00082653516
744800 0.00082701267
744850 0.00082752731
744900 0.00082791522
744950 0.00082850302
745000 0.00082930694
745050 0.00083026225
745100 0.0008313741
745150 0.00083256187
745200 0.00083375469
745250 0.00083483881
745300 0.00083584734
745350 0.00083688107
745400 0.00083781601
745450 0.00083883628
745500 0.00083995873
745550 0.00084095446
745600 0.00084193473
745650 0.00084290465
745700 0.00084383968
745750 0.00084459821
745800 0.00084533876
745850 0.00084593623
745900 0.00084660352
745950 0.00084739592
746000 0.00084814638
746050 0.00084894955
746100 0.00084959661
746150 0.00085032525
746200 0.00085089546
746250 0.00085139812
746300 0.00085188484
746350 0.00085228288
746400 0.00085256209
746450 0.00085265455
746500 0.00085270053
746550 0.00085280833
746600 0.00085293145
746650 0.00085313082
746700 0.00085340776
746750 0.00085378043
746800 0.00085414301
746850 0.00085456652
746900 0.00085481775
746950 0.0008551312
747000 0.00085545221
747050 0.00085584821
747100 0.00085629459
747150 0.00085678404
747200 0.0008573268
747250 0.00085786887
747300 0.0008585525
747350 0.00085932849
747400 0.00086020663
747450 0.00086109558
747500 0.00086202322
747550 0.00086299009
747600 0.00086408706
747650 0.00086528202
747700 0.00086661807
747750 0.00086807551
747800 0.00086949732
747850 0.00087099325
747900 0.00087249683
747950 0.00087396593
748000 0.00087541556
748050 0.00087672245
748100 0.00087799975
748150 0.00087913268
748200 0.0008802497
748250 0.00088112826
748300 0.00088181664
748350 0.00088249282
748400 0.00088310452
748450 0.00088352169
748500 0.00088384411
748550 0.00088415191
748600 0.00088439755
748650 0.00088446296
748700 0.00088446277
748750 0.00088459946
748800 0.00088465952
748850 0.0008847258
748900 0.0008847684
748950 0.00088492119
749000 0.00088507318
749050 0.00088543383
749100 0.00088587709
749150 0.00088625684
749200 0.00088687705
749250 0.0008874948
749300 0.00088822558
749350 0.00088906953
749400 0.00088990523
749450 0.00089069688
749500 0.000891369
749550 0.00089196969
749600 0.00089248829
749650 0.00089300701
749700 0.00089355314
749750 0.00089426316
749800 0.00089504844
749850 0.00089581944
749900 0.00089662024
749950 0.00089734748
750000 0.00089832216
750050 0.00089932459
750100 0.00090023804
750150 0.0009012452
750200 0.0009022693
750250 0.00090331768
750300 0.00090427786
750350 0.00090531516
750400 0.00090648945
750450 0.00090771278
750500 0.00090887846
750550 0.00090988722
750600 0.00091086162
750650 0.00091160724
750700 0.00091240303
750750 0.00091309052
750800 0.00091367287
750850 0.0009142099
750900 0.00091464454
750950 0.00091516814
751000 0.00091574515
751050 0.00091619386
751100 0.00091665157
751150 0.00091700075
751200 0.00091731094
751250 0.00091759654
751300 0.00091781877
751350 0.00091791864
751400 0.0009178542
751450 0.00091779214
751500 0.0009176743
751550 0.00091748773
751600 0.00091738274
751650 0.00091718156
751700 0.00091714854
751750 0.00091709026
751800 0.00091714391
751850 0.00091715399
751900 0.00091716354
751950 0.00091696193
752000 0.00091681459
752050 0.00091653934
752100 0.00091618496
752150 0.00091599434
752200 0.00091579587
752250 0.00091575205
752300 0.00091576075
752350 0.00091566583
752400 0.00091565631
752450 0.00091529459
752500 0.0009148586
752550 0.00091445896
752600 0.00091399944
752650 0.00091378513
752700 0.00091375606
752750 0.00091371063
752800 0.00091356591
752850 0.00091335633
752900 0.00091299509
752950 0.00091255211
753000 0.00091215836
753050 0.00091193664
753100 0.00091159201
753150 0.00091114439
753200 0.00091066446
753250 0.00091021655
753300 0.00090963329
753350 0.0009091021
753400 0.00090849184
753450 0.00090787757
753500 0.00090706587
753550 0.00090631054
753600 0.00090547332
753650 0.00090463977
753700 0.00090395012
753750 0.00090321053
753800 0.00090249899
753850 0.00090167479
753900 0.00090100854
753950 0.00090029037
754000 0.00089967359
754050 0.00089915474
754100 0.00089859845
754150 0.00089828297
754200 0.00089807658
754250 0.00089791479
754300 0.00089767998
754350 0.00089744544
754400 0.00089711017
754450 0.0008966784
754500 0.00089616438
754550 0.00089565425
754600 0.00089516241
754650 0.00089485475
754700 0.00089454774
754750 0.00089436719
754800 0.00089415436
754850 0.00089391348
754900 0.00089370205
754950 0.00089366308
755000 0.00089363562
755050 0.00089360099
755100 0.00089380398
755150 0.00089425521
755200 0.00089482021
755250 0.00089543295
755300 0.0008960077
755350 0.00089646892
755400 0.00089692373
755450 0.00089736485
755500 0.00089776848
755550 0.00089831581
755600 0.00089869778
755650 0.00089921172
755700 0.00089983244
755750 0.00090043585
755800 0.00090101394
755850 0.0009015522
755900 0.0009019247
755950 0.0009023136
756000 0.0009024724
756050 0.00090264572
756100 0.00090251964
756150 0.00090228956
756200 0.00090194072
756250 0.00090150241
756300 0.00090102612
756350 0.00090051749
756400 0.00090004167
756450 0.0008994969
756500 0.00089907956
756550 0.00089868275
756600 0.00089846453
756650 0.00089835929
756700 0.00089830812
756750 0.00089810102
756800 0.0008980817
756850 0.00089805782
756900 0.00089827983
756950 0.00089853736
757000 0.00089887263
757050 0.00089906176
757100 0.00089933277
757150 0.00089972959
757200 0.00090027737
757250 0.00090083296
757300 0.00090137792
757350 0.00090191172
757400 0.00090235926
757450 0.00090269748
757500 0.00090289123
757550 0.00090300038
757600 0.00090316973
757650 0.00090342382
757700 0.00090361987
757750 0.00090384954
757800 0.00090415249
757850 0.000904543
757900 0.00090492285
757950 0.00090533943
758000 0.00090565541
758050 0.00090607983
758100 0.00090653098
758150 0.00090711168
758200 0.00090754391
758250 0.00090796694
758300 0.00090823681
758350 0.00090851582
758400 0.00090874804
758450 0.00090906191
758500 0.00090947387
758550 0.00090986391
758600 0.00091038205
758650 0.00091088816
758700 0.00091123023
758750 0.00091157175
758800 0.00091177705
758850 0.00091194656
758900 0.00091197404
758950 0.00091199215
759000 0.00091200105
759050 0.0009119133
759100 0.00091161272
759150 0.00091126061
759200 0.00091073317
759250 0.00091019939
759300 0.00090985727
759350 0.00090961367
759400 0.00090936579
759450 0.00090908302
759500 0.00090879138
759550 0.00090848116
759600 0.00090819064
759650 0.00090791058
759700 0.00090766684
759750 0.00090721648
759800 0.00090696526
759850 0.00090663309
759900 0.00090646937
759950 0.00090626611
760000 0.00090621303
760050 0.00090627174
760100 0.00090636499
760150 0.00090632699
760200 0.00090599812
760250 0.00090556999
760300 0.00090516237
760350 0.00090490761
760400 0.00090483488
760450 0.00090483497
760500 0.00090486955
760550 0.00090480745
760600 0.00090483049
760650 0.0009048627
760700 0.00090494176
760750 0.00090519091
760800 0.00090542356
760850 0.0009057283
760900 0.0009060997
760950 0.00090653807
761000 0.00090705473
761050 0.00090762648
761100 0.00090819148
761150 0.00090881225
761200 0.00090961256
761250 0.00091055471
761300 0.00091170373
761350 0.00091279542
761400 0.00091401413
761450 0.00091512825
761500 0.00091627191
761550 0.00091748565
761600 0.00091868341
761650 0.00091978042
761700 0.00092071548
761750 0.0009215033
761800 0.00092219097
761850 0.00092278862
761900 0.00092333645
761950 0.00092395682
762000 0.00092457201
762050 0.00092513107
762100 0.00092561535
762150 0.00092614438
762200 0.00092658903
762250 0.00092709828
762300 0.00092755831
762350 0.00092806336
762400 0.00092843923
762450 0.00092874061
762500 0.00092887149
762550 0.00092900668
762600 0.00092912844
762650 0.0009292953
762700 0.00092928819
762750 0.00092930476
762800 0.00092940221
762850 0.00092969393
762900 0.00093005699
762950 0.00093032774
763000 0.00093058036
763050 0.00093081319
763100 0.00093111574
763150 0.00093150464
763200 0.00093168465
763250 0.00093172791
763300 0.00093161765
763350 0.00093147112
763400 0.00093132652
763450 0.00093123528
763500 0.00093082978
763550 0.00093047163
763600 0.00092998805
763650 0.00092938746
763700 0.00092889623
763750 0.00092830815
763800 0.00092767193
763850 0.00092714292
763900 0.00092650864
763950 0.00092603632
764000 0.00092557694
764050 0.00092517081
764100 0.00092492682
764150 0.00092465305
764200 0.00092443656
764250 0.00092384133
764300 0.00092337194
764350 0.00092283879
764400 0.00092245426
764450 0.00092207214
764500 0.00092167585
764550 0.00092135318
764600 0.00092098114
764650 0.00092072322
764700 0.00092027771
764750 0.00091962222
764800 0.00091894658
764850 0.000918236
764900 0.0009174503
764950 0.00091678493
765000 0.00091596024
765050 0.0009150601
765100 0.00091414778
765150 0.00091325568
765200 0.00091244249
765250 0.0009116052
765300 0.00091072393
765350 0.00090993506
765400 0.00090914789
765450 0.00090845729
765500 0.00090785963
765550 0.00090730735
765600 0.00090686171
765650 0.00090644483
765700 0.000906102
765750 0.00090563976
765800 0.00090534296
765850 0.00090499106
765900 0.00090475483
765950 0.00090456335
766000 0.00090454995
766050 0.00090473981
766100 0.00090500253
766150 0.00090527645
766200 0.00090559787
766250 0.00090587341
766300 0.00090620128
766350 0.00090649598
766400 0.00090688729
766450 0.0009071875
766500 0.00090738062
766550 0.0009076905
766600 0.00090795497
766650 0.00090840382
766700 0.00090899209
766750 0.00090965389
766800 0.00091022027
766850 0.00091076255
766900 0.00091141042
766950 0.00091197579
767000 0.00091272989
767050 0.0009135363
767100 0.00091457553
767150 0.00091566537
767200 0.00091699602
767250 0.00091826465
767300 0.00091937504
767350 0.00092040551
767400 0.00092116561
767450 0.00092187781
767500 0.00092263558
767550 0.00092351878
767600 0.00092427189
767650 0.00092496399
767700 0.00092561846
767750 0.00092614872
767800 0.00092664146
767850 0.00092715325
767900 0.00092757326
767950 0.00092789387
768000 0.00092829696
768050 0.00092858646
768100 0.00092868415
768150 0.00092869421
768200 0.0009287257
768250 0.00092889742
768300 0.00092920023
768350 0.00092929481
768400 0.00092910301
768450 0.00092858685
768500 0.00092817416
768550 0.00092778812
768600 0.00092754023
768650 0.00092734565
768700 0.00092723506
768750 0.0009272681
768800 0.00092733125
768850 0.00092761654
768900 0.00092781215
768950 0.0009279995
769000 0.00092821474
769050 0.00092830045
769100 0.00092841061
769150 0.00092867578
769200 0.00092908738
769250 0.00092960348
769300 0.0009303212
769350 0.00093109374
769400 0.00093188872
769450 0.00093265302
769500 0.00093319227
769550 0.00093378769
769600 0.00093437552
769650 0.0009347948
769700 0.00093508644
769750 0.00093518132
769800 0.00093517179
769850 0.00093507425
769900 0.00093487562
769950 0.0009346916
770000 0.00093458477
770050 0.00093442406
770100 0.00093436939
770150 0.00093447389
770200 0.00093462987
770250 0.0009348042
770300 0.00093477157
770350 0.00093449274
770400 0.00093406608
770450 0.0009334284
770500 0.00093266817
770550 0.0009319034
770600 0.00093118074
770650 0.00093042724
770700 0.00092985844
770750 0.00092943099
770800 0.00092884493
770850 0.00092833159
770900 0.00092788856
770950 0.00092730609
771000 0.00092679778
771050 0.00092633288
771100 0.00092584967
771150 0.00092538941
771200 0.00092492639
771250 0.00092446025
771300 0.0009239127
771350 0.00092336281
771400 0.00092282724
771450 0.00092233966
771500 0.00092185228
771550 0.00092157669
771600 0.00092119602
771650 0.00092071963
771700 0.00092026116
771750 0.00091985634
771800 0.00091966696
771850 0.00091952212
771900 0.00091947912
771950 0.00091949675
772000 0.00091961433
772050 0.00091978311
772100 0.00091984753
772150 0.00091994744
772200 0.00092006083
772250 0.0009200969
772300 0.00091990973
772350 0.00091970382
772400 0.00091926784
772450 0.0009188504
772500 0.00091850225
772550 0.00091789578
772600 0.00091725653
772650 0.00091645448
772700 0.00091558912
772750 0.0009146275
772800 0.00091342477
772850 0.00091224323
772900 0.00091098803
772950 0.00090979536
773000 0.00090864283
773050 0.00090747268
773100 0.00090646554
773150 0.00090537887
773200 0.00090436637
773250 0.00090340751
773300 0.00090249772
773350 0.00090154612
773400 0.00090041795
773450 0.00089937701
773500 0.00089840108
773550 0.00089753319
773600 0.00089675907
773650 0.00089602873
773700 0.00089514182
773750 0.00089438251
773800 0.00089350369
773850 0.0008926797
773900 0.00089178861
773950 0.00089080146
774000 0.00089004951
774050 0.00088941153
774100 0.00088907809
774150 0.00088881554
774200 0.00088834022
774250 0.00088793281
774300 0.0008874342
774350 0.00088685955
774400 0.00088657291
774450 0.00088614953
774500 0.00088584947
774550 0.00088560135
774600 0.00088552961
774650 0.00088552932
774700 0.0008856059
774750 0.0008857038
774800 0.00088571135
774850 0.00088552268
774900 0.00088522584
774950 0.00088485411
775000 0.00088465445
775050 0.00088446794
775100 0.00088440554
775150 0.00088436485
775200 0.00088422531
775250 0.00088415976
775300 0.00088404835
775350 0.00088392536
775400 0.00088375665
775450 0.00088344555
775500 0.00088306632
775550 0.000882743
775600 0.00088230718
775650 0.0008819953
775700 0.00088171136
775750 0.0008815013
775800 0.00088132475
775850 0.00088106885
775900 0.00088077465
775950 0.00088067832
776000 0.00088049107
776050 0.0008804251
776100 0.00088035783
776150 0.00088040512
776200 0.00088065088
776250 0.00088099066
776300 0.00088142108
776350 0.00088191439
776400 0.00088247438
776450 0.00088314035
776500 0.00088390519
776550 0.00088455772
776600 0.00088526592
776650 0.00088594933
776700 0.00088653772
776750 0.00088705171
776800 0.00088764823
776850 0.00088832257
776900 0.00088895114
776950 0.00088948006
777000 0.00088991701
777050 0.00089036059
777100 0.00089096492
777150 0.00089148495
777200 0.0008919277
777250 0.00089225939
777300 0.00089239576
777350 0.00089248133
777400 0.00089252498
777450 0.00089268848
777500 0.00089268383
777550 0.00089262476
777600 0.00089239349
777650 0.00089211643
777700 0.00089185251
777750 0.0008914952
777800 0.00089107201
777850 0.00089080889
777900 0.00089066828
777950 0.00089033685
778000 0.00089021053
778050 0.00089002902
778100 0.00088975415
778150 0.00088938008
778200 0.00088879915
778250 0.00088808448
778300 0.00088700828
778350 0.00088585918
778400 0.00088464569
778450 0.00088350266
778500 0.00088240889
778550 0.00088144969
778600 0.00088056492
778650 0.00087951905
778700 0.00087845869
778750 0.00087757524
778800 0.00087665013
778850 0.00087603553
778900 0.00087523052
778950 0.00087470342
779000 0.00087393707
779050 0.00087311761
779100 0.00087209673
779150 0.00087098828
779200 0.00086963703
779250 0.00086806534
779300 0.00086661412
779350 0.00086523599
779400 0.00086381138
779450 0.00086241963
779500 0.0008612468
779550 0.00086007157
779600 0.00085912019
779650 0.00085823763
779700 0.00085761661
779750 0.00085732814
779800 0.00085718183
779850 0.00085717009
779900 0.00085718377
779950 0.00085721286
780000 0.00085717073
780050 0.00085702965
780100 0.00085690329
780150 0.00085679391
780200 0.00085669472
780250 0.00085664627
780300 0.00085676329
780350 0.0008569106
780400 0.00085723136
780450 0.00085755612
780500 0.00085802164
780550 0.00085840136
780600 0.00085865702
780650 0.0008588618
780700 0.00085898606
780750 0.00085908038
780800 0.00085922445
780850 0.00085944923
780900 0.00085964397
780950 0.00085994093
781000 0.00086018524
781050 0.0008604001
781100 0.00086051403
781150 0.00086060355
781200 0.00086071992
781250 0.00086086865
781300 0.00086113223
781350 0.00086151363
781400 0.00086197389
781450 0.0008625115
781500 0.00086305506
781550 0.00086361772
781600 0.00086416715
781650 0.0008646089
781700 0.00086490801
781750 0.00086494523
781800 0.00086503526
781850 0.00086523855
781900 0.00086555961
781950 0.00086603056
782000 0.00086655145
782050 0.00086691242
782100 0.00086712578
782150 0.00086723915
782200 0.00086724023
782250 0.00086725944
782300 0.00086715255
782350 0.00086702896
782400 0.00086673659
782450 0.00086640814
782500 0.00086608201
782550 0.00086573685
782600 0.00086546367
782650 0.00086514977
782700 0.00086490475
782750 0.00086467226
782800 0.00086431954
782850 0.00086406282
782900 0.00086375206
782950 0.0008635578
783000 0.00086352725
783050 0.00086354563
783100 0.00086354942
783150 0.00086356063
783200 0.00086346466
783250 0.00086341833
783300 0.0008631175
783350 0.00086284288
783400 0.00086270737
783450 0.0008626129
783500 0.00086261883
783550 0.00086273775
783600 0.00086272042
783650 0.00086274966
783700 0.00086287637
783750 0.00086295211
783800 0.0008631087
783850 0.00086316085
783900 0.0008632372
783950 0.00086325565
784000 0.00086327215
784050 0.00086333952
784100 0.0008634343
784150 0.00086358558
784200 0.00086356754
784250 0.00086360945
784300 0.00086355453
784350 0.00086335829
784400 0.00086312861
784450 0.00086298971
784500 0.00086283738
784550 0.00086263606
784600 0.00086244615
784650 0.00086224346
784700 0.00086193651
784750 0.00086159408
784800 0.00086115078
784850 0.00086093002
784900 0.00086054927
784950 0.00086020683
785000 0.00086011309
785050 0.0008599328
785100 0.00085970006
785150 0.00085954741
785200 0.00085931626
785250 0.00085913454
785300 0.00085885377
785350 0.00085869675
785400 0.00085850523
785450 0.00085821003
785500 0.00085792892
785550 0.00085760188
785600 0.0008572055
785650 0.00085687005
785700 0.00085641975
785750 0.00085615924
785800 0.00085581355
785850 0.00085542142
785900 0.00085494075
785950 0.00085430611
786000 0.00085362872
786050 0.00085272547
786100 0.00085194958
786150 0.00085141226
786200 0.00085089415
786250 0.00085063372
786300 0.00085028156
786350 0.00085020494
786400 0.00085005782
786450 0.00084985761
786500 0.00084972093
786550 0.00084947172
786600 0.0008492839
786650 0.00084922884
786700 0.00084925375
786750 0.0008493589
786800 0.0008496069
786850 0.00084988679
786900 0.0008500363
786950 0.0008501594
787000 0.00085031259
787050 0.00085042796
787100 0.00085041815
787150 0.0008504575
787200 0.00085039007
787250 0.00085035833
787300 0.0008502631
787350 0.00085015483
787400 0.00085000485
787450 0.00084991884
787500 0.00084997056
787550 0.0008498825
787600 0.00084977748
787650 0.0008495548
787700 0.00084914954
787750 0.00084860716
787800 0.00084798075
787850 0.00084718884
787900 0.00084646016
787950 0.00084587859
788000 0.00084526767
788050 0.00084472009
788100 0.00084400712
788150 0.0008431166
788200 0.00084231632
788250 0.00084148174
788300 0.00084071627
788350 0.00084015838
788400 0.00083975305
788450 0.00083950313
788500 0.00083943007
788550 0.00083948514
788600 0.00083947543
788650 0.00083939841
788700 0.00083928012
788750 0.00083919888
788800 0.00083898301
788850 0.00083869101
788900 0.00083845925
788950 0.00083843303
789000 0.00083852239
789050 0.00083868576
789100 0.00083877262
789150 0.00083895162
789200 0.00083907562
789250 0.00083892871
789300 0.00083895596
789350 0.0008390798
789400 0.00083929028
789450 0.00083964502
789500 0.00083989741
789550 0.00084013803
789600 0.00084025885
789650 0.00084038252
789700 0.00084034648
789750 0.00084044149
789800 0.00084052577
789850 0.0008407201
789900 0.00084099369
789950 0.00084120364
790000 0.00084151166
790050 0.00084179757
790100 0.00084226906
790150 0.00084279709
790200 0.0008433453
790250 0.00084397138
790300 0.00084480245
790350 0.00084562151
790400 0.00084646009
790450 0.00084731005
790500 0.00084824287
790550 0.00084920883
790600 0.0008500384
790650 0.00085083999
790700 0.0008516914
790750 0.00085238815
790800 0.0008531904
790850 0.00085414501
790900 0.00085520531
790950 0.0008563043
791000 0.00085777973
791050 0.00085926817
791100 0.00086067868
791150 0.00086211035
791200 0.00086338893
791250 0.00086452449
791300 0.00086550441
791350 0.00086640072
791400 0.00086744079
791450 0.00086838341
791500 0.0008692674
791550 0.00087000156
791600 0.00087053748
791650 0.00087080889
791700 0.00087091108
791750 0.0008711379
791800 0.00087132108
791850 0.00087156206
791900 0.00087188979
791950 0.00087207712
792000 0.00087226642
792050 0.0008723074
792100 0.00087223392
792150 0.00087228247
792200 0.00087236684
792250 0.00087258314
792300 0.00087276195
792350 0.00087290595
792400 0.00087295
792450 0.00087277263
792500 0.00087265997
792550 0.00087285921
792600 0.00087308987
792650 0.0008732878
792700 0.00087336628
792750 0.00087333482
792800 0.00087310587
792850 0.00087283046
792900 0.000872651
792950 0.0008724404
793000 0.00087243471
793050 0.00087257752
793100 0.0008728216
793150 0.00087311149
793200 0.00087317899
793250 0.00087318094
793300 0.00087318494
793350 0.00087321227
793400 0.0008730406
793450 0.00087296107
793500 0.00087297908
793550 0.00087304928
793600 0.00087312606
793650 0.00087328862
793700 0.00087349706
793750 0.00087379743
793800 0.00087428059
793850 0.00087478553
793900 0.00087514556
793950 0.0008755505
794000 0.0008758635
794050 0.00087610783
794100 0.00087633506
794150 0.00087659162
794200 0.00087698672
794250 0.00087752371
794300 0.00087813489
794350 0.00087872324
794400 0.00087934737
794450 0.00088015217
794500 0.00088091818
794550 0.000881696
794600 0.00088245926
794650 0.00088321914
794700 0.00088401474
794750 0.00088488857
794800 0.00088566889
794850 0.00088645388
794900 0.00088708564
794950 0.00088759484
795000 0.00088798834
795050 0.00088853667
795100 0.00088918701
795150 0.00088982802
795200 0.0008905105
795250 0.00089120691
795300 0.00089197052
795350 0.00089260301
795400 0.0008931876
795450 0.00089360776
795500 0.00089400382
795550 0.00089461146
795600 0.00089524089
795650 0.00089587019
795700 0.00089644843
795750 0.00089709547
795800 0.00089751553
795850 0.00089790188
795900 0.00089791412
795950 0.00089785909
796000 0.00089771746
796050 0.00089760939
796100 0.00089750553
796150 0.0008973537
796200 0.00089716608
796250 0.00089702525
796300 0.00089679511
796350 0.00089653726
796400 0.00089615848
796450 0.0008956442
796500 0.00089505303
796550 0.000894553
796600 0.00089405471
796650 0.00089370955
796700 0.00089338372
796750 0.00089301142
796800 0.00089263269
796850 0.00089206387
796900 0.0008914848
796950 0.00089104046
797000 0.00089077832
797050 0.00089068778
797100 0.00089083497
797150 0.00089099245
797200 0.00089128423
797250 0.0008913771
797300 0.00089149871
797350 0.00089141321
797400 0.00089137666
797450 0.00089151673
797500 0.00089172758
797550 0.0008919426
797600 0.00089215216
797650 0.00089234601
797700 0.00089233462
797750 0.00089215317
797800 0.00089191164
797850 0.00089179293
797900 0.00089162494
797950 0.00089149725
798000 0.00089145657
798050 0.00089142085
798100 0.00089133824
798150 0.00089124543
798200 0.00089110797
798250 0.00089076912
798300 0.00089039634
798350 0.00089006359
798400 0.0008897518
798450 0.00088965949
798500 0.00088941556
798550 0.0008890759
798600 0.00088892211
798650 0.00088870192
798700 0.00088850618
798750 0.00088820541
798800 0.00088817911
798850 0.00088819472
798900 0.00088818002
798950 0.00088808142
799000 0.00088823402
799050 0.00088829714
799100 0.00088850541
799150 0.00088857139
799200 0.00088855709
799250 0.00088850074
799300 0.00088832349
799350 0.00088830742
799400 0.00088833807
799450 0.0008883134
799500 0.00088826179
799550 0.00088817938
799600 0.00088829558
799650 0.00088834417
799700 0.00088848643
799750 0.00088872912
799800 0.00088908423
799850 0.00088959382
799900 0.00089023268
799950 0.00089101829
800000 0.0008917729
800050 0.0008926183
800100 0.00089356407
800150 0.00089458111
800200 0.00089545654
800250 0.0008964275
800300 0.00089748109
800350 0.0008984851
800400 0.00089939785
800450 0.00090027457
800500 0.00090106925
800550 0.00090197299
800600 0.0009031038
800650 0.00090425856
800700 0.00090550743
800750 0.00090649308
800800 0.00090725258
800850 0.00090794902
800900 0.00090857468
800950 0.00090927102
801000 0.00091003463
801050 0.00091076173
801100 0.00091162933
801150 0.00091249026
801200 0.00091341365
801250 0.00091424293
801300 0.00091517025
801350 0.00091599711
801400 0.00091670928
801450 0.00091746671
801500 0.00091809326
801550 0.00091868463
801600 0.00091904897
801650 0.00091932104
801700 0.00091942413
801750 0.00091946873
801800 0.00091971247
801850 0.00092001879
801900 0.00092028459
801950 0.000920519
802000 0.00092069545
802050 0.00092088026
802100 0.00092117398
802150 0.00092149741
802200 0.00092173836
802250 0.00092192436
802300 0.00092215221
802350 0.0009223879
802400 0.00092272709
802450 0.00092310998
802500 0.00092375284
802550 0.00092452272
802600 0.00092552908
802650 0.00092651318
802700 0.00092745921
802750 0.00092848214
802800 0.00092928488
802850 0.00092993352
802900 0.00093049063
802950 0.00093089856
803000 0.00093117259
803050 0.00093139337
803100 0.00093143586
803150 0.00093156526
803200 0.00093158899
803250 0.00093170248
803300 0.00093171516
803350 0.00093171991
803400 0.00093181257
803450 0.00093202685
803500 0.00093232102
803550 0.00093278313
803600 0.00093320589
803650 0.00093368479
803700 0.00093421848
803750 0.00093470089
803800 0.00093492771
803850 0.00093486285
803900 0.00093460486
803950 0.00093419882
804000 0.00093359926
804050 0.00093297143
804100 0.00093206634
804150 0.00093090053
804200 0.00092940068
804250 0.0009277774
804300 0.00092613982
804350 0.00092472632
804400 0.00092345622
804450 0.00092225712
804500 0.00092116027
804550 0.00092009357
804600 0.00091903737
804650 0.00091788695
804700 0.00091668152
804750 0.0009156578
804800 0.00091464721
804850 0.00091383699
804900 0.00091300034
804950 0.00091226722
805000 0.00091136054
805050 0.00091035871
805100 0.00090906741
805150 0.00090770835
805200 0.00090634563
805250 0.00090505756
805300 0.00090382275
805350 0.00090254224
805400 0.00090123993
805450 0.00089973377
805500 0.00089848508
805550 0.00089728548
805600 0.00089623814
805650 0.0008953678
805700 0.0008944428
805750 0.00089341946
805800 0.00089256116
805850 0.00089172721
805900 0.00089090622
805950 0.00089019077
806000 0.00088949906
806050 0.00088899211
806100 0.00088865959
806150 0.00088839863
806200 0.00088809981
806250 0.00088774488
806300 0.00088746316
806350 0.00088734558
806400 0.00088725188
806450 0.00088701351
806500 0.00088672258
806550 0.00088638677
806600 0.00088617623
806650 0.00088609397
806700 0.00088598376
806750 0.00088588333
806800 0.0008858885
806850 0.00088577126
806900 0.00088568083
806950 0.00088555954
807000 0.0008854658
807050 0.00088551789
807100 0.00088557111
807150 0.00088555475
807200 0.00088537928
807250 0.00088551124
807300 0.00088563488
807350 0.00088576614
807400 0.00088599972
807450 0.00088623475
807500 0.00088636934
807550 0.00088648377
807600 0.00088668616
807650 0.00088669287
807700 0.00088666784
807750 0.00088657281
807800 0.00088648864
807850 0.00088667922
807900 0.0008869774
807950 0.00088733763
808000 0.0008875085
808050 0.00088760605
808100 0.00088759055
808150 0.00088747318
808200 0.00088741548
808250 0.00088732698
808300 0.00088720269
808350 0.00088713863
808400 0.0008869288
808450 0.00088663575
808500 0.00088635013
808550 0.00088625774
808600 0.00088618702
808650 0.00088619494
808700 0.00088632926
808750 0.00088649913
808800 0.00088676407
808850 0.00088727977
808900 0.00088779902
808950 0.00088830613
809000 0.00088889783
809050 0.00088958315
809100 0.00089023829
809150 0.00089094594
809200 0.00089158297
809250 0.00089213195
809300 0.00089270914
809350 0.00089328582
809400 0.00089381937
809450 0.00089436852
809500 0.00089467593
809550 0.00089477761
809600 0.00089500095
809650 0.00089516277
809700 0.00089527843
809750 0.00089536784
809800 0.00089547353
809850 0.00089544932
809900 0.00089544209
809950 0.00089538891
810000 0.00089520808
810050 0.00089488773
810100 0.0008945604
810150 0.0008942813
810200 0.0008942067
810250 0.00089417204
810300 0.00089421028
810350 0.00089434816
810400 0.0008944846
810450 0.00089471075
810500 0.00089492851
810550 0.00089513135
810600 0.00089526408
810650 0.00089540346
810700 0.00089552942
810750 0.00089554679
810800 0.0008954975
810850 0.00089529302
810900 0.00089490304
810950 0.00089462261
811000 0.00089431285
811050 0.00089401829
811100 0.00089372642
811150 0.00089331672
811200 0.0008928635
811250 0.00089243784
811300 0.00089198858
811350 0.00089150178
811400 0.00089112128
811450 0.0008906572
811500 0.00089017538
811550 0.00088951622
811600 0.00088876945
811650 0.00088812315
811700 0.00088752934
811750 0.00088698899
811800 0.00088632315
811850 0.00088561786
811900 0.00088482961
811950 0.00088410492
812000 0.00088348372
812050 0.00088281192
812100 0.00088224188
812150 0.00088188854
812200 0.00088149429
812250 0.00088116447
812300 0.00088058731
812350 0.00088004652
812400 0.00087939924
812450 0.00087863037
812500 0.00087768314
812550 0.00087662114
812600 0.00087538203
812650 0.00087414332
812700 0.00087288817
812750 0.0008716353
812800 0.00087042376
812850 0.00086903797
812900 0.00086738049
812950 0.0008656459
813000 0.0008640439
813050 0.00086238733
813100 0.00086071652
813150 0.00085925687
813200 0.00085770578
813250 0.0008563486
813300 0.00085510304
813350 0.00085403429
813400 0.00085329721
813450 0.00085251599
813500 0.00085182347
813550 0.00085112165
813600 0.00085066875
813650 0.00085033072
813700 0.00085014304
813750 0.00084990688
813800 0.00084975459
813850 0.00084944304
813900 0.00084933068
813950 0.0008492447
814000 0.00084937493
814050 0.00084942283
814100 0.00084954371
814150 0.00084972554
814200 0.00084989822
814250 0.0008501121
814300 0.0008502842
814350 0.000850393
814400 0.00085045549
814450 0.00085056467
814500 0.00085091406
814550 0.00085138666
814600 0.00085196724
814650 0.00085253691
814700 0.00085286754
814750 0.00085300481
814800 0.00085277595
814850 0.00085246456
814900 0.00085202598
814950 0.00085147014
815000 0.00085105844
815050 0.00085067706
815100 0.00085046534
815150 0.00085031492
815200 0.00085022059
815250 0.00085010154
815300 0.00085006244
815350 0.00084996337
815400 0.00084983517
815450 0.00084951335
815500 0.00084927097
815550 0.00084901858
815600 0.00084871427
815650 0.0008483067
815700 0.00084773873
815750 0.00084717531
815800 0.00084652347
815850 0.00084580876
815900 0.00084510469
815950 0.00084453282
816000 0.00084402205
816050 0.00084350235
816100 0.0008430017
816150 0.00084256789
816200 0.00084207194
816250 0.0008417557
816300 0.00084149406
816350 0.00084138267
816400 0.00084136423
816450 0.00084128461
816500 0.00084115049
816550 0.00084108982
816600 0.00084105977
816650 0.00084096226
816700 0.00084076631
816750 0.00084046405
816800 0.00084020267
816850 0.00084000554
816900 0.00083989533
816950 0.00083973279
817000 0.00083953738
817050 0.00083922667
817100 0.00083876624
817150 0.00083855503
817200 0.00083835153
817250 0.00083824471
817300 0.00083823459
817350 0.00083809492
817400 0.00083790578
817450 0.00083761885
817500 0.00083727074
817550 0.00083691564
817600 0.00083654337
817650 0.00083625361
817700 0.00083589178
817750 0.00083566286
817800 0.00083528042
817850 0.00083483682
817900 0.00083442501
817950 0.00083402349
818000 0.00083366314
818050 0.00083350495
818100 0.00083339793
818150 0.00083339045
818200 0.00083336992
818250 0.00083350166
818300 0.00083371916
818350 0.0008339622
818400 0.0008342948
818450 0.00083444845
818500 0.00083455254
818550 0.00083458816
818600 0.00083463147
818650 0.00083463041
818700 0.00083453444
818750 0.00083446057
818800 0.00083424623
818850 0.00083381518
818900 0.00083326125
818950 0.00083256482
819000 0.0008317933
819050 0.0008311189
819100 0.00083045023
819150 0.00082988229
819200 0.00082930644
819250 0.00082890498
819300 0.0008285564
819350 0.00082827087
819400 0.00082802226
819450 0.00082781732
819500 0.0008276426
819550 0.00082740394
819600 0.00082719295
819650 0.0008270734
819700 0.00082694647
819750 0.00082699144
819800 0.0008270778
819850 0.00082711567
819900 0.0008272946
819950 0.00082739309
820000 0.00082736565
820050 0.0008274053
820100 0.0008273549
820150 0.0008275122
820200 0.00082768602
820250 0.00082777899
820300 0.00082813323
820350 0.00082837232
820400 0.00082838305
820450 0.00082822806
820500 0.00082797974
820550 0.00082767826
820600 0.00082728921
820650 0.00082691108
820700 0.00082652868
820750 0.00082619878
820800 0.00082576621
820850 0.00082528257
820900 0.00082462351
820950 0.0008239552
821000 0.00082330518
821050 0.00082266666
821100 0.00082216248
821150 0.00082166908
821200 0.00082138494
821250 0.00082115482
821300 0.00082087574
821350 0.00082070536
821400 0.00082069505
821450 0.00082068043
821500 0.00082067473
821550 0.00082068126
821600 0.00082051444
821650 0.00082010894
821700 0.00081972278
821750 0.00081933102
821800 0.00081904178
821850 0.00081874736
821900 0.00081836228
821950 0.00081816351
822000 0.00081788111
822050 0.00081776788
822100 0.00081764359
822150 0.0008175856
822200 0.00081733811
822250 0.00081707748
822300 0.00081686174
822350 0.00081654215
822400 0.00081635256
822450 0.00081612919
822500 0.00081599319
822550 0.00081579894
822600 0.00081547766
822650 0.00081516028
822700 0.0008148185
822750 0.00081443249
822800 0.0008141884
822850 0.00081392492
822900 0.00081368587
822950 0.0008134526
823000 0.00081303442
823050 0.00081252835
823100 0.00081199146
823150 0.0008115496
823200 0.00081124716
823250 0.00081101985
823300 0.00081081105
823350 0.00081053127
823400 0.00081015097
823450 0.00080974787
823500 0.00080936982
823550 0.0008090167
823600 0.00080876164
823650 0.0008085806
823700 0.0008084022
823750 0.00080820085
823800 0.00080801862
823850 0.00080795541
823900 0.000807904
823950 0.00080786816
824000 0.00080794843
824050 0.00080793588
824100 0.00080792519
824150 0.00080786644
824200 0.00080773451
824250 0.00080753585
824300 0.00080733893
824350 0.00080701801
824400 0.00080673502
824450 0.00080649673
824500 0.00080615567
824550 0.00080584762
824600 0.00080558042
824650 0.00080512318
824700 0.00080466635
824750 0.00080418485
824800 0.000803653
824850 0.00080308873
824900 0.00080236826
824950 0.0008016944
825000 0.00080105275
825050 0.00080054372
825100 0.00079996875
825150 0.00079931994
825200 0.00079877288
825250 0.00079807538
825300 0.00079735336
825350 0.00079669092
825400 0.00079606534
825450 0.00079530276
825500 0.00079445781
825550 0.00079362375
825600 0.000792753
825650 0.00079181983
825700 0.00079097283
825750 0.00079019929
825800 0.00078933681
825850 0.00078837148
825900 0.00078762016
825950 0.00078693491
826000 0.00078631279
826050 0.00078579012
826100 0.00078530089
826150 0.00078488676
826200 0.00078461505
826250 0.00078434466
826300 0.00078404049
826350 0.00078371651
826400 0.00078363422
826450 0.00078343372
826500 0.00078332995
826550 0.00078319465
826600 0.00078311179
826650 0.00078302511
826700 0.0007829131
826750 0.00078295106
826800 0.00078288524
826850 0.00078291617
826900 0.00078282182
826950 0.00078274079
827000 0.00078261843
827050 0.00078251115
827100 0.00078248723
827150 0.00078247723
827200 0.00078228674
827250 0.0007820651
827300 0.00078177512
827350 0.00078157082
827400 0.00078130102
827450 0.00078114599
827500 0.00078097679
827550 0.00078078534
827600 0.00078074301
827650 0.00078072846
827700 0.00078085954
827750 0.00078112126
827800 0.00078138934
827850 0.0007816359
827900 0.00078186008
827950 0.00078212614
828000 0.00078234849
828050 0.0007825074
828100 0.00078260838
828150 0.00078260071
828200 0.00078268288
828250 0.0007827792
828300 0.00078288787
828350 0.00078308461
828400 0.00078350314
828450 0.00078383851
828500 0.00078429976
828550 0.00078474803
828600 0.00078509171
828650 0.00078531884
828700 0.0007855285
828750 0.00078565738
828800 0.00078601535
828850 0.00078644135
828900 0.00078677636
828950 0.00078701801
829000 0.00078725738
829050 0.00078749161
829100 0.00078773144
829150 0.00078787777
829200 0.00078806705
829250 0.00078834117
829300 0.00078862097
829350 0.00078898053
829400 0.00078947922
829450 0.00078998005
829500 0.00079044518
829550 0.00079097816
829600 0.00079164569
829650 0.00079230193
829700 0.00079294727
829750 0.00079375371
829800 0.00079449186
829850 0.00079515606
829900 0.00079579068
829950 0.00079656666
830000 0.0007972654
830050 0.00079799491
830100 0.00079879834
830150 0.00079980234
830200 0.00080084956
830250 0.00080186584
830300 0.00080276071
830350 0.00080374396
830400 0.00080479981
830450 0.00080575762
830500 0.0008067757
830550 0.00080784311
830600 0.00080895306
830650 0.00080995563
830700 0.00081085768
830750 0.00081175201
830800 0.00081256362
830850 0.00081330501
830900 0.00081402957
830950 0.00081478118
831000 0.00081550363
831050 0.00081608879
831100 0.00081648758
831150 0.00081684861
831200 0.0008170505
831250 0.00081737126
831300 0.00081780597
831350 0.00081826331
831400 0.00081873498
831450 0.00081912223
831500 0.00081948301
831550 0.000819752
831600 0.00081994115
831650 0.0008201033
831700 0.00082032405
831750 0.00082034645
831800 0.00082033737
831850 0.00082028924
831900 0.00082024088
831950 0.0008201146
832000 0.00082004408
832050 0.00081994198
832100 0.0008197737
832150 0.00081970007
832200 0.00081980367
832250 0.00081983721
832300 0.00081982812
832350 0.00081982248
832400 0.00081955971
832450 0.000819359
832500 0.00081927325
832550 0.00081934428
832600 0.00081943865
832650 0.00081970014
832700 0.00082006032
832750 0.00082044444
832800 0.00082089251
832850 0.00082142459
832900 0.00082193506
832950 0.00082244543
833000 0.00082297264
833050 0.00082346482
833100 0.00082386185
833150 0.00082436131
833200 0.00082502893
833250 0.00082558941
833300 0.00082590025
833350 0.00082628364
833400 0.00082654757
833450 0.00082664426
833500 0.00082669919
833550 0.00082663843
833600 0.00082656869
833650 0.00082651534
833700 0.00082638036
833750 0.00082620162
833800 0.00082611215
833850 0.00082577159
833900 0.00082544704
833950 0.00082519449
834000 0.00082502235
834050 0.00082489238
834100 0.00082481535
834150 0.00082481142
834200 0.00082487168
834250 0.00082491774
834300 0.00082496167
834350 0.0008249465
834400 0.00082502458
834450 0.00082494653
834500 0.00082493383
834550 0.00082489589
834600 0.00082492466
834650 0.00082500551
834700 0.00082496129
834750 0.00082498528
834800 0.00082516655
834850 0.00082520215
834900 0.00082514046
834950 0.00082481384
835000 0.00082447336
835050 0.00082410033
835100 0.00082366709
835150 0.00082303368
835200 0.00082230211
835250 0.00082159241
835300 0.00082088351
835350 0.00082014937
835400 0.00081935829
835450 0.0008185246
835500 0.00081768952
835550 0.00081684899
835600 0.000816022
835650 0.00081513318
835700 0.00081420843
835750 0.00081332157
835800 0.00081235517
835850 0.00081120052
835900 0.00081002213
835950 0.00080873539
836000 0.00080745602
836050 0.00080623053
836100 0.00080505292
836150 0.00080408909
836200 0.00080319831
836250 0.00080225526
836300 0.00080148726
836350 0.00080070984
836400 0.00079993778
836450 0.00079932006
836500 0.00079862275
836550 0.00079798421
836600 0.00079729635
836650 0.00079657262
836700 0.00079580238
836750 0.00079504896
836800 0.0007943027
836850 0.00079350144
836900 0.00079284528
836950 0.000792339
837000 0.00079189212
837050 0.00079167548
837100 0.00079129708
837150 0.0007909113
837200 0.00079047879
837250 0.00079015573
837300 0.00078988531
837350 0.00078966328
837400 0.00078936604
837450 0.00078910911
837500 0.00078883615
837550 0.00078859178
837600 0.00078840788
837650 0.00078823622
837700 0.00078820317
837750 0.00078815276
837800 0.00078817186
837850 0.00078823124
837900 0.00078822631
837950 0.0007881781
838000 0.00078818435
838050 0.00078825781
838100 0.00078829846
838150 0.00078845549
838200 0.00078856453
838250 0.00078870421
838300 0.00078874333
838350 0.00078879177
838400 0.00078871063
838450 0.0007887056
838500 0.00078880172
838550 0.0007891925
838600 0.00078970895
838650 0.00079027311
838700 0.00079095849
838750 0.00079179251
838800 0.00079267655
838850 0.00079355008
838900 0.0007943396
838950 0.00079504857
839000 0.000795795
839050 0.00079648297
839100 0.0007974157
839150 0.0007982958
839200 0.0007992581
839250 0.00080033334
839300 0.00080127798
839350 0.00080207378
839400 0.00080276988
839450 0.00080333533
839500 0.00080377451
839550 0.00080420544
839600 0.00080460481
839650 0.00080499114
839700 0.00080536851
839750 0.00080575726
839800 0.00080613966
839850 0.00080648761
839900 0.00080676524
839950 0.00080709719
840000 0.00080750543
840050 0.00080797315
840100 0.00080845369
840150 0.00080908167
840200 0.00080973647
840250 0.00081035358
840300 0.00081088143
840350 0.00081139408
840400 0.00081195108
840450 0.00081243218
840500 0.00081290627
840550 0.00081350073
840600 0.00081425013
840650 0.00081510062
840700 0.00081607197
840750 0.00081714648
840800 0.00081838323
840850 0.00081965242
840900 0.00082085295
840950 0.00082193542
841000 0.00082307913
841050 0.00082408859
841100 0.00082517977
841150 0.00082630133
841200 0.00082755794
841250 0.00082867774
841300 0.0008298295
841350 0.00083103303
841400 0.00083212013
841450 0.0008331481
841500 0.00083419998
841550 0.00083525544
841600 0.00083625567
841650 0.00083727485
841700 0.00083821574
841750 0.00083913197
841800 0.00083996055
841850 0.00084071468
841900 0.00084134078
841950 0.00084211901
842000 0.00084276197
842050 0.00084339372
842100 0.00084397551
842150 0.00084460817
842200 0.00084508658
842250 0.0008454956
842300 0.00084576384
842350 0.0008457472
842400 0.0008453853
842450 0.00084491079
842500 0.00084437362
842550 0.00084371078
842600 0.00084306542
842650 0.00084255031
842700 0.0008422278
842750 0.00084193227
842800 0.00084155524
842850 0.00084122353
842900 0.00084094889
842950 0.00084068321
843000 0.0008404914
843050 0.00084032495
843100 0.00084008237
843150 0.0008398154
843200 0.00083956615
843250 0.00083938381
843300 0.0008392925
843350 0.00083931398
843400 0.00083936393
843450 0.00083951
843500 0.00083957366
843550 0.00083960508
843600 0.00083972036
843650 0.00083998613
843700 0.00084017215
843750 0.00084049329
843800 0.00084088464
843850 0.0008412805
843900 0.00084188985
843950 0.00084249769
844000 0.00084311802
844050 0.00084362556
844100 0.00084399941
844150 0.00084428854
844200 0.00084430962
844250 0.00084418779
844300 0.00084403232
844350 0.00084370807
844400 0.00084352778
844450 0.00084335112
844500 0.00084314344
844550 0.00084287967
844600 0.00084268665
844650 0.00084261824
844700 0.00084257306
844750 0.00084243651
844800 0.00084237083
844850 0.00084241987
844900 0.00084259972
844950 0.00084269412
845000 0.00084277231
845050 0.00084287516
845100 0.00084305706
845150 0.00084329951
845200 0.00084378323
845250 0.00084435184
845300 0.00084482725
845350 0.00084522909
845400 0.00084555135
845450 0.0008459199
845500 0.00084628998
845550 0.00084661368
845600 0.00084694431
845650 0.00084716512
845700 0.00084743175
845750 0.0008476777
845800 0.00084790202
845850 0.00084816277
845900 0.00084852261
845950 0.00084899663
846000 0.00084948234
846050 0.00084988184
846100 0.00085034171
846150 0.00085064527
846200 0.00085099544
846250 0.00085131455
846300 0.0008515238
846350 0.00085182946
846400 0.00085218146
846450 0.00085249971
846500 0.00085264407
846550 0.00085285272
846600 0.0008530911
846650 0.00085340409
846700 0.00085374319
846750 0.00085427737
846800 0.00085482141
846850 0.00085525753
846900 0.0008556029
846950 0.00085613713
847000 0.00085662708
847050 0.00085713291
847100 0.00085782583
847150 0.00085838431
847200 0.00085884348
847250 0.00085927601
847300 0.00085976705
847350 0.00086020024
847400 0.00086066525
847450 0.00086090813
847500 0.00086128481
847550 0.00086176374
847600 0.0008621335
847650 0.00086280361
847700 0.00086354307
847750 0.00086424592
847800 0.00086487159
847850 0.00086559588
847900 0.00086649432
847950 0.00086762979
848000 0.00086871493
848050 0.00086978881
848100 0.0008707898
848150 0.00087176294
848200 0.00087273753
848250 0.00087355248
848300 0.00087425694
848350 0.00087487806
848400 0.00087559882
848450 0.0008762532
848500 0.00087695245
848550 0.00087754982
848600 0.0008779815
848650 0.00087834138
848700 0.00087871349
848750 0.00087893988
848800 0.00087898819
848850 0.00087901942
848900 0.00087905584
848950 0.00087910352
849000 0.00087918218
849050 0.0008793039
849100 0.00087948696
849150 0.00087969211
849200 0.00088010344
849250 0.00088059611
849300 0.00088104432
849350 0.00088152499
849400 0.00088195594
849450 0.00088238993
849500 0.00088278174
849550 0.00088300313
849600 0.00088322467
849650 0.00088320673
849700 0.00088308759
849750 0.00088274395
849800 0.00088214954
849850 0.0008814285
849900 0.00088073342
849950 0.00088011845
850000 0.00087977527
850050 0.00087945737
850100 0.00087915532
850150 0.00087881333
850200 0.00087856215
850250 0.00087831757
850300 0.00087803676
850350 0.00087796538
850400 0.0008778161
850450 0.00087756351
850500 0.00087740522
850550 0.00087714447
850600 0.00087685573
850650 0.00087685362
850700 0.00087690999
850750 0.00087696173
850800 0.00087701724
850850 0.0008772371
850900 0.00087741708
850950 0.0008776283
851000 0.00087796834
851050 0.00087818396
851100 0.00087843642
851150 0.00087877868
851200 0.00087919671
851250 0.00087956508
851300 0.00087991161
851350 0.00088014924
851400 0.00088033057
851450 0.00088058475
851500 0.00088073715
851550 0.0008808081
851600 0.00088080626
851650 0.00088093649
851700 0.00088115572
851750 0.0008814264
851800 0.0008817483
851850 0.00088196101
851900 0.00088206453
851950 0.00088226076
852000 0.00088242804
852050 0.00088251938
852100 0.00088253905
852150 0.00088238968
852200 0.00088203501
852250 0.00088158832
852300 0.00088107723
852350 0.00088048644
852400 0.00088016574
852450 0.00087974491
852500 0.00087925101
852550 0.00087862225
852600 0.00087785417
852650 0.00087707392
852700 0.00087630211
852750 0.00087548953
852800 0.00087460471
852850 0.00087371121
852900 0.00087288412
852950 0.00087203558
853000 0.00087124468
853050 0.00087043512
853100 0.00086968589
853150 0.00086912698
853200 0.00086862118
853250 0.000868297
853300 0.00086818703
853350 0.00086808183
853400 0.0008680981
853450 0.00086809366
853500 0.00086799687
853550 0.00086788982
853600 0.00086766736
853650 0.00086772254
853700 0.00086764793
853750 0.00086777168
853800 0.00086799517
853850 0.0008683087
853900 0.00086866124
853950 0.00086909887
854000 0.00086956294
854050 0.00087021523
854100 0.00087098935
854150 0.00087161891
854200 0.00087229491
854250 0.00087296425
854300 0.00087358283
854350 0.0008741012
854400 0.00087444893
854450 0.00087470292
854500 0.00087488157
854550 0.00087490903
854600 0.00087492696
854650 0.00087483685
854700 0.00087468182
854750 0.00087455177
854800 0.00087443097
854850 0.00087428088
854900 0.00087394353
854950 0.00087355342
855000 0.00087294902
855050 0.00087254945
855100 0.00087198804
855150 0.00087156939
855200 0.00087115558
855250 0.00087078738
855300 0.00087028416
855350 0.00086977581
855400 0.00086921836
855450 0.00086878951
855500 0.0008684965
855550 0.00086818712
855600 0.00086798636
855650 0.00086778148
855700 0.00086757334
855750 0.00086739062
855800 0.00086709471
855850 0.00086673672
855900 0.00086630693
855950 0.00086574589
856000 0.00086513123
856050 0.00086415858
856100 0.00086315397
856150 0.00086211106
856200 0.00086098574
856250 0.0008598006
856300 0.00085852717
856350 0.00085723228
856400 0.00085602475
856450 0.00085497761
856500 0.00085399206
856550 0.00085331733
856600 0.00085260287
856650 0.00085204463
856700 0.00085148589
856750 0.00085100079
856800 0.00085055161
856850 0.00085029462
856900 0.00085011178
856950 0.00084996038
857000 0.00084986123
857050 0.00084961342
857100 0.00084954839
857150 0.00084949781
857200 0.0008494287
857250 0.00084943229
857300 0.00084956846
857350 0.00084956499
857400 0.00084956768
857450 0.00084952577
857500 0.00084927889
857550 0.00084901322
857600 0.00084873456
857650 0.00084854471
857700 0.00084834778
857750 0.00084816779
857800 0.00084814773
857850 0.00084820355
857900 0.00084847212
857950 0.00084869919
858000 0.00084898798
858050 0.00084922685
858100 0.00084951525
858150 0.00084992534
858200 0.00085033532
858250 0.00085063191
858300 0.00085099484
858350 0.00085146635
858400 0.00085197036
858450 0.00085260274
858500 0.00085329234
858550 0.00085394093
858600 0.00085464385
858650 0.00085540181
858700 0.00085615345
858750 0.00085687327
858800 0.00085740455
858850 0.00085782427
858900 0.00085801474
858950 0.00085820163
859000 0.00085835807
859050 0.00085858479
859100 0.00085875817
859150 0.00085897004
859200 0.00085910559
859250 0.00085923567
859300 0.00085935072
859350 0.00085940592
859400 0.00085935624
859450 0.00085931808
859500 0.00085923156
859550 0.0008592401
859600 0.00085908449
859650 0.00085911899
859700 0.00085927033
859750 0.00085923115
859800 0.00085903196
859850 0.00085879416
859900 0.00085832355
859950 0.00085783354
860000 0.00085724275
860050 0.0008565964
860100 0.00085585549
860150 0.00085517146
860200 0.00085432168
860250 0.00085333141
860300 0.00085234164
860350 0.00085123481
860400 0.00085027752
860450 0.00084936729
860500 0.00084841618
860550 0.00084747918
860600 0.00084661548
860650 0.00084577163
860700 0.00084484697
860750 0.00084399358
860800 0.0008432266
860850 0.00084260152
860900 0.00084209583
860950 0.00084182048
861000 0.00084167699
861050 0.00084172676
861100 0.00084175154
861150 0.00084180942
861200 0.00084186911
861250 0.00084214621
861300 0.00084227926
861350 0.00084218495
861400 0.00084202132
861450 0.00084176595
861500 0.00084158272
861550 0.0008412294
861600 0.0008407571
861650 0.0008403978
861700 0.00084001623
861750 0.00083969745
861800 0.00083952301
861850 0.00083933586
861900 0.00083922112
861950 0.00083899835
862000 0.00083877337
862050 0.00083848733
862100 0.00083826405
862150 0.00083800411
862200 0.0008379474
862250 0.0008379261
862300 0.00083811409
862350 0.00083834654
862400 0.00083851879
862450 0.00083868938
862500 0.00083879488
862550 0.00083886611
862600 0.00083871895
862650 0.00083861414
862700 0.0008384983
862750 0.00083844629
862800 0.00083832235
862850 0.00083836927
862900 0.00083836976
862950 0.00083838569
863000 0.00083830941
863050 0.00083811528
863100 0.00083774917
863150 0.00083732536
863200 0.0008369134
863250 0.00083637442
863300 0.00083576257
863350 0.00083508805
863400 0.00083449109
863450 0.00083390015
863500 0.00083322336
863550 0.00083263769
863600 0.00083209941
863650 0.00083155565
863700 0.0008310924
863750 0.0008305318
863800 0.00083000017
863850 0.0008295605
863900 0.00082919105
863950 0.00082880156
864000 0.00082835901
864050 0.00082783138
864100 0.00082743863
864150 0.0008269221
864200 0.00082651725
864250 0.00082620014
864300 0.00082593747
864350 0.00082581406
864400 0.00082585937
864450 0.00082595047
864500 0.00082615925
864550 0.00082639551
864600 0.00082679483
864650 0.00082723099
864700 0.00082788293
864750 0.00082856097
864800 0.00082935787
864850 0.00083010845
864900 0.00083086234
864950 0.00083165157
865000 0.00083239725
865050 0.00083306968
865100 0.00083376869
865150 0.00083437814
865200 0.00083494257
865250 0.00083553325
865300 0.00083619007
865350 0.00083685761
865400 0.00083733055
865450 0.00083777161
865500 0.0008380728
865550 0.00083843721
865600 0.00083865067
865650 0.00083894393
865700 0.00083914337
865750 0.0008394414
865800 0.00083972361
865850 0.0008398885
865900 0.0008399698
865950 0.0008401484
866000 0.00084024846
866050 0.00084037023
866100 0.000840586
866150 0.00084074387
866200 0.00084081443
866250 0.00084101119
866300 0.00084117194
866350 0.00084124985
866400 0.00084133045
866450 0.00084130444
866500 0.00084148605
866550 0.00084178007
866600 0.0008420796
866650 0.00084252251
866700 0.00084304719
866750 0.00084346537
866800 0.0008439443
866850 0.00084445927
866900 0.00084487027
866950 0.00084530953
867000 0.00084584114
867050 0.00084618112
867100 0.00084671938
867150 0.00084716866
867200 0.00084752155
867250 0.00084782145
867300 0.00084798275
867350 0.00084819586
867400 0.00084832479
867450 0.00084848931
867500 0.00084854184
867550 0.00084874695
867600 0.00084893826
867650 0.00084923451
867700 0.000849534
867750 0.0008496437
867800 0.00084980908
867850 0.00084991863
867900 0.00085001746
867950 0.00085028318
868000 0.00085057565
868050 0.00085068033
868100 0.00085086222
868150 0.00085113759
868200 0.00085158253
868250 0.00085216625
868300 0.00085283846
868350 0.00085348135
868400 0.00085426301
868450 0.00085517447
868500 0.00085620646
868550 0.00085728227
868600 0.00085844216
868650 0.00085967223
868700 0.000860998
868750 0.00086219712
868800 0.00086329034
868850 0.00086412764
868900 0.00086476525
868950 0.00086541327
869000 0.00086608892
869050 0.00086681787
869100 0.00086758093
869150 0.00086824528
869200 0.00086901652
869250 0.00086949513
869300 0.00087006241
869350 0.00087048859
869400 0.00087075017
869450 0.00087095318
869500 0.00087089175
869550 0.00087081878
869600 0.00087066199
869650 0.00087048948
869700 0.0008704454
869750 0.00087050017
869800 0.00087062062
869850 0.00087065255
869900 0.00087072525
869950 0.00087073878
870000 0.00087085915
870050 0.00087106117
870100 0.00087128925
870150 0.00087147912
870200 0.00087155975
870250 0.00087151845
870300 0.00087145656
870350 0.00087129361
870400 0.00087108058
870450 0.00087082095
870500 0.00087076676
870550 0.00087071423
870600 0.0008704416
870650 0.00087008544
870700 0.00086970971
870750 0.00086922035
870800 0.00086885684
870850 0.00086851544
870900 0.00086822701
870950 0.00086792737
871000 0.00086755694
871050 0.00086724789
871100 0.00086697749
871150 0.00086673879
871200 0.00086658192
871250 0.00086630241
871300 0.00086595563
871350 0.00086566824
871400 0.00086525354
871450 0.00086497671
871500 0.00086442079
871550 0.00086404647
871600 0.00086366868
871650 0.00086312835
871700 0.00086265198
871750 0.00086213612
871800 0.00086144239
871850 0.00086072883
871900 0.00085994334
871950 0.00085899426
872000 0.00085815242
872050 0.00085736769
872100 0.00085674326
872150 0.00085629419
872200 0.00085605592
872250 0.00085563229
872300 0.00085524097
872350 0.00085471208
872400 0.00085430556
872450 0.00085390414
872500 0.00085352511
872550 0.00085305508
872600 0.0008525711
872650 0.00085204661
872700 0.00085166619
872750 0.00085149851
872800 0.00085133971
872850 0.00085132652
872900 0.00085134967
872950 0.00085135686
873000 0.00085124224
873050 0.00085105713
873100 0.00085077541
873150 0.00085053813
873200 0.00085039925
873250 0.00085034226
873300 0.00085032879
873350 0.00085037345
873400 0.00085061744
873450 0.00085083949
873500 0.0008510465
873550 0.00085131249
873600 0.00085162504
873650 0.0008518658
873700 0.00085239932
873750 0.00085299169
873800 0.00085371451
873850 0.00085444074
873900 0.0008551079
873950 0.00085573404
874000 0.00085614512
874050 0.00085643949
874100 0.00085654927
874150 0.00085663978
874200 0.0008568338
874250 0.0008570347
874300 0.0008571947
874350 0.00085738329
874400 0.00085756464
874450 0.00085774507
874500 0.00085790799
874550 0.00085802926
874600 0.00085811988
874650 0.00085828319
874700 0.00085817574
874750 0.00085801592
874800 0.00085769927
874850 0.00085737215
874900 0.00085718654
874950 0.00085704271
875000 0.00085678809
875050 0.00085676662
875100 0.00085663268
875150 0.00085662351
875200 0.00085659378
875250 0.00085662735
875300 0.00085679609
875350 0.00085696396
875400 0.0008571704
875450 0.00085736988
875500 0.00085748569
875550 0.00085749653
875600 0.00085735841
875650 0.00085720201
875700 0.00085697616
875750 0.00085659402
875800 0.00085620031
875850 0.00085572786
875900 0.00085526091
875950 0.00085481034
876000 0.00085444837
876050 0.00085407072
876100 0.00085365203
876150 0.00085314404
876200 0.00085259349
876250 0.00085214607
876300 0.00085161567
876350 0.00085110381
876400 0.00085059914
876450 0.000850252
876500 0.00084993607
876550 0.00084963051
876600 0.00084956155
876650 0.00084945848
876700 0.00084952212
876750 0.00084959472
876800 0.00084968216
876850 0.00084992526
876900 0.00085013409
876950 0.0008503461
877000 0.00085063036
877050 0.0008509404
877100 0.00085120529
877150 0.00085141468
877200 0.00085158682
877250 0.00085164091
877300 0.00085161621
877350 0.00085154631
877400 0.00085156867
877450 0.00085171112
877500 0.00085187082
877550 0.0008520346
877600 0.00085200001
877650 0.00085193342
877700 0.00085177697
877750 0.00085176294
877800 0.00085177304
877850 0.0008518403
877900 0.00085201827
877950 0.00085218081
878000 0.00085229925
878050 0.00085246628
878100 0.00085275509
878150 0.0008528688
878200 0.00085306866
878250 0.00085318053
878300 0.00085332565
878350 0.0008536834
878400 0.00085402358
878450 0.00085447229
878500 0.00085501354
878550 0.00085550629
878600 0.00085602717
878650 0.00085649854
878700 0.00085694795
878750 0.00085727734
878800 0.00085761018
878850 0.00085804071
878900 0.00085847663
878950 0.00085892627
879000 0.00085930979
879050 0.00085972127
879100 0.00086001727
879150 0.00086036426
879200 0.00086070496
879250 0.00086109875
879300 0.00086148158
879350 0.00086190621
879400 0.00086227655
879450 0.00086263752
879500 0.00086275547
879550 0.00086285798
879600 0.00086295077
879650 0.00086312548
879700 0.00086341042
879750 0.00086371798
879800 0.00086405931
879850 0.00086420973
879900 0.00086430131
879950 0.00086425167
880000 0.00086412524
880050 0.00086387279
880100 0.0008634932
880150 0.00086317447
880200 0.00086283488
880250 0.00086258865
880300 0.00086257651
880350 0.0008624466
880400 0.00086229608
880450 0.00086218757
880500 0.00086223937
880550 0.00086234854
880600 0.00086264428
880650 0.00086292707
880700 0.00086320074
880750 0.00086354052
880800 0.00086386343
880850 0.00086434536
880900 0.00086478102
880950 0.00086535954
881000 0.00086582372
881050 0.00086642821
881100 0.00086709656
881150 0.00086768151
881200 0.00086820623
881250 0.00086886785
881300 0.00086964928
881350 0.00087040743
881400 0.00087106872
881450 0.00087179137
881500 0.00087269765
881550 0.00087368492
881600 0.00087450511
881650 0.00087522069
881700 0.00087582768
881750 0.00087624169
881800 0.00087671297
881850 0.00087701527
881900 0.00087726446
881950 0.00087760606
882000 0.00087776063
882050 0.00087793721
882100 0.00087794812
882150 0.00087772107
882200 0.00087750179
882250 0.00087726853
882300 0.00087724445
882350 0.00087717879
882400 0.00087714633
882450 0.00087698453
882500 0.00087656433
882550 0.00087609677
882600 0.00087553745
882650 0.00087505529
882700 0.00087448266
882750 0.00087393963
882800 0.00087340637
882850 0.00087296475
882900 0.00087253407
882950 0.0008719488
883000 0.00087133074
883050 0.0008705227
883100 0.00086958324
883150 0.00086857392
883200 0.00086768616
883250 0.00086681536
883300 0.0008658606
883350 0.00086483716
883400 0.00086384334
883450 0.00086284839
883500 0.00086194041
883550 0.0008611288
883600 0.00086039641
883650 0.00085974984
883700 0.00085919952
883750 0.00085870324
883800 0.0008582926
883850 0.00085802483
883900 0.00085776965
883950 0.0008575543
884000 0.00085743836
884050 0.00085728625
884100 0.00085714165
884150 0.00085702141
884200 0.00085693748
884250 0.00085704032
884300 0.00085741011
884350 0.00085789791
884400 0.00085850511
884450 0.00085931374
884500 0.00086013344
884550 0.00086080224
884600 0.00086143187
884650 0.0008619427
884700 0.00086251455
884750 0.00086326199
884800 0.00086399072
884850 0.000864727
884900 0.00086557393
884950 0.00086627328
885000 0.00086699622
885050 0.00086767956
885100 0.00086861154
885150 0.00086960667
885200 0.00087032726
885250 0.0008709193
885300 0.00087146677
885350 0.00087186819
885400 0.00087226304
885450 0.00087270242
885500 0.0008731524
885550 0.00087356743
885600 0.00087388173
885650 0.00087418509
885700 0.00087459938
885750 0.0008751163
885800 0.00087578791
885850 0.00087660093
885900 0.00087726357
885950 0.00087780867
886000 0.00087827352
886050 0.0008785104
886100 0.00087887154
886150 0.00087927018
886200 0.00087951888
886250 0.00087981891
886300 0.00087998781
886350 0.00087996072
886400 0.00087983243
886450 0.00087952728
886500 0.00087918826
886550 0.00087892507
886600 0.00087870263
886650 0.00087876667
886700 0.00087890447
886750 0.00087907027
886800 0.00087925238
886850 0.00087929771
886900 0.00087946019
886950 0.00087960338
887000 0.0008798394
887050 0.00088010726
887100 0.00088043842
887150 0.00088068531
887200 0.00088086491
887250 0.00088084057
887300 0.00088082256
887350 0.00088094084
887400 0.00088101413
887450 0.0008810757
887500 0.00088121512
887550 0.00088125398
887600 0.00088117738
887650 0.00088090876
887700 0.00088055583
887750 0.00088035876
887800 0.00088012742
887850 0.00087972216
887900 0.00087934506
887950 0.00087887275
888000 0.00087852232
888050 0.00087804545
888100 0.00087749112
888150 0.00087709564
888200 0.00087674586
888250 0.00087646549
888300 0.00087620628
888350 0.00087585574
888400 0.00087544197
888450 0.00087507141
888500 0.0008747186
888550 0.00087425493
888600 0.0008735972
888650 0.00087284839
888700 0.00087210396
888750 0.00087144737
888800 0.0008707781
888850 0.00087018969
888900 0.00086943682
888950 0.00086863165
889000 0.00086778418
889050 0.00086685024
889100 0.0008658543
889150 0.00086475071
889200 0.00086360779
889250 0.00086226538
889300 0.0008610008
889350 0.00085980715
889400 0.00085855907
889450 0.00085730484
889500 0.00085584706
889550 0.00085429029
889600 0.00085278581
889650 0.00085148605
889700 0.00085036951
889750 0.00084934479
889800 0.00084837611
889850 0.00084741143
889900 0.00084660404
889950 0.00084602369
890000 0.0008454741
890050 0.00084499299
890100 0.00084439341
890150 0.00084382022
890200 0.00084351285
890250 0.00084319644
890300 0.0008429933
890350 0.00084287957
890400 0.00084285349
890450 0.00084286506
890500 0.00084289729
890550 0.00084293221
890600 0.00084284604
890650 0.0008425895
890700 0.00084234524
890750 0.00084209634
890800 0.00084192907
890850 0.00084176779
890900 0.00084158836
890950 0.00084154826
891000 0.00084157303
891050 0.00084158014
891100 0.0008415544
891150 0.00084152618
891200 0.0008415909
891250 0.00084168827
891300 0.00084164779
891350 0.000841537
891400 0.00084122235
891450 0.00084087943
891500 0.00084043742
891550 0.00084012268
891600 0.0008399019
891650 0.00083968793
891700 0.0008394115
891750 0.00083903614
891800 0.00083870931
891850 0.00083831336
891900 0.00083796601
891950 0.00083769658
892000 0.00083725035
892050 0.00083653421
892100 0.00083588375
892150 0.0008351117
892200 0.00083422702
892250 0.00083336827
892300 0.00083256403
892350 0.00083177769
892400 0.00083104005
892450 0.00083055747
892500 0.00083004902
892550 0.00082975717
892600 0.00082948869
892650 0.00082932398
892700 0.00082910768
892750 0.00082891676
892800 0.0008285832
892850 0.00082829855
892900 0.00082808848
892950 0.00082800399
893000 0.00082806778
893050 0.00082820497
893100 0.00082831013
893150 0.0008282093
893200 0.00082813101
893250 0.00082808079
893300 0.00082806957
893350 0.00082804799
893400 0.00082802489
893450 0.0008278667
893500 0.00082760453
893550 0.00082722957
893600 0.00082669046
893650 0.00082611116
893700 0.00082551879
893750 0.00082495115
893800 0.00082410599
893850 0.00082318769
893900 0.00082200884
893950 0.00082089287
894000 0.0008196552
894050 0.00081866021
894100 0.00081776872
894150 0.00081694525
894200 0.00081620054
894250 0.00081549309
894300 0.00081479739
894350 0.00081421195
894400 0.00081366769
894450 0.00081301662
894500 0.00081228325
894550 0.00081155142
894600 0.00081078573
894650 0.00081008696
894700 0.00080951721
894750 0.00080914433
894800 0.00080884264
894850 0.00080847831
894900 0.00080826797
894950 0.00080802922
895000 0.00080766505
895050 0.00080728811
895100 0.0008068037
895150 0.00080630067
895200 0.0008057163
895250 0.00080510135
895300 0.00080458103
895350 0.00080400175
895400 0.00080339807
895450 0.00080283312
895500 0.00080230182
895550 0.00080183918
895600 0.00080144384
895650 0.00080096287
895700 0.00080046131
895750 0.00079999318
895800 0.00079960274
895850 0.00079930115
895900 0.00079896907
895950 0.00079851742
896000 0.00079781604
896050 0.00079712482
896100 0.00079676433
896150 0.00079658901
896200 0.00079651376
896250 0.00079637978
896300 0.00079639524
896350 0.00079646817
896400 0.00079684658
896450 0.00079734852
896500 0.00079784251
896550 0.0007982776
896600 0.00079844285
896650 0.00079868352
896700 0.00079906576
896750 0.00079939147
896800 0.00079970447
896850 0.00080006591
896900 0.00080046417
896950 0.00080089923
897000 0.00080133302
897050 0.00080173899
897100 0.00080210269
897150 0.00080266114
897200 0.00080320533
897250 0.00080388697
897300 0.00080464793
897350 0.00080532214
897400 0.00080602766
897450 0.00080676886
897500 0.0008075218
897550 0.00080837262
897600 0.00080913337
897650 0.00081007434
897700 0.00081109524
897750 0.00081218292
897800 0.00081335961
897850 0.00081462588
897900 0.00081575128
897950 0.00081677152
898000 0.00081768125
898050 0.00081855305
898100 0.00081952609
898150 0.00082062997
898200 0.00082184272
898250 0.00082322033
898300 0.00082471775
898350 0.000826174
898400 0.00082763829
898450 0.00082890983
898500 0.00082999916
898550 0.0008309443
898600 0.000831687
898650 0.00083223333
898700 0.0008326739
898750 0.00083296048
898800 0.00083316232
898850 0.00083326847
898900 0.00083333649
898950 0.00083326963
899000 0.00083317917
899050 0.00083288274
899100 0.00083252623
899150 0.00083228111
899200 0.00083225444
899250 0.00083231117
899300 0.00083236322
899350 0.00083250531
899400 0.00083258889
899450 0.00083268479
899500 0.00083271652
899550 0.00083273666
899600 0.00083283793
899650 0.00083292346
899700 0.00083276173
899750 0.0008323778
899800 0.00083185598
899850 0.00083122699
899900 0.00083071425
899950 0.00083021212
900000 0.00082972668
900050 0.00082910528
900100 0.0008283791
900150 0.00082759668
900200 0.00082707248
900250 0.00082666185
900300 0.00082628186
900350 0.0008258995
900400 0.00082534776
900450 0.00082483983
900500 0.00082436727
900550 0.00082402868
900600 0.0008237535
900650 0.00082352754
900700 0.00082346615
900750 0.0008235117
900800 0.00082336222
900850 0.0008232486
900900 0.00082302244
900950 0.00082293617
901000 0.0008229142
901050 0.00082305218
901100 0.00082318912
901150 0.00082327466
901200 0.00082329699
901250 0.00082309093
901300 0.00082285626
901350 0.00082243043
901400 0.00082214355
901450 0.0008218649
901500 0.00082156772
901550 0.00082128887
901600 0.00082102483
901650 0.00082077295
901700 0.00082047663
901750 0.00082023688
901800 0.00081993879
901850 0.0008199248
901900 0.00082005651
901950 0.00082062945
902000 0.00082124836
902050 0.00082194887
902100 0.00082268834
902150 0.00082360797
902200 0.00082448204
902250 0.00082535851
902300 0.00082652416
902350 0.00082782706
902400 0.00082905161
902450 0.00083034476
902500 0.0008314653
902550 0.00083244696
902600 0.00083319446
902650 0.00083397383
902700 0.00083449672
902750 0.00083496192
902800 0.00083538134
902850 0.00083590381
902900 0.00083665517
902950 0.00083734082
903000 0.00083787904
903050 0.00083820728
903100 0.00083828625
903150 0.00083833113
903200 0.00083829698
903250 0.00083824313
903300 0.00083823943
903350 0.00083826852
903400 0.00083830292
903450 0.0008382417
903500 0.00083810353
903550 0.00083793061
903600 0.00083760199
903650 0.0008373402
903700 0.00083700311
903750 0.00083648099
903800 0.00083587778
903850 0.00083526167
903900 0.00083470255
903950 0.00083432074
904000 0.00083405504
904050 0.00083392849
904100 0.00083387785
904150 0.0008340497
904200 0.00083432443
904250 0.00083481506
904300 0.00083540265
904350 0.00083600376
904400 0.00083663505
904450 0.00083718723
904500 0.00083774581
904550 0.00083828535
904600 0.00083898221
904650 0.00083988828
904700 0.00084079212
904750 0.0008417145
904800 0.00084273668
904850 0.00084374375
904900 0.00084490882
904950 0.00084605363
905000 0.00084726976
905050 0.00084839086
905100 0.00084949733
905150 0.00085044252
905200 0.00085134025
905250 0.00085192712
905300 0.00085253239
905350 0.00085310262
905400 0.00085354865
905450 0.00085378696
905500 0.00085398454
905550 0.00085407529
905600 0.00085419399
905650 0.00085449718
905700 0.00085478567
905750 0.00085491007
905800 0.00085496614
905850 0.0008551404
905900 0.00085533737
905950 0.00085554424
906000 0.00085570707
906050 0.00085580078
906100 0.00085563925
906150 0.00085553074
906200 0.00085539711
906250 0.0008552776
906300 0.00085529669
906350 0.00085519413
906400 0.00085500239
906450 0.00085483899
906500 0.00085462846
906550 0.0008543651
906600 0.00085415986
906650 0.0008538339
906700 0.00085368516
906750 0.00085359409
906800 0.00085343038
906850 0.00085327944
906900 0.00085294807
906950 0.00085249562
907000 0.00085183158
907050 0.00085105139
907100 0.0008502312
907150 0.00084953656
907200 0.00084901731
907250 0.00084881133
907300 0.00084882272
907350 0.00084893899
907400 0.00084921718
907450 0.00084945098
907500 0.00084967833
907550 0.00084990396
907600 0.00085013785
907650 0.00085038768
907700 0.00085071464
907750 0.00085100496
907800 0.00085136496
907850 0.00085183203
907900 0.00085228506
907950 0.00085289431
908000 0.00085335164
908050 0.00085377267
908100 0.00085418742
908150 0.000854579
908200 0.00085497598
908250 0.00085550225
908300 0.00085612775
908350 0.0008568058
908400 0.00085737428
908450 0.00085781104
908500 0.00085830055
908550 0.00085880049
908600 0.00085932443
908650 0.00085989872
908700 0.00086053689
908750 0.00086127621
908800 0.00086217625
908850 0.00086308027
908900 0.00086383465
908950 0.00086466802
909000 0.00086529599
909050 0.00086592321
909100 0.00086652651
909150 0.00086707147
909200 0.00086765954
909250 0.00086813109
909300 0.00086862031
909350 0.0008689139
909400 0.0008692208
909450 0.00086944205
909500 0.00086983309
909550 0.00087009241
909600 0.00087045092
909650 0.00087063386
909700 0.00087071863
909750 0.00087082887
909800 0.00087085899
909850 0.00087073898
909900 0.00087052205
909950 0.00087028503
910000 0.00086995701
910050 0.00086948959
910100 0.00086909976
910150 0.00086865746
910200 0.00086808883
910250 0.00086729782
910300 0.00086650481
910350 0.00086564424
910400 0.0008648508
910450 0.00086423287
910500 0.00086367152
910550 0.00086316602
910600 0.00086276593
910650 0.00086230496
910700 0.00086173019
910750 0.00086110483
910800 0.0008604566
910850 0.00085985665
910900 0.00085929117
910950 0.00085873866
911000 0.00085824193
911050 0.00085774159
911100 0.00085730581
911150 0.00085676528
911200 0.00085634905
911250 0.00085591624
911300 0.00085551673
911350 0.0008551656
911400 0.00085488163
911450 0.0008546814
911500 0.00085445519
911550 0.00085434881
911600 0.00085422304
911650 0.00085406194
911700 0.0008538818
911750 0.00085372865
911800 0.00085372447
911850 0.00085375337
911900 0.00085387492
911950 0.00085403095
912000 0.00085428964
912050 0.00085467708
912100 0.00085502384
912150 0.00085547924
912200 0.00085599193
912250 0.00085655038
912300 0.00085709679
912350 0.0008576065
912400 0.00085818311
912450 0.0008590458
912500 0.00085989793
912550 0.00086067511
912600 0.00086154778
912650 0.00086235061
912700 0.00086303726
912750 0.00086386485
912800 0.00086463948
912850 0.00086549883
912900 0.00086636069
912950 0.00086731608
913000 0.00086829593
913050 0.00086917042
913100 0.00086995906
913150 0.00087077392
913200 0.00087155637
913250 0.00087235887
913300 0.00087309955
913350 0.00087377187
913400 0.00087440886
913450 0.00087495394
913500 0.00087566395
913550 0.00087643723
913600 0.0008773363
913650 0.00087816124
913700 0.00087888977
913750 0.00087955756
913800 0.00088032168
913850 0.00088129962
913900 0.00088241868
913950 0.00088360568
914000 0.00088478096
914050 0.00088571735
914100 0.00088671667
914150 0.00088769227
914200 0.00088869182
914250 0.00088991327
914300 0.00089118032
914350 0.00089260485
914400 0.00089406077
914450 0.0008954644
914500 0.00089680406
914550 0.00089801249
914600 0.00089905782
914650 0.00089998174
914700 0.000900657
914750 0.00090131302
914800 0.00090181586
914850 0.00090206498
914900 0.00090241191
914950 0.00090263409
915000 0.00090295544
915050 0.00090330226
915100 0.00090368549
915150 0.00090418467
915200 0.0009045054
915250 0.00090495876
915300 0.00090534914
915350 0.00090574764
915400 0.00090621803
915450 0.00090680059
915500 0.00090738337
915550 0.00090802259
915600 0.00090859197
915650 0.00090909527
915700 0.00090958102
915750 0.00090995352
915800 0.00091047853
915850 0.00091106867
915900 0.00091149967
915950 0.00091196278
916000 0.00091222832
916050 0.00091260796
916100 0.00091305702
916150 0.00091363664
916200 0.00091416848
916250 0.00091466507
916300 0.00091505158
916350 0.00091544898
916400 0.00091572393
916450 0.00091594075
916500 0.00091609371
916550 0.00091619088
916600 0.00091635809
916650 0.00091659087
916700 0.00091689572
916750 0.0009172354
916800 0.00091767321
916850 0.00091805592
916900 0.00091839865
916950 0.00091865621
917000 0.00091869719
917050 0.00091883719
917100 0.00091894871
917150 0.00091895267
917200 0.00091898143
917250 0.00091890017
917300 0.00091869205
917350 0.00091866412
917400 0.00091863407
917450 0.00091864578
917500 0.00091878108
917550 0.00091896209
917600 0.00091930433
917650 0.00091971966
917700 0.00092003866
917750 0.0009202524
917800 0.00092044795
917850 0.00092048577
917900 0.00092056086
917950 0.00092061604
918000 0.00092069108
918050 0.00092073232
918100 0.00092087078
918150 0.00092120858
918200 0.00092147979
918250 0.00092167558
918300 0.00092189494
918350 0.00092209072
918400 0.00092234744
918450 0.00092268291
918500 0.00092293451
918550 0.00092318034
918600 0.0009233694
918650 0.0009233271
918700 0.00092334441
918750 0.00092334626
918800 0.00092350348
918850 0.00092358767
918900 0.00092366692
918950 0.00092364578
919000 0.00092349004
919050 0.00092354633
919100 0.00092363654
919150 0.0009235525
919200 0.00092358615
919250 0.0009236748
919300 0.00092376631
919350 0.00092376268
919400 0.00092354443
919450 0.00092316629
919500 0.00092289642
919550 0.00092265696
919600 0.00092249164
919650 0.00092225689
919700 0.00092207203
919750 0.00092205899
919800 0.00092220459
919850 0.00092236059
919900 0.00092243308
919950 0.00092233262
920000 0.00092233774
920050 0.00092236413
920100 0.0009225071
920150 0.00092270833
920200 0.00092289521
920250 0.00092298682
920300 0.00092326089
920350 0.00092365245
920400 0.00092408028
920450 0.00092449346
920500 0.00092484666
920550 0.00092502954
920600 0.00092527337
920650 0.00092548085
920700 0.00092562196
920750 0.00092579183
920800 0.00092600369
920850 0.00092626319
920900 0.00092644396
920950 0.00092663096
921000 0.00092679368
921050 0.00092685525
921100 0.00092676182
921150 0.0009264648
921200 0.00092619741
921250 0.00092589736
921300 0.00092553948
921350 0.00092518587
921400 0.00092495769
921450 0.00092475129
921500 0.00092454336
921550 0.0009242285
921600 0.00092373689
921650 0.00092317297
921700 0.00092242708
921750 0.00092181194
921800 0.00092106747
921850 0.00092036822
921900 0.00091957454
921950 0.00091883581
922000 0.00091816303
922050 0.0009176499
922100 0.00091740641
922150 0.00091709267
922200 0.00091663997
922250 0.00091614815
922300 0.00091573573
922350 0.00091531834
922400 0.00091481263
922450 0.00091421719
922500 0.000913638
922550 0.0009130858
922600 0.00091246617
922650 0.00091173772
922700 0.00091104113
922750 0.00091029871
922800 0.00090961633
922850 0.00090881244
922900 0.00090801853
922950 0.00090741678
923000 0.00090686056
923050 0.00090655862
923100 0.00090635314
923150 0.0009062778
923200 0.00090623371
923250 0.00090637351
923300 0.00090644484
923350 0.00090654292
923400 0.00090670177
923450 0.00090687266
923500 0.0009072413
923550 0.00090762816
923600 0.00090806588
923650 0.00090867262
923700 0.00090943685
923750 0.00091033094
923800 0.00091147902
923850 0.00091268332
923900 0.00091398709
923950 0.00091527146
924000 0.00091658909
924050 0.00091769585
924100 0.00091859369
924150 0.00091930373
924200 0.00091993098
924250 0.00092035665
924300 0.0009207406
924350 0.00092109646
924400 0.00092130488
924450 0.00092154018
924500 0.00092181698
924550 0.00092208284
924600 0.00092227021
924650 0.00092235033
924700 0.00092240412
924750 0.00092252023
924800 0.00092260413
924850 0.0009226125
924900 0.00092269299
924950 0.00092282901
925000 0.00092285662
925050 0.00092297892
925100 0.00092286929
925150 0.00092274716
925200 0.00092271244
925250 0.00092270349
925300 0.00092284474
925350 0.00092293054
925400 0.00092315177
925450 0.00092322748
925500 0.00092339312
925550 0.00092338948
925600 0.00092331795
925650 0.00092325401
925700 0.00092305562
925750 0.00092286954
925800 0.00092275977
925850 0.00092255513
925900 0.0009222901
925950 0.00092216143
926000 0.00092196701
926050 0.00092188952
926100 0.00092182643
926150 0.00092189798
926200 0.00092197454
926250 0.00092207859
926300 0.00092214234
926350 0.00092216642
926400 0.00092217474
926450 0.00092239611
926500 0.0009224135
926550 0.00092244469
926600 0.00092221991
926650 0.00092206415
926700 0.00092184511
926750 0.00092165873
926800 0.00092143164
926850 0.00092136144
926900 0.00092131031
926950 0.00092136221
927000 0.00092147063
927050 0.00092156429
927100 0.00092149799
927150 0.00092145037
927200 0.00092161217
927250 0.00092191118
927300 0.00092223174
927350 0.00092276048
927400 0.00092324397
927450 0.00092374956
927500 0.00092425513
927550 0.00092493146
927600 0.00092558099
927650 0.00092621324
927700 0.00092695561
927750 0.00092752606
927800 0.00092823125
927850 0.00092871447
927900 0.00092916864
927950 0.00092976731
928000 0.00093046329
928050 0.00093106307
928100 0.00093172187
928150 0.00093246114
928200 0.00093326734
928250 0.00093420107
928300 0.00093512378
928350 0.00093622618
928400 0.00093744332
928450 0.00093855824
928500 0.00093956826
928550 0.00094052894
928600 0.00094135847
928650 0.00094231047
928700 0.00094320862
928750 0.00094411578
928800 0.00094511336
928850 0.00094612466
928900 0.00094727872
928950 0.00094847811
929000 0.0009495829
929050 0.00095052891
929100 0.000951567
929150 0.00095231404
929200 0.0009530811
929250 0.00095382959
929300 0.0009545446
929350 0.00095511394
929400 0.00095554376
929450 0.00095580821
929500 0.00095595274
929550 0.00095619456
929600 0.00095665512
929650 0.00095708926
929700 0.00095737289
929750 0.00095764136
929800 0.00095786945
929850 0.00095821351
929900 0.00095849545
929950 0.00095885007
930000 0.00095906367
930050 0.00095909884
930100 0.00095894628
930150 0.00095878425
930200 0.0009585278
930250 0.00095843045
930300 0.00095817913
930350 0.00095813974
930400 0.00095817013
930450 0.00095815806
930500 0.00095836289
930550 0.00095858156
930600 0.00095878074
930650 0.00095894488
930700 0.00095878983
930750 0.00095854952
930800 0.00095819841
930850 0.00095776433
930900 0.00095740692
930950 0.0009571128
931000 0.0009568773
931050 0.00095643822
931100 0.00095609431
931150 0.00095579599
931200 0.00095536877
931250 0.00095507238
931300 0.00095468976
931350 0.00095431984
931400 0.00095383842
931450 0.00095334443
931500 0.00095286263
931550 0.00095236136
931600 0.00095188367
931650 0.00095144493
931700 0.00095101257
931750 0.00095052777
931800 0.00095001244
931850 0.00094942375
931900 0.00094887502
931950 0.00094848612
932000 0.00094803267
932050 0.0009476346
932100 0.00094737013
932150 0.00094708095
932200 0.00094674717
932250 0.00094646537
932300 0.0009460136
932350 0.00094557704
932400 0.00094501977
932450 0.00094452608
932500 0.00094419572
932550 0.00094377024
932600 0.00094330709
932650 0.00094278164
932700 0.00094201861
932750 0.00094098244
932800 0.00093991923
932850 0.00093881008
932900 0.00093772071
932950 0.0009367653
933000 0.0009358671
933050 0.00093495109
933100 0.00093402582
933150 0.00093305283
933200 0.00093220925
933250 0.00093143972
933300 0.00093088289
933350 0.00093042864
933400 0.00093008925
933450 0.00092985021
933500 0.00092992644
933550 0.00092997191
933600 0.00093001631
933650 0.00093020221
933700 0.00093041282
933750 0.00093077847
933800 0.00093104486
933850 0.00093125284
933900 0.00093128467
933950 0.00093122694
934000 0.00093126832
934050 0.00093106108
934100 0.00093101556
934150 0.00093116523
934200 0.00093147292
934250 0.00093200279
934300 0.00093239932
934350 0.00093280458
934400 0.00093324466
934450 0.00093364225
934500 0.00093408082
934550 0.00093440847
934600 0.00093464287
934650 0.00093479791
934700 0.00093489892
934750 0.00093497157
934800 0.00093507276
934850 0.00093492587
934900 0.00093471366
934950 0.00093440416
935000 0.00093412056
935050 0.00093388663
935100 0.00093365197
935150 0.00093340165
935200 0.00093308878
935250 0.00093274488
935300 0.00093248368
935350 0.00093201499
935400 0.00093153164
935450 0.00093093742
935500 0.00093028063
935550 0.00092968668
935600 0.00092931403
935650 0.00092895115
935700 0.00092877544
935750 0.00092867094
935800 0.00092850494
935850 0.00092815085
935900 0.00092789947
935950 0.0009276559
936000 0.00092731901
936050 0.0009271853
936100 0.00092707761
936150 0.00092686317
936200 0.00092678201
936250 0.0009266713
936300 0.00092656017
936350 0.00092650821
936400 0.00092656724
936450 0.00092652365
936500 0.0009262731
936550 0.00092566785
936600 0.00092491194
936650 0.00092427583
936700 0.00092358475
936750 0.00092315738
936800 0.00092256002
936850 0.00092185675
936900 0.00092103923
936950 0.00092006797
937000 0.00091926463
937050 0.00091831515
937100 0.00091753129
937150 0.00091688637
937200 0.00091607544
937250 0.00091527183
937300 0.00091435137
937350 0.00091343832
937400 0.00091236552
937450 0.00091119719
937500 0.00091022018
937550 0.00090928708
937600 0.0009083815
937650 0.00090757927
937700 0.00090686894
937750 0.00090617137
937800 0.00090561969
937850 0.00090501788
937900 0.00090454312
937950 0.00090419447
938000 0.00090387727
938050 0.00090360229
938100 0.00090336895
938150 0.00090306429
938200 0.00090281998
938250 0.00090245559
938300 0.0009022346
938350 0.00090202957
938400 0.00090194393
938450 0.00090185187
938500 0.00090198283
938550 0.00090229606
938600 0.00090253853
938650 0.00090292443
938700 0.00090327747
938750 0.00090354435
938800 0.00090405058
938850 0.00090461434
938900 0.00090529004
938950 0.00090587429
939000 0.00090649048
939050 0.00090711536
939100 0.00090783305
939150 0.00090852823
939200 0.00090915244
939250 0.00090992685
939300 0.0009108604
939350 0.00091191262
939400 0.00091305481
939450 0.00091413013
939500 0.00091524368
939550 0.00091639297
939600 0.00091758132
939650 0.00091879799
939700 0.00092003311
939750 0.00092121401
939800 0.00092244734
939850 0.00092352194
939900 0.00092446789
939950 0.00092518106
940000 0.00092597871
940050 0.00092673592
940100 0.00092766127
940150 0.00092868969
940200 0.00092962208
940250 0.00093043797
940300 0.00093109671
940350 0.00093155854
940400 0.00093203515
940450 0.0009325506
940500 0.00093307632
940550 0.00093372854
940600 0.00093428999
940650 0.00093484407
940700 0.0009352155
940750 0.00093541967
940800 0.00093558315
940850 0.0009357956
940900 0.0009360459
940950 0.00093639917
941000 0.00093660725
941050 0.00093659274
941100 0.00093652595
941150 0.00093642264
941200 0.00093631079
941250 0.0009360612
941300 0.00093598977
941350 0.00093599032
941400 0.00093601133
941450 0.0009360643
941500 0.0009362596
941550 0.00093649724
941600 0.00093659043
941650 0.00093659432
941700 0.00093658043
941750 0.00093658374
941800 0.00093663422
941850 0.00093674392
941900 0.0009370249
941950 0.00093735882
942000 0.00093758653
942050 0.00093786869
942100 0.00093814731
942150 0.00093847381
942200 0.00093892904
942250 0.00093938577
942300 0.00093985504
942350 0.00094030596
942400 0.00094071884
942450 0.00094096854
942500 0.00094094396
942550 0.00094079154
942600 0.00094062671
942650 0.00094023539
942700 0.00093993902
942750 0.00093968743
942800 0.00093945474
942850 0.00093951974
942900 0.00093951327
942950 0.00093962752
943000 0.00093969824
943050 0.00093969897
943100 0.00093985777
943150 0.00093998006
943200 0.00094019174
943250 0.00094051968
943300 0.00094089215
943350 0.00094117472
943400 0.00094123591
943450 0.00094097334
943500 0.00094069342
943550 0.00094035742
943600 0.00093992441
943650 0.00093956152
943700 0.00093916918
943750 0.00093907474
943800 0.00093901683
943850 0.0009389358
943900 0.00093903354
943950 0.00093909022
944000 0.00093916974
944050 0.00093926958
944100 0.00093959828
944150 0.00094002398
944200 0.00094040596
944250 0.00094080645
944300 0.00094100608
944350 0.00094120377
944400 0.00094132663
944450 0.00094139559
944500 0.00094131029
944550 0.00094107719
944600 0.00094079181
944650 0.0009405348
944700 0.00094026755
944750 0.00094006235
944800 0.00093985941
944850 0.00093960232
944900 0.00093941364
944950 0.00093941586
945000 0.00093944638
945050 0.00093943502
945100 0.00093945636
945150 0.00093972267
945200 0.0009400373
945250 0.00094047497
945300 0.00094115526
945350 0.00094186737
945400 0.00094273117
945450 0.00094375231
945500 0.00094495082
945550 0.000946073
945600 0.00094705422
945650 0.00094799893
945700 0.00094886101
945750 0.0009496121
945800 0.00095040349
945850 0.00095115134
945900 0.00095191559
945950 0.00095275033
946000 0.00095343206
946050 0.00095414069
946100 0.00095466819
946150 0.00095551462
946200 0.00095617994
946250 0.00095681136
946300 0.00095729475
946350 0.00095765594
946400 0.00095810703
946450 0.00095837403
946500 0.00095878508
946550 0.00095922799
946600 0.00095980005
946650 0.00096034467
946700 0.00096104362
946750 0.00096171883
946800 0.00096256594
946850 0.0009634274
946900 0.00096425971
946950 0.000965175
947000 0.00096606837
947050 0.00096683852
947100 0.00096762716
947150 0.00096831303
947200 0.00096896889
947250 0.00096974781
947300 0.00097063719
947350 0.00097157166
947400 0.00097277868
947450 0.00097430449
947500 0.00097583245
947550 0.0009774626
947600 0.00097893503
947650 0.00098037815
947700 0.00098164144
947750 0.00098297812
947800 0.00098440072
947850 0.00098566334
947900 0.00098696195
947950 0.00098806375
948000 0.00098910204
948050 0.00098988089
948100 0.00099034011
948150 0.00099060792
948200 0.00099077758
948250 0.00099082083
948300 0.00099096851
948350 0.00099125117
948400 0.00099138299
948450 0.00099144347
948500 0.00099135407
948550 0.00099161166
948600 0.0009917143
948650 0.00099176617
948700 0.00099194547
948750 0.00099198923
948800 0.00099197396
948850 0.00099180459
948900 0.00099174771
948950 0.00099159233
949000 0.00099127152
949050 0.00099105499
949100 0.00099081289
949150 0.00099055251
949200 0.00099017714
949250 0.00098981059
949300 0.00098930345
949350 0.00098872667
949400 0.00098808373
949450 0.00098735309
949500 0.00098672017
949550 0.00098615354
949600 0.00098559654
949650 0.00098490653
949700 0.00098434937
949750 0.00098380473
949800 0.00098318943
949850 0.0009827771
949900 0.00098256647
949950 0.00098227035
950000 0.00098202591
950050 0.00098181383
950100 0.00098157926
950150 0.0009815478
950200 0.00098142525
950250 0.00098117115
950300 0.00098097477
950350 0.00098076709
950400 0.00098051885
950450 0.00098035391
950500 0.00098021717
950550 0.00098015162
950600 0.00097984024
950650 0.00097938249
950700 0.00097883261
950750 0.00097825715
950800 0.00097770949
950850 0.00097720512
950900 0.00097665734
950950 0.00097616839
951000 0.00097564475
951050 0.00097522129
951100 0.00097489737
951150 0.00097446114
951200 0.00097406082
951250 0.00097360624
951300 0.00097310267
951350 0.00097255619
951400 0.00097218922
951450 0.00097188298
951500 0.00097167817
951550 0.00097155165
951600 0.00097140156
951650 0.00097127958
951700 0.00097109335
951750 0.00097095321
951800 0.00097066267
951850 0.00097044532
951900 0.00096990639
951950 0.000969379
952000 0.00096878828
952050 0.00096814707
952100 0.000967597
952150 0.00096715799
952200 0.00096674751
952250 0.00096643943
952300 0.00096615381
952350 0.00096585911
952400 0.0009656312
952450 0.0009652106
952500 0.00096479759
952550 0.0009644451
952600 0.00096403005
952650 0.00096359152
952700 0.00096301998
952750 0.00096277684
952800 0.00096258672
952850 0.00096255385
952900 0.00096267259
952950 0.00096267596
953000 0.00096291175
953050 0.00096308606
953100 0.00096332105
953150 0.00096356547
953200 0.00096381712
953250 0.00096412854
953300 0.0009643865
953350 0.00096472354
953400 0.00096518417
953450 0.00096574273
953500 0.00096650236
953550 0.00096730822
953600 0.00096813167
953650 0.0009690068
953700 0.00096983226
953750 0.00097060096
953800 0.00097150223
953850 0.000972341
953900 0.00097322799
953950 0.00097398563
954000 0.00097472429
954050 0.00097566522
954100 0.00097631969
954150 0.0009769298
954200 0.00097722003
954250 0.00097749941
954300 0.00097772715
954350 0.00097790223
954400 0.00097817025
954450 0.00097835988
954500 0.00097869006
954550 0.00097900725
954600 0.00097945199
954650 0.00097975709
954700 0.00098035215
954750 0.00098092777
954800 0.00098155861
954850 0.00098231604
954900 0.00098269716
954950 0.00098312492
955000 0.00098344362
955050 0.00098386999
955100 0.00098424567
955150 0.0009845846
955200 0.0009849229
955250 0.00098524352
955300 0.00098536424
955350 0.00098543828
955400 0.00098575827
955450 0.00098604746
955500 0.00098634728
955550 0.00098666116
955600 0.00098686628
955650 0.00098715389
955700 0.00098737113
955750 0.0009875529
955800 0.00098775035
955850 0.00098783919
955900 0.00098784269
955950 0.00098765681
956000 0.00098739735
956050 0.00098717251
956100 0.000987005
956150 0.00098692353
956200 0.00098672397
956250 0.00098659707
956300 0.00098644082
956350 0.00098623886
956400 0.00098615854
956450 0.00098612886
956500 0.00098607277
956550 0.00098586582
956600 0.00098570193
956650 0.00098537694
956700 0.00098489087
956750 0.0009844616
956800 0.00098393796
956850 0.00098352153
956900 0.00098312621
956950 0.00098264112
957000 0.00098207856
957050 0.00098160159
957100 0.00098106211
957150 0.00098059419
957200 0.00098006159
957250 0.00097968921
957300 0.00097921704
957350 0.00097873298
957400 0.00097819022
957450 0.00097774187
957500 0.00097743725
957550 0.00097720735
957600 0.0009769386
957650 0.00097684586
957700 0.00097657334
957750 0.00097623914
957800 0.00097589224
957850 0.00097545782
957900 0.00097498285
957950 0.00097440934
958000 0.00097376578
958050 0.00097304808
958100 0.00097224021
958150 0.00097146573
958200 0.00097078771
958250 0.00096990399
958300 0.00096883569
958350 0.00096770349
958400 0.00096665091
958450 0.00096563413
958500 0.00096454541
958550 0.00096354147
958600 0.00096264879
958650 0.00096187273
958700 0.00096115573
958750 0.00096033278
958800 0.00095982095
958850 0.00095941287
958900 0.00095924788
958950 0.00095933293
959000 0.00095961992
959050 0.00096002122
959100 0.0009604528
959150 0.00096088204
959200 0.0009611163
959250 0.0009611657
959300 0.00096136563
959350 0.0009615723
959400 0.00096189562
959450 0.00096236811
959500 0.00096292343
959550 0.00096345841
959600 0.00096399078
959650 0.00096457225
959700 0.00096514842
959750 0.00096553155
959800 0.00096564236
959850 0.00096565143
959900 0.00096578725
959950 0.00096590516
960000 0.00096609925
960050 0.00096641113
960100 0.00096673069
960150 0.00096709516
960200 0.00096750835
960250 0.0009679745
960300 0.00096838949
960350 0.00096872604
960400 0.00096902901
960450 0.00096946895
960500 0.00096985903
960550 0.00097028664
960600 0.00097068952
960650 0.00097105759
960700 0.00097139578
960750 0.00097175486
960800 0.00097220443
960850 0.00097252027
960900 0.00097284667
960950 0.00097320886
961000 0.00097369958
961050 0.00097416888
961100 0.00097467621
961150 0.00097518602
961200 0.00097565981
961250 0.00097605794
961300 0.00097642427
961350 0.00097663618
961400 0.00097693067
961450 0.00097696948
961500 0.00097711369
961550 0.00097743962
961600 0.00097784512
961650 0.00097830136
961700 0.0009785753
961750 0.00097880151
961800 0.00097874069
961850 0.00097861138
961900 0.00097841743
961950 0.00097829532
962000 0.00097807259
962050 0.00097786347
962100 0.00097773561
962150 0.00097748247
962200 0.00097729831
962250 0.00097708005
962300 0.00097695501
962350 0.00097669844
962400 0.00097651899
962450 0.00097652557
962500 0.00097686277
962550 0.00097720484
962600 0.00097770902
962650 0.0009781293
962700 0.00097863012
962750 0.00097924528
962800 0.0009798909
962850 0.00098054143
962900 0.00098127676
962950 0.00098190924
963000 0.0009825452
963050 0.00098307115
963100 0.00098359219
963150 0.00098392278
963200 0.00098419783
963250 0.00098449831
963300 0.00098492581
963350 0.00098538306
963400 0.00098567777
963450 0.00098582131
963500 0.00098599523
963550 0.00098606139
963600 0.00098609624
963650 0.00098593566
963700 0.00098575064
963750 0.00098549113
963800 0.00098511493
963850 0.00098472447
963900 0.00098439895
963950 0.00098429768
964000 0.00098419804
964050 0.00098422465
964100 0.00098431481
964150 0.00098410095
964200 0.00098386832
964250 0.00098351707
964300 0.00098322798
964350 0.0009828148
964400 0.00098247658
964450 0.00098235446
964500 0.00098222838
964550 0.00098227325
964600 0.00098214769
964650 0.00098209201
964700 0.00098212045
964750 0.00098211894
964800 0.00098215919
964850 0.00098199634
964900 0.00098183741
964950 0.00098164735
965000 0.00098140454
965050 0.00098109687
965100 0.0009807297
965150 0.00098030553
965200 0.00097981327
965250 0.00097922739
965300 0.00097859896
965350 0.00097796845
965400 0.00097731022
965450 0.00097659421
965500 0.00097581687
965550 0.00097503113
965600 0.00097435746
965650 0.00097379428
965700 0.00097322286
965750 0.00097254919
965800 0.00097207013
965850 0.00097186944
965900 0.00097175714
965950 0.00097169626
966000 0.00097169445
966050 0.0009717622
966100 0.00097173054
966150 0.00097177656
966200 0.00097186511
966250 0.00097204231
966300 0.00097213922
966350 0.00097227863
966400 0.00097228339
966450 0.00097232915
966500 0.00097250271
966550 0.00097272561
966600 0.00097298401
966650 0.00097322445
966700 0.00097339576
966750 0.00097338584
966800 0.0009732647
966850 0.00097330941
966900 0.0009734701
966950 0.00097371564
967000 0.00097396916
967050 0.00097417022
967100 0.00097430276
967150 0.00097453181
967200 0.00097473777
967250 0.00097501378
967300 0.00097516867
967350 0.00097535577
967400 0.00097543744
967450 0.00097565143
967500 0.00097595758
967550 0.00097622511
967600 0.00097654087
967650 0.00097675694
967700 0.00097701681
967750 0.00097724486
967800 0.00097735808
967850 0.00097773202
967900 0.00097802733
967950 0.00097828266
968000 0.00097870826
968050 0.00097917884
968100 0.0009796927
968150 0.00098021582
968200 0.00098078942
968250 0.00098163567
968300 0.00098243434
968350 0.00098322128
968400 0.00098394712
968450 0.00098433482
968500 0.00098464439
968550 0.00098468488
968600 0.00098473613
968650 0.00098480481
968700 0.00098472552
968750 0.00098464902
968800 0.00098463231
968850 0.0009846066
968900 0.0009846331
968950 0.00098435677
969000 0.00098412724
[truncated: 8,511,181 more chars]
