# Supplementary material for: Onset of criticality in hyper-auxetic polymer networks
Source: Nat Commun. 2022 Jan 26;13:527. doi: 10.1038/s41467-022-28026-z (PMC8791937; doi:10.1038/s41467-022-28026-z)
Supplement: Supplementary file 2 — Source Data [file 41467_2022_28026_MOESM2_ESM.zip › RAWdata/Fig4/Panel_a/P_-6x10e-5.txt]

50 0.015613593
100 0.015616079
150 0.015616711
200 0.015616303
250 0.015614633
300 0.01561082
350 0.015607114
400 0.015604743
450 0.015605146
500 0.015606562
550 0.015609894
600 0.015616799
650 0.015623205
700 0.015627102
750 0.015628191
800 0.015625705
850 0.015625105
900 0.015626063
950 0.015629446
1000 0.015633723
1050 0.015636002
1100 0.015636541
1150 0.015638507
1200 0.015639028
1250 0.015637912
1300 0.015638606
1350 0.015642815
1400 0.015650888
1450 0.015655299
1500 0.015657522
1550 0.015656476
1600 0.01565154
1650 0.015648826
1700 0.015644791
1750 0.015637295
1800 0.015627779
1850 0.015618705
1900 0.01561292
1950 0.015607168
2000 0.015604552
2050 0.0156019
2100 0.015598761
2150 0.015594987
2200 0.015593202
2250 0.015590941
2300 0.015588924
2350 0.015584737
2400 0.015580083
2450 0.01557803
2500 0.015574737
2550 0.015572488
2600 0.015569954
2650 0.015569651
2700 0.015569928
2750 0.015569268
2800 0.015569023
2850 0.015566868
2900 0.01556029
2950 0.015556614
3000 0.015551318
3050 0.015547387
3100 0.01554289
3150 0.01553985
3200 0.015534806
3250 0.01552791
3300 0.015521474
3350 0.015515675
3400 0.015511064
3450 0.015508122
3500 0.015506446
3550 0.015502963
3600 0.015499792
3650 0.015497574
3700 0.015497234
3750 0.015496889
3800 0.015499912
3850 0.015502312
3900 0.015507074
3950 0.015510712
4000 0.015515025
4050 0.015521731
4100 0.015528237
4150 0.015535391
4200 0.015541768
4250 0.015549243
4300 0.015559663
4350 0.015569637
4400 0.015579157
4450 0.015588875
4500 0.015600052
4550 0.01561054
4600 0.015619492
4650 0.015629721
4700 0.015640314
4750 0.015651599
4800 0.015662232
4850 0.015671035
4900 0.015678576
4950 0.015686231
5000 0.01569222
5050 0.015699773
5100 0.015707242
5150 0.015715515
5200 0.0157241
5250 0.015730913
5300 0.015737482
5350 0.015742502
5400 0.015745046
5450 0.015749209
5500 0.015753087
5550 0.015754095
5600 0.015754585
5650 0.015753723
5700 0.015752665
5750 0.015750164
5800 0.015749101
5850 0.01574796
5900 0.01574676
5950 0.015745965
6000 0.015746038
6050 0.015745163
6100 0.015741825
6150 0.015738217
6200 0.015735017
6250 0.015731773
6300 0.01572867
6350 0.015727976
6400 0.015726438
6450 0.01572591
6500 0.015724804
6550 0.015723463
6600 0.015721069
6650 0.01571773
6700 0.015713288
6750 0.015707549
6800 0.015701727
6850 0.01569211
6900 0.015684112
6950 0.015671569
7000 0.015657988
7050 0.015645915
7100 0.01563401
7150 0.015625955
7200 0.015619243
7250 0.01561352
7300 0.015609077
7350 0.015605055
7400 0.015600391
7450 0.015595731
7500 0.015590557
7550 0.015586344
7600 0.015579436
7650 0.015573253
7700 0.015568273
7750 0.015563824
7800 0.015558148
7850 0.015552984
7900 0.015546549
7950 0.015540946
8000 0.015535309
8050 0.01553115
8100 0.015528455
8150 0.015524966
8200 0.015517986
8250 0.015511207
8300 0.015499285
8350 0.015487966
8400 0.015473786
8450 0.015456904
8500 0.015439431
8550 0.015418786
8600 0.015399722
8650 0.01538112
8700 0.015362388
8750 0.015342273
8800 0.015324301
8850 0.015309333
8900 0.015296658
8950 0.01528572
9000 0.015276772
9050 0.015268749
9100 0.015260609
9150 0.015254453
9200 0.015245141
9250 0.015236941
9300 0.015227987
9350 0.015215967
9400 0.015206224
9450 0.015194956
9500 0.015181754
9550 0.015170723
9600 0.015162219
9650 0.015158436
9700 0.01515448
9750 0.01515016
9800 0.015145008
9850 0.015140541
9900 0.015139305
9950 0.015134181
10000 0.015130317
10050 0.015126566
10100 0.015120624
10150 0.015114244
10200 0.015106809
10250 0.015101011
10300 0.015098953
10350 0.015096669
10400 0.01509135
10450 0.015084864
10500 0.015078458
10550 0.01507176
10600 0.01506638
10650 0.015062588
10700 0.015059878
10750 0.0150582
10800 0.015058313
10850 0.015057797
10900 0.01505666
10950 0.015056554
11000 0.015056621
11050 0.015058187
11100 0.015063582
11150 0.015067589
11200 0.015070554
11250 0.015073952
11300 0.015076443
11350 0.015080133
11400 0.015083277
11450 0.015085539
11500 0.015088641
11550 0.015091968
11600 0.015095959
11650 0.015101474
11700 0.015105845
11750 0.015111738
11800 0.015119249
11850 0.015126984
11900 0.01513274
11950 0.015135773
12000 0.015138242
12050 0.015141606
12100 0.015143835
12150 0.015145836
12200 0.015148802
12250 0.015152297
12300 0.015157134
12350 0.015161983
12400 0.015165671
12450 0.015170093
12500 0.015174222
12550 0.01517874
12600 0.01518227
12650 0.015187355
12700 0.015192268
12750 0.015197754
12800 0.015204651
12850 0.015212511
12900 0.015220538
12950 0.015227673
13000 0.015235243
13050 0.015244664
13100 0.015255235
13150 0.015263771
13200 0.015272203
13250 0.015279253
13300 0.015282157
13350 0.015286562
13400 0.015288326
13450 0.01528933
13500 0.015288902
13550 0.015286368
13600 0.015284372
13650 0.015277733
13700 0.015271917
13750 0.015263505
13800 0.015252432
13850 0.015239376
13900 0.01522712
13950 0.015214878
14000 0.015202231
14050 0.015189576
14100 0.015177002
14150 0.015163532
14200 0.015151666
14250 0.0151435
14300 0.015138004
14350 0.01513359
14400 0.015130197
14450 0.015127056
14500 0.015124416
14550 0.015124987
14600 0.015127986
14650 0.015132788
14700 0.015136332
14750 0.015140162
14800 0.015143037
14850 0.01514686
14900 0.015150358
14950 0.0151555
15000 0.015160196
15050 0.015165295
15100 0.015171113
15150 0.01517486
15200 0.015179525
15250 0.015181217
15300 0.015181492
15350 0.015182527
15400 0.0151866
15450 0.015192406
15500 0.015198771
15550 0.015204442
15600 0.015207665
15650 0.015209408
15700 0.015209805
15750 0.015208501
15800 0.015206526
15850 0.01520223
15900 0.015197527
15950 0.015194088
16000 0.015190588
16050 0.015186173
16100 0.015181844
16150 0.015176792
16200 0.015170688
16250 0.015163022
16300 0.01515475
16350 0.015149667
16400 0.015145471
16450 0.0151402
16500 0.015136133
16550 0.015131283
16600 0.01512502
16650 0.015116056
16700 0.015107564
16750 0.015098925
16800 0.015088797
16850 0.015079745
16900 0.01507011
16950 0.015064767
17000 0.015060539
17050 0.015055428
17100 0.015053048
17150 0.015052037
17200 0.015049572
17250 0.015048013
17300 0.015045333
17350 0.015041929
17400 0.015039274
17450 0.015034968
17500 0.015032424
17550 0.015032273
17600 0.015033136
17650 0.015031512
17700 0.015030252
17750 0.015027216
17800 0.01502728
17850 0.015028209
17900 0.015029286
17950 0.015029608
18000 0.015029479
18050 0.015025236
18100 0.015020052
18150 0.015017981
18200 0.015017444
18250 0.015013357
18300 0.015009945
18350 0.015007737
18400 0.015005543
18450 0.015005332
18500 0.015006704
18550 0.015004903
18600 0.015004748
18650 0.015008299
18700 0.015010054
18750 0.015009471
18800 0.015011028
18850 0.015015509
18900 0.015022159
18950 0.015026459
19000 0.015030067
19050 0.015033432
19100 0.015036324
19150 0.01503931
19200 0.015040907
19250 0.015041272
19300 0.015042711
19350 0.015042444
19400 0.015038636
19450 0.015036383
19500 0.015032753
19550 0.015029457
19600 0.015025136
19650 0.015023314
19700 0.015022171
19750 0.015026419
19800 0.015031814
19850 0.015035522
19900 0.015037192
19950 0.015039216
20000 0.01504238
20050 0.015044333
20100 0.015047441
20150 0.015046624
20200 0.01504745
20250 0.015046338
20300 0.015046325
20350 0.015048136
20400 0.015051928
20450 0.015054412
20500 0.015056215
20550 0.015054846
20600 0.015051754
20650 0.015045546
20700 0.015039137
20750 0.015032506
20800 0.015025977
20850 0.015020166
20900 0.015015755
20950 0.015013166
21000 0.015008949
21050 0.015003814
21100 0.014995679
21150 0.014984184
21200 0.014973563
21250 0.014962837
21300 0.014952297
21350 0.014942221
21400 0.014933757
21450 0.014927251
21500 0.014917512
21550 0.014907992
21600 0.014898073
21650 0.014886296
21700 0.014875744
21750 0.014866373
21800 0.014859295
21850 0.014854033
21900 0.014850066
21950 0.01484544
22000 0.01484363
22050 0.014837962
22100 0.014831743
22150 0.014826419
22200 0.014821768
22250 0.014818028
22300 0.014813524
22350 0.01481024
22400 0.014805354
22450 0.014800039
22500 0.014793044
22550 0.014785919
22600 0.014778411
22650 0.014770321
22700 0.014761485
22750 0.014751689
22800 0.014741598
22850 0.014730922
22900 0.01471868
22950 0.014706057
23000 0.014693672
23050 0.014678591
23100 0.014660692
23150 0.014644126
23200 0.01462974
23250 0.014616567
23300 0.01460257
23350 0.014587819
23400 0.01457231
23450 0.014556387
23500 0.014540682
23550 0.014526597
23600 0.014514889
23650 0.014503239
23700 0.014495958
23750 0.014489553
23800 0.014484614
23850 0.014481376
23900 0.014477924
23950 0.014474644
24000 0.01446893
24050 0.014462979
24100 0.014458702
24150 0.014454805
24200 0.014450362
24250 0.014444949
24300 0.014439101
24350 0.014433552
24400 0.014430869
24450 0.014429928
24500 0.014426747
24550 0.014425832
24600 0.01442466
24650 0.014422811
24700 0.014421742
24750 0.014418965
24800 0.014416685
24850 0.014414226
24900 0.014413067
24950 0.014411898
25000 0.014409652
25050 0.014405183
25100 0.014402157
25150 0.01439941
25200 0.014400438
25250 0.01440412
25300 0.014408874
25350 0.014415823
25400 0.014423391
25450 0.014432972
25500 0.014441951
25550 0.014451696
25600 0.014458483
25650 0.014466077
25700 0.014470965
25750 0.014473511
25800 0.014474113
25850 0.014474442
25900 0.014475448
25950 0.01447828
26000 0.014481128
26050 0.014483029
26100 0.014481924
26150 0.0144769
26200 0.014471659
26250 0.014467133
26300 0.014464346
26350 0.014462228
26400 0.014459709
26450 0.014458363
26500 0.014460039
26550 0.014463793
26600 0.014469347
26650 0.014475568
26700 0.014480233
26750 0.014483887
26800 0.014489919
26850 0.014492192
26900 0.014497185
26950 0.014504241
27000 0.014513119
27050 0.01452088
27100 0.01452653
27150 0.014530315
27200 0.014532926
27250 0.014535608
27300 0.014537949
27350 0.014541009
27400 0.014546056
27450 0.014548346
27500 0.014551072
27550 0.014551938
27600 0.014552627
27650 0.014553678
27700 0.014554618
27750 0.014557436
27800 0.014564593
27850 0.014572906
27900 0.014582856
27950 0.01459395
28000 0.014606727
28050 0.014620058
28100 0.014632289
28150 0.01464591
28200 0.014662721
28250 0.01467885
28300 0.014695319
28350 0.014710173
28400 0.014725101
28450 0.014740789
28500 0.014754855
28550 0.01477013
28600 0.014782999
28650 0.014796005
28700 0.014810164
28750 0.014823363
28800 0.01483767
28850 0.014852031
28900 0.014866362
28950 0.014880703
29000 0.014895922
29050 0.014910884
29100 0.014925064
29150 0.014939183
29200 0.014952014
29250 0.014961031
29300 0.014967644
29350 0.014972591
29400 0.014974981
29450 0.014973631
29500 0.014974261
29550 0.014974457
29600 0.014974917
29650 0.014975979
29700 0.014976113
29750 0.014975836
29800 0.014972792
29850 0.014967786
29900 0.014962864
29950 0.014959256
30000 0.014957029
30050 0.014959131
30100 0.014961518
30150 0.014963174
30200 0.014962465
30250 0.014963379
30300 0.014966274
30350 0.014971584
30400 0.014976786
30450 0.014982751
30500 0.014988019
30550 0.01499272
30600 0.01500104
30650 0.015007319
30700 0.015012515
30750 0.015017818
30800 0.015021
30850 0.01502432
30900 0.015022123
30950 0.015018654
31000 0.015015317
31050 0.015014426
31100 0.015014877
31150 0.015015676
31200 0.015016864
31250 0.015016821
31300 0.015015879
31350 0.015015938
31400 0.015015455
31450 0.01501385
31500 0.015010898
31550 0.015009113
31600 0.015009937
31650 0.01501179
31700 0.015014714
31750 0.015018085
31800 0.015022082
31850 0.015022997
31900 0.015023272
31950 0.015022461
32000 0.015020422
32050 0.015018543
32100 0.015014739
32150 0.015008976
32200 0.01500231
32250 0.014993592
32300 0.014983677
32350 0.014970996
32400 0.014958726
32450 0.014940748
32500 0.014922307
32550 0.014902905
32600 0.014883365
32650 0.014864438
32700 0.01484567
32750 0.014830755
32800 0.014818152
32850 0.0148067
32900 0.014793942
32950 0.0147834
33000 0.014774206
33050 0.014764827
33100 0.014755118
33150 0.014746115
33200 0.014739332
33250 0.014731638
33300 0.014724447
33350 0.014715613
33400 0.014705033
33450 0.014693618
33500 0.014682133
33550 0.014672091
33600 0.014661296
33650 0.014649592
33700 0.014633505
33750 0.014616448
33800 0.014595837
33850 0.014576333
33900 0.014555687
33950 0.014535021
34000 0.014517017
34050 0.014497434
34100 0.014478288
34150 0.014461197
34200 0.014445857
34250 0.014429429
34300 0.014413465
34350 0.014399199
34400 0.014385274
34450 0.01437092
34500 0.014355416
34550 0.014343438
34600 0.014333925
34650 0.014327725
34700 0.014323054
34750 0.014317593
34800 0.014312978
34850 0.014309344
34900 0.014308853
34950 0.014306385
35000 0.014303381
35050 0.014297724
35100 0.014292959
35150 0.014288764
35200 0.014283985
35250 0.014279506
35300 0.014272257
35350 0.014264623
35400 0.014254693
35450 0.014242108
35500 0.014226939
35550 0.014214117
35600 0.014203122
35650 0.014191468
35700 0.01417968
35750 0.014167311
35800 0.014152914
35850 0.01413788
35900 0.014122361
35950 0.014107441
36000 0.01409137
36050 0.014075843
36100 0.014057551
36150 0.014038314
36200 0.014021776
36250 0.014007053
36300 0.013995972
36350 0.013987099
36400 0.01397887
36450 0.013970708
36500 0.013961138
36550 0.013950582
36600 0.01394095
36650 0.01393334
36700 0.013926781
36750 0.013922682
36800 0.013916469
36850 0.013911751
36900 0.013908274
36950 0.013907264
37000 0.013907799
37050 0.013908753
37100 0.013908033
37150 0.013904816
37200 0.013901211
37250 0.013896067
37300 0.013890271
37350 0.013882205
37400 0.013873645
37450 0.01386448
37500 0.013854207
37550 0.01384188
37600 0.013829779
37650 0.013818734
37700 0.013808572
37750 0.013797779
37800 0.01378505
37850 0.01377437
37900 0.013766182
37950 0.013761514
38000 0.013758902
38050 0.013755313
38100 0.013751903
38150 0.013746589
38200 0.013741366
38250 0.013737672
38300 0.013732531
38350 0.013727316
38400 0.013724028
38450 0.013723551
38500 0.013723759
38550 0.013724227
38600 0.01372513
38650 0.013725297
38700 0.013725499
38750 0.013726072
38800 0.013725472
38850 0.013725413
38900 0.013725675
38950 0.013728395
39000 0.013732278
39050 0.013738331
39100 0.013741512
39150 0.013745904
39200 0.013749688
39250 0.013753866
39300 0.013759717
39350 0.013768353
39400 0.013780391
39450 0.013793715
39500 0.013807351
39550 0.013817943
39600 0.013826332
39650 0.013833567
39700 0.013839683
39750 0.013847156
39800 0.013858429
39850 0.013869591
39900 0.013883881
39950 0.013898691
40000 0.013911754
40050 0.013925905
40100 0.013943005
40150 0.013959315
40200 0.013976694
40250 0.013996426
40300 0.014015692
40350 0.014031803
40400 0.014047601
40450 0.014060405
40500 0.014072509
40550 0.014083496
40600 0.014094656
40650 0.014108246
40700 0.014122496
40750 0.014133198
40800 0.014143631
40850 0.014159202
40900 0.014174255
40950 0.014189575
41000 0.014203796
41050 0.014217572
41100 0.014230907
41150 0.014245324
41200 0.014258519
41250 0.014271094
41300 0.014283604
41350 0.014299592
41400 0.014315754
41450 0.014330169
41500 0.014343207
41550 0.014354929
41600 0.01436628
41650 0.014380763
41700 0.014394087
41750 0.014405748
41800 0.01441748
41850 0.014426811
41900 0.014433363
41950 0.014439791
42000 0.01444431
42050 0.01444671
42100 0.014448176
42150 0.014448018
42200 0.014449076
42250 0.014450757
42300 0.014450665
42350 0.01445264
42400 0.01445408
42450 0.014457273
42500 0.014460819
42550 0.01446393
42600 0.014465873
42650 0.014468821
42700 0.014469732
42750 0.014468295
42800 0.014467311
42850 0.014468561
42900 0.014468538
42950 0.014467933
43000 0.014468827
43050 0.014471218
43100 0.014473997
43150 0.014476404
43200 0.014478503
43250 0.014480003
43300 0.014479575
43350 0.014478513
43400 0.01447736
43450 0.014476242
43500 0.014475037
43550 0.01447345
43600 0.014471604
43650 0.014469267
43700 0.014467373
43750 0.014467116
43800 0.014468723
43850 0.014467897
43900 0.014464833
43950 0.014460713
44000 0.014457427
44050 0.014455895
44100 0.01445431
44150 0.014452889
44200 0.014449019
44250 0.014441848
44300 0.01443337
44350 0.014423188
44400 0.014412736
44450 0.014403698
44500 0.014397135
44550 0.014390732
44600 0.014383083
44650 0.014376963
44700 0.014371842
44750 0.014366358
44800 0.014359751
44850 0.014352082
44900 0.014343955
44950 0.01433467
45000 0.014323813
45050 0.014312783
45100 0.014303668
45150 0.014293772
45200 0.014283934
45250 0.014275754
45300 0.014269326
45350 0.014264468
45400 0.014259221
45450 0.014252187
45500 0.014245651
45550 0.014238323
45600 0.014229755
45650 0.014218443
45700 0.014206978
45750 0.014197856
45800 0.014187809
45850 0.014179326
45900 0.014171194
45950 0.014161452
46000 0.014151891
46050 0.014140537
46100 0.014128478
46150 0.014114986
46200 0.014099238
46250 0.014082434
46300 0.014060035
46350 0.0140354
46400 0.014009103
46450 0.01398291
46500 0.013958851
46550 0.013934393
46600 0.013909833
46650 0.013886492
46700 0.013866146
46750 0.013847613
46800 0.013832235
46850 0.013816517
46900 0.013803672
46950 0.013792105
47000 0.013780728
47050 0.013771962
47100 0.013763413
47150 0.013758728
47200 0.013753719
47250 0.013749606
47300 0.013745948
47350 0.013743003
47400 0.013739982
47450 0.013737501
47500 0.013736164
47550 0.013734091
47600 0.013732251
47650 0.013728625
47700 0.013723025
47750 0.013717539
47800 0.013711191
47850 0.013706705
47900 0.013704179
47950 0.013703843
48000 0.01370444
48050 0.013705905
48100 0.013706446
48150 0.013706108
48200 0.013707083
48250 0.013708235
48300 0.013710514
48350 0.013711072
48400 0.013713242
48450 0.013714063
48500 0.01371466
48550 0.013715917
48600 0.013716909
48650 0.013717973
48700 0.013718368
48750 0.01372124
48800 0.013727145
48850 0.013732617
48900 0.013738415
48950 0.013745535
49000 0.013753346
49050 0.013759345
49100 0.01376313
49150 0.013764811
49200 0.013760039
49250 0.01375716
49300 0.013752628
49350 0.01374857
49400 0.013744143
49450 0.013739545
49500 0.013733568
49550 0.013726883
49600 0.013719322
49650 0.013710395
49700 0.013704138
49750 0.01369928
49800 0.013698072
49850 0.013695292
49900 0.013693236
49950 0.013695202
50000 0.013699159
50050 0.013704042
50100 0.013711423
50150 0.013719018
50200 0.013727068
50250 0.013734032
50300 0.013741623
50350 0.013747233
50400 0.013753059
50450 0.013761665
50500 0.013771108
50550 0.01377932
50600 0.013788638
50650 0.01379591
50700 0.013801868
50750 0.013807942
50800 0.013812188
50850 0.013815174
50900 0.013819658
50950 0.013820755
51000 0.013819457
51050 0.013815481
51100 0.013811344
51150 0.01380608
51200 0.01380091
51250 0.01379513
51300 0.013791278
51350 0.013784626
51400 0.013775444
51450 0.013765555
51500 0.013756169
51550 0.013745206
51600 0.013734648
51650 0.013724246
51700 0.013712859
51750 0.013701008
51800 0.013689181
51850 0.013675918
51900 0.013662165
51950 0.013647627
52000 0.013630832
52050 0.013616019
52100 0.013603195
52150 0.013588866
52200 0.013572001
52250 0.013551744
52300 0.013528802
52350 0.013506249
52400 0.01348381
52450 0.013461461
52500 0.013439074
52550 0.013416011
52600 0.013394431
52650 0.013375045
52700 0.013359589
52750 0.013347169
52800 0.0133364
52850 0.01332968
52900 0.013323566
52950 0.013316836
53000 0.01331069
53050 0.013307414
53100 0.013304079
53150 0.013298941
53200 0.01329618
53250 0.013291912
53300 0.013289654
53350 0.013290341
53400 0.01329189
53450 0.013293684
53500 0.013296347
53550 0.013295927
53600 0.013294827
53650 0.013293622
53700 0.013293041
53750 0.013292886
53800 0.013292812
53850 0.013293833
53900 0.013296151
53950 0.013297915
54000 0.013299069
54050 0.013298853
54100 0.013297823
54150 0.013295377
54200 0.01329208
54250 0.013288971
54300 0.013285674
54350 0.013280266
54400 0.013273734
54450 0.013267581
54500 0.013262477
54550 0.013256803
54600 0.013251205
54650 0.013246097
54700 0.01324077
54750 0.013236742
54800 0.013232434
54850 0.013228854
54900 0.013225912
54950 0.013223491
55000 0.013220082
55050 0.013217418
55100 0.013212709
55150 0.013206454
55200 0.013193627
55250 0.013177184
55300 0.013159943
55350 0.013143555
55400 0.01313033
55450 0.013119951
55500 0.013110364
55550 0.013103187
55600 0.013095836
55650 0.013090252
55700 0.013085469
55750 0.013082122
55800 0.013076449
55850 0.013070295
55900 0.013065579
55950 0.0130621
56000 0.013059761
56050 0.013056933
56100 0.013056718
56150 0.013058618
56200 0.013061223
56250 0.013065956
56300 0.01307155
56350 0.01308189
56400 0.013091868
56450 0.013103512
56500 0.013113084
56550 0.013125141
56600 0.013136643
56650 0.013148579
56700 0.013160119
56750 0.013172606
56800 0.013187907
56850 0.013204252
56900 0.013220895
56950 0.013237483
57000 0.013253896
57050 0.013270841
57100 0.013288992
57150 0.013304725
57200 0.013321363
57250 0.013340539
57300 0.01336068
57350 0.013379834
57400 0.013398412
57450 0.01341507
57500 0.013431167
57550 0.013446184
57600 0.013459814
57650 0.013472982
57700 0.013484543
57750 0.013494499
57800 0.013503741
57850 0.013511993
57900 0.013522366
57950 0.013533712
58000 0.013543608
58050 0.013553357
58100 0.013563756
58150 0.013572376
58200 0.013583387
58250 0.013592391
58300 0.013599354
58350 0.013603303
58400 0.01360497
58450 0.013607997
58500 0.013612917
58550 0.013619214
58600 0.013631016
58650 0.013643681
58700 0.013657214
58750 0.013671015
58800 0.013685507
58850 0.013699812
58900 0.013718397
58950 0.013736281
59000 0.013753701
59050 0.01377044
59100 0.013787099
59150 0.013802769
59200 0.013815433
59250 0.013829145
59300 0.013842506
59350 0.013855048
59400 0.013862473
59450 0.013869453
59500 0.013877505
59550 0.013884685
59600 0.013893616
59650 0.013899343
59700 0.013903353
59750 0.013906745
59800 0.013907777
59850 0.013908496
59900 0.013908962
59950 0.013909348
60000 0.013909837
60050 0.013911289
60100 0.013910915
60150 0.013909779
60200 0.013905717
60250 0.013899575
60300 0.013891054
60350 0.013882805
60400 0.013874185
60450 0.01386763
60500 0.013862013
60550 0.013858305
60600 0.013856359
60650 0.013855794
60700 0.01385608
60750 0.013855099
60800 0.013852077
60850 0.013846861
60900 0.013842235
60950 0.013838119
61000 0.013831503
61050 0.013825722
61100 0.013819759
61150 0.013813889
61200 0.01380971
61250 0.013807078
61300 0.013804373
61350 0.013803081
61400 0.013803125
61450 0.013806027
61500 0.013808214
61550 0.013811966
61600 0.013818558
61650 0.013821238
61700 0.013824833
61750 0.01382921
61800 0.013835994
61850 0.013843973
61900 0.013851411
61950 0.013860912
62000 0.013869699
62050 0.013879097
62100 0.013887691
62150 0.013896208
62200 0.013905548
62250 0.013912773
62300 0.013919979
62350 0.013925747
62400 0.013932284
62450 0.013936633
62500 0.013940701
62550 0.01394394
62600 0.013943961
62650 0.013945231
62700 0.013946825
62750 0.013951122
62800 0.013955736
62850 0.013961135
62900 0.013966563
62950 0.013968177
63000 0.013970924
63050 0.013976046
63100 0.013981127
63150 0.01398583
63200 0.013990469
63250 0.013994509
63300 0.013998852
63350 0.014003923
63400 0.014009039
63450 0.014014945
63500 0.014022238
63550 0.01402972
63600 0.014040169
63650 0.014050639
63700 0.014063665
63750 0.014078049
63800 0.014090109
63850 0.014104814
63900 0.014119599
63950 0.014135467
64000 0.014151969
64050 0.014167023
64100 0.014182994
64150 0.014197566
64200 0.014214135
64250 0.014229757
64300 0.014248006
64350 0.014266979
64400 0.014285427
64450 0.014303223
64500 0.014317224
64550 0.014331523
64600 0.014347481
64650 0.014363077
64700 0.014380778
64750 0.014401741
64800 0.014424139
64850 0.014445741
64900 0.014466957
64950 0.014485642
65000 0.014500723
65050 0.014513223
65100 0.014525687
65150 0.014535599
65200 0.014545282
65250 0.014555317
65300 0.014566632
65350 0.014576971
65400 0.014585243
65450 0.014590608
65500 0.014598354
65550 0.014605194
65600 0.01461623
65650 0.014626341
65700 0.014633969
65750 0.014642158
65800 0.014649745
65850 0.014655311
65900 0.014659078
65950 0.014663907
66000 0.014668834
66050 0.014677017
66100 0.014688027
66150 0.014701643
66200 0.014715977
66250 0.014730161
66300 0.014743413
66350 0.01475315
66400 0.014766418
66450 0.014778042
66500 0.014793312
66550 0.014811117
66600 0.014829037
66650 0.014848768
66700 0.01486978
66750 0.014887283
66800 0.014902484
66850 0.014916552
66900 0.014927595
66950 0.014939606
67000 0.014948898
67050 0.01495829
67100 0.014966262
67150 0.014974189
67200 0.01498246
67250 0.014987728
67300 0.014994045
67350 0.015001079
67400 0.015008487
67450 0.015017532
67500 0.015026651
67550 0.015038006
67600 0.015048512
67650 0.015057628
67700 0.015068395
67750 0.015077411
67800 0.01508301
67850 0.015084545
67900 0.015085845
67950 0.015085812
68000 0.01508631
68050 0.015089423
68100 0.01509608
68150 0.015103065
68200 0.015110448
68250 0.015116775
68300 0.015121169
68350 0.015125305
68400 0.0151327
68450 0.015144278
68500 0.015157972
68550 0.015169717
68600 0.015177593
68650 0.015184875
68700 0.015192484
68750 0.015201854
68800 0.015212096
68850 0.015222461
68900 0.015233532
68950 0.015244902
69000 0.015261774
69050 0.015279234
69100 0.015298851
69150 0.01531779
69200 0.015338443
69250 0.015359209
69300 0.015377439
69350 0.01539664
69400 0.015414795
69450 0.01543201
69500 0.015447249
69550 0.015462572
69600 0.01547996
69650 0.015496781
69700 0.015513565
69750 0.015527007
69800 0.015536766
69850 0.015545777
69900 0.015552234
69950 0.015557408
70000 0.015564519
70050 0.015574733
70100 0.015585191
70150 0.015593779
70200 0.015603845
70250 0.015615546
70300 0.015627979
70350 0.015641576
70400 0.015653474
70450 0.015663587
70500 0.015671102
70550 0.015678298
70600 0.015685762
70650 0.015691996
70700 0.015700592
70750 0.015706762
70800 0.015713631
70850 0.015718912
70900 0.015722365
70950 0.015724392
71000 0.015726343
71050 0.015730032
71100 0.015731011
71150 0.015731179
71200 0.015730103
71250 0.015729666
71300 0.015727027
71350 0.015726046
71400 0.015727022
71450 0.015728007
71500 0.015728312
71550 0.015728721
71600 0.015733557
71650 0.015738417
71700 0.015745275
71750 0.015748564
71800 0.015752383
71850 0.015756654
71900 0.015758053
71950 0.015757682
72000 0.015756311
72050 0.015752696
72100 0.015749742
72150 0.015745814
72200 0.015740818
72250 0.015737957
72300 0.015736906
72350 0.015732331
72400 0.015727488
72450 0.015719588
72500 0.015709703
72550 0.015701362
72600 0.015694562
72650 0.015686647
72700 0.015678349
72750 0.015670376
72800 0.015661837
72850 0.015654162
72900 0.015644772
72950 0.015635374
73000 0.015627419
73050 0.015621982
73100 0.015618073
73150 0.015614209
73200 0.0156085
73250 0.015603367
73300 0.015596884
73350 0.015591622
73400 0.015585664
73450 0.015578188
73500 0.015570393
73550 0.015561341
73600 0.015551927
73650 0.015541557
73700 0.015530551
73750 0.015519313
73800 0.015507788
73850 0.015496452
73900 0.015480629
73950 0.015465351
74000 0.015448257
74050 0.015432803
74100 0.015417659
74150 0.015401802
74200 0.015388931
74250 0.015375349
74300 0.01536334
74350 0.015351711
74400 0.015341732
74450 0.015332651
74500 0.015326406
74550 0.015320569
74600 0.015312967
74650 0.015304484
74700 0.015293792
74750 0.015282792
74800 0.015269614
74850 0.015259574
74900 0.015251874
74950 0.015246532
75000 0.015242145
75050 0.015239254
75100 0.015236561
75150 0.015235005
75200 0.015236454
75250 0.015243165
75300 0.015252403
75350 0.015262069
75400 0.015267736
75450 0.015274692
75500 0.015281761
75550 0.015288989
75600 0.015298382
75650 0.015305766
75700 0.015315337
75750 0.015324574
75800 0.015335478
75850 0.015349148
75900 0.015363803
75950 0.015381502
76000 0.015400846
76050 0.01541984
76100 0.015440122
76150 0.015458824
76200 0.015472024
76250 0.015482402
76300 0.015487808
76350 0.015492631
76400 0.015498223
76450 0.015505597
76500 0.015516969
76550 0.015525562
76600 0.015535709
76650 0.015542277
76700 0.015550695
76750 0.015557876
76800 0.015562339
76850 0.015567402
76900 0.01557157
76950 0.015577609
77000 0.01558428
77050 0.015591195
77100 0.015595587
77150 0.015599485
77200 0.01560276
77250 0.015606921
77300 0.015609818
77350 0.015612557
77400 0.015614171
77450 0.015612661
77500 0.015609654
77550 0.015608
77600 0.015607083
77650 0.0156055
77700 0.015608693
77750 0.01561049
77800 0.015616596
77850 0.015621683
77900 0.01562988
77950 0.015639747
78000 0.0156522
78050 0.015666099
78100 0.015676488
78150 0.01568696
78200 0.015697729
78250 0.015709118
78300 0.015721308
78350 0.015733617
78400 0.01574532
78450 0.015758205
78500 0.015767696
78550 0.015780527
78600 0.01579242
78650 0.015803494
78700 0.015816037
78750 0.015825389
78800 0.015833095
78850 0.015840658
78900 0.015849086
78950 0.015860807
79000 0.015873252
79050 0.015888966
79100 0.01590489
79150 0.015920275
79200 0.015938567
79250 0.015956778
79300 0.015977174
79350 0.015997016
79400 0.016018038
79450 0.01603897
79500 0.0160582
79550 0.016076437
79600 0.0160951
79650 0.016113308
79700 0.016130336
79750 0.016145408
79800 0.016158729
79850 0.016171166
79900 0.016182226
79950 0.016192601
80000 0.016202444
80050 0.016210689
80100 0.016217185
80150 0.01621954
80200 0.016219629
80250 0.016217185
80300 0.016212196
80350 0.016204174
80400 0.016197131
80450 0.016190766
80500 0.01618594
80550 0.016182307
80600 0.016180026
80650 0.01617743
80700 0.016172812
80750 0.016168564
80800 0.016163897
80850 0.016158369
80900 0.016151885
80950 0.016144167
81000 0.016136179
81050 0.016130704
81100 0.016125155
81150 0.016120962
81200 0.016115055
81250 0.016109067
81300 0.016104946
81350 0.016102856
81400 0.016100528
81450 0.016100804
81500 0.016100125
81550 0.016102095
81600 0.016101493
81650 0.016101187
81700 0.016099607
81750 0.016101773
81800 0.016105312
81850 0.016105589
81900 0.016101389
81950 0.016095981
82000 0.016089415
82050 0.016081867
82100 0.016076746
82150 0.016072763
82200 0.016073175
82250 0.016071549
82300 0.016069859
82350 0.016070185
82400 0.016071269
82450 0.016074122
82500 0.016077053
82550 0.016076555
82600 0.016075815
82650 0.016071336
82700 0.016065246
82750 0.016056732
82800 0.016044109
82850 0.016028936
82900 0.016015602
82950 0.016004671
83000 0.015998471
83050 0.015994826
83100 0.015992669
83150 0.015990442
83200 0.015987157
83250 0.015981701
83300 0.015978176
83350 0.015973332
83400 0.015966028
83450 0.015955351
83500 0.015943403
83550 0.015933928
83600 0.015921875
83650 0.015913279
83700 0.015907277
83750 0.015904287
83800 0.015903436
83850 0.015902973
83900 0.015901236
83950 0.015900592
84000 0.01590087
84050 0.015900579
84100 0.015899457
84150 0.015896299
84200 0.015893244
84250 0.015890462
84300 0.015884089
84350 0.015876318
84400 0.015865503
84450 0.01585469
84500 0.015841526
84550 0.015823756
84600 0.015802038
84650 0.015778659
84700 0.015752335
84750 0.015725402
84800 0.015696155
84850 0.015668284
84900 0.015644482
84950 0.015623901
85000 0.015604698
85050 0.015586591
85100 0.015572794
85150 0.015560659
85200 0.015549814
85250 0.015538029
85300 0.015525829
85350 0.01551467
85400 0.015505137
85450 0.015497684
85500 0.015492923
85550 0.015488955
85600 0.015487537
85650 0.015487965
85700 0.01548474
85750 0.015483049
85800 0.015480539
85850 0.015472538
85900 0.015466737
85950 0.015460801
86000 0.015452844
86050 0.015443683
86100 0.01543387
86150 0.015425047
86200 0.015419239
86250 0.015417269
86300 0.015415303
86350 0.015410789
86400 0.015404522
86450 0.015397274
86500 0.015390258
86550 0.015383405
86600 0.01537214
86650 0.015363787
86700 0.015355508
86750 0.015350263
86800 0.01534763
86850 0.01534275
86900 0.015340306
86950 0.015338546
87000 0.015338212
87050 0.015338687
87100 0.01534083
87150 0.015345407
87200 0.015347535
87250 0.015349314
87300 0.015349318
87350 0.015348112
87400 0.015347955
87450 0.015345063
87500 0.015339513
87550 0.015333012
87600 0.01532727
87650 0.015320048
87700 0.015312795
87750 0.015305149
87800 0.015297604
87850 0.015290246
87900 0.015283078
87950 0.01527766
88000 0.015273736
88050 0.015270116
88100 0.015266671
88150 0.01526237
88200 0.015260686
88250 0.015255832
88300 0.015248089
88350 0.015237392
88400 0.015225075
88450 0.015210036
88500 0.015194712
88550 0.015176144
88600 0.015154502
88650 0.015133298
88700 0.015113066
88750 0.015092148
88800 0.015071299
88850 0.015049568
88900 0.015027611
88950 0.015008473
89000 0.014987786
89050 0.014967478
89100 0.014949596
89150 0.014931924
89200 0.014912502
89250 0.014894765
89300 0.014876114
89350 0.014859162
89400 0.014842814
89450 0.014827765
89500 0.014812178
89550 0.014798639
89600 0.014786373
89650 0.01477659
89700 0.014768208
89750 0.014759169
89800 0.014753405
89850 0.014748231
89900 0.014743636
89950 0.01474174
90000 0.014737621
90050 0.014732621
90100 0.014729243
90150 0.014725133
90200 0.014720453
90250 0.014713347
90300 0.014707818
90350 0.014704041
90400 0.014699071
90450 0.014694818
90500 0.01468983
90550 0.014683618
90600 0.014676586
90650 0.014672499
90700 0.014667419
90750 0.014665368
90800 0.014662563
90850 0.014658711
90900 0.014657381
90950 0.014654286
91000 0.014647908
91050 0.014641234
91100 0.014634052
91150 0.014630561
91200 0.014629009
91250 0.014627915
91300 0.014627326
91350 0.014629386
91400 0.014631676
91450 0.014634173
91500 0.014637314
91550 0.014637586
91600 0.014634903
91650 0.014634301
91700 0.014635992
91750 0.014638263
91800 0.014646591
91850 0.014654169
91900 0.014664696
91950 0.014677323
92000 0.014692858
92050 0.014709214
92100 0.014727382
92150 0.014747773
92200 0.014767599
92250 0.014785013
92300 0.014803552
92350 0.014821718
92400 0.014838427
92450 0.01485494
92500 0.014868667
92550 0.014882086
92600 0.014897374
92650 0.014915271
92700 0.014932588
92750 0.014951708
92800 0.014969887
92850 0.014990662
92900 0.015009782
92950 0.015025307
93000 0.015040083
93050 0.015056008
93100 0.015072249
93150 0.015087357
93200 0.015098527
93250 0.015105224
93300 0.015110204
93350 0.015113703
93400 0.015113411
93450 0.01511431
93500 0.015112983
93550 0.015111747
93600 0.015109883
93650 0.015108091
93700 0.015107435
93750 0.015109664
93800 0.015111242
93850 0.015116037
93900 0.015120204
93950 0.01512406
94000 0.015124771
94050 0.015125241
94100 0.015125755
94150 0.015126364
94200 0.015128578
94250 0.015131146
94300 0.015133291
94350 0.015135423
94400 0.015136652
94450 0.015138967
94500 0.015138892
94550 0.015140856
94600 0.015145049
94650 0.015151486
94700 0.015159976
94750 0.015165934
94800 0.01516912
94850 0.015170575
94900 0.015171971
94950 0.015173861
95000 0.015176797
95050 0.015183599
95100 0.015188992
95150 0.015194689
95200 0.015202949
95250 0.015210957
95300 0.015219104
95350 0.015227647
95400 0.015237513
95450 0.015247754
95500 0.015258315
95550 0.01526548
95600 0.015270809
95650 0.015275001
95700 0.015279736
95750 0.015285166
95800 0.01528819
95850 0.015289888
95900 0.015288963
95950 0.01528852
96000 0.015287923
96050 0.015290065
96100 0.015294466
96150 0.015300134
96200 0.015306077
96250 0.015309529
96300 0.015311136
96350 0.015310482
96400 0.015310872
96450 0.015309709
96500 0.015310537
96550 0.015312448
96600 0.01531413
96650 0.015314471
96700 0.015314379
96750 0.015311334
96800 0.015307192
96850 0.015301653
96900 0.015294341
96950 0.015286866
97000 0.015277427
97050 0.015268123
97100 0.015258245
97150 0.015250512
97200 0.015242312
97250 0.015234006
97300 0.015227543
97350 0.015220688
97400 0.015214752
97450 0.015213638
97500 0.015213914
97550 0.01521026
97600 0.015207525
97650 0.015203563
97700 0.015199669
97750 0.015193412
97800 0.015188975
97850 0.015184755
97900 0.015183955
97950 0.015182065
98000 0.015181006
98050 0.015178631
98100 0.015174694
98150 0.015169309
98200 0.015159479
98250 0.015148663
98300 0.015135155
98350 0.015117136
98400 0.015096053
98450 0.015069706
98500 0.015043244
98550 0.015016848
98600 0.01499278
98650 0.014970198
98700 0.014947781
98750 0.014923683
98800 0.014898992
98850 0.014876023
98900 0.01485563
98950 0.014836662
99000 0.014818799
99050 0.014803494
99100 0.014787941
99150 0.014774703
99200 0.014764025
99250 0.014755773
99300 0.014750303
99350 0.014745326
99400 0.01473926
99450 0.014731059
99500 0.014720996
99550 0.01471008
99600 0.014698862
99650 0.01468722
99700 0.014675801
99750 0.014664254
99800 0.014651752
99850 0.014640218
99900 0.014629702
99950 0.01462197
100000 0.014615667
100050 0.014609596
100100 0.014603666
100150 0.014599665
100200 0.014594902
100250 0.014590621
100300 0.014587269
100350 0.014585433
100400 0.014584527
100450 0.014582964
100500 0.014577548
100550 0.014568799
100600 0.014559692
100650 0.014553501
100700 0.014548412
100750 0.014543103
100800 0.014537867
100850 0.014531795
100900 0.014528505
100950 0.014524693
101000 0.014520811
101050 0.014515279
101100 0.014508754
101150 0.014501286
101200 0.01449308
101250 0.014482548
101300 0.014469485
101350 0.014457625
101400 0.014442413
101450 0.014426596
101500 0.014410623
101550 0.014398734
101600 0.014387964
101650 0.014375856
101700 0.014363098
101750 0.014347913
101800 0.014331598
101850 0.014314632
101900 0.014297381
101950 0.014282407
102000 0.01426927
102050 0.014256156
102100 0.014245052
102150 0.014234944
102200 0.014224325
102250 0.014212813
102300 0.014201673
102350 0.014193466
102400 0.014185865
102450 0.014176994
102500 0.014163091
102550 0.014149151
102600 0.014132252
102650 0.014119473
102700 0.014107764
102750 0.014101186
102800 0.014095166
102850 0.014092156
102900 0.014089112
102950 0.014086689
103000 0.014084684
103050 0.014082808
103100 0.014080796
103150 0.01408211
103200 0.014086108
103250 0.014089837
103300 0.01409222
103350 0.014093034
103400 0.014095743
103450 0.014099832
103500 0.014102338
103550 0.014105524
103600 0.014105842
103650 0.014107703
103700 0.014106272
103750 0.014105214
103800 0.014103352
103850 0.014096857
103900 0.014088494
103950 0.014078825
104000 0.014069353
104050 0.014063295
104100 0.014056976
104150 0.014051956
104200 0.014048747
104250 0.014046524
104300 0.014045246
104350 0.014046762
104400 0.014047807
104450 0.014048916
104500 0.014050704
104550 0.014053746
104600 0.014057217
104650 0.014059742
104700 0.014061035
104750 0.01406235
104800 0.014067017
104850 0.014073768
104900 0.01408569
104950 0.014100906
105000 0.014116238
105050 0.014132426
105100 0.014147556
105150 0.014162654
105200 0.014173501
105250 0.014183546
105300 0.014190732
105350 0.014197439
105400 0.014203981
105450 0.014209913
105500 0.014215191
105550 0.014219577
105600 0.014223052
105650 0.014229164
105700 0.014234378
105750 0.014237829
105800 0.014238933
105850 0.014239387
105900 0.014235656
105950 0.014232334
106000 0.014229599
106050 0.014227148
106100 0.0142262
106150 0.014225226
106200 0.014222293
106250 0.014220532
106300 0.014218352
106350 0.014215292
106400 0.014214004
106450 0.014212488
106500 0.014213355
106550 0.014212206
106600 0.014212022
106650 0.014209661
106700 0.014208081
106750 0.014208305
106800 0.014207236
106850 0.014204708
106900 0.01420156
106950 0.014197924
107000 0.014193511
107050 0.014190253
107100 0.014187291
107150 0.014184499
107200 0.014183659
107250 0.014180091
107300 0.014175547
107350 0.014170224
107400 0.014163584
107450 0.014157492
107500 0.014152579
107550 0.014147035
107600 0.014139282
107650 0.014130795
107700 0.014122715
107750 0.014115757
107800 0.014111862
107850 0.014106389
107900 0.014098315
107950 0.014085203
108000 0.01406887
108050 0.01405257
108100 0.01403596
108150 0.014021631
108200 0.014006343
108250 0.013990351
108300 0.013977817
108350 0.013965335
108400 0.013954695
108450 0.013945802
108500 0.01393743
108550 0.013931479
108600 0.013927066
108650 0.013921848
108700 0.013915339
108750 0.013907998
108800 0.013899697
108850 0.013890723
108900 0.013882116
108950 0.013870553
109000 0.013861355
109050 0.013851582
109100 0.013844834
109150 0.013839594
109200 0.013834146
109250 0.013829843
109300 0.013826012
109350 0.013824378
109400 0.013823534
109450 0.013825879
109500 0.013829279
109550 0.013833006
109600 0.013836241
109650 0.013838297
109700 0.013844612
109750 0.013852173
109800 0.01386077
109850 0.013869566
109900 0.013881704
109950 0.013895764
110000 0.013907547
110050 0.013918979
110100 0.013927718
110150 0.013937337
110200 0.013945105
110250 0.013953135
110300 0.013957752
110350 0.013961871
110400 0.013964759
110450 0.013965734
110500 0.013964109
110550 0.01396341
110600 0.013960772
110650 0.013957412
110700 0.013953218
110750 0.013948827
110800 0.01394351
110850 0.013940355
110900 0.013937169
110950 0.013935208
111000 0.01393558
111050 0.013936783
111100 0.013939198
111150 0.013941267
111200 0.013942191
111250 0.013944404
111300 0.013948588
111350 0.013954104
111400 0.013958199
111450 0.013959602
111500 0.013960022
111550 0.013962221
111600 0.013964924
111650 0.013968315
111700 0.013970254
111750 0.013972249
111800 0.013974895
111850 0.013975517
111900 0.013974197
111950 0.013968665
112000 0.0139637
112050 0.013958504
112100 0.013953196
112150 0.013949072
112200 0.013944961
112250 0.013941881
112300 0.013941032
112350 0.013939442
112400 0.013934349
112450 0.013928515
112500 0.01392112
112550 0.013914605
112600 0.013910978
112650 0.013910753
112700 0.013910303
112750 0.013908331
112800 0.013905348
112850 0.01390234
112900 0.013899932
112950 0.013897592
113000 0.013896459
113050 0.013898844
113100 0.01390231
113150 0.013903647
113200 0.013907889
113250 0.013913263
113300 0.013921621
113350 0.013930697
113400 0.013938745
113450 0.013946092
113500 0.01395101
113550 0.013954687
113600 0.013957848
113650 0.013963229
113700 0.013969048
113750 0.013973612
113800 0.013978957
113850 0.013985546
113900 0.013991007
113950 0.013998166
114000 0.014007483
114050 0.014015238
114100 0.014023319
114150 0.014034939
114200 0.014045759
114250 0.014056487
114300 0.014066289
114350 0.014075685
114400 0.014086681
114450 0.014098244
114500 0.014106309
114550 0.014114724
114600 0.014122649
114650 0.01413306
114700 0.014144797
114750 0.014158061
114800 0.014170731
114850 0.014183854
114900 0.014196301
114950 0.014208524
115000 0.014219664
115050 0.014228096
115100 0.01423598
115150 0.01424366
115200 0.014248498
115250 0.014252803
115300 0.014256801
115350 0.014258571
115400 0.014260699
115450 0.014264446
115500 0.014265152
115550 0.014264114
115600 0.014263479
115650 0.014262488
115700 0.014260166
115750 0.014257931
115800 0.014255206
115850 0.014253395
115900 0.014253361
115950 0.014252491
116000 0.014252183
116050 0.014249415
116100 0.014244397
116150 0.014239107
116200 0.014233341
116250 0.014228556
116300 0.014222352
116350 0.014213937
116400 0.014203427
116450 0.014190186
116500 0.014175527
116550 0.014162101
116600 0.014144076
116650 0.014124348
116700 0.014106325
116750 0.01408741
116800 0.014067621
116850 0.014047596
116900 0.014029654
116950 0.014011793
117000 0.013996908
117050 0.01398313
117100 0.013969849
117150 0.013957603
117200 0.013943967
117250 0.013929428
117300 0.013916227
117350 0.013902142
117400 0.013890632
117450 0.013883831
117500 0.013878452
117550 0.013876388
117600 0.0138753
117650 0.013873562
117700 0.013871735
117750 0.013869204
117800 0.013866366
117850 0.013863943
117900 0.013862285
117950 0.013859216
118000 0.013859549
118050 0.013859024
118100 0.013857695
118150 0.013856491
118200 0.013854936
118250 0.01385361
118300 0.013854309
118350 0.013855404
118400 0.013856566
118450 0.013856695
118500 0.013855696
118550 0.01385412
118600 0.013851224
118650 0.013844626
118700 0.013836322
118750 0.013827847
118800 0.013818464
118850 0.013808898
118900 0.013799097
118950 0.013788337
119000 0.013779186
119050 0.013769325
119100 0.013761013
119150 0.013752094
119200 0.013743364
119250 0.013733868
119300 0.013729104
119350 0.013728257
119400 0.013725943
119450 0.013723012
119500 0.013718709
119550 0.013713067
119600 0.013708215
119650 0.013706147
119700 0.013705607
119750 0.013705779
119800 0.013709185
119850 0.013710622
119900 0.01371236
119950 0.013715645
120000 0.013719658
120050 0.013724636
120100 0.013729443
120150 0.01373413
120200 0.013737144
120250 0.013742617
120300 0.013748897
120350 0.013754537
120400 0.013758784
120450 0.013762035
120500 0.013763629
120550 0.013764866
120600 0.013765838
120650 0.013764592
120700 0.013764747
120750 0.013765073
120800 0.013766469
120850 0.013770641
120900 0.013772871
120950 0.013775257
121000 0.013777343
121050 0.013780236
121100 0.013783395
121150 0.013786622
121200 0.013791001
121250 0.013796513
121300 0.013801402
121350 0.013805172
121400 0.013808789
121450 0.013809729
121500 0.013812253
121550 0.013816902
121600 0.013821746
121650 0.013828297
121700 0.013835359
121750 0.013842345
121800 0.013849804
121850 0.013853438
121900 0.013858124
121950 0.013860617
122000 0.01386258
122050 0.013862236
122100 0.013862111
122150 0.013861289
122200 0.013859216
122250 0.013854977
122300 0.013849363
122350 0.013844811
122400 0.013841683
122450 0.013840544
122500 0.01383906
122550 0.013838006
122600 0.013833198
122650 0.013829355
122700 0.013823459
122750 0.01381521
122800 0.013807171
122850 0.013798682
122900 0.013787594
122950 0.013777639
123000 0.013766019
123050 0.013754622
123100 0.0137441
123150 0.013735951
123200 0.013726509
123250 0.013718614
123300 0.013709008
123350 0.01369975
123400 0.013692338
123450 0.013685827
123500 0.013676655
123550 0.013668695
123600 0.0136602
123650 0.013652158
123700 0.013645139
123750 0.013640582
123800 0.013633666
123850 0.013624073
123900 0.013614953
123950 0.013602448
124000 0.01359397
124050 0.013587351
124100 0.01358091
124150 0.013575824
124200 0.013571119
124250 0.013565202
124300 0.013558279
124350 0.013551434
124400 0.013544815
124450 0.013539043
124500 0.013534051
124550 0.013527709
124600 0.013522083
124650 0.013516768
124700 0.01351185
124750 0.013508952
124800 0.013505413
124850 0.01350345
124900 0.013501384
124950 0.013497225
125000 0.013491745
125050 0.013488088
125100 0.013485231
125150 0.013478738
125200 0.013472748
125250 0.013466004
125300 0.013457393
125350 0.013451595
125400 0.013445549
125450 0.013439755
125500 0.013433937
125550 0.013427028
125600 0.013421977
125650 0.013417474
125700 0.01341468
125750 0.013412622
125800 0.013410372
125850 0.01340864
125900 0.013407233
125950 0.01340781
126000 0.01341019
126050 0.013411423
126100 0.013413535
126150 0.013415706
126200 0.013417187
126250 0.013422376
126300 0.013425361
126350 0.013427138
126400 0.013428098
126450 0.013426538
126500 0.013425174
126550 0.01342458
126600 0.013425286
126650 0.013425766
126700 0.013426934
126750 0.01342872
126800 0.013429101
126850 0.013429842
126900 0.013426895
126950 0.013423578
127000 0.013419429
127050 0.013415713
127100 0.013412017
127150 0.013408019
127200 0.013403667
127250 0.013398185
127300 0.013389725
127350 0.013376977
127400 0.013364664
127450 0.013351694
127500 0.013336641
127550 0.013322002
127600 0.013307275
127650 0.013290904
127700 0.013276552
127750 0.013261621
127800 0.013250377
127850 0.013238726
127900 0.013231122
127950 0.013224726
128000 0.013219879
128050 0.013216978
128100 0.013214509
128150 0.013210386
128200 0.01320577
128250 0.01320203
128300 0.013198443
128350 0.013194902
128400 0.013192056
128450 0.013190328
128500 0.013187954
128550 0.013183229
128600 0.013177138
128650 0.013171672
128700 0.013165821
128750 0.013161201
128800 0.013157747
128850 0.013156338
128900 0.013156191
128950 0.013155971
129000 0.013153227
129050 0.013153236
129100 0.01315368
129150 0.013155006
129200 0.013157956
129250 0.013161196
129300 0.013163507
129350 0.013165528
129400 0.013165639
129450 0.013165606
129500 0.013164534
129550 0.013163853
129600 0.013162759
129650 0.013163575
129700 0.013162699
129750 0.013163439
129800 0.013163194
129850 0.013162286
129900 0.013163161
129950 0.01316218
130000 0.013163534
130050 0.01316554
130100 0.013168134
130150 0.01317022
130200 0.01317509
130250 0.0131801
130300 0.013184117
130350 0.013187916
130400 0.013193967
130450 0.013198097
130500 0.013203883
130550 0.013211246
130600 0.01321744
130650 0.013223795
130700 0.013229225
130750 0.013233476
130800 0.013236132
130850 0.013240211
130900 0.013243602
130950 0.013245387
131000 0.0132497
131050 0.013253454
131100 0.013255885
131150 0.013257667
131200 0.013260936
131250 0.013263108
131300 0.01326705
131350 0.013272494
131400 0.013276857
131450 0.013283951
131500 0.013289602
131550 0.013295821
131600 0.013304035
131650 0.013312749
131700 0.01332169
131750 0.013331698
131800 0.013344935
131850 0.013358835
131900 0.013372724
131950 0.013385974
132000 0.013399916
132050 0.013415197
132100 0.013432431
132150 0.013450219
132200 0.013471225
132250 0.013495326
132300 0.013522222
132350 0.013550618
132400 0.013576455
132450 0.013599789
132500 0.013622086
132550 0.013646154
132600 0.013669874
132650 0.013693417
132700 0.01371568
132750 0.013734435
132800 0.013750374
132850 0.013764244
132900 0.013779705
132950 0.013792952
133000 0.01380307
133050 0.013810881
133100 0.013818108
133150 0.013824097
133200 0.013829512
133250 0.013838095
133300 0.013845772
133350 0.013854757
133400 0.013865255
133450 0.013873823
133500 0.013880803
133550 0.013889394
133600 0.013898132
133650 0.013905896
133700 0.013911697
133750 0.013916483
133800 0.01391946
133850 0.013921616
133900 0.013923911
133950 0.013925623
134000 0.013925675
134050 0.013923189
134100 0.013922362
134150 0.013922528
134200 0.013923273
134250 0.013928394
134300 0.013932937
134350 0.013940261
134400 0.013950252
134450 0.013959712
134500 0.013968504
134550 0.013976963
134600 0.013986533
134650 0.01399741
134700 0.014007908
134750 0.014018822
134800 0.014030325
134850 0.014040688
134900 0.014049807
134950 0.014060201
135000 0.01406977
135050 0.014081034
135100 0.014090643
135150 0.014099699
135200 0.014106455
135250 0.014112147
135300 0.014119457
135350 0.014126789
135400 0.014136522
135450 0.014146882
135500 0.014160181
135550 0.014174792
135600 0.01419167
135650 0.014211276
135700 0.014227375
135750 0.014244412
135800 0.014261786
135850 0.014279632
135900 0.014297526
135950 0.014309938
136000 0.014321062
136050 0.014329831
136100 0.014338809
136150 0.014347805
136200 0.014357239
136250 0.014365493
136300 0.014373943
136350 0.014382558
136400 0.01439147
136450 0.014401202
136500 0.014410035
136550 0.014417854
136600 0.014423877
136650 0.01442952
136700 0.0144344
136750 0.014440424
136800 0.014446131
136850 0.014452509
136900 0.01445797
136950 0.014460616
137000 0.014462943
137050 0.014466952
137100 0.014469796
137150 0.014476565
137200 0.014486312
137250 0.014493422
137300 0.014500031
137350 0.014507303
137400 0.014515409
137450 0.014524427
137500 0.0145326
137550 0.014541574
137600 0.01454821
137650 0.014552683
137700 0.014557611
137750 0.014563109
137800 0.014566686
137850 0.01456896
137900 0.014570376
137950 0.014573916
138000 0.01457913
138050 0.014588185
138100 0.014595759
138150 0.014605394
138200 0.014614084
138250 0.014623679
138300 0.014635012
138350 0.014643119
138400 0.014651907
138450 0.014658687
138500 0.014668103
138550 0.014677464
138600 0.014683122
138650 0.014685481
138700 0.014688693
138750 0.014693141
138800 0.014700338
138850 0.014703537
138900 0.014706907
138950 0.014707013
139000 0.014704192
139050 0.014700786
139100 0.014693045
139150 0.014683201
139200 0.014673783
139250 0.014668099
139300 0.014664419
139350 0.014657658
139400 0.014651197
139450 0.014643517
139500 0.014633785
139550 0.014623858
139600 0.01461302
139650 0.0146018
139700 0.014591323
139750 0.014579749
139800 0.014568768
139850 0.014555665
139900 0.01454027
139950 0.014522784
140000 0.014505324
140050 0.014487929
140100 0.01447291
140150 0.014458146
140200 0.014444859
140250 0.014431576
140300 0.014418972
140350 0.01440974
140400 0.014401431
140450 0.014396913
140500 0.014394027
140550 0.014394745
140600 0.014395099
140650 0.014393412
140700 0.014390382
140750 0.014387512
140800 0.014385888
140850 0.014385978
140900 0.014387047
140950 0.01438773
141000 0.014390011
141050 0.014392313
141100 0.014392252
141150 0.014390897
141200 0.014390453
141250 0.014388956
141300 0.014386869
141350 0.014385378
141400 0.014385358
141450 0.014385554
141500 0.014387056
141550 0.014386619
141600 0.014387419
141650 0.014389944
141700 0.014393193
141750 0.014398588
141800 0.014404963
141850 0.014411872
141900 0.014415969
141950 0.014417687
142000 0.014418387
142050 0.014416113
142100 0.014415113
142150 0.014414581
142200 0.014413786
142250 0.014412536
142300 0.014412903
142350 0.01441187
142400 0.014412731
142450 0.01441279
142500 0.014412152
142550 0.014410982
142600 0.01440909
142650 0.014407957
142700 0.014406202
142750 0.014401781
142800 0.014398863
142850 0.014397379
142900 0.014396549
142950 0.014396644
143000 0.014399038
143050 0.014399707
143100 0.014400341
143150 0.014402534
143200 0.01440173
143250 0.014400026
143300 0.014396361
143350 0.014390532
143400 0.014383943
143450 0.014375272
143500 0.014363713
143550 0.014351835
143600 0.014341081
143650 0.014327795
143700 0.014312293
143750 0.014295163
143800 0.014278676
143850 0.014261477
143900 0.014246025
143950 0.01422956
144000 0.014211136
144050 0.01418841
144100 0.014165269
144150 0.014140002
144200 0.014113441
144250 0.014087718
144300 0.014063906
144350 0.014040364
144400 0.014019674
144450 0.014003502
144500 0.01398893
144550 0.013976665
144600 0.013964779
144650 0.013955198
144700 0.01394788
144750 0.013942091
144800 0.013937506
144850 0.013930483
144900 0.01392188
144950 0.013914277
145000 0.013908033
145050 0.013904236
145100 0.013897963
145150 0.013892935
145200 0.013887357
145250 0.013880491
145300 0.013871214
145350 0.013859993
145400 0.013848316
145450 0.01383712
145500 0.013827409
145550 0.013819182
145600 0.013812302
145650 0.013805893
145700 0.013798692
145750 0.013788261
145800 0.013779709
145850 0.01377036
145900 0.013758327
145950 0.013744633
146000 0.013731674
146050 0.013717893
146100 0.013704614
146150 0.013691672
146200 0.013678567
146250 0.013665388
146300 0.013653504
146350 0.013643542
146400 0.013632843
146450 0.013622294
146500 0.013612913
146550 0.013603473
146600 0.01359443
146650 0.013585119
146700 0.01357682
146750 0.013570229
146800 0.01356532
146850 0.013559745
146900 0.013555324
146950 0.013551189
147000 0.013546312
147050 0.013544253
147100 0.013540004
147150 0.013535168
147200 0.013531067
147250 0.013523478
147300 0.013516521
147350 0.013507473
147400 0.0134978
147450 0.013485867
147500 0.013470956
147550 0.013452683
147600 0.013433792
147650 0.013416224
147700 0.013398785
147750 0.013382935
147800 0.013368679
147850 0.01335516
147900 0.01334277
147950 0.013331624
148000 0.013322206
148050 0.013314711
148100 0.0133085
148150 0.013304058
148200 0.013299116
148250 0.013294949
148300 0.013294578
148350 0.013296677
148400 0.013299191
148450 0.013302232
148500 0.013304226
148550 0.013304944
148600 0.013305881
148650 0.013305281
148700 0.013303487
148750 0.013300745
148800 0.013298268
148850 0.013293708
148900 0.013286636
148950 0.013279213
149000 0.013273316
149050 0.013268317
149100 0.013264205
149150 0.013258919
149200 0.013253455
149250 0.013247714
149300 0.013243665
149350 0.013237762
149400 0.013229035
149450 0.013218537
149500 0.013207791
149550 0.013196519
149600 0.013187476
149650 0.013180268
149700 0.013173675
149750 0.013168035
149800 0.013164647
149850 0.013161372
149900 0.013160425
149950 0.013159067
150000 0.013157999
150050 0.013157162
150100 0.013156455
150150 0.013155128
150200 0.013154006
150250 0.01315204
150300 0.013149303
150350 0.013146553
150400 0.013143806
150450 0.013141476
150500 0.013139186
150550 0.013138296
150600 0.013137559
150650 0.013135667
150700 0.013131809
150750 0.01312909
150800 0.01312564
150850 0.013124051
150900 0.013122952
150950 0.013122085
151000 0.013119743
151050 0.013116186
151100 0.013115861
151150 0.013119518
151200 0.013123884
151250 0.013127337
151300 0.013129974
151350 0.0131329
151400 0.013135644
151450 0.013137743
151500 0.013139532
151550 0.013138521
151600 0.013138036
151650 0.013139077
151700 0.01314231
151750 0.013147823
151800 0.013153558
151850 0.013159387
151900 0.013166653
151950 0.013174676
152000 0.013183883
152050 0.013192798
152100 0.013201833
152150 0.013209851
152200 0.013219715
152250 0.013227246
152300 0.013234135
152350 0.013240181
152400 0.01324661
152450 0.013253337
152500 0.013257261
152550 0.013257503
152600 0.013256593
152650 0.013255841
152700 0.013256871
152750 0.013258628
152800 0.013260744
152850 0.013260892
152900 0.013259079
152950 0.013256628
153000 0.013252812
153050 0.013250461
153100 0.013249302
153150 0.013249898
153200 0.013252812
153250 0.013254561
153300 0.013256415
153350 0.013259394
153400 0.013262711
153450 0.013266498
153500 0.013272176
153550 0.013277728
153600 0.013284722
153650 0.013290694
153700 0.013299469
153750 0.013307696
153800 0.013316054
153850 0.013325704
153900 0.01333499
153950 0.013342592
154000 0.013351132
154050 0.013361057
154100 0.013372811
154150 0.013383916
154200 0.013394929
154250 0.013403882
154300 0.013410336
154350 0.013416126
154400 0.013420556
154450 0.013424104
154500 0.013426443
154550 0.013430345
154600 0.013436029
154650 0.013442395
154700 0.013450204
154750 0.013459335
154800 0.013467651
154850 0.013476592
154900 0.01348574
154950 0.013495369
155000 0.013501847
155050 0.013507217
155100 0.01351305
155150 0.013517083
155200 0.013520598
155250 0.013522083
155300 0.013522438
155350 0.013521407
155400 0.013518403
155450 0.013517507
155500 0.013514312
155550 0.013511073
155600 0.013507361
155650 0.013503841
155700 0.013504449
155750 0.013504875
155800 0.01350761
155850 0.013511188
155900 0.013513935
155950 0.013516102
156000 0.013517615
156050 0.013517784
156100 0.013519298
156150 0.013521818
156200 0.013523057
156250 0.013524609
156300 0.013527332
156350 0.013531921
156400 0.013538058
156450 0.013547642
156500 0.013555963
156550 0.013563403
156600 0.013570227
156650 0.013577806
156700 0.013586624
156750 0.01359505
156800 0.013603398
156850 0.013610855
156900 0.013616067
156950 0.01362063
157000 0.013625022
157050 0.013628484
157100 0.013632849
157150 0.013636238
157200 0.013640893
157250 0.013646951
157300 0.013656201
157350 0.0136658
157400 0.013674464
157450 0.013683042
157500 0.013691566
157550 0.013700635
157600 0.013708855
157650 0.013717995
157700 0.01372821
157750 0.013739338
157800 0.013751467
157850 0.013762525
157900 0.013770071
157950 0.01377917
158000 0.013788292
158050 0.013796062
158100 0.013802775
158150 0.013809221
158200 0.013815258
158250 0.01382175
158300 0.013827504
158350 0.013832149
158400 0.013836577
158450 0.01383899
158500 0.013837551
158550 0.013832585
158600 0.013828237
158650 0.013822411
158700 0.013815584
158750 0.013808621
158800 0.013801447
158850 0.013791516
158900 0.013782211
158950 0.013771102
159000 0.013760311
159050 0.013749346
159100 0.013736773
159150 0.013724534
159200 0.013710414
159250 0.013696963
159300 0.013682546
159350 0.013664819
159400 0.013647009
159450 0.013629297
159500 0.013611444
159550 0.013593331
159600 0.013576462
159650 0.013561427
159700 0.013548349
159750 0.01353713
159800 0.013527156
159850 0.013516868
159900 0.013508467
159950 0.013499707
160000 0.013492833
160050 0.013486322
160100 0.013478168
160150 0.013469371
160200 0.013458684
160250 0.013448045
160300 0.013436909
160350 0.013425784
160400 0.013416216
160450 0.013404722
160500 0.01339545
160550 0.013387542
160600 0.013377687
160650 0.013369468
160700 0.013363238
160750 0.013355458
160800 0.013347001
160850 0.013337556
160900 0.013326094
160950 0.013313809
161000 0.013302796
161050 0.013291178
161100 0.013280615
161150 0.013267855
161200 0.01325588
161250 0.013242873
161300 0.013230093
161350 0.013218243
161400 0.013205544
161450 0.013191598
161500 0.013177572
161550 0.013162883
161600 0.013149484
161650 0.013133705
161700 0.013114913
161750 0.013096986
161800 0.013077767
161850 0.01306035
161900 0.013040587
161950 0.013020655
162000 0.013001821
162050 0.012983065
162100 0.01296575
162150 0.01294838
162200 0.012934025
162250 0.012923019
162300 0.012913199
162350 0.012904857
162400 0.012897336
162450 0.012890184
162500 0.012882922
162550 0.012875935
162600 0.012869148
162650 0.012862683
162700 0.01285586
162750 0.012850628
162800 0.012845334
162850 0.012841973
162900 0.01283753
162950 0.012834108
163000 0.012830729
163050 0.012827572
163100 0.012828152
163150 0.012827269
163200 0.012826212
163250 0.012824752
163300 0.012820329
163350 0.012812652
163400 0.012803769
163450 0.01279527
163500 0.012786758
163550 0.012780085
163600 0.012776139
163650 0.012771013
163700 0.012764927
163750 0.012756913
163800 0.012750954
163850 0.012746382
163900 0.012740496
163950 0.012732439
164000 0.012724414
164050 0.012716256
164100 0.012708235
164150 0.012699307
164200 0.012691665
164250 0.012683626
164300 0.012673526
164350 0.012663381
164400 0.012654214
164450 0.012645706
164500 0.01263765
164550 0.012631992
164600 0.012630517
164650 0.012628605
164700 0.012629408
164750 0.012630919
164800 0.012630058
164850 0.012628536
164900 0.012625011
164950 0.012621973
165000 0.012621153
165050 0.012621117
165100 0.012622698
165150 0.01262408
165200 0.012624378
165250 0.012626928
165300 0.012630451
165350 0.012637442
165400 0.012643282
165450 0.012650484
165500 0.012656961
165550 0.012663136
165600 0.012671859
165650 0.012679256
165700 0.012688855
165750 0.012696231
165800 0.012702986
165850 0.01271086
165900 0.012720741
165950 0.012733265
166000 0.012747035
166050 0.012761196
166100 0.012772636
166150 0.012782864
166200 0.012794891
166250 0.012807135
166300 0.012821723
166350 0.012835296
166400 0.01284843
166450 0.012859212
166500 0.012871769
166550 0.01288094
166600 0.012889056
166650 0.012895293
166700 0.01290137
166750 0.012907769
166800 0.012912652
166850 0.012920216
166900 0.012929717
166950 0.012938617
167000 0.012945587
167050 0.012952628
167100 0.012956909
167150 0.012959229
167200 0.012962451
167250 0.012962782
167300 0.012964092
167350 0.012965618
167400 0.012962813
167450 0.012960723
167500 0.012958752
167550 0.012954501
167600 0.012950254
167650 0.012947613
167700 0.012945749
167750 0.012941944
167800 0.012940274
167850 0.012938238
167900 0.0129352
167950 0.01293081
168000 0.012925886
168050 0.012921733
168100 0.012915982
168150 0.012913495
168200 0.012909707
168250 0.012908184
168300 0.012906156
168350 0.012904814
168400 0.012902543
168450 0.012898087
168500 0.01289233
168550 0.012885655
168600 0.012877892
168650 0.01286924
168700 0.012859333
168750 0.012848848
168800 0.012837666
168850 0.012828176
168900 0.012819116
168950 0.012808369
169000 0.012798576
169050 0.012790691
169100 0.012783989
169150 0.012776637
169200 0.012767737
169250 0.012757336
169300 0.012747534
169350 0.012738726
169400 0.012727994
169450 0.012721579
169500 0.012714114
169550 0.012709564
169600 0.012706364
169650 0.012702339
169700 0.012697946
169750 0.01269252
169800 0.012684724
169850 0.012678003
169900 0.012671661
169950 0.012667192
170000 0.012664176
170050 0.01266199
170100 0.012659078
170150 0.012657627
170200 0.012655407
170250 0.012652352
170300 0.012652017
170350 0.012650404
170400 0.012649479
170450 0.012649922
170500 0.012651965
170550 0.012653856
170600 0.012656302
170650 0.012658638
170700 0.012661976
170750 0.012665668
170800 0.012669252
170850 0.012675302
170900 0.012681496
170950 0.012689855
171000 0.012697166
171050 0.01270534
171100 0.012714419
171150 0.012725062
171200 0.012734768
171250 0.012745949
171300 0.012757073
171350 0.012767563
171400 0.012775825
171450 0.012783691
171500 0.012794272
171550 0.012806066
171600 0.012816328
171650 0.012825835
171700 0.01283688
171750 0.012849652
171800 0.012862789
171850 0.01287636
171900 0.012890513
171950 0.012901854
172000 0.012913169
172050 0.012925188
172100 0.012935814
172150 0.012945172
172200 0.012956546
172250 0.012967058
172300 0.012976417
172350 0.012984027
172400 0.012988738
172450 0.012991891
172500 0.012994869
172550 0.012996582
172600 0.012997999
172650 0.012999147
172700 0.012998509
172750 0.012997211
172800 0.01299466
172850 0.012989021
172900 0.012981753
172950 0.012973282
173000 0.012967622
173050 0.012962311
173100 0.012956368
173150 0.012952027
173200 0.012947043
173250 0.012942339
173300 0.012940392
173350 0.012936407
173400 0.012932453
173450 0.012927915
173500 0.012926423
173550 0.012922981
173600 0.01292045
173650 0.012918478
173700 0.012917527
173750 0.012916006
173800 0.012914827
173850 0.012913347
173900 0.012914054
173950 0.012914974
174000 0.012918109
174050 0.012922555
174100 0.012925436
174150 0.01292692
174200 0.012927866
174250 0.012927214
174300 0.012926247
174350 0.012925214
174400 0.012923883
174450 0.012922962
174500 0.012919534
174550 0.012917891
174600 0.012914993
174650 0.012911743
174700 0.012907765
174750 0.012903444
174800 0.01289938
174850 0.012892453
174900 0.012883795
174950 0.012873894
175000 0.012867171
175050 0.012862168
175100 0.012860219
175150 0.012859968
175200 0.012861794
175250 0.012864806
175300 0.012867001
175350 0.012869792
175400 0.012872719
175450 0.012874537
175500 0.012876878
175550 0.01287982
175600 0.012881778
175650 0.012883654
175700 0.01288484
175750 0.012885455
175800 0.012885707
175850 0.012884737
175900 0.012885706
175950 0.012886712
176000 0.012891328
176050 0.012898171
176100 0.012904591
176150 0.012911429
176200 0.012919619
176250 0.012927099
176300 0.012934145
176350 0.012945044
176400 0.01295572
176450 0.012965599
176500 0.012974055
176550 0.012984483
176600 0.012993991
176650 0.013004173
176700 0.013014306
176750 0.013024844
176800 0.013034946
176850 0.013046265
176900 0.013054691
176950 0.013060741
177000 0.013063408
177050 0.013064053
177100 0.013066835
177150 0.013068559
177200 0.01306726
177250 0.013066831
177300 0.0130661
177350 0.01306849
177400 0.013073996
177450 0.013078925
177500 0.013083899
177550 0.013091929
177600 0.013101299
177650 0.01311171
177700 0.013121941
177750 0.013128871
177800 0.013135838
177850 0.013142385
177900 0.01314833
177950 0.013156063
178000 0.013165516
178050 0.013174991
178100 0.013184894
178150 0.01319439
178200 0.013202133
178250 0.013212447
178300 0.013220599
178350 0.013228337
178400 0.013237187
178450 0.013246159
178500 0.013253844
178550 0.013263668
178600 0.013272703
178650 0.013279491
178700 0.013283712
178750 0.013288301
178800 0.013292876
178850 0.013296697
178900 0.013301238
178950 0.013305798
179000 0.0133074
179050 0.013306726
179100 0.013304489
179150 0.013299515
179200 0.01329362
179250 0.013287727
179300 0.013283804
179350 0.013280832
179400 0.013280999
179450 0.013281104
179500 0.0132817
179550 0.013283436
179600 0.013285119
179650 0.013286159
179700 0.013285199
179750 0.013285272
179800 0.013286689
179850 0.013287473
179900 0.013289569
179950 0.013293354
180000 0.013298045
180050 0.013301973
180100 0.013307544
180150 0.013313983
180200 0.013320381
180250 0.013324944
180300 0.013328212
180350 0.013332643
180400 0.013336012
180450 0.013339557
180500 0.013343746
180550 0.013349057
180600 0.01335488
180650 0.013361923
180700 0.013369213
180750 0.013377595
180800 0.013384485
180850 0.013392298
180900 0.013401101
180950 0.013409945
181000 0.013415791
181050 0.013420956
181100 0.013425481
181150 0.013430517
181200 0.013437505
181250 0.013446156
181300 0.013456082
181350 0.013465983
181400 0.013475551
181450 0.013484621
181500 0.013492752
181550 0.013499407
181600 0.013504731
181650 0.013511177
181700 0.013516966
181750 0.013521859
181800 0.013526853
181850 0.013531595
181900 0.013536517
181950 0.013542213
182000 0.013547432
182050 0.013554951
182100 0.013561217
182150 0.013567758
182200 0.013573627
182250 0.013577453
182300 0.013582472
182350 0.013588653
182400 0.013595201
182450 0.013603918
182500 0.013612977
182550 0.013622373
182600 0.013632327
182650 0.013642474
182700 0.013652164
182750 0.013661732
182800 0.013669979
182850 0.013677114
182900 0.013681361
182950 0.013686469
183000 0.013689987
183050 0.013695169
183100 0.013701338
183150 0.013705005
183200 0.013710438
183250 0.013716289
183300 0.013719165
183350 0.01372611
183400 0.013729937
183450 0.013735689
183500 0.013744329
183550 0.013752757
183600 0.013763847
183650 0.013775056
183700 0.013787113
183750 0.013801901
183800 0.013814475
183850 0.013825415
183900 0.013833245
183950 0.013839775
184000 0.013846746
184050 0.013852752
184100 0.01385935
184150 0.013865945
184200 0.013871454
184250 0.013872554
184300 0.013873189
184350 0.013872238
184400 0.013870361
184450 0.013869267
184500 0.013869026
184550 0.013867503
184600 0.0138628
184650 0.013857697
184700 0.013851282
184750 0.013844826
184800 0.013838401
184850 0.013833397
184900 0.013827318
184950 0.013821662
185000 0.013815116
185050 0.013806094
185100 0.013796302
185150 0.013787252
185200 0.013775769
185250 0.013765003
185300 0.013758179
185350 0.013751016
185400 0.013745148
185450 0.013737358
185500 0.013731853
185550 0.013728075
185600 0.013725058
185650 0.01372309
185700 0.013720577
185750 0.013719944
185800 0.013721315
185850 0.013721982
185900 0.013721129
185950 0.013721822
186000 0.013724134
186050 0.013726514
186100 0.013731174
186150 0.013736836
186200 0.013746196
186250 0.013759178
186300 0.01377357
186350 0.013788377
186400 0.013802158
186450 0.013816713
186500 0.01383165
186550 0.01384738
186600 0.013863239
186650 0.013877774
186700 0.013890845
186750 0.013901602
186800 0.013912202
186850 0.013924285
186900 0.013933884
186950 0.013945809
187000 0.013957062
187050 0.013966839
187100 0.01397471
187150 0.013981687
187200 0.01398481
187250 0.013988807
187300 0.013992796
187350 0.01399721
187400 0.0140027
187450 0.014005582
187500 0.014006475
187550 0.014007338
187600 0.014009675
187650 0.01401169
187700 0.014013886
187750 0.014020009
187800 0.014027393
187850 0.014037415
187900 0.014048264
187950 0.014059051
188000 0.014069651
188050 0.01407757
188100 0.014085156
188150 0.014094481
188200 0.014103567
188250 0.014115816
188300 0.014128676
188350 0.014143064
188400 0.014156331
188450 0.014169986
188500 0.014183134
188550 0.014196214
188600 0.014208404
188650 0.014220846
188700 0.014233607
188750 0.014246576
188800 0.014258551
188850 0.014268594
188900 0.014276914
188950 0.014284474
189000 0.014292392
189050 0.01430141
189100 0.014314705
189150 0.014331405
189200 0.014348117
189250 0.014364453
189300 0.014383522
189350 0.014403071
189400 0.014423844
189450 0.014445872
189500 0.014466954
189550 0.014488741
189600 0.014509613
189650 0.014528196
189700 0.014545101
189750 0.014565433
189800 0.014588507
189850 0.01461473
189900 0.014639034
189950 0.014661846
190000 0.014679384
190050 0.014693839
190100 0.014705587
190150 0.014715199
190200 0.0147217
190250 0.014729914
190300 0.014739934
190350 0.014749383
190400 0.014756518
190450 0.014761325
190500 0.014763158
190550 0.014764247
190600 0.014765643
190650 0.014768305
190700 0.014773589
190750 0.014777025
190800 0.014783431
190850 0.014789922
190900 0.014795218
190950 0.014799682
191000 0.014804547
191050 0.014807381
191100 0.014807801
191150 0.014808377
191200 0.014811738
191250 0.01481828
191300 0.014829282
191350 0.014843424
191400 0.014860066
191450 0.014877153
191500 0.014891732
191550 0.014903737
191600 0.014914767
191650 0.014925386
191700 0.014938317
191750 0.014952137
191800 0.014967405
191850 0.01498241
191900 0.015000174
191950 0.015020333
192000 0.015042383
192050 0.015066918
192100 0.015091215
192150 0.015113967
192200 0.015134566
192250 0.015153654
192300 0.015170978
192350 0.015185472
192400 0.015197389
192450 0.015206597
192500 0.015212276
192550 0.015213995
192600 0.015214903
192650 0.015215517
192700 0.01521757
192750 0.015221313
192800 0.015225053
192850 0.015230909
192900 0.015235978
192950 0.015239843
193000 0.015245847
193050 0.015252982
193100 0.015259487
193150 0.015263976
193200 0.015266139
193250 0.015267656
193300 0.015268942
193350 0.01526985
193400 0.015268662
193450 0.015264867
193500 0.015261114
193550 0.015254081
193600 0.015245152
193650 0.015232388
193700 0.015219021
193750 0.015206726
193800 0.015193686
193850 0.015182171
193900 0.015166544
193950 0.015151255
194000 0.015137519
194050 0.015122257
194100 0.015106417
194150 0.015090562
194200 0.015075652
194250 0.015060787
194300 0.015046848
194350 0.015033673
194400 0.015019881
194450 0.015004774
194500 0.014993007
194550 0.014984505
194600 0.014972974
194650 0.014959856
194700 0.014948198
194750 0.014937435
194800 0.014926935
194850 0.014918256
194900 0.014910281
194950 0.014899721
195000 0.014887949
195050 0.014876542
195100 0.014865184
195150 0.014856629
195200 0.014849825
195250 0.014846696
195300 0.014843369
195350 0.014840216
195400 0.014834773
195450 0.014828302
195500 0.014820556
195550 0.014815547
195600 0.01480893
195650 0.014802817
195700 0.014795962
195750 0.014789227
195800 0.014782452
195850 0.014774631
195900 0.0147663
195950 0.014757059
196000 0.014744928
196050 0.014735257
196100 0.014724441
196150 0.014717101
196200 0.014710915
196250 0.014705604
196300 0.014704849
196350 0.014707448
196400 0.014708461
196450 0.014709055
196500 0.014707087
196550 0.014702502
196600 0.014700059
196650 0.014695337
196700 0.014692067
196750 0.014689006
196800 0.014682664
196850 0.014676342
196900 0.014670094
196950 0.014664398
197000 0.014659045
197050 0.014653603
197100 0.014646425
197150 0.014640679
197200 0.014634701
197250 0.014624159
197300 0.01461365
197350 0.014604344
197400 0.014592595
197450 0.014583827
197500 0.014576735
197550 0.01456971
197600 0.014563589
197650 0.014558876
197700 0.01455272
197750 0.014543382
197800 0.014531255
197850 0.014521031
197900 0.014508824
197950 0.014494843
198000 0.014482363
198050 0.014471069
198100 0.014462113
198150 0.014451786
198200 0.01444038
198250 0.014428741
198300 0.014416997
198350 0.014406003
198400 0.01439396
198450 0.014382976
198500 0.014372352
198550 0.01435764
198600 0.014339773
198650 0.014325287
198700 0.014314064
198750 0.014304178
198800 0.014296955
198850 0.014291335
198900 0.014285773
198950 0.014281061
199000 0.014275364
199050 0.014270118
199100 0.01426223
199150 0.014255542
199200 0.014246842
199250 0.01423729
199300 0.014227197
199350 0.01421764
199400 0.014205298
199450 0.014193636
199500 0.014184208
199550 0.014175742
199600 0.014170496
199650 0.014165275
199700 0.014161093
199750 0.014155229
199800 0.014149615
199850 0.014145498
199900 0.014142926
199950 0.014139206
200000 0.014136591
200050 0.014137466
200100 0.014140311
200150 0.014145044
200200 0.014147766
200250 0.014152017
200300 0.014155689
200350 0.014157432
200400 0.014160132
200450 0.014163003
200500 0.014168362
200550 0.014174567
200600 0.014179286
200650 0.014183858
200700 0.014185246
200750 0.014185003
200800 0.014182402
200850 0.014177826
200900 0.014175189
200950 0.014169704
201000 0.014162522
201050 0.014156343
201100 0.014148284
201150 0.014139963
201200 0.014129743
201250 0.014119943
201300 0.014109759
201350 0.014100563
201400 0.014090931
201450 0.014079597
201500 0.014071474
201550 0.01406285
201600 0.014055499
201650 0.014049893
201700 0.014044292
201750 0.014041474
201800 0.01403973
201850 0.014038394
201900 0.014038929
201950 0.014040184
202000 0.014042693
202050 0.014042681
202100 0.014039218
202150 0.014035704
202200 0.014029138
202250 0.01402313
202300 0.01401586
202350 0.014009726
202400 0.014001464
202450 0.013994933
202500 0.013990998
202550 0.013988251
202600 0.013984228
202650 0.013982676
202700 0.013982383
202750 0.013980159
202800 0.013979538
202850 0.013976547
202900 0.013973083
202950 0.013968266
203000 0.01396035
203050 0.013950888
203100 0.013940271
203150 0.013929412
203200 0.013918155
203250 0.013905168
203300 0.013889586
203350 0.013872307
203400 0.013853286
203450 0.013834205
203500 0.013815195
203550 0.013798391
203600 0.013783722
203650 0.013769925
203700 0.013757019
203750 0.013743504
203800 0.013730412
203850 0.013719254
203900 0.013708322
203950 0.013695068
204000 0.013683186
204050 0.013672247
204100 0.01365945
204150 0.013646766
204200 0.013633887
204250 0.013617386
204300 0.013601998
204350 0.013586469
204400 0.013569946
204450 0.013553661
204500 0.013540127
204550 0.013526548
204600 0.013514671
204650 0.013502488
204700 0.013489357
204750 0.013473096
204800 0.013453661
204850 0.013434167
204900 0.013413706
204950 0.013394293
205000 0.013377177
205050 0.013361446
205100 0.013347504
205150 0.013333777
205200 0.013318814
205250 0.013306604
205300 0.013295264
205350 0.013284115
205400 0.013272506
205450 0.013260835
205500 0.013250117
205550 0.013240223
205600 0.013230691
205650 0.013219215
205700 0.013210802
205750 0.01320443
205800 0.013200644
205850 0.013196367
205900 0.013193195
205950 0.013191565
206000 0.013190072
206050 0.013189337
206100 0.013188532
206150 0.013188408
206200 0.013186319
206250 0.013186225
206300 0.013187108
206350 0.013189591
206400 0.013192779
206450 0.013196213
206500 0.013203397
206550 0.013211692
206600 0.013220004
206650 0.0132293
206700 0.013238589
206750 0.013250205
206800 0.01326139
206850 0.013270551
206900 0.013280968
206950 0.013290935
207000 0.013301354
207050 0.013311471
207100 0.013322999
207150 0.013332482
207200 0.013343757
207250 0.013357588
207300 0.013370167
207350 0.013377894
207400 0.013384037
207450 0.013390174
207500 0.013393615
207550 0.013396605
207600 0.013398071
207650 0.013398506
207700 0.013396906
207750 0.01339485
207800 0.013393989
207850 0.013394835
207900 0.013396613
207950 0.013398302
208000 0.01340147
208050 0.013405558
208100 0.013405929
208150 0.013404663
208200 0.013403828
208250 0.013403762
208300 0.013403897
208350 0.013406764
208400 0.013411405
208450 0.013417635
208500 0.013422766
208550 0.013427776
208600 0.013433998
208650 0.013441578
208700 0.013452222
208750 0.013465552
208800 0.013480419
208850 0.013495695
208900 0.013511183
208950 0.013527612
209000 0.013543155
209050 0.013555997
209100 0.013570933
209150 0.01358703
209200 0.013602589
209250 0.013615967
209300 0.01362671
209350 0.013634846
209400 0.013642019
209450 0.013651213
209500 0.013658798
209550 0.013666701
209600 0.013671785
209650 0.013675258
209700 0.013676592
209750 0.013677401
209800 0.013677018
209850 0.013677358
209900 0.013678424
209950 0.013678193
210000 0.013683109
210050 0.01368509
210100 0.013687565
210150 0.013692554
210200 0.013697875
210250 0.013703137
210300 0.013708472
210350 0.013713604
210400 0.013720246
210450 0.013727118
210500 0.013734833
210550 0.013740879
210600 0.01374693
210650 0.013752436
210700 0.013757383
210750 0.013763451
210800 0.013772162
210850 0.01378139
210900 0.013793342
210950 0.013809247
211000 0.013825043
211050 0.013841421
211100 0.013857695
211150 0.013872378
211200 0.013886697
211250 0.013900198
211300 0.013912359
211350 0.013921402
211400 0.01393
211450 0.013938606
211500 0.01394824
211550 0.013959309
211600 0.013971717
211650 0.013983419
211700 0.013993345
211750 0.01400268
211800 0.014010121
211850 0.014014637
211900 0.014018514
211950 0.014023833
212000 0.014028785
212050 0.014034423
212100 0.014036958
212150 0.01403755
212200 0.014039917
212250 0.014042727
212300 0.014047747
212350 0.014050914
212400 0.014053919
212450 0.014055948
212500 0.014061507
212550 0.014065307
212600 0.014069602
212650 0.01407381
212700 0.01407917
212750 0.014086818
212800 0.014094418
212850 0.01410407
212900 0.014113572
212950 0.014122712
213000 0.014128642
213050 0.01413126
213100 0.01413513
213150 0.014137715
213200 0.0141397
213250 0.014141496
213300 0.014141359
213350 0.014140891
213400 0.014139723
213450 0.014137147
213500 0.014136356
213550 0.014137579
213600 0.014139761
213650 0.014142957
213700 0.014145701
213750 0.014145519
213800 0.014145681
213850 0.014144919
213900 0.014143886
213950 0.014144133
214000 0.014146741
214050 0.014153271
214100 0.014159403
214150 0.014162413
214200 0.014163848
214250 0.014163341
214300 0.014160764
214350 0.014159362
214400 0.014157586
214450 0.014159634
214500 0.014162972
214550 0.014168389
214600 0.014173758
214650 0.014178809
214700 0.01418381
214750 0.014189359
214800 0.01419467
214850 0.014198781
214900 0.014203263
214950 0.014209141
215000 0.014215526
215050 0.014222786
215100 0.014227118
215150 0.014230191
215200 0.014233417
215250 0.014238904
215300 0.014244801
215350 0.014253023
215400 0.014262988
215450 0.014274113
215500 0.014286177
215550 0.014296328
215600 0.014307202
215650 0.014318235
215700 0.014328664
215750 0.014339814
215800 0.014347578
215850 0.014354907
215900 0.014361548
215950 0.014365059
216000 0.014365906
216050 0.014368808
216100 0.014371926
216150 0.014376945
216200 0.014381747
216250 0.014386622
216300 0.014391063
216350 0.014395947
216400 0.014402364
216450 0.014409984
216500 0.014418854
216550 0.0144269
216600 0.014433718
216650 0.014441506
216700 0.014450543
216750 0.0144571
216800 0.014460702
216850 0.014462431
216900 0.014463493
216950 0.014462118
217000 0.014459788
217050 0.014457878
217100 0.014457175
217150 0.014458016
217200 0.014457626
217250 0.014459419
217300 0.014461353
217350 0.014465876
217400 0.014470499
217450 0.014474823
217500 0.014478438
217550 0.014481862
217600 0.014486555
217650 0.01449005
217700 0.014491547
217750 0.014491773
217800 0.014491381
217850 0.014491874
217900 0.014494628
217950 0.014497291
218000 0.014497366
218050 0.014495801
218100 0.014494016
218150 0.014490503
218200 0.014487396
218250 0.014483461
218300 0.014478904
218350 0.014470406
218400 0.014458142
218450 0.014442836
218500 0.014428499
218550 0.014412525
218600 0.014394597
218650 0.014376078
218700 0.01435752
218750 0.014337957
218800 0.014320554
218850 0.014302804
218900 0.014285785
218950 0.014270258
219000 0.014257204
219050 0.014246023
219100 0.014237157
219150 0.014231014
219200 0.014225413
219250 0.01421854
219300 0.014209605
219350 0.014197495
219400 0.014185935
219450 0.014175678
219500 0.014163331
219550 0.014150769
219600 0.014135996
219650 0.01412183
219700 0.014110945
219750 0.014101991
219800 0.014095764
219850 0.014086953
219900 0.014077681
219950 0.014070795
220000 0.014064009
220050 0.01405533
220100 0.014045936
220150 0.014038132
220200 0.014031632
220250 0.014027497
220300 0.01402315
220350 0.014019667
220400 0.014015832
220450 0.014012268
220500 0.014008715
220550 0.014007468
220600 0.014007258
220650 0.014006492
220700 0.014007599
220750 0.014009995
220800 0.014014864
220850 0.014020833
220900 0.014025998
220950 0.014030825
221000 0.014037894
221050 0.014046417
221100 0.014059427
221150 0.014071844
221200 0.014086515
221250 0.014099686
221300 0.014111959
221350 0.014122181
221400 0.014132515
221450 0.014145699
221500 0.01416171
221550 0.014178839
221600 0.014196205
221650 0.014214693
221700 0.014229248
221750 0.014242745
221800 0.014255552
221850 0.014267659
221900 0.01428056
221950 0.014293782
222000 0.014305124
222050 0.014316412
222100 0.014328052
222150 0.014341165
222200 0.014354157
222250 0.014368634
222300 0.014381246
222350 0.014390707
222400 0.014396878
222450 0.014402005
222500 0.014405376
222550 0.014407736
222600 0.014410431
222650 0.014412759
222700 0.014415677
222750 0.014417568
222800 0.014421282
222850 0.01442407
222900 0.014426668
222950 0.014428853
223000 0.014431112
223050 0.014430425
223100 0.014425451
223150 0.014417283
223200 0.014408116
223250 0.014397423
223300 0.014383702
223350 0.014366651
223400 0.014347503
223450 0.01432697
223500 0.014305275
223550 0.014283637
223600 0.014263197
223650 0.014242542
223700 0.014222733
223750 0.014205897
223800 0.014189262
223850 0.014173806
223900 0.014160931
223950 0.014150351
224000 0.014142281
224050 0.014134708
224100 0.014126098
224150 0.014116631
224200 0.014107486
224250 0.014098129
224300 0.014090009
224350 0.014082937
224400 0.014080405
224450 0.014078672
224500 0.01407646
224550 0.014075162
224600 0.01407595
224650 0.014076827
224700 0.014075707
224750 0.014077695
224800 0.014080309
224850 0.014084297
224900 0.014089393
224950 0.014094622
225000 0.014102622
225050 0.01411331
225100 0.014127199
225150 0.014140899
225200 0.014153754
225250 0.014167778
225300 0.014183689
225350 0.014202844
225400 0.014222935
225450 0.014243425
225500 0.014267636
225550 0.01429454
225600 0.014320385
225650 0.014345625
225700 0.01436856
225750 0.014389398
225800 0.014406012
225850 0.014421931
225900 0.014434516
225950 0.014444441
226000 0.014453201
226050 0.014460707
226100 0.014468594
226150 0.014475972
226200 0.014482644
226250 0.014489738
226300 0.014496676
226350 0.014503873
226400 0.014511427
226450 0.014518051
226500 0.014524064
226550 0.014529053
226600 0.01453485
226650 0.014540804
226700 0.014545262
226750 0.014552045
226800 0.014558017
226850 0.014564857
226900 0.014572258
226950 0.014579684
227000 0.014584189
227050 0.014585699
227100 0.014587494
227150 0.014589458
227200 0.014593542
227250 0.014598438
227300 0.014603292
227350 0.014609433
227400 0.014612903
227450 0.014615535
227500 0.014619044
227550 0.014622074
227600 0.014625869
227650 0.014627313
227700 0.014628283
227750 0.014627487
227800 0.014628674
227850 0.014632445
227900 0.014636514
227950 0.014642705
228000 0.014648363
228050 0.014655811
228100 0.014664601
228150 0.014671169
228200 0.014678737
228250 0.014685143
228300 0.014690869
228350 0.014696829
228400 0.01469995
228450 0.014705023
228500 0.014710827
228550 0.014717487
228600 0.014724717
228650 0.01473173
228700 0.014744557
228750 0.014755224
228800 0.014766528
228850 0.014775397
228900 0.014784448
228950 0.014797677
229000 0.014814706
229050 0.014834026
229100 0.014852203
229150 0.014869825
229200 0.014884887
229250 0.01489682
229300 0.014909816
229350 0.014927034
229400 0.014944212
229450 0.014961882
229500 0.014978114
229550 0.014993709
229600 0.015008362
229650 0.015022982
229700 0.015039872
229750 0.015060577
229800 0.015081685
229850 0.015101043
229900 0.015116794
229950 0.015134462
230000 0.015152472
230050 0.015170781
230100 0.015188553
230150 0.015206988
230200 0.015224332
230250 0.015240818
230300 0.015257189
230350 0.015273318
230400 0.01529051
230450 0.015308058
230500 0.015323166
230550 0.015333387
230600 0.015343873
230650 0.015354667
230700 0.015362478
230750 0.015370523
230800 0.015377852
230850 0.015385348
230900 0.015392583
230950 0.015400837
231000 0.015411758
231050 0.015426882
231100 0.015445129
231150 0.015465206
231200 0.015485047
231250 0.015501485
231300 0.015517553
231350 0.015533363
231400 0.015549567
231450 0.015563573
231500 0.015577628
231550 0.015590789
231600 0.015604161
231650 0.01561766
231700 0.01563063
231750 0.015642642
231800 0.015653777
231850 0.015667058
231900 0.01567981
231950 0.015691567
232000 0.015702621
232050 0.015714286
232100 0.015725897
232150 0.015736826
232200 0.015747179
232250 0.015758552
232300 0.015769456
232350 0.015778398
232400 0.015788276
232450 0.015796905
232500 0.015804995
232550 0.015813584
232600 0.015821008
232650 0.015830882
232700 0.01584372
232750 0.015857159
232800 0.015870574
232850 0.015882543
232900 0.015892994
232950 0.015903031
233000 0.015912615
233050 0.015919917
233100 0.015927076
233150 0.015934765
233200 0.015945107
233250 0.015956322
233300 0.015964217
233350 0.015971537
233400 0.015973646
233450 0.015974675
233500 0.015971816
233550 0.015968782
233600 0.015966168
233650 0.015966306
233700 0.01596721
233750 0.015967588
233800 0.015967968
233850 0.015967769
233900 0.015969258
233950 0.015970256
234000 0.015971095
234050 0.015971176
234100 0.015972773
234150 0.015972149
234200 0.015974167
234250 0.015974292
234300 0.015972988
234350 0.015970536
234400 0.015965217
234450 0.015959561
234500 0.015953257
234550 0.015946607
234600 0.015937772
234650 0.015931531
234700 0.01592791
234750 0.015926335
234800 0.015927616
234850 0.015927433
234900 0.015926231
234950 0.015925056
235000 0.015925589
235050 0.015925641
235100 0.015926118
235150 0.015926956
235200 0.015927206
235250 0.015928565
235300 0.015930633
235350 0.015929581
235400 0.015928967
235450 0.015928331
235500 0.015931093
235550 0.015934457
235600 0.015939076
235650 0.015944482
235700 0.015946959
235750 0.015945699
235800 0.015945738
235850 0.015942158
235900 0.015938959
235950 0.015936281
236000 0.015935715
236050 0.015935863
236100 0.015937929
236150 0.015938301
236200 0.015939304
236250 0.015935979
236300 0.015933763
236350 0.015928524
236400 0.015923665
236450 0.015916964
236500 0.015909323
236550 0.015899402
236600 0.015886843
236650 0.015874142
236700 0.015859303
236750 0.015840592
236800 0.01582414
236850 0.015810318
236900 0.015796674
236950 0.015785028
237000 0.015774532
237050 0.015765085
237100 0.015754077
237150 0.015739152
237200 0.015723999
237250 0.015707074
237300 0.015691465
237350 0.01567733
237400 0.015661554
237450 0.015645188
237500 0.015626676
237550 0.015604039
237600 0.01558524
237650 0.015566478
237700 0.015549553
237750 0.015528595
237800 0.015507942
237850 0.015488904
237900 0.015469224
237950 0.01544934
238000 0.015431274
238050 0.015412598
238100 0.015395409
238150 0.015385119
238200 0.01537499
238250 0.015366238
238300 0.015355655
238350 0.015343582
238400 0.015331546
238450 0.015321341
238500 0.015310271
238550 0.015301977
238600 0.015289968
238650 0.015276957
238700 0.015260907
238750 0.015245107
238800 0.015227964
238850 0.015211298
238900 0.015197466
238950 0.015180994
239000 0.015165499
239050 0.015152458
239100 0.015137957
239150 0.015122559
239200 0.015107685
239250 0.015093596
239300 0.015080178
239350 0.015066483
239400 0.015051398
239450 0.015034746
239500 0.015017695
239550 0.015000538
239600 0.014984443
239650 0.014969519
239700 0.014955459
239750 0.014939234
239800 0.014922754
239850 0.014902913
239900 0.014886483
239950 0.014873012
240000 0.01486212
240050 0.014854453
240100 0.014849605
240150 0.014845618
240200 0.014842853
240250 0.014838514
240300 0.014836244
240350 0.014834394
240400 0.014831752
240450 0.014829766
240500 0.014827372
240550 0.014821783
240600 0.014814682
240650 0.014809224
240700 0.014802359
240750 0.014795939
240800 0.014790427
240850 0.014781197
240900 0.014770432
240950 0.01475821
241000 0.014747434
241050 0.014737672
241100 0.014727822
241150 0.014719818
241200 0.014710893
241250 0.014700542
241300 0.014692185
241350 0.014685639
241400 0.014682124
241450 0.014680461
241500 0.014680544
241550 0.014682358
241600 0.014680233
241650 0.014678909
241700 0.014677101
241750 0.014671833
241800 0.01466941
241850 0.014668083
241900 0.014668956
241950 0.014671259
242000 0.014676578
242050 0.014679813
242100 0.014683218
242150 0.014688034
242200 0.014693282
242250 0.014700331
242300 0.014707
242350 0.014713651
242400 0.014718577
242450 0.014720585
242500 0.01472145
242550 0.014723491
242600 0.014724234
242650 0.014725469
242700 0.014724137
242750 0.014722763
242800 0.01471739
242850 0.014711758
242900 0.014704312
242950 0.014694795
243000 0.014685091
243050 0.014672334
243100 0.014660225
243150 0.014646965
243200 0.014632515
243250 0.014616239
243300 0.014600422
243350 0.014583997
243400 0.014569994
243450 0.014555813
243500 0.014546058
243550 0.014536191
243600 0.014530508
243650 0.014526249
243700 0.014524549
243750 0.014522368
243800 0.014522347
243850 0.014521834
243900 0.014520689
243950 0.014519798
244000 0.014518461
244050 0.014519493
244100 0.014522163
244150 0.01452292
244200 0.014521163
244250 0.014519678
244300 0.01451666
244350 0.014513717
244400 0.014511643
244450 0.014509466
244500 0.014506749
244550 0.014504398
244600 0.014503046
244650 0.014503057
244700 0.014501417
244750 0.014498835
244800 0.014496102
244850 0.014491905
244900 0.014487286
244950 0.014480213
245000 0.014470046
245050 0.014461538
245100 0.014453087
245150 0.014443986
245200 0.014433681
245250 0.014420362
245300 0.014408514
245350 0.014396626
245400 0.01438701
245450 0.014375776
245500 0.014363716
245550 0.014353005
245600 0.014344139
245650 0.01433827
245700 0.014334241
245750 0.014332766
245800 0.014332999
245850 0.014335212
245900 0.014336338
245950 0.014336136
246000 0.01433605
246050 0.014333698
246100 0.014329833
246150 0.014327229
246200 0.014324654
246250 0.014318245
246300 0.014314846
246350 0.014312419
246400 0.014311558
246450 0.014309086
246500 0.014307779
246550 0.014306534
246600 0.014308348
246650 0.014309845
246700 0.014312894
246750 0.014318104
246800 0.014322666
246850 0.01432466
246900 0.014326759
246950 0.014323934
247000 0.014322802
247050 0.014319818
247100 0.014317148
247150 0.014313479
247200 0.014308741
247250 0.014302487
247300 0.014296488
247350 0.014293672
247400 0.014293628
247450 0.014292744
247500 0.014291697
247550 0.014290324
247600 0.014284946
247650 0.014277871
247700 0.014273022
247750 0.014267157
247800 0.014261472
247850 0.014252754
247900 0.01424446
247950 0.01423724
248000 0.014231914
248050 0.014225754
248100 0.014221592
248150 0.01421669
248200 0.014210891
248250 0.01420673
248300 0.014201395
248350 0.014192351
248400 0.014183342
248450 0.014174867
248500 0.01416545
248550 0.014157395
248600 0.014149532
248650 0.014140795
248700 0.014130946
248750 0.014120955
248800 0.014110961
248850 0.014103306
248900 0.014096439
248950 0.014088975
249000 0.014079576
249050 0.014068015
249100 0.014053356
249150 0.014035015
249200 0.014013103
249250 0.013993099
249300 0.01397649
249350 0.013962987
249400 0.013951409
249450 0.013940741
249500 0.013932509
249550 0.013927926
249600 0.013925688
249650 0.01392434
249700 0.013925324
249750 0.013928875
249800 0.013932075
249850 0.0139355
249900 0.013939281
249950 0.013942994
250000 0.01394497
250050 0.013945838
250100 0.013946847
250150 0.013945418
250200 0.013943021
250250 0.01393805
250300 0.013933795
250350 0.013928715
250400 0.013924207
250450 0.013919559
250500 0.013912097
250550 0.013904712
250600 0.013901014
250650 0.013898839
250700 0.013895928
250750 0.013891654
250800 0.013886377
250850 0.013881486
250900 0.0138773
250950 0.013874351
251000 0.01387365
251050 0.013877068
251100 0.013884261
251150 0.013893308
251200 0.013902101
251250 0.013910994
251300 0.013920206
251350 0.013928297
251400 0.013938342
251450 0.013950678
251500 0.013961676
251550 0.013973609
251600 0.01398623
251650 0.014000371
251700 0.014012144
251750 0.014024892
251800 0.014035419
251850 0.014043013
251900 0.014049573
251950 0.014053711
252000 0.014059946
252050 0.014064097
252100 0.014069081
252150 0.014075188
252200 0.014081896
252250 0.014090124
252300 0.014101307
252350 0.014110974
252400 0.014118231
252450 0.01412517
252500 0.014129391
252550 0.014133468
252600 0.014139456
252650 0.014145605
252700 0.014150048
252750 0.014158052
252800 0.014164614
252850 0.014171785
252900 0.01417835
252950 0.014183758
253000 0.014189551
253050 0.014194854
253100 0.01420133
253150 0.014210891
253200 0.014221877
253250 0.014233935
253300 0.014245954
253350 0.014254774
253400 0.014263853
253450 0.014271009
253500 0.014277813
253550 0.014283144
253600 0.014286526
253650 0.014291221
253700 0.014294004
253750 0.014300788
253800 0.014304424
253850 0.014308785
253900 0.014311811
253950 0.014315056
254000 0.014315791
254050 0.014315826
254100 0.014313261
254150 0.014312105
254200 0.014308705
254250 0.014304794
254300 0.014300119
254350 0.014295357
254400 0.014291621
254450 0.01429036
254500 0.014290332
254550 0.014291135
254600 0.014292375
254650 0.014291624
254700 0.014290239
254750 0.014286553
254800 0.01428078
254850 0.014275477
254900 0.014269212
254950 0.014259894
255000 0.01425091
255050 0.014244503
255100 0.014239943
255150 0.014232893
255200 0.014227506
255250 0.014223182
255300 0.014220416
255350 0.014219468
255400 0.014216315
255450 0.014214834
255500 0.014215328
255550 0.01421432
255600 0.014213143
255650 0.014213386
255700 0.014213541
255750 0.014213618
255800 0.014213874
255850 0.014213514
255900 0.014215642
255950 0.014215724
256000 0.014214418
256050 0.014213567
256100 0.01421451
256150 0.014217755
256200 0.014219254
256250 0.014217919
256300 0.014213507
256350 0.014206667
256400 0.014195656
256450 0.014186037
256500 0.014178149
256550 0.014171231
256600 0.014164433
256650 0.014155798
256700 0.014145363
256750 0.014134218
256800 0.014126746
256850 0.014118538
256900 0.0141103
256950 0.014104076
257000 0.014096876
257050 0.014088136
257100 0.014078161
257150 0.014068814
257200 0.014060392
257250 0.014051433
257300 0.014043201
257350 0.014032084
257400 0.014021435
257450 0.014011527
257500 0.013999782
257550 0.013985648
257600 0.01397236
257650 0.013956388
257700 0.013935805
257750 0.01391298
257800 0.013888648
257850 0.013863597
257900 0.013840765
257950 0.013817708
258000 0.013793026
258050 0.013767837
258100 0.013742302
258150 0.013714165
258200 0.013689285
258250 0.013667038
258300 0.013645957
258350 0.013626976
258400 0.013609042
258450 0.013595439
258500 0.013583841
258550 0.013571452
258600 0.01355806
258650 0.013545272
258700 0.013533124
258750 0.013522397
258800 0.013512788
258850 0.013504327
258900 0.01349862
258950 0.013495156
259000 0.01349344
259050 0.013491312
259100 0.013487813
259150 0.013484774
259200 0.013481315
259250 0.013478305
259300 0.01347621
259350 0.013474665
259400 0.013475347
259450 0.013475077
259500 0.013475829
259550 0.013475004
259600 0.013472959
259650 0.013469832
259700 0.013467159
259750 0.013464589
259800 0.01346214
259850 0.01345601
259900 0.013449684
259950 0.01344276
260000 0.013435095
260050 0.013428821
260100 0.013422964
260150 0.013416515
260200 0.01340809
260250 0.013399519
260300 0.013390569
260350 0.013382354
260400 0.013373241
260450 0.013365272
260500 0.013358431
260550 0.013351178
260600 0.013342088
260650 0.013330917
260700 0.013317275
260750 0.013305696
260800 0.013296253
260850 0.013290257
260900 0.013283168
260950 0.01327748
261000 0.013268049
261050 0.013256548
261100 0.013244729
261150 0.013231756
261200 0.013221216
261250 0.013214402
261300 0.013207386
261350 0.013200793
261400 0.013192817
261450 0.013188065
261500 0.013182828
261550 0.013176855
261600 0.013170521
261650 0.013163376
261700 0.013157469
261750 0.013150016
261800 0.013145134
261850 0.013142146
261900 0.013140461
261950 0.013139821
262000 0.013138205
262050 0.013135423
262100 0.013130979
262150 0.013127789
262200 0.013126554
262250 0.013124978
262300 0.013124527
262350 0.013122928
262400 0.013117232
262450 0.013111909
262500 0.013106869
262550 0.013102154
262600 0.013099086
262650 0.013097528
262700 0.013095822
262750 0.013094415
262800 0.013091998
262850 0.013089003
262900 0.013087072
262950 0.013086643
263000 0.01308815
263050 0.013090796
263100 0.013093496
263150 0.013096745
263200 0.013098991
263250 0.013102505
263300 0.013105198
263350 0.013106542
263400 0.013110896
263450 0.013115962
263500 0.013120373
263550 0.013125482
263600 0.013133181
263650 0.013138628
263700 0.013145124
263750 0.013150742
263800 0.013154647
263850 0.013158779
263900 0.013160834
263950 0.01316262
264000 0.013164796
264050 0.013169234
264100 0.013174478
264150 0.013180911
264200 0.013187492
264250 0.013192528
264300 0.013197652
264350 0.013202123
264400 0.013206833
264450 0.013211251
264500 0.013217679
264550 0.013225845
264600 0.013231732
264650 0.013237859
264700 0.013242387
264750 0.013249804
264800 0.013257913
264850 0.01326636
264900 0.013272436
264950 0.013274677
265000 0.013275032
265050 0.013273614
265100 0.013276162
265150 0.013279437
265200 0.013285624
265250 0.013294105
265300 0.013303914
265350 0.013313521
265400 0.0133225
265450 0.013330465
265500 0.013341304
265550 0.013351373
265600 0.013357965
265650 0.013362396
265700 0.013363491
265750 0.013366355
265800 0.013370535
265850 0.013373614
265900 0.013378404
265950 0.013384165
266000 0.013393167
266050 0.013401206
266100 0.013410494
266150 0.013417972
266200 0.013422912
266250 0.013430448
266300 0.013436613
266350 0.013443591
266400 0.013451054
266450 0.013457328
266500 0.013464433
266550 0.013473513
266600 0.013486104
266650 0.013499522
266700 0.013514218
266750 0.01352766
266800 0.013541593
266850 0.013554394
266900 0.01356633
266950 0.013576719
267000 0.013586097
267050 0.013593211
267100 0.013600159
267150 0.013606579
267200 0.0136136
267250 0.0136234
267300 0.013635373
267350 0.01364771
267400 0.013660634
267450 0.013675554
267500 0.013690991
267550 0.013704093
267600 0.013716336
267650 0.013727093
267700 0.013736979
267750 0.0137487
267800 0.013760464
267850 0.013774038
267900 0.013788678
267950 0.013806974
268000 0.013825854
268050 0.013844722
268100 0.013861809
268150 0.013879627
268200 0.013896605
268250 0.013908369
268300 0.013920393
268350 0.013931982
268400 0.013944158
268450 0.013962535
268500 0.013981153
268550 0.014000212
268600 0.014019814
268650 0.014039903
268700 0.014059845
268750 0.014080447
268800 0.014099294
268850 0.014116884
268900 0.014133862
268950 0.014153025
269000 0.014170195
269050 0.014183848
269100 0.014195342
269150 0.01420532
269200 0.014214614
269250 0.01422632
269300 0.014240627
269350 0.014254592
269400 0.014266449
269450 0.014277334
269500 0.014288062
269550 0.014296475
269600 0.014302147
269650 0.014305033
269700 0.014308254
269750 0.014313562
269800 0.014318471
269850 0.014324176
269900 0.014329851
269950 0.014334459
270000 0.014339308
270050 0.014341097
270100 0.014339822
270150 0.014338288
270200 0.014338249
270250 0.014339152
270300 0.014339361
270350 0.014337718
270400 0.01433663
270450 0.014336528
270500 0.014335097
270550 0.014334004
270600 0.014334727
270650 0.01433508
270700 0.01433385
270750 0.014330659
270800 0.014327571
270850 0.014324604
270900 0.014321361
270950 0.014320361
271000 0.014320198
271050 0.01432093
271100 0.01432486
271150 0.014329838
271200 0.014330325
271250 0.01432961
271300 0.014326951
271350 0.014324569
271400 0.014323536
271450 0.014324257
271500 0.014324932
271550 0.014325722
271600 0.014326827
271650 0.014328006
271700 0.014329681
271750 0.014332167
271800 0.014333182
271850 0.014334883
271900 0.014337992
271950 0.014343149
272000 0.01434678
272050 0.014352
272100 0.014356155
272150 0.014360852
272200 0.014367621
272250 0.014375472
272300 0.014382085
272350 0.014386273
272400 0.014387786
272450 0.014390082
272500 0.014393843
272550 0.014397067
272600 0.014397462
272650 0.014397212
272700 0.014394964
272750 0.014392634
272800 0.014391817
272850 0.014393024
272900 0.014395081
272950 0.014401113
273000 0.014408906
273050 0.014418556
273100 0.014431148
273150 0.014441434
273200 0.014451563
273250 0.014462102
273300 0.014473594
273350 0.014486252
273400 0.014497771
273450 0.014508304
273500 0.014518803
273550 0.014528117
273600 0.014536991
273650 0.014549319
273700 0.014560689
273750 0.014570385
273800 0.014577958
273850 0.01458324
273900 0.014586938
273950 0.014593187
274000 0.014599488
274050 0.014607068
274100 0.014611851
274150 0.014617807
274200 0.014622862
274250 0.014629938
274300 0.014635147
274350 0.014642572
274400 0.014650723
274450 0.014660104
274500 0.014668105
274550 0.014675622
274600 0.014684062
274650 0.014692656
274700 0.014703341
274750 0.014713535
274800 0.014720913
274850 0.014730687
274900 0.014739325
274950 0.014751191
275000 0.014763856
275050 0.014777045
275100 0.01479251
275150 0.01481089
275200 0.014828688
275250 0.014844216
275300 0.014859899
275350 0.014874788
275400 0.014885908
275450 0.014895539
275500 0.014905194
275550 0.014915256
275600 0.014923669
275650 0.014931594
275700 0.014938831
275750 0.014944648
275800 0.014948179
275850 0.014952538
275900 0.014953875
275950 0.014956432
276000 0.014960579
276050 0.014965809
276100 0.014968488
276150 0.014972226
276200 0.014973461
276250 0.014973788
276300 0.014969694
276350 0.014961727
276400 0.014953737
276450 0.01494339
276500 0.014932814
276550 0.014921728
276600 0.014907719
276650 0.01489221
276700 0.014874387
276750 0.014852878
276800 0.014831689
276850 0.014808732
276900 0.014783768
276950 0.014759355
277000 0.014736306
277050 0.01471185
277100 0.014686458
277150 0.014660905
277200 0.014636387
277250 0.014610631
277300 0.014585563
277350 0.014561755
277400 0.014539228
277450 0.014521946
277500 0.014505264
277550 0.014488406
277600 0.014474233
277650 0.014461056
277700 0.014450636
277750 0.014443823
277800 0.014438954
277850 0.014432914
277900 0.014427755
277950 0.014424969
278000 0.014419685
278050 0.014413853
278100 0.014411808
278150 0.014408377
278200 0.014406412
278250 0.014404175
278300 0.014401201
278350 0.014398237
278400 0.014395104
278450 0.014389114
278500 0.014383799
278550 0.014380011
278600 0.014374488
278650 0.014369894
278700 0.01436648
278750 0.01436589
278800 0.01436519
278850 0.014365998
278900 0.01436822
278950 0.014370849
279000 0.014374786
279050 0.014377494
279100 0.014380977
279150 0.01438595
279200 0.014391847
279250 0.014400345
279300 0.014408412
279350 0.014417023
279400 0.014425655
279450 0.014431737
279500 0.014437341
279550 0.014443971
279600 0.014452259
279650 0.014460265
279700 0.014468655
279750 0.014476616
279800 0.014486568
279850 0.014499302
279900 0.014512128
279950 0.014524175
280000 0.014537206
280050 0.014550062
280100 0.014561977
280150 0.014575722
280200 0.014589697
280250 0.014603898
280300 0.014617383
280350 0.014628638
280400 0.01463774
280450 0.014647021
280500 0.014655876
280550 0.014666605
280600 0.014675198
280650 0.014681817
280700 0.01469028
280750 0.014695791
280800 0.014700324
280850 0.014703369
280900 0.014703704
280950 0.014704757
281000 0.01470751
281050 0.014709722
281100 0.014713442
281150 0.014719595
281200 0.014726912
281250 0.014735827
281300 0.014745416
281350 0.014753183
281400 0.014757341
281450 0.014760573
281500 0.014759696
281550 0.014759374
281600 0.014758646
281650 0.014757954
281700 0.014753651
281750 0.014750946
281800 0.01474599
281850 0.014742804
281900 0.014739625
281950 0.01473675
282000 0.014734079
282050 0.014734169
282100 0.014732307
282150 0.014733562
282200 0.014734427
282250 0.014737017
282300 0.014737174
282350 0.014737547
282400 0.01473762
282450 0.014736901
282500 0.014734651
282550 0.014731444
282600 0.014727494
282650 0.014725769
282700 0.014724198
282750 0.014722978
282800 0.014720577
282850 0.014719586
282900 0.014717331
282950 0.014718378
283000 0.01471875
283050 0.01472055
283100 0.014721291
283150 0.014721308
283200 0.014719914
283250 0.014716163
283300 0.014711328
283350 0.014706267
283400 0.014700804
283450 0.014694242
283500 0.014687434
283550 0.014678414
283600 0.014669227
283650 0.014657808
283700 0.014642536
283750 0.014626774
283800 0.014609178
283850 0.014591627
283900 0.014568834
283950 0.014545619
284000 0.014522704
284050 0.014499465
284100 0.01447887
284150 0.014457634
284200 0.01443927
284250 0.014423143
284300 0.01440792
284350 0.014392023
284400 0.014374556
284450 0.014356762
284500 0.014342695
284550 0.014329583
284600 0.014316288
284650 0.01430401
284700 0.014290975
284750 0.014276309
284800 0.014263138
284850 0.014252137
284900 0.014242285
284950 0.014236294
285000 0.014228079
285050 0.014218272
285100 0.014206627
285150 0.014195374
285200 0.014185207
285250 0.014175036
285300 0.014164925
285350 0.014153794
285400 0.014143965
285450 0.014133182
285500 0.01412327
285550 0.01411482
285600 0.01410771
285650 0.014100802
285700 0.014093684
285750 0.014087551
285800 0.014081464
285850 0.014076443
285900 0.014073164
285950 0.014069736
286000 0.014068159
286050 0.014066949
286100 0.014068013
286150 0.014069015
286200 0.014070882
286250 0.014072975
286300 0.014072843
286350 0.014072995
286400 0.01407175
286450 0.014069031
286500 0.014066419
286550 0.014065669
286600 0.014064918
286650 0.014067978
286700 0.014071188
286750 0.014074594
286800 0.014078583
286850 0.014082961
286900 0.014087445
286950 0.014091163
287000 0.014096844
287050 0.014103073
287100 0.014108207
287150 0.014112716
287200 0.014118048
287250 0.014122256
287300 0.014127677
287350 0.014134138
287400 0.014137522
287450 0.014137931
287500 0.014135068
287550 0.014133553
287600 0.014132548
287650 0.01413377
287700 0.014135718
287750 0.014137341
287800 0.014138657
287850 0.014138044
287900 0.014138079
287950 0.014141177
288000 0.014144844
288050 0.014148344
288100 0.014153169
288150 0.014157722
288200 0.014163214
288250 0.01416878
288300 0.014173895
288350 0.014177612
288400 0.014179385
288450 0.014182034
288500 0.014184492
288550 0.014189437
288600 0.014191767
288650 0.014193748
288700 0.014194496
288750 0.014194314
288800 0.014194515
288850 0.014195044
288900 0.014193923
288950 0.014192682
289000 0.014195415
289050 0.014196304
289100 0.014197331
289150 0.014199524
289200 0.014201724
289250 0.014205126
289300 0.014209825
289350 0.014213698
289400 0.014218371
289450 0.014220107
289500 0.014221269
289550 0.014223325
289600 0.014221742
289650 0.014217991
289700 0.014211328
289750 0.014203447
289800 0.014195006
289850 0.014185941
289900 0.014177429
289950 0.014172057
290000 0.014169033
290050 0.014167342
290100 0.01416767
290150 0.014169771
290200 0.014172587
290250 0.01417584
290300 0.01417916
290350 0.014185129
290400 0.014192814
290450 0.014203251
290500 0.014213461
290550 0.014225419
290600 0.01423892
290650 0.014251282
290700 0.014261691
290750 0.014271612
290800 0.014282239
290850 0.014293194
290900 0.014302871
290950 0.014310998
291000 0.014323777
291050 0.014336915
291100 0.014351985
291150 0.014365909
291200 0.014381514
291250 0.014395694
291300 0.014412225
291350 0.014427549
291400 0.014440576
291450 0.014453781
291500 0.014466332
291550 0.014475411
291600 0.014484076
291650 0.014491717
291700 0.014495625
291750 0.014499288
291800 0.014501705
291850 0.014505499
291900 0.014507504
291950 0.014511267
292000 0.014510992
292050 0.014511828
292100 0.014511666
292150 0.014509919
292200 0.014506451
292250 0.014502484
292300 0.014494207
292350 0.01448401
292400 0.014474815
292450 0.014465629
292500 0.01445627
292550 0.014447416
292600 0.014441824
292650 0.014436711
292700 0.014432023
292750 0.01442665
292800 0.014420125
292850 0.014412723
292900 0.014403809
292950 0.014397261
293000 0.014392901
293050 0.014387802
293100 0.014384781
293150 0.014383078
293200 0.014382151
293250 0.014380237
293300 0.014378292
293350 0.014376543
293400 0.014373312
293450 0.014372534
293500 0.01437184
293550 0.014370957
293600 0.014371101
293650 0.014370848
293700 0.014369628
293750 0.014369439
293800 0.014371283
293850 0.0143736
293900 0.014377254
293950 0.014384061
294000 0.014388824
294050 0.014394493
294100 0.014398212
294150 0.014399379
294200 0.014400024
294250 0.014396979
294300 0.014397005
294350 0.014398072
294400 0.014399571
294450 0.014404687
294500 0.014410293
294550 0.014417079
294600 0.014424268
294650 0.014430855
294700 0.014438524
294750 0.014445555
294800 0.014456243
294850 0.014468372
294900 0.014480077
294950 0.014489519
295000 0.014499952
295050 0.01450882
295100 0.014521788
295150 0.014532705
295200 0.014541873
295250 0.014554141
295300 0.014565747
295350 0.014578175
295400 0.014591484
295450 0.014603761
295500 0.014616325
295550 0.014628277
295600 0.014641401
295650 0.014656469
295700 0.014670703
295750 0.014683869
295800 0.014695967
295850 0.014707154
295900 0.014716526
295950 0.014726014
296000 0.01473537
296050 0.014743905
296100 0.01474953
296150 0.014753192
296200 0.014758207
296250 0.014759722
296300 0.014762021
296350 0.014765007
296400 0.014768591
296450 0.01477283
296500 0.014775707
296550 0.014777315
296600 0.014779087
296650 0.014778501
296700 0.014775349
296750 0.014774078
296800 0.01477386
296850 0.014775592
296900 0.014777931
296950 0.014781401
297000 0.014785601
297050 0.014790598
297100 0.014794565
297150 0.014795346
297200 0.014795199
297250 0.014794393
297300 0.014795873
297350 0.014797102
297400 0.014798573
297450 0.014799553
297500 0.014800361
297550 0.01480178
297600 0.01480226
297650 0.014801349
297700 0.01479634
297750 0.014792077
297800 0.014788171
297850 0.014782125
297900 0.014776136
297950 0.014770124
298000 0.014763653
298050 0.014761144
298100 0.014759675
298150 0.014759657
298200 0.014762515
298250 0.01476277
298300 0.014761225
298350 0.014757278
298400 0.014752803
298450 0.014749714
298500 0.014747378
298550 0.014746503
298600 0.01474914
298650 0.014755806
298700 0.014762379
298750 0.014771356
298800 0.014779563
298850 0.014786881
298900 0.014791587
298950 0.014794478
299000 0.014797468
299050 0.014799445
299100 0.014799015
299150 0.01479912
299200 0.014796521
299250 0.014791664
299300 0.014785157
299350 0.014778303
299400 0.014771214
299450 0.014765176
299500 0.014759166
299550 0.014752838
299600 0.014743073
299650 0.014733755
299700 0.014724287
299750 0.014716781
299800 0.014714809
299850 0.014714636
299900 0.014717032
299950 0.014720085
300000 0.014725094
300050 0.014730126
300100 0.014734517
300150 0.014735763
300200 0.01473544
300250 0.014733074
300300 0.01472947
300350 0.014726753
300400 0.014722115
300450 0.014718446
300500 0.014715513
300550 0.014712633
300600 0.014711128
300650 0.014708646
300700 0.014704283
300750 0.014699861
300800 0.014693996
300850 0.014689057
300900 0.014686933
300950 0.014684364
301000 0.014680099
301050 0.014678035
301100 0.014674029
301150 0.014670327
301200 0.014667711
301250 0.01466649
301300 0.014663737
301350 0.014661155
301400 0.014660347
301450 0.01466058
301500 0.014659621
301550 0.01465843
301600 0.01465788
301650 0.014655217
301700 0.014652501
301750 0.014650484
301800 0.014647143
301850 0.014644111
301900 0.014640278
301950 0.014638123
302000 0.014636894
302050 0.014634236
302100 0.014631898
302150 0.01463024
302200 0.01462931
302250 0.014632888
302300 0.014638278
302350 0.01464464
302400 0.014652525
302450 0.014659883
302500 0.014668954
302550 0.014678282
302600 0.014682334
302650 0.014686873
302700 0.014689505
302750 0.014695472
302800 0.01470291
302850 0.014711055
302900 0.01472157
302950 0.014735449
303000 0.014750149
303050 0.014767025
303100 0.014780231
303150 0.014794332
303200 0.014807442
303250 0.014818903
303300 0.014828173
303350 0.014835251
303400 0.014842747
303450 0.014849731
303500 0.014855353
303550 0.014861665
303600 0.014869072
303650 0.014873965
303700 0.014880104
303750 0.014884971
303800 0.014885929
303850 0.014888562
303900 0.014889068
303950 0.014888709
304000 0.014885861
304050 0.014880615
304100 0.01487117
304150 0.014860371
304200 0.014847614
304250 0.014833424
304300 0.014819507
304350 0.014807264
304400 0.0147936
304450 0.014781293
304500 0.014770966
304550 0.014761235
304600 0.014748284
304650 0.014739036
304700 0.01472697
304750 0.014712458
304800 0.014695982
304850 0.014678335
304900 0.014661522
304950 0.014645622
305000 0.014633263
305050 0.014621487
305100 0.014611501
305150 0.014600252
305200 0.014587888
305250 0.014574503
305300 0.014561347
305350 0.014552318
305400 0.014545047
305450 0.014537405
305500 0.01452979
305550 0.014522727
305600 0.014514491
305650 0.014504721
305700 0.014493558
305750 0.014486865
305800 0.014481028
305850 0.01447723
305900 0.014476099
305950 0.014474858
306000 0.014474618
306050 0.014473469
306100 0.01446995
306150 0.014466043
306200 0.014462456
306250 0.0144599
306300 0.014459539
306350 0.014461549
306400 0.014464694
306450 0.014466181
306500 0.014468555
306550 0.014471092
306600 0.014473488
306650 0.014475526
306700 0.014475255
306750 0.014470759
306800 0.014464805
306850 0.014458923
306900 0.014449854
306950 0.014442146
307000 0.014430979
307050 0.014417271
307100 0.014404357
307150 0.014392512
307200 0.014381707
307250 0.014372019
307300 0.014366434
307350 0.014360979
307400 0.01435489
307450 0.014349735
307500 0.01434407
307550 0.014338646
307600 0.014334891
307650 0.014334626
307700 0.014336337
307750 0.01433873
307800 0.014342189
307850 0.014345472
307900 0.014349817
307950 0.014352928
308000 0.014356788
308050 0.014361003
308100 0.014364956
308150 0.014367378
308200 0.014370162
308250 0.014373733
308300 0.014378432
308350 0.014382853
308400 0.014387617
308450 0.014391263
308500 0.014396089
308550 0.014399783
308600 0.014404599
308650 0.01441261
308700 0.014422074
308750 0.014431018
308800 0.014441959
308850 0.014453189
308900 0.014460656
308950 0.01446737
309000 0.0144724
309050 0.014474991
309100 0.014477227
309150 0.014479508
309200 0.014480059
309250 0.01448264
309300 0.014482327
309350 0.014481313
309400 0.014479966
309450 0.014476224
309500 0.014472489
309550 0.014469168
309600 0.014463358
309650 0.01445816
309700 0.014455341
309750 0.014453128
309800 0.014453511
309850 0.014456251
309900 0.014458056
309950 0.014461116
310000 0.014463317
310050 0.014462851
310100 0.014462923
310150 0.014464124
310200 0.014467261
310250 0.014473651
310300 0.014481827
310350 0.014490967
310400 0.01450118
310450 0.014511104
310500 0.01452045
310550 0.014527389
310600 0.014532965
310650 0.014539346
310700 0.014546966
310750 0.014555628
310800 0.014560502
310850 0.014565886
310900 0.014571303
310950 0.014575766
311000 0.014582328
311050 0.014587799
311100 0.014592413
311150 0.014595639
311200 0.014600597
311250 0.014603742
311300 0.014605425
311350 0.01460781
311400 0.014606337
311450 0.014603958
311500 0.014600922
311550 0.014595758
311600 0.014589541
311650 0.014581308
311700 0.014571344
311750 0.014559063
311800 0.014545788
311850 0.014533626
311900 0.014522192
311950 0.014510172
312000 0.014498763
312050 0.014484045
312100 0.014471484
312150 0.014460214
312200 0.014449699
312250 0.014438127
312300 0.01442606
312350 0.014417682
312400 0.014409927
312450 0.014400873
312500 0.014393098
312550 0.014385774
312600 0.014379724
312650 0.01437375
312700 0.014368175
312750 0.0143637
312800 0.014359131
312850 0.01435433
312900 0.014351978
312950 0.014349476
313000 0.014347476
313050 0.014347723
313100 0.014345631
313150 0.014343941
313200 0.014339759
313250 0.014338582
313300 0.014335112
313350 0.014333466
313400 0.014336878
313450 0.014339959
313500 0.014343229
313550 0.014345701
313600 0.014347686
313650 0.014351116
313700 0.014355888
313750 0.014362363
313800 0.014371479
313850 0.014382518
313900 0.014394245
313950 0.014408296
314000 0.014422317
314050 0.014434367
314100 0.014445561
314150 0.014457504
314200 0.014471799
314250 0.014489216
314300 0.01450845
314350 0.014528152
314400 0.014545827
314450 0.014562247
314500 0.014577759
314550 0.014589329
314600 0.014598179
314650 0.014602996
314700 0.014606625
314750 0.01460938
314800 0.014613647
314850 0.014614442
314900 0.014613387
314950 0.014608456
315000 0.01460545
315050 0.014601683
315100 0.014601155
315150 0.01460091
315200 0.014601006
315250 0.014600742
315300 0.014599896
315350 0.014598504
315400 0.014596539
315450 0.014595336
315500 0.014592458
315550 0.014587987
315600 0.014581408
315650 0.014574249
315700 0.014569662
315750 0.01456684
315800 0.014562796
315850 0.014557347
315900 0.014552336
315950 0.014547095
316000 0.014543362
316050 0.014542422
316100 0.014542066
316150 0.014540617
316200 0.014539566
316250 0.014537892
316300 0.014538262
316350 0.014536355
316400 0.014533811
316450 0.014529368
316500 0.014524375
316550 0.014520045
316600 0.014513056
316650 0.014504463
316700 0.014494249
316750 0.014484342
316800 0.014472885
316850 0.014463625
316900 0.014453092
316950 0.0144433
317000 0.014432898
317050 0.014422702
317100 0.01441238
317150 0.014404731
317200 0.0143974
317250 0.014390558
317300 0.014384746
317350 0.014381323
317400 0.014380471
317450 0.014380112
317500 0.014382767
317550 0.014387985
317600 0.014391205
317650 0.014394006
317700 0.014396826
317750 0.014399266
317800 0.014401576
317850 0.014407135
317900 0.014412087
317950 0.014416734
318000 0.014421148
318050 0.014424705
318100 0.014430601
318150 0.014436368
318200 0.014446224
318250 0.014455124
318300 0.014464756
318350 0.014476371
318400 0.014486123
318450 0.014494765
318500 0.014500538
318550 0.014502795
318600 0.014504498
318650 0.014507491
318700 0.014511975
318750 0.014516218
318800 0.014518145
318850 0.014518283
318900 0.014517143
318950 0.014517209
319000 0.014516587
319050 0.014516335
319100 0.014514731
319150 0.014513664
319200 0.014512429
319250 0.014511159
319300 0.014508371
319350 0.014503295
319400 0.014497706
319450 0.014491912
319500 0.014486497
319550 0.014480611
319600 0.014472627
319650 0.014468138
319700 0.01446523
319750 0.014459815
319800 0.01445481
319850 0.014449499
319900 0.014445468
319950 0.014441958
320000 0.014441573
320050 0.014443073
320100 0.014444858
320150 0.014444144
320200 0.014444244
320250 0.014445904
320300 0.014448287
320350 0.014447763
320400 0.01444665
320450 0.014444833
320500 0.014442742
320550 0.014440371
320600 0.014435868
320650 0.014429937
320700 0.014422281
320750 0.014414519
320800 0.014408572
320850 0.014407426
320900 0.014406995
320950 0.014408032
321000 0.014411499
321050 0.014415995
321100 0.014419131
321150 0.014421457
321200 0.014424822
321250 0.01442785
321300 0.014431407
321350 0.014436038
321400 0.014440708
321450 0.014448435
321500 0.014458574
321550 0.014469916
321600 0.01448187
321650 0.01449469
321700 0.014510714
321750 0.014525967
321800 0.014538598
321850 0.014548839
321900 0.014558528
321950 0.014569334
322000 0.014581428
322050 0.014595043
322100 0.014609629
322150 0.014624571
322200 0.014638948
322250 0.014654744
322300 0.01467153
322350 0.014692098
322400 0.014718372
322450 0.014743371
322500 0.014769001
322550 0.014794371
322600 0.014817563
322650 0.014841689
322700 0.01486384
322750 0.014886847
322800 0.014909283
322850 0.014929778
322900 0.014949779
322950 0.014967542
323000 0.01498294
323050 0.01499573
323100 0.015008766
323150 0.015022893
323200 0.015035738
323250 0.01504848
323300 0.01506059
323350 0.015072533
323400 0.015081498
323450 0.015089043
323500 0.015095633
323550 0.015100508
323600 0.015106369
323650 0.015110853
323700 0.015113614
323750 0.015115536
323800 0.015116624
323850 0.015116229
323900 0.015113365
323950 0.015112592
324000 0.015110726
324050 0.015106716
324100 0.015101539
324150 0.015092543
324200 0.015082167
324250 0.015071643
324300 0.015059866
324350 0.015045735
324400 0.01503109
324450 0.015017912
324500 0.015002434
324550 0.014987053
324600 0.014970092
324650 0.01495109
324700 0.014930239
324750 0.014907829
324800 0.01488727
324850 0.014866406
324900 0.01484656
324950 0.014829352
325000 0.01481373
325050 0.014799439
325100 0.01478146
325150 0.014760759
325200 0.014739398
325250 0.014717681
325300 0.014696598
325350 0.014678946
325400 0.014661195
325450 0.014644495
325500 0.014627972
325550 0.014614104
325600 0.014602305
325650 0.014593744
325700 0.014582144
325750 0.014567369
325800 0.014553136
325850 0.014540957
325900 0.014531387
325950 0.014520921
326000 0.014511247
326050 0.014501491
326100 0.014490254
326150 0.014479588
326200 0.014467117
326250 0.014454698
326300 0.014438549
326350 0.014420326
326400 0.01440221
326450 0.014385303
326500 0.014367765
326550 0.014348209
326600 0.014323114
326650 0.014299585
326700 0.014278697
326750 0.014255541
326800 0.014234214
326850 0.014213035
326900 0.014193723
326950 0.01417406
327000 0.014155484
327050 0.014140184
327100 0.014126736
327150 0.014114723
327200 0.014105941
327250 0.01409769
327300 0.014091061
327350 0.014085316
327400 0.014079585
327450 0.01407176
327500 0.014062519
327550 0.014054847
327600 0.014047814
327650 0.014040701
327700 0.014031349
327750 0.014020738
327800 0.014010477
327850 0.014000367
327900 0.013988754
327950 0.013977737
328000 0.013967363
328050 0.013955402
328100 0.013944367
328150 0.013930713
328200 0.013916387
328250 0.013901944
328300 0.013887267
328350 0.013875086
328400 0.013866127
328450 0.013858296
328500 0.013848738
328550 0.013841142
328600 0.013833614
328650 0.013826497
328700 0.013819156
328750 0.013810803
328800 0.013803669
328850 0.013793191
328900 0.013783232
328950 0.013773558
329000 0.013762696
329050 0.013751311
329100 0.013739251
329150 0.013728909
329200 0.013719531
329250 0.013709976
329300 0.013702303
329350 0.013695277
329400 0.013688962
329450 0.013682346
329500 0.013674715
329550 0.013665946
329600 0.013657726
329650 0.013651029
329700 0.013646583
329750 0.0136426
329800 0.013638474
329850 0.013637365
329900 0.013634034
329950 0.013632105
330000 0.013630432
330050 0.013628156
330100 0.013628638
330150 0.013629127
330200 0.013630734
330250 0.013635188
330300 0.013638195
330350 0.013642654
330400 0.013647721
330450 0.013652805
330500 0.013655641
330550 0.013656405
330600 0.013656079
330650 0.01365682
330700 0.013658542
330750 0.013662122
330800 0.013665564
330850 0.013668562
330900 0.013670868
330950 0.013672606
331000 0.013675657
331050 0.013679801
331100 0.013683417
331150 0.013684694
331200 0.013684622
331250 0.013687635
331300 0.013690383
331350 0.013694526
331400 0.013699811
331450 0.013704142
331500 0.013709912
331550 0.013713825
331600 0.013715731
331650 0.013718753
331700 0.0137234
331750 0.013730334
331800 0.013738226
331850 0.013747172
331900 0.013756275
331950 0.013766825
332000 0.013779406
332050 0.013792769
332100 0.013805532
332150 0.013819168
332200 0.013832654
332250 0.013848018
332300 0.013865347
332350 0.013883467
332400 0.013902877
332450 0.013920399
332500 0.013935324
332550 0.013948285
332600 0.013962869
332650 0.013974726
332700 0.013986326
332750 0.013997928
332800 0.014009731
332850 0.014021511
332900 0.014031392
332950 0.014042803
333000 0.014051357
333050 0.014059585
333100 0.014067705
333150 0.014074485
333200 0.014081684
333250 0.014089823
333300 0.014099533
333350 0.014108394
333400 0.014119467
333450 0.014131102
333500 0.014143066
333550 0.014157458
333600 0.014169535
333650 0.014180449
333700 0.014191975
333750 0.014201737
333800 0.014211937
333850 0.014221235
333900 0.01422725
333950 0.014232201
334000 0.01423437
334050 0.014233969
334100 0.01423153
334150 0.014232874
334200 0.014236668
334250 0.014243256
334300 0.014252033
334350 0.014261632
334400 0.014271589
334450 0.014280749
334500 0.01428787
334550 0.014294124
334600 0.014300525
334650 0.014309604
334700 0.014319525
334750 0.014326525
334800 0.014334532
334850 0.01434146
334900 0.014346774
334950 0.014351804
335000 0.01435463
335050 0.014354308
335100 0.014353654
335150 0.014354329
335200 0.014355635
335250 0.01435448
335300 0.014350363
335350 0.014345374
335400 0.014337441
335450 0.014328856
335500 0.014317655
335550 0.014306858
335600 0.014296856
335650 0.014289167
335700 0.014284143
335750 0.014277939
335800 0.014270241
335850 0.014263799
335900 0.014255563
335950 0.01424889
336000 0.014243565
336050 0.01423749
336100 0.014230809
336150 0.014223623
336200 0.014217441
336250 0.014214051
336300 0.014211908
336350 0.014212644
336400 0.014216693
336450 0.014222852
336500 0.014230316
336550 0.014238341
336600 0.014245461
336650 0.0142535
336700 0.014262034
336750 0.014271683
336800 0.014281106
336850 0.014293258
336900 0.014307741
336950 0.014323698
337000 0.014343228
337050 0.014363119
337100 0.014383063
337150 0.014400654
337200 0.014416181
337250 0.014433436
337300 0.014447899
337350 0.014462281
337400 0.014478222
337450 0.01449277
337500 0.014507457
337550 0.014522359
337600 0.014535606
337650 0.014549454
337700 0.014563774
337750 0.014578376
337800 0.014595965
337850 0.014613042
337900 0.01463033
337950 0.014648595
338000 0.01466643
338050 0.014684053
338100 0.01469967
338150 0.014715786
338200 0.014731104
338250 0.014743188
338300 0.014754363
338350 0.014763839
338400 0.014771574
338450 0.014775414
338500 0.014777791
338550 0.014782179
338600 0.014786898
338650 0.014793075
338700 0.014800996
338750 0.014810505
338800 0.014820293
338850 0.014829084
338900 0.014834857
338950 0.01484008
339000 0.014845668
339050 0.014847983
339100 0.014853611
339150 0.014857697
339200 0.014862043
339250 0.014868212
339300 0.014873743
339350 0.01488114
339400 0.014887735
339450 0.014895984
339500 0.014903829
339550 0.014912059
339600 0.014918301
339650 0.014925451
339700 0.014934139
339750 0.014945633
339800 0.01495978
339850 0.01497542
339900 0.014990717
339950 0.015005601
340000 0.015019111
340050 0.015030526
340100 0.015042589
340150 0.015052757
340200 0.015061935
340250 0.015072174
340300 0.015080707
340350 0.015088596
340400 0.015095139
340450 0.015101278
340500 0.015106961
340550 0.015111812
340600 0.015116212
340650 0.0151215
340700 0.015128351
340750 0.015134446
340800 0.015140966
340850 0.015145295
340900 0.015145226
340950 0.015143124
341000 0.015139307
341050 0.015136164
341100 0.015133275
341150 0.015130158
341200 0.01512477
341250 0.015120629
341300 0.015114777
341350 0.015111068
341400 0.01510873
341450 0.01510737
341500 0.015108944
341550 0.015110992
341600 0.015112712
341650 0.015113391
341700 0.015114207
341750 0.015114249
341800 0.015119857
341850 0.015125696
341900 0.015131474
341950 0.015138274
342000 0.015142474
342050 0.015150229
342100 0.015159653
342150 0.015170129
342200 0.015181458
342250 0.015191452
342300 0.015201177
342350 0.015210145
342400 0.015219528
342450 0.01522728
342500 0.015232452
342550 0.015239424
342600 0.015249037
342650 0.015262046
342700 0.015277436
342750 0.015293978
342800 0.015311298
342850 0.01532937
342900 0.015346171
342950 0.01536227
343000 0.015377604
343050 0.015393416
343100 0.015410485
343150 0.015429862
343200 0.015447797
343250 0.015467193
343300 0.015486545
343350 0.015506009
343400 0.015525706
343450 0.015544448
343500 0.015562655
343550 0.015576339
343600 0.015590121
343650 0.01560063
343700 0.015611428
343750 0.015620486
343800 0.015629008
343850 0.015635729
343900 0.015643132
343950 0.015648041
344000 0.015652155
344050 0.015655627
344100 0.015656943
344150 0.015655427
344200 0.01565378
344250 0.015654268
344300 0.015654717
344350 0.015652299
344400 0.015650895
344450 0.015650891
344500 0.015652428
344550 0.015653852
344600 0.015654507
344650 0.015653526
344700 0.015651433
344750 0.015649813
344800 0.015651089
344850 0.015650404
344900 0.015649792
344950 0.015646318
345000 0.015638508
345050 0.015633239
345100 0.015625226
345150 0.015617655
345200 0.015611129
345250 0.01560712
345300 0.015603386
345350 0.015599411
345400 0.015594203
345450 0.015589787
345500 0.015584864
345550 0.015581478
345600 0.015578443
345650 0.015575639
345700 0.015572803
345750 0.015571336
345800 0.015571136
345850 0.015570207
345900 0.015568264
345950 0.015566549
346000 0.015565407
346050 0.015563386
346100 0.015557609
346150 0.015552482
346200 0.015544034
346250 0.015534967
346300 0.015525096
346350 0.015514897
346400 0.01550244
346450 0.015492091
346500 0.015481908
346550 0.015473692
346600 0.015464726
346650 0.015456105
346700 0.015445603
346750 0.015432916
346800 0.015422062
346850 0.015415637
346900 0.015411415
346950 0.015406328
347000 0.015405353
347050 0.01540444
347100 0.015406289
347150 0.015407603
347200 0.015405983
347250 0.015406555
347300 0.015406551
347350 0.015406333
347400 0.015406987
347450 0.015408731
347500 0.015410588
347550 0.015411715
347600 0.015411947
347650 0.015410725
347700 0.015405234
347750 0.015397495
347800 0.01538787
347850 0.015377943
347900 0.015370947
347950 0.015364729
348000 0.015363278
348050 0.015362409
348100 0.015362497
348150 0.015360047
348200 0.015360163
348250 0.015360719
348300 0.015362581
348350 0.015364566
348400 0.015368035
348450 0.015374233
348500 0.015379978
348550 0.015384058
348600 0.015387909
348650 0.01539467
348700 0.015401494
348750 0.015409405
348800 0.015416339
348850 0.015423965
348900 0.015429536
348950 0.015435445
349000 0.015437518
349050 0.01543715
349100 0.015431336
349150 0.015422208
349200 0.015410802
349250 0.015401949
349300 0.015393973
349350 0.015385183
349400 0.015377519
349450 0.015367401
349500 0.015359295
349550 0.015351115
349600 0.015343322
349650 0.015334387
349700 0.015326798
349750 0.015317954
349800 0.015309154
349850 0.015301403
349900 0.015293595
349950 0.015286842
350000 0.015280267
350050 0.015277625
350100 0.015275668
350150 0.01527581
350200 0.015277413
350250 0.015280882
350300 0.015286065
350350 0.015291651
350400 0.015297889
350450 0.015303204
350500 0.015308793
350550 0.015314496
350600 0.015318683
350650 0.015321509
350700 0.015321406
350750 0.015321872
350800 0.015324246
350850 0.015327979
350900 0.015329649
350950 0.015331965
351000 0.015333468
351050 0.015336611
351100 0.015340403
351150 0.015341631
351200 0.015341043
351250 0.015341674
351300 0.015341097
351350 0.015343865
351400 0.015346643
351450 0.015349327
351500 0.015351611
351550 0.015353693
351600 0.01535665
351650 0.015363099
351700 0.015372121
351750 0.015383255
351800 0.015394546
351850 0.015406312
351900 0.015417449
351950 0.015430416
352000 0.015446902
352050 0.015467148
352100 0.01548809
352150 0.01550974
352200 0.015530052
352250 0.015549887
352300 0.015566163
352350 0.015579201
352400 0.015592724
352450 0.015606547
352500 0.0156207
352550 0.015637486
352600 0.015649355
352650 0.015662114
352700 0.015671278
352750 0.015677629
352800 0.015685382
352850 0.015690934
352900 0.015697323
352950 0.015701625
353000 0.015703692
353050 0.01570659
353100 0.015706418
353150 0.01570759
353200 0.01570603
353250 0.015703446
353300 0.01569813
353350 0.015688009
353400 0.01567916
353450 0.015671389
353500 0.015663857
353550 0.015656025
353600 0.015647418
353650 0.015636094
353700 0.015626318
353750 0.015619569
353800 0.015617002
353850 0.01561678
353900 0.015615707
353950 0.015613508
354000 0.015611811
354050 0.015609077
354100 0.01560583
354150 0.015603718
354200 0.015599421
354250 0.015593358
354300 0.015584101
354350 0.015577068
354400 0.015569616
354450 0.015562623
354500 0.015554591
354550 0.015544956
354600 0.015535415
354650 0.015523646
354700 0.015508896
354750 0.015493799
354800 0.015477716
354850 0.015465681
354900 0.015453305
354950 0.015441333
355000 0.015431458
355050 0.015421124
355100 0.015411282
355150 0.015401477
355200 0.015392187
355250 0.015382244
355300 0.015372832
355350 0.015363023
355400 0.015355444
355450 0.015351511
355500 0.015347071
355550 0.01534389
355600 0.015339046
355650 0.015330869
355700 0.015321547
355750 0.015312102
355800 0.015300641
355850 0.015286838
355900 0.015272588
355950 0.015260248
356000 0.015245677
356050 0.015229717
356100 0.015215872
356150 0.015199491
356200 0.015187338
356250 0.015176178
356300 0.015164005
356350 0.015154979
356400 0.015142965
356450 0.015131775
356500 0.015120461
356550 0.015106554
356600 0.01508861
356650 0.01507045
356700 0.015053501
356750 0.015036718
356800 0.015018969
356850 0.015001942
356900 0.014983781
356950 0.014966629
357000 0.014952285
357050 0.014939424
357100 0.014927654
357150 0.014918791
357200 0.014912356
357250 0.014906991
357300 0.014900186
357350 0.014892395
357400 0.014887209
357450 0.014880874
357500 0.014875172
357550 0.014868806
357600 0.014861351
357650 0.01485481
357700 0.014847829
357750 0.014839383
357800 0.014827408
357850 0.014814025
357900 0.014796498
357950 0.014778185
358000 0.014760883
358050 0.014744036
358100 0.014732442
358150 0.014727032
358200 0.014719081
358250 0.014713056
358300 0.014704974
358350 0.014692823
358400 0.014679637
358450 0.014664238
358500 0.0146484
358550 0.014631422
358600 0.014616015
358650 0.014598017
358700 0.014583602
358750 0.014571318
358800 0.014558618
358850 0.014548566
358900 0.014539406
358950 0.014528276
359000 0.014514654
359050 0.014498958
359100 0.014481666
359150 0.014466762
359200 0.014453147
359250 0.014439792
359300 0.014425596
359350 0.014414386
359400 0.014405001
359450 0.014393369
359500 0.014378505
359550 0.01436358
359600 0.014347403
359650 0.014332722
359700 0.014315056
359750 0.014297289
359800 0.014280791
359850 0.014263206
359900 0.014247057
359950 0.014235202
360000 0.014224451
360050 0.014211974
360100 0.014201957
360150 0.014191412
360200 0.014182006
360250 0.014174602
360300 0.014168114
360350 0.014160986
360400 0.01415459
360450 0.014148987
360500 0.014144943
360550 0.014140793
360600 0.014137144
360650 0.014132111
360700 0.014125426
360750 0.014118442
360800 0.014113116
360850 0.014109364
360900 0.014104313
360950 0.01410137
361000 0.014095235
361050 0.014089258
361100 0.014081442
361150 0.014071917
361200 0.014058466
361250 0.014042086
361300 0.014023961
361350 0.014005867
361400 0.013987595
361450 0.013967468
361500 0.013944461
361550 0.013921116
361600 0.013900458
361650 0.013882518
361700 0.013865616
361750 0.013850465
361800 0.01383656
361850 0.013820944
361900 0.01380743
361950 0.013793519
362000 0.013779442
362050 0.013768594
362100 0.013756667
362150 0.013746572
362200 0.013734878
362250 0.013723842
362300 0.013713582
362350 0.013705692
362400 0.013699884
362450 0.01369636
362500 0.013691067
362550 0.013686217
362600 0.013679924
362650 0.013676197
362700 0.013676841
362750 0.013678351
362800 0.013678925
362850 0.013679669
362900 0.013679223
362950 0.013676103
363000 0.01367088
363050 0.013664536
363100 0.013658327
363150 0.013654336
363200 0.013649624
363250 0.013644941
363300 0.013639641
363350 0.013631507
363400 0.013621487
363450 0.013609569
363500 0.013594144
363550 0.013576691
363600 0.013559799
363650 0.01354239
363700 0.013526917
363750 0.013511732
363800 0.013496142
363850 0.013479251
363900 0.013465156
363950 0.013454732
364000 0.013444229
364050 0.013435062
364100 0.01342624
364150 0.013417073
364200 0.013407379
364250 0.013397448
364300 0.013389434
364350 0.01338249
364400 0.013376821
364450 0.013371716
364500 0.013365083
364550 0.013354722
364600 0.013344575
364650 0.013333959
364700 0.013326065
364750 0.01331562
364800 0.013305376
364850 0.01329435
364900 0.013282983
364950 0.013270759
365000 0.013257765
365050 0.013245361
365100 0.013232603
365150 0.013219595
365200 0.013207381
365250 0.013197286
365300 0.013188085
365350 0.01317565
365400 0.013160403
365450 0.013147352
365500 0.013134365
365550 0.013121982
365600 0.013108121
365650 0.01309409
365700 0.013078833
365750 0.013063792
365800 0.013050439
365850 0.013037823
365900 0.013027883
365950 0.013018971
366000 0.013013783
366050 0.013010043
366100 0.013005237
366150 0.013002744
366200 0.013001225
366250 0.012999694
366300 0.012997824
366350 0.012994486
366400 0.012988583
366450 0.012982682
366500 0.012975234
366550 0.01296529
366600 0.01295692
366650 0.012949123
366700 0.012944182
366750 0.012938854
366800 0.012933732
366850 0.012929618
366900 0.012926514
366950 0.012924548
367000 0.01292321
367050 0.01292309
367100 0.012925158
367150 0.012927057
367200 0.012929287
367250 0.01293205
367300 0.012936274
367350 0.012938948
367400 0.012940003
367450 0.012941591
367500 0.012943943
367550 0.012945678
367600 0.012947345
367650 0.012950969
367700 0.012955764
367750 0.01296015
367800 0.012962206
367850 0.012963223
367900 0.012962271
367950 0.012957043
368000 0.012949693
368050 0.01293935
368100 0.012929405
368150 0.012919263
368200 0.012912133
368250 0.012903704
368300 0.012895795
368350 0.012887353
368400 0.012877981
368450 0.01286864
368500 0.012859351
368550 0.012850488
368600 0.012843503
368650 0.012839255
368700 0.012839349
368750 0.012842461
368800 0.012846086
368850 0.012849452
368900 0.012852427
368950 0.012854746
369000 0.012858376
369050 0.012862413
369100 0.01286663
369150 0.01286938
369200 0.012872506
369250 0.012877515
369300 0.012883843
369350 0.012893745
369400 0.012904594
369450 0.012917491
369500 0.012933889
369550 0.012949128
369600 0.012965644
369650 0.012981775
369700 0.01299443
369750 0.013005461
369800 0.013015989
369850 0.013023944
369900 0.013032165
369950 0.013040205
370000 0.013049042
370050 0.013056669
370100 0.013063016
370150 0.013071369
370200 0.013077402
370250 0.013081807
370300 0.013086111
370350 0.013090025
370400 0.013091679
370450 0.013095537
370500 0.013096632
370550 0.013100188
370600 0.013103879
370650 0.013106779
370700 0.013111275
370750 0.013115744
370800 0.013121007
370850 0.013123709
370900 0.013125807
370950 0.013127717
371000 0.013130711
371050 0.013134676
371100 0.013140447
371150 0.013147583
371200 0.013157244
371250 0.013167709
371300 0.0131772
371350 0.013187481
371400 0.013197932
371450 0.013210279
371500 0.013220561
371550 0.013229011
371600 0.013237159
371650 0.013245871
371700 0.013253975
371750 0.01326103
371800 0.013267129
371850 0.013274416
371900 0.013281638
371950 0.013291562
372000 0.013301889
372050 0.013313484
372100 0.013325679
372150 0.013337929
372200 0.013353492
372250 0.013367951
372300 0.013382212
372350 0.013396356
372400 0.013407799
372450 0.013423103
372500 0.013438269
372550 0.013454828
372600 0.013473093
372650 0.013491829
372700 0.013503978
372750 0.013516668
372800 0.013525594
372850 0.013533878
372900 0.013542379
372950 0.013548912
373000 0.013556876
373050 0.013566096
373100 0.013575663
373150 0.013587294
373200 0.013597991
373250 0.013604499
373300 0.013610202
373350 0.013612944
373400 0.013614737
373450 0.013616481
373500 0.013616285
373550 0.013616047
373600 0.013613932
373650 0.013611988
373700 0.013611382
373750 0.013609185
373800 0.013607942
373850 0.013605708
373900 0.013603789
373950 0.013602278
374000 0.01359894
374050 0.013595322
374100 0.013591664
374150 0.013589443
374200 0.013588428
374250 0.01358759
374300 0.013587218
374350 0.013586298
374400 0.013585021
374450 0.013584361
374500 0.013584123
374550 0.013586102
374600 0.013588407
374650 0.013589645
374700 0.013591059
374750 0.013595357
374800 0.013598299
374850 0.013602254
374900 0.013604386
374950 0.0136053
375000 0.013603845
375050 0.013606445
375100 0.01361047
375150 0.013615662
375200 0.013621054
375250 0.013625964
375300 0.01362956
375350 0.013632205
375400 0.013634882
375450 0.013634014
375500 0.013632769
375550 0.013629313
375600 0.013622652
375650 0.013615539
375700 0.013608764
375750 0.013604848
375800 0.013601644
375850 0.013599477
375900 0.013596034
375950 0.013594049
376000 0.013588421
376050 0.013580343
376100 0.013570193
376150 0.013558197
376200 0.01354486
376250 0.013532792
376300 0.013521857
376350 0.013512198
376400 0.013502425
376450 0.013493502
376500 0.013484705
376550 0.013476813
376600 0.013470224
376650 0.013463492
376700 0.013453413
376750 0.013444346
376800 0.013433591
376850 0.013421799
376900 0.013409561
376950 0.013396649
377000 0.013383533
377050 0.01337014
377100 0.013354935
377150 0.013338965
377200 0.013323052
377250 0.013307809
377300 0.013293456
377350 0.013280408
377400 0.013268433
377450 0.013258434
377500 0.013247955
377550 0.013238354
377600 0.013228351
377650 0.013216521
377700 0.013205736
377750 0.01319276
377800 0.013179798
377850 0.013169035
377900 0.013157135
377950 0.013145248
378000 0.013133846
378050 0.013122575
378100 0.013112385
378150 0.01310557
378200 0.013097719
378250 0.013089858
378300 0.013082167
378350 0.013076353
378400 0.013069757
378450 0.013065392
378500 0.01306232
378550 0.013058812
378600 0.013054797
378650 0.013050558
378700 0.013046677
378750 0.013041388
378800 0.0130352
378850 0.013029059
378900 0.013023892
378950 0.013019102
379000 0.013014916
379050 0.013010983
379100 0.013008386
379150 0.013006037
379200 0.013003763
379250 0.012999055
379300 0.012992642
379350 0.012983768
379400 0.012974112
379450 0.012967665
379500 0.012962637
379550 0.012958306
379600 0.012955211
379650 0.012951492
379700 0.012949371
379750 0.012947558
379800 0.012946635
379850 0.012945527
379900 0.01294362
379950 0.012941538
380000 0.012939934
380050 0.012938631
380100 0.012938275
380150 0.012936509
380200 0.012938302
380250 0.012940855
380300 0.012945526
380350 0.012951647
380400 0.012958933
380450 0.01296694
380500 0.012975663
380550 0.012986146
380600 0.012995264
380650 0.013003134
380700 0.013009087
380750 0.013011949
380800 0.013015211
380850 0.013017807
380900 0.013021828
380950 0.013028189
381000 0.013037152
381050 0.013046694
381100 0.013052247
381150 0.013056691
381200 0.013060184
381250 0.013067063
381300 0.013075085
381350 0.013082119
381400 0.013088532
381450 0.013093266
381500 0.013100854
381550 0.013107364
381600 0.01311159
381650 0.013116684
381700 0.013122559
381750 0.013127126
381800 0.013130485
381850 0.013132053
381900 0.013134302
381950 0.013136236
382000 0.013137939
382050 0.013137402
382100 0.013134821
382150 0.013131025
382200 0.013127456
382250 0.013123168
382300 0.013121665
382350 0.013119366
382400 0.013117151
382450 0.01311688
382500 0.013116426
382550 0.013116421
382600 0.013117562
382650 0.013118031
382700 0.013118831
382750 0.01312003
382800 0.013122991
382850 0.013125161
382900 0.013127762
382950 0.013129823
383000 0.013131015
383050 0.013130999
383100 0.013131737
383150 0.013133762
383200 0.013134374
383250 0.013132931
383300 0.013131774
383350 0.013130697
383400 0.013132447
383450 0.013133794
383500 0.013135843
383550 0.013138576
383600 0.013140382
383650 0.013143384
383700 0.013145271
383750 0.013148106
383800 0.013151237
383850 0.013157053
383900 0.013164938
383950 0.013173968
384000 0.013184154
384050 0.013196389
384100 0.013207665
384150 0.013219887
384200 0.013231319
384250 0.013243692
384300 0.013259329
384350 0.013275402
384400 0.013292169
384450 0.013307613
384500 0.013321087
384550 0.013336348
384600 0.013348598
384650 0.013358901
384700 0.013366869
384750 0.013375725
384800 0.013381362
384850 0.013386692
384900 0.013389883
384950 0.013393673
385000 0.01339516
385050 0.013395944
385100 0.01339707
385150 0.013397543
385200 0.013397999
385250 0.013398591
385300 0.013399611
385350 0.013399516
385400 0.013399234
385450 0.01340019
385500 0.013400366
385550 0.013396761
385600 0.013391119
385650 0.013383653
385700 0.013373738
385750 0.013359626
385800 0.013344914
385850 0.013329787
385900 0.013312439
385950 0.013296706
386000 0.013280415
386050 0.01326481
386100 0.013250151
386150 0.013236495
386200 0.013223341
386250 0.013209424
386300 0.013198205
386350 0.013189432
386400 0.013181143
386450 0.01317346
386500 0.01316573
386550 0.013160783
386600 0.013158479
386650 0.013158244
386700 0.013156219
386750 0.013155983
386800 0.013156566
386850 0.01315753
386900 0.013157716
386950 0.013158272
387000 0.013161341
387050 0.013168189
387100 0.01317539
387150 0.013183731
387200 0.013193993
387250 0.013203535
387300 0.013210782
387350 0.013217864
387400 0.013222662
387450 0.013227306
387500 0.013231348
387550 0.013235817
387600 0.013241737
387650 0.013249453
387700 0.01326065
387750 0.013272876
387800 0.013286724
387850 0.013302213
387900 0.013320319
387950 0.013337434
388000 0.013355791
388050 0.013375165
388100 0.013396619
388150 0.013422485
388200 0.013448136
388250 0.013474403
388300 0.013499466
388350 0.013523411
388400 0.013543582
388450 0.013559874
388500 0.013574538
388550 0.013588656
388600 0.013602212
388650 0.013614472
388700 0.013625866
388750 0.013635138
388800 0.01364372
388850 0.013653928
388900 0.013659334
388950 0.013662626
389000 0.013666885
389050 0.01367071
389100 0.013676377
389150 0.013684772
389200 0.013694092
389250 0.01370172
389300 0.013712755
389350 0.013723065
389400 0.013732611
389450 0.013741679
389500 0.013750553
389550 0.013758163
389600 0.013764911
389650 0.013770012
389700 0.013777332
389750 0.013784016
389800 0.013791961
389850 0.013803186
389900 0.013811493
389950 0.01382138
390000 0.013834189
390050 0.013846584
390100 0.01386099
390150 0.013875581
390200 0.013889784
390250 0.013903938
390300 0.013919114
390350 0.013934806
390400 0.013951304
390450 0.013968622
390500 0.01398409
390550 0.013998124
390600 0.014011737
390650 0.014024182
390700 0.014036975
390750 0.014048439
390800 0.014060495
390850 0.014074662
390900 0.014088705
390950 0.014101513
391000 0.014117158
391050 0.014131729
391100 0.014146801
391150 0.014162593
391200 0.014181442
391250 0.014199716
391300 0.014217483
391350 0.014234636
391400 0.014249778
391450 0.014264038
391500 0.014277922
391550 0.01429379
391600 0.014311889
391650 0.014333775
391700 0.014354135
391750 0.014372436
391800 0.014387463
391850 0.014401218
391900 0.014414926
391950 0.014425023
392000 0.014436373
392050 0.014450063
392100 0.014462127
392150 0.014475364
392200 0.01448756
392250 0.014495704
392300 0.014501846
392350 0.014507081
392400 0.014509879
392450 0.014512081
392500 0.01451298
392550 0.014514631
392600 0.014516447
392650 0.014519397
392700 0.014520481
392750 0.014521444
392800 0.014521911
392850 0.014522576
392900 0.014523917
392950 0.01452734
393000 0.014531558
393050 0.014535841
393100 0.014538614
393150 0.014542252
393200 0.014545797
393250 0.014548064
393300 0.014550594
393350 0.014552457
393400 0.014555754
393450 0.014564172
393500 0.014575461
393550 0.014587082
393600 0.014601555
393650 0.014614969
393700 0.014631789
393750 0.014649908
393800 0.014665664
393850 0.01467976
393900 0.014695388
393950 0.014707273
394000 0.014717312
394050 0.01472825
394100 0.014738719
394150 0.014750701
394200 0.014762863
394250 0.014776407
394300 0.014785477
394350 0.014791206
394400 0.014794417
394450 0.014796728
394500 0.01480053
394550 0.014803364
394600 0.014804379
394650 0.014806683
394700 0.01481021
394750 0.014811933
394800 0.014817408
394850 0.014820971
394900 0.01482403
394950 0.014827721
395000 0.014831592
395050 0.014835639
395100 0.014839152
395150 0.014843773
395200 0.014848573
395250 0.014854046
395300 0.014855901
395350 0.0148558
395400 0.014857181
395450 0.014855899
395500 0.01485145
395550 0.014844455
395600 0.014835678
395650 0.014824285
395700 0.014813941
395750 0.014805338
395800 0.014796769
395850 0.014789194
395900 0.014781328
395950 0.01477346
396000 0.014764575
396050 0.014755116
396100 0.014744469
396150 0.014732712
396200 0.014717918
396250 0.014703968
396300 0.01468473
396350 0.01466346
396400 0.014642322
396450 0.014622879
396500 0.014607663
396550 0.014589006
396600 0.014566765
396650 0.014541205
396700 0.014517834
396750 0.014493338
396800 0.014468171
396850 0.014447864
396900 0.014426351
396950 0.014406786
397000 0.014386946
397050 0.014366769
397100 0.014347831
397150 0.014332741
397200 0.014321173
397250 0.014311583
397300 0.014305402
397350 0.014300441
397400 0.014296848
397450 0.014293252
397500 0.014288886
397550 0.01428441
397600 0.014280823
397650 0.014277924
397700 0.014275223
397750 0.014273518
397800 0.014270723
397850 0.014272324
397900 0.014275166
397950 0.014280343
398000 0.014284504
398050 0.014288071
398100 0.014288086
398150 0.014288656
398200 0.014288798
398250 0.014287019
398300 0.014285888
398350 0.014283033
398400 0.01427678
398450 0.014269231
398500 0.014258819
398550 0.014247452
398600 0.014236919
398650 0.014227571
398700 0.01421756
398750 0.014207851
398800 0.014197029
398850 0.014186405
398900 0.014175459
398950 0.014163089
399000 0.014149634
399050 0.014135346
399100 0.014120946
399150 0.014106158
399200 0.014093383
399250 0.014082215
399300 0.014070609
399350 0.014061235
399400 0.014054144
399450 0.014049418
399500 0.014045503
399550 0.014040517
399600 0.014037457
399650 0.014034333
399700 0.014033087
399750 0.014029689
399800 0.014027689
399850 0.014027084
399900 0.014028496
399950 0.014031176
400000 0.014034817
400050 0.014038417
400100 0.014047041
400150 0.01405758
400200 0.014071339
400250 0.014084887
400300 0.014095953
400350 0.014106275
400400 0.014112292
400450 0.014117279
400500 0.014121486
400550 0.014125463
400600 0.014130014
400650 0.014135586
400700 0.014137436
400750 0.014137705
400800 0.014136183
400850 0.014131308
400900 0.014125429
400950 0.014118505
401000 0.014113755
401050 0.014111339
401100 0.014111271
401150 0.014114316
401200 0.014119735
401250 0.014125395
401300 0.014135869
401350 0.014147412
401400 0.014161002
401450 0.014177386
401500 0.014196444
401550 0.014215369
401600 0.014231679
401650 0.014248167
401700 0.014262769
401750 0.014274894
401800 0.014286073
401850 0.014296008
401900 0.014303483
401950 0.014311616
402000 0.014318479
402050 0.014322842
402100 0.014324702
402150 0.014325926
402200 0.014328915
402250 0.014331586
402300 0.014335192
402350 0.014340165
402400 0.014341708
402450 0.014345904
402500 0.014349555
402550 0.01435102
402600 0.014357067
402650 0.014362757
402700 0.014368625
402750 0.014373696
402800 0.014379756
402850 0.014389098
402900 0.014397539
402950 0.01440667
403000 0.014416017
403050 0.014423099
403100 0.014430806
403150 0.014441135
403200 0.014449927
403250 0.014459121
403300 0.01446408
403350 0.014466365
403400 0.014465705
403450 0.014463222
403500 0.014461579
403550 0.014461267
403600 0.014461535
403650 0.014463883
403700 0.014467198
403750 0.014470973
403800 0.014471391
403850 0.014474398
403900 0.014477997
403950 0.014484448
404000 0.014490244
404050 0.014495874
404100 0.014498599
404150 0.014498488
404200 0.014496999
404250 0.014494676
404300 0.014495361
404350 0.014497919
404400 0.014501683
404450 0.014504719
404500 0.014505144
404550 0.014506004
404600 0.014507251
404650 0.014507579
404700 0.01450785
404750 0.014507813
404800 0.014507766
404850 0.014505495
404900 0.014502955
404950 0.014499022
405000 0.014494614
405050 0.014490956
405100 0.014485661
405150 0.014483382
405200 0.01447871
405250 0.014472984
405300 0.014466853
405350 0.0144608
405400 0.014457202
405450 0.014454704
405500 0.014454283
405550 0.01445488
405600 0.014455561
405650 0.014457575
405700 0.014458681
405750 0.014461298
405800 0.014461015
405850 0.014457693
405900 0.014455662
405950 0.014453736
406000 0.014452718
406050 0.014452593
406100 0.014455088
406150 0.014457466
406200 0.014460507
406250 0.014461451
406300 0.014458815
406350 0.014456086
406400 0.014452765
406450 0.01445157
406500 0.014448731
406550 0.014446321
406600 0.014443315
406650 0.014439376
406700 0.014434671
406750 0.014430213
406800 0.014423805
406850 0.014418157
406900 0.014411265
406950 0.014406214
407000 0.014402757
407050 0.01439726
407100 0.014390804
407150 0.014385536
407200 0.014378376
407250 0.014371051
407300 0.014361547
407350 0.014351659
407400 0.014342909
407450 0.014334463
407500 0.014326904
407550 0.014322126
407600 0.014316429
407650 0.014308693
407700 0.014299468
407750 0.014291
407800 0.014282426
407850 0.014275599
407900 0.014269517
407950 0.014262206
408000 0.014255631
408050 0.014247711
408100 0.01424
408150 0.014233562
408200 0.014227632
408250 0.01422425
408300 0.014220916
408350 0.014216937
408400 0.014213501
408450 0.014210917
408500 0.014207401
408550 0.014205888
408600 0.014203102
408650 0.014204005
408700 0.014205047
408750 0.014206734
408800 0.014208975
408850 0.014210843
408900 0.014212997
408950 0.014214913
409000 0.01421569
409050 0.014214802
409100 0.014209676
409150 0.014204797
409200 0.01420098
409250 0.014198192
409300 0.014193751
409350 0.014189465
409400 0.01418327
409450 0.014175422
409500 0.014165411
409550 0.014154601
409600 0.014142369
409650 0.014131344
409700 0.014120767
409750 0.01411262
409800 0.014101351
409850 0.014091809
409900 0.014082126
409950 0.014073147
410000 0.014064152
410050 0.014055057
410100 0.01404477
410150 0.014032871
410200 0.01401894
410250 0.014004706
410300 0.013990434
410350 0.013976892
410400 0.013964406
410450 0.013953047
410500 0.013940313
410550 0.013927443
410600 0.013916731
410650 0.013904208
410700 0.01389171
410750 0.013879891
410800 0.013871846
410850 0.013864025
410900 0.013855985
410950 0.013851807
411000 0.013849982
411050 0.013850002
411100 0.013849873
411150 0.013851258
411200 0.01384961
411250 0.013846198
411300 0.013843772
411350 0.013838419
411400 0.013833098
411450 0.013828312
411500 0.013821892
411550 0.013816134
411600 0.013811027
411650 0.013806645
411700 0.013803221
411750 0.013800692
411800 0.013798248
411850 0.013799219
411900 0.013801113
411950 0.013802255
412000 0.013804653
412050 0.013808357
412100 0.013814328
412150 0.013820229
412200 0.01382438
412250 0.01382757
412300 0.013828199
412350 0.013827831
412400 0.013829125
412450 0.013831587
412500 0.013834453
412550 0.013836154
412600 0.013837678
412650 0.013839966
412700 0.013839753
412750 0.013840997
412800 0.013841732
412850 0.013846039
412900 0.013850395
412950 0.01385755
413000 0.013869706
413050 0.013884608
413100 0.013901465
413150 0.013917087
413200 0.01392988
413250 0.013941416
413300 0.013952422
413350 0.013964219
413400 0.013972994
413450 0.013981114
413500 0.013988985
413550 0.013993688
413600 0.01399695
413650 0.013999442
413700 0.013999656
413750 0.013998066
413800 0.013997316
413850 0.013996798
413900 0.013997433
413950 0.013998434
414000 0.014000691
414050 0.014003
414100 0.014005735
414150 0.014007731
414200 0.01401045
414250 0.014013983
414300 0.014018645
414350 0.01402449
414400 0.014029835
414450 0.014033974
414500 0.014038315
414550 0.014043593
414600 0.014047239
414650 0.014049078
414700 0.014049368
414750 0.014044897
414800 0.014041924
414850 0.014038721
414900 0.014036947
414950 0.014036221
415000 0.014034749
415050 0.014034539
415100 0.014033886
415150 0.014033493
415200 0.014032932
415250 0.014031392
415300 0.014028928
415350 0.014026233
415400 0.014020763
415450 0.014014551
415500 0.014006681
415550 0.013996954
415600 0.013988485
415650 0.013980704
415700 0.013973103
415750 0.013969522
415800 0.01396532
415850 0.013959944
415900 0.013953903
415950 0.013946819
416000 0.01394204
416050 0.01393663
416100 0.013932645
416150 0.013928342
416200 0.013923632
416250 0.013920319
416300 0.013916843
416350 0.013915841
416400 0.013914382
416450 0.01391676
416500 0.013921553
416550 0.013928589
416600 0.013934254
416650 0.013938631
416700 0.013941586
416750 0.013943645
416800 0.013946918
416850 0.013946855
416900 0.013949219
416950 0.013951393
417000 0.013954082
417050 0.013956505
417100 0.013957425
417150 0.013960642
417200 0.013964488
417250 0.013970061
417300 0.013974248
417350 0.013977468
417400 0.013980236
417450 0.013984539
417500 0.013990398
417550 0.013996331
417600 0.014004568
417650 0.014013065
417700 0.014017816
417750 0.01401853
417800 0.014020657
417850 0.014021849
417900 0.014024461
417950 0.014029527
418000 0.014035932
418050 0.014047011
418100 0.014058629
418150 0.014069197
418200 0.014076769
418250 0.014084129
418300 0.014090044
418350 0.014095549
418400 0.014101292
418450 0.01410693
418500 0.014111345
418550 0.014118888
418600 0.01412845
418650 0.014141089
418700 0.01415323
418750 0.014166183
418800 0.014178876
418850 0.014192463
418900 0.014204847
418950 0.014218896
419000 0.014233575
419050 0.014247962
419100 0.014265668
419150 0.014285925
419200 0.014306273
419250 0.014328017
419300 0.014349835
419350 0.014370376
419400 0.014389033
419450 0.014405477
419500 0.014419939
419550 0.01443371
419600 0.014443942
419650 0.014452
419700 0.014459024
419750 0.014464824
419800 0.014468567
419850 0.014473689
419900 0.014479116
419950 0.014484243
420000 0.014487783
420050 0.014488227
420100 0.014488099
420150 0.014489598
420200 0.014492247
420250 0.014492352
420300 0.014490771
420350 0.014488486
420400 0.014485312
420450 0.014480811
420500 0.014476136
420550 0.014472302
420600 0.014470207
420650 0.014469959
420700 0.014469644
420750 0.014467364
420800 0.014465789
420850 0.014462896
420900 0.014460097
420950 0.014456903
421000 0.014451754
421050 0.014445352
421100 0.014438799
421150 0.014434751
421200 0.014431122
421250 0.014429626
421300 0.014427863
421350 0.014427589
421400 0.014427356
421450 0.01443036
421500 0.014431855
421550 0.014429459
421600 0.014426134
421650 0.01442082
421700 0.014415142
421750 0.014409506
421800 0.014404375
421850 0.014398632
421900 0.014391726
421950 0.01438417
422000 0.014376505
422050 0.014368802
422100 0.014360396
422150 0.014352011
422200 0.014345502
422250 0.014339327
422300 0.014332868
422350 0.014325143
422400 0.014320153
422450 0.014314136
422500 0.014307677
422550 0.014302663
422600 0.014298995
422650 0.014295486
422700 0.014289861
422750 0.014283507
422800 0.014272082
422850 0.01425804
422900 0.014244433
422950 0.014227607
423000 0.014210719
423050 0.014194349
423100 0.01417969
423150 0.014168672
423200 0.014156277
423250 0.014147503
423300 0.014137115
423350 0.014127897
423400 0.014120134
423450 0.014114729
423500 0.014108805
423550 0.014106304
423600 0.01410478
423650 0.014106223
423700 0.014109556
423750 0.014114275
423800 0.01411991
423850 0.014128734
423900 0.014137544
423950 0.014146511
424000 0.01415506
424050 0.014161365
424100 0.014167556
424150 0.014172912
424200 0.014177199
424250 0.014183652
424300 0.014187857
424350 0.014191142
424400 0.014196509
424450 0.014200576
424500 0.014204334
424550 0.01420438
424600 0.014204588
424650 0.014204659
424700 0.014203947
424750 0.014201499
424800 0.014197488
424850 0.014189464
424900 0.014179884
424950 0.014171
425000 0.014164408
425050 0.014160243
425100 0.014157909
425150 0.01415554
425200 0.014148933
425250 0.014142085
425300 0.014137331
425350 0.014133296
425400 0.014128989
425450 0.014123667
425500 0.014120272
425550 0.014117111
425600 0.014116484
425650 0.014118331
425700 0.014120477
425750 0.014124519
425800 0.01412899
425850 0.014135002
425900 0.014141151
425950 0.014147232
426000 0.014152772
426050 0.014157067
426100 0.014163135
426150 0.014168295
426200 0.014176493
426250 0.014185966
426300 0.014193507
426350 0.014201065
426400 0.014207457
426450 0.01421271
426500 0.014216811
426550 0.014220106
426600 0.014221351
426650 0.014223279
426700 0.014224618
426750 0.01422649
426800 0.014229585
426850 0.014231608
426900 0.014236101
426950 0.014237985
427000 0.014241502
427050 0.014242868
427100 0.014243322
427150 0.014245755
427200 0.014244151
427250 0.014238828
427300 0.014235501
427350 0.014230829
427400 0.014229262
427450 0.014230253
427500 0.014229064
427550 0.014230246
427600 0.014229408
427650 0.01423074
427700 0.014232306
427750 0.014235212
427800 0.014239969
427850 0.014244562
427900 0.014250733
427950 0.014254943
428000 0.014257968
428050 0.014262146
428100 0.014266646
428150 0.014271509
428200 0.0142769
428250 0.014282287
428300 0.014286838
428350 0.014290365
428400 0.014290617
428450 0.014292541
428500 0.014296066
428550 0.014302327
428600 0.014310693
428650 0.014321266
428700 0.014329877
428750 0.014340728
428800 0.014351687
428850 0.014361432
428900 0.014371699
428950 0.014382689
429000 0.014393842
429050 0.01440482
429100 0.014416057
429150 0.014427161
429200 0.014435917
429250 0.014443878
429300 0.014452126
429350 0.014462506
429400 0.014469894
429450 0.014482768
429500 0.014495254
429550 0.014505069
429600 0.014515423
429650 0.01452532
429700 0.014536165
429750 0.014548283
429800 0.014563125
429850 0.014578441
429900 0.014594058
429950 0.014610404
430000 0.014628075
430050 0.014642313
430100 0.014655762
430150 0.014670703
430200 0.01468452
430250 0.014697892
430300 0.01470845
430350 0.014717733
430400 0.014727359
430450 0.014735402
430500 0.014743214
430550 0.014752345
430600 0.014763498
430650 0.014774816
430700 0.014787582
430750 0.014798257
430800 0.014805944
430850 0.014815724
430900 0.014827383
430950 0.014839797
431000 0.014852892
431050 0.014865543
431100 0.014876578
431150 0.014889775
431200 0.014900068
431250 0.014912253
431300 0.014923403
431350 0.014933094
431400 0.014944115
431450 0.01495533
431500 0.014967265
431550 0.014979527
431600 0.01499557
431650 0.015012939
431700 0.015029505
431750 0.015043992
431800 0.015058909
431850 0.01507063
431900 0.015080017
431950 0.015085307
432000 0.015089641
432050 0.015094889
432100 0.015098569
432150 0.015102077
432200 0.01510424
432250 0.015107735
432300 0.015111814
432350 0.01511545
432400 0.015118632
432450 0.015119947
432500 0.015117482
432550 0.015111432
432600 0.015104466
432650 0.015099153
432700 0.015093848
432750 0.015089603
432800 0.015087015
432850 0.015087862
432900 0.015090762
432950 0.015095569
433000 0.015101652
433050 0.015108646
433100 0.015120619
433150 0.015130167
433200 0.015139774
433250 0.015150254
433300 0.01515476
433350 0.015155074
433400 0.015151947
433450 0.015145493
433500 0.015139802
433550 0.015136634
433600 0.015133081
433650 0.015132163
433700 0.015128469
433750 0.015123727
433800 0.015117591
433850 0.015107965
433900 0.015098635
433950 0.015087389
434000 0.015078566
434050 0.015071549
434100 0.015062395
434150 0.015053125
434200 0.015044822
434250 0.015033773
434300 0.015023252
434350 0.015010783
434400 0.014995085
434450 0.014979994
434500 0.014962863
434550 0.014944676
434600 0.014925832
434650 0.01490639
434700 0.014887108
434750 0.014868944
434800 0.014848495
434850 0.014828317
434900 0.014805991
434950 0.014783927
435000 0.014762605
435050 0.014746386
435100 0.014732768
435150 0.014719155
435200 0.01470788
435250 0.014698313
435300 0.014688596
435350 0.014677952
435400 0.014667396
435450 0.014658312
435500 0.014646248
435550 0.014633581
435600 0.014619101
435650 0.014602637
435700 0.014585537
435750 0.014572968
435800 0.014559955
435850 0.014547564
435900 0.014534614
435950 0.01452173
436000 0.014506339
436050 0.014492579
436100 0.014476777
436150 0.014463776
436200 0.014451079
436250 0.014439651
436300 0.014427464
436350 0.014413834
436400 0.014398296
436450 0.014383759
436500 0.014367646
436550 0.014351394
436600 0.014334944
436650 0.014318414
436700 0.014302019
436750 0.014287225
436800 0.014270175
436850 0.014254921
436900 0.014238687
436950 0.014220455
437000 0.014199528
437050 0.014175697
437100 0.014151669
437150 0.014130685
437200 0.014112152
437250 0.014095915
437300 0.014081368
437350 0.014065366
437400 0.014052845
437450 0.014042065
437500 0.014032679
437550 0.014024409
437600 0.014018196
437650 0.014009782
437700 0.01400485
437750 0.013999702
437800 0.013993228
437850 0.013988193
437900 0.013983338
437950 0.01397888
438000 0.013975117
438050 0.013971192
438100 0.013967289
438150 0.013962152
438200 0.013957087
438250 0.013952774
438300 0.013949333
438350 0.013947273
438400 0.013947077
438450 0.013947964
438500 0.013949192
438550 0.013950324
438600 0.013949928
438650 0.013951153
438700 0.013952897
438750 0.01395046
438800 0.01394858
438850 0.013945898
438900 0.013943609
438950 0.013939969
439000 0.013933753
439050 0.013930328
439100 0.013929836
439150 0.013928166
439200 0.013923732
439250 0.013917311
439300 0.013909682
439350 0.013901516
439400 0.013890985
439450 0.013881894
439500 0.013873229
439550 0.013863362
439600 0.013855391
439650 0.013847547
439700 0.013839722
439750 0.013831189
439800 0.013824029
439850 0.013817765
439900 0.013812702
439950 0.013810212
440000 0.013808429
440050 0.013806121
440100 0.013806234
440150 0.013806467
440200 0.013804868
440250 0.013804426
440300 0.013803236
440350 0.013802659
440400 0.01380302
440450 0.013804278
440500 0.013805639
440550 0.013807168
440600 0.013809221
440650 0.013811817
440700 0.013814561
440750 0.013816935
440800 0.013818256
440850 0.01382125
440900 0.01382473
440950 0.013826879
441000 0.013827326
441050 0.013827264
441100 0.01382634
441150 0.013825604
441200 0.013825673
441250 0.013828062
441300 0.013833147
441350 0.013837603
441400 0.013841176
441450 0.013845076
441500 0.013848638
441550 0.013850884
441600 0.013852439
441650 0.013853985
441700 0.01385549
441750 0.013857161
441800 0.01385985
441850 0.013863889
441900 0.013869852
441950 0.013875727
442000 0.013881973
442050 0.013890113
442100 0.013896704
442150 0.013902192
442200 0.013906193
442250 0.013911361
442300 0.013915216
442350 0.013915774
442400 0.013916961
442450 0.013914667
442500 0.013911247
442550 0.013905925
442600 0.013897946
442650 0.013890425
442700 0.013882132
442750 0.013873382
442800 0.013868167
442850 0.013864277
442900 0.013859122
442950 0.013852781
443000 0.013847821
443050 0.013841026
443100 0.013833458
443150 0.013822482
443200 0.013808834
443250 0.013794391
443300 0.013779405
443350 0.013765859
443400 0.013753546
443450 0.013742582
443500 0.01373409
443550 0.013728343
443600 0.013724027
443650 0.013719931
443700 0.013718482
443750 0.013717029
443800 0.013715956
443850 0.013717265
443900 0.013720547
443950 0.013724408
444000 0.01372879
444050 0.013731322
444100 0.013734171
444150 0.013736441
444200 0.013736317
444250 0.01373678
444300 0.013736784
444350 0.013737279
444400 0.013737416
444450 0.01373586
444500 0.013733408
444550 0.013732061
444600 0.013730809
444650 0.013728987
444700 0.013726315
444750 0.013723954
444800 0.013720236
444850 0.013715323
444900 0.013707392
444950 0.013700511
445000 0.013693577
445050 0.013690491
445100 0.013688599
445150 0.013686517
445200 0.013686366
445250 0.013685966
445300 0.013686277
445350 0.013688644
445400 0.013689773
445450 0.013688434
445500 0.013688496
445550 0.013687125
445600 0.013687961
445650 0.013686997
445700 0.013684653
445750 0.013684135
445800 0.013682676
445850 0.013681642
445900 0.013679348
445950 0.013677572
446000 0.01367581
446050 0.013675239
446100 0.01367395
446150 0.013673299
446200 0.013673292
446250 0.013671374
446300 0.013668293
446350 0.013666368
446400 0.013663128
446450 0.013658953
446500 0.013652227
446550 0.01364436
446600 0.013638313
446650 0.013635456
446700 0.013633289
446750 0.013631671
446800 0.013630688
446850 0.013632483
446900 0.013630637
446950 0.013628749
447000 0.013624851
447050 0.013622002
447100 0.01361964
447150 0.013618741
447200 0.013619834
447250 0.013623507
447300 0.013629671
447350 0.013637536
447400 0.0136429
447450 0.013645694
447500 0.013648724
447550 0.013652635
447600 0.013658677
447650 0.013667861
447700 0.01367838
447750 0.013688604
447800 0.013698014
447850 0.013705285
447900 0.013714206
447950 0.013725441
448000 0.01373753
448050 0.013748925
448100 0.013759908
448150 0.013769838
448200 0.013777402
448250 0.013783708
448300 0.013789672
448350 0.013794092
448400 0.013801698
448450 0.013807634
448500 0.013814634
448550 0.013818977
448600 0.013823731
448650 0.01382686
448700 0.01383285
448750 0.01384001
448800 0.013848059
448850 0.013854894
448900 0.013859704
448950 0.013863147
449000 0.013866406
449050 0.013870477
449100 0.013875497
449150 0.013879819
449200 0.013884113
449250 0.013889574
449300 0.013893508
449350 0.013897582
449400 0.013901719
449450 0.013902179
449500 0.013903081
449550 0.013901882
449600 0.013899989
449650 0.013901422
449700 0.013903172
449750 0.01390596
449800 0.013908595
449850 0.013910203
449900 0.013910609
449950 0.01391094
450000 0.013911667
450050 0.013909839
450100 0.013907734
450150 0.013905393
450200 0.01390241
450250 0.013899487
450300 0.01390063
450350 0.013900671
450400 0.013901796
450450 0.013905276
450500 0.013907998
450550 0.013912912
450600 0.013922426
450650 0.013933973
450700 0.01394628
450750 0.013957596
450800 0.013967787
450850 0.013975687
450900 0.01398008
450950 0.013984193
451000 0.013987286
451050 0.013992158
451100 0.013997565
451150 0.014006159
451200 0.014014632
451250 0.01402457
451300 0.014035596
451350 0.014045795
451400 0.014059643
451450 0.014073585
451500 0.014089918
451550 0.014105875
451600 0.014121727
451650 0.014136887
451700 0.014148824
451750 0.014160089
451800 0.014168148
451850 0.014176822
451900 0.014184635
451950 0.014188607
452000 0.014190939
452050 0.014195315
452100 0.014200554
452150 0.014204434
452200 0.01420767
452250 0.014208737
452300 0.014205709
452350 0.014204023
452400 0.014202584
452450 0.014201539
452500 0.014199093
452550 0.014194614
452600 0.014190405
452650 0.014185648
452700 0.0141781
452750 0.014170091
452800 0.014161572
452850 0.014152474
452900 0.014140689
452950 0.014127096
453000 0.014111815
453050 0.014096905
453100 0.014083198
453150 0.014068172
453200 0.0140548
453250 0.014035915
453300 0.014014657
453350 0.013990975
453400 0.013966559
453450 0.013942252
453500 0.013918851
453550 0.013898965
453600 0.01388502
453650 0.013874551
453700 0.013864809
453750 0.01385557
453800 0.01384663
453850 0.013837827
453900 0.013830065
453950 0.013823722
454000 0.013821322
454050 0.013818719
454100 0.01381595
454150 0.013813443
454200 0.013811084
454250 0.013810347
454300 0.013808208
454350 0.013805361
454400 0.013803022
454450 0.013798822
454500 0.013792976
454550 0.013789114
454600 0.013784975
454650 0.013780941
454700 0.013777067
454750 0.013772027
454800 0.013767704
454850 0.01376271
454900 0.013757176
454950 0.013751703
455000 0.013747937
455050 0.01374507
455100 0.013744868
455150 0.013745032
455200 0.013744418
455250 0.013745393
455300 0.013748441
455350 0.013750595
455400 0.013753747
455450 0.013756437
455500 0.013759943
455550 0.01376351
455600 0.013768251
455650 0.013774528
455700 0.013781672
455750 0.013787408
455800 0.013792738
455850 0.013798701
455900 0.013804162
455950 0.013808386
456000 0.013813617
456050 0.013820075
456100 0.013826322
456150 0.013832997
456200 0.013841818
456250 0.013850562
456300 0.013860061
456350 0.013871071
456400 0.013882933
456450 0.013895073
456500 0.013904891
456550 0.013914257
456600 0.013923241
456650 0.013929983
456700 0.013938911
456750 0.013947559
456800 0.013955984
456850 0.013965872
456900 0.013974455
456950 0.013984324
457000 0.013994153
457050 0.014001901
457100 0.014008137
457150 0.014013202
457200 0.014015675
457250 0.014019572
457300 0.014022076
457350 0.014026425
457400 0.014032365
457450 0.014039228
457500 0.014047347
457550 0.014057561
457600 0.014069513
457650 0.014082737
457700 0.01409638
457750 0.014110115
457800 0.014126993
457850 0.014142082
457900 0.014157543
457950 0.014176051
458000 0.014196165
458050 0.014215524
458100 0.014238031
458150 0.01425954
458200 0.014279598
458250 0.014296338
458300 0.014311489
458350 0.014324281
458400 0.014335154
458450 0.014342785
458500 0.014349111
458550 0.01435695
458600 0.01436523
458650 0.014374482
458700 0.014384945
458750 0.014394078
458800 0.014400942
458850 0.014406546
458900 0.014410628
458950 0.014414656
459000 0.014416403
459050 0.014418877
459100 0.014423865
459150 0.014427992
459200 0.014431629
459250 0.014436203
459300 0.014442808
459350 0.014448839
459400 0.014458029
459450 0.014467075
459500 0.014477971
459550 0.014490352
459600 0.01450364
459650 0.014518124
459700 0.01453434
459750 0.014552328
459800 0.014569127
459850 0.014587582
459900 0.014603851
459950 0.014617368
460000 0.014629508
460050 0.014640105
460100 0.01464849
460150 0.014652678
460200 0.01465664
460250 0.014661692
460300 0.014664295
460350 0.014665675
460400 0.0146673
460450 0.014669344
460500 0.014670512
460550 0.014672796
460600 0.014672445
460650 0.01467049
460700 0.014665909
460750 0.014660423
460800 0.014655484
460850 0.014648901
460900 0.014642999
460950 0.014638484
461000 0.014634856
461050 0.014633029
461100 0.0146316
461150 0.014631335
461200 0.014634355
461250 0.014637505
461300 0.014641199
461350 0.014644227
461400 0.014649157
461450 0.014654354
461500 0.014660759
461550 0.014669074
461600 0.014676998
461650 0.014684509
461700 0.014694908
461750 0.014704282
461800 0.014714831
461850 0.014725467
461900 0.014734632
461950 0.014743927
462000 0.014755642
462050 0.014767978
462100 0.014780862
462150 0.014793255
462200 0.014805471
462250 0.014815163
462300 0.014826852
462350 0.01483776
462400 0.01484907
462450 0.014858402
462500 0.014866975
462550 0.014875871
462600 0.014883398
462650 0.014890293
462700 0.014898693
462750 0.014908891
462800 0.014919934
462850 0.01492916
462900 0.01493827
462950 0.014948848
463000 0.0149592
463050 0.014968829
463100 0.014975418
463150 0.014984333
463200 0.014997114
463250 0.015013385
463300 0.015032837
463350 0.015052392
463400 0.015070775
463450 0.015088938
463500 0.015104537
463550 0.015120181
463600 0.015133497
463650 0.015144339
463700 0.015154006
463750 0.015160331
463800 0.015164722
463850 0.015172878
463900 0.015184191
463950 0.015195012
464000 0.015207982
464050 0.015221313
464100 0.01523402
464150 0.015248523
464200 0.015262635
464250 0.015278263
464300 0.015295132
464350 0.01531043
464400 0.015327074
464450 0.015345238
464500 0.015361387
464550 0.01537602
464600 0.015393105
464650 0.015410038
464700 0.015427331
464750 0.015442424
464800 0.015454733
464850 0.015464014
464900 0.015471042
464950 0.015475986
465000 0.015481359
465050 0.015482342
465100 0.015482534
465150 0.015485136
465200 0.015484212
465250 0.015480548
465300 0.015477378
465350 0.015470626
465400 0.015462966
465450 0.015455495
465500 0.015446941
465550 0.015435584
465600 0.01542217
465650 0.015407921
465700 0.015395797
465750 0.015381084
465800 0.015366091
465850 0.015347879
465900 0.015332011
465950 0.015317542
466000 0.015305779
466050 0.015296397
466100 0.015288328
466150 0.015279362
466200 0.015268301
466250 0.015255428
466300 0.015240094
466350 0.015223993
466400 0.015205645
466450 0.015186678
466500 0.015166283
466550 0.015145039
466600 0.015124805
466650 0.015104792
466700 0.01508158
466750 0.015062654
466800 0.015044284
466850 0.015026154
466900 0.015008195
466950 0.014987652
467000 0.014973801
467050 0.014960749
467100 0.014950915
467150 0.014942241
467200 0.01493753
467250 0.014930804
467300 0.014925397
467350 0.014923329
467400 0.01491953
467450 0.014916302
467500 0.014912175
467550 0.014908692
467600 0.014905259
467650 0.014900596
467700 0.01489446
467750 0.01488921
467800 0.014878405
467850 0.014866566
467900 0.014856515
467950 0.014845164
468000 0.014836663
468050 0.014828044
468100 0.014819481
468150 0.014810124
468200 0.014799826
468250 0.014787634
468300 0.014773567
468350 0.0147572
468400 0.014738337
468450 0.014717948
468500 0.014695815
468550 0.014674883
468600 0.014654473
468650 0.014637724
468700 0.014619032
468750 0.014601026
468800 0.014583624
468850 0.014565516
468900 0.014548051
468950 0.014532986
469000 0.01451832
469050 0.014505937
469100 0.01449359
469150 0.014480529
469200 0.014467872
469250 0.014454962
469300 0.014443618
469350 0.014435758
469400 0.014426049
469450 0.014416879
469500 0.014407982
469550 0.014396106
469600 0.014383881
469650 0.01437059
469700 0.014356316
469750 0.014341004
469800 0.014322186
469850 0.014302329
469900 0.014282195
469950 0.014260265
470000 0.014239766
470050 0.014218365
470100 0.014196737
470150 0.014177037
470200 0.014157862
470250 0.014137209
470300 0.014118692
470350 0.014101368
470400 0.014085866
470450 0.014071602
470500 0.014057009
470550 0.01404361
470600 0.014032161
470650 0.014023269
470700 0.014014071
470750 0.014002044
470800 0.013988269
470850 0.013973065
470900 0.013955108
470950 0.013940275
471000 0.013924054
471050 0.013908528
471100 0.013893955
471150 0.013878912
471200 0.013864495
471250 0.013851566
471300 0.013839884
471350 0.013831596
471400 0.013823663
471450 0.01381479
471500 0.013806395
471550 0.013797155
471600 0.013788949
471650 0.013786173
471700 0.013783087
471750 0.013781399
471800 0.013779284
471850 0.013778458
471900 0.013778733
471950 0.013779395
472000 0.013782396
472050 0.013785408
472100 0.013788313
472150 0.013792249
472200 0.013795373
472250 0.013799192
472300 0.013800931
472350 0.013803807
472400 0.013808
472450 0.013812036
472500 0.01381384
472550 0.013814043
472600 0.01381337
472650 0.013811468
472700 0.013810732
472750 0.013807544
472800 0.013802115
472850 0.013796888
472900 0.013791786
472950 0.013784062
473000 0.013776094
473050 0.013766611
473100 0.013755609
473150 0.013745268
473200 0.01373512
473250 0.01372869
473300 0.01372258
473350 0.013717186
473400 0.013711851
473450 0.013706167
473500 0.013701774
473550 0.013697091
473600 0.013693148
473650 0.013687768
473700 0.013679944
473750 0.013673008
473800 0.013668598
473850 0.013665557
473900 0.013663835
473950 0.013661294
474000 0.013659166
474050 0.013657504
474100 0.01365576
474150 0.013653184
474200 0.013648085
474250 0.013645831
474300 0.013645389
474350 0.013647709
474400 0.013647979
474450 0.013648125
474500 0.013646065
474550 0.013646801
474600 0.013650187
474650 0.013653971
474700 0.013657878
474750 0.013658073
474800 0.013658432
474850 0.013657486
474900 0.013656364
474950 0.013657733
475000 0.013657765
475050 0.013659711
475100 0.013662312
475150 0.013665719
475200 0.013671244
475250 0.013680235
475300 0.013690287
475350 0.013699957
475400 0.013707751
475450 0.013714707
475500 0.01372138
475550 0.013730924
475600 0.013742126
475650 0.013754571
475700 0.013767904
475750 0.013783741
475800 0.0137977
475850 0.01381301
475900 0.013825788
475950 0.013837425
476000 0.013848978
476050 0.0138621
476100 0.013876345
476150 0.013893377
476200 0.013912557
476250 0.013933834
476300 0.013955954
476350 0.013976329
476400 0.01399332
476450 0.014009263
476500 0.014022284
476550 0.014032232
476600 0.014040427
476650 0.014047271
476700 0.014052412
476750 0.014057528
476800 0.01406073
476850 0.014067027
476900 0.014073837
476950 0.014080797
477000 0.014089087
477050 0.014099186
477100 0.014104435
477150 0.014111793
477200 0.014119036
477250 0.014126767
477300 0.014133012
477350 0.014139811
477400 0.014144649
477450 0.014147613
477500 0.014149058
477550 0.01414917
477600 0.014146418
477650 0.014143321
477700 0.014138736
477750 0.014137047
477800 0.014138647
477850 0.014141594
477900 0.014143194
477950 0.014141923
478000 0.014138387
478050 0.014133288
478100 0.01412843
478150 0.014122995
478200 0.014114856
478250 0.014107634
478300 0.014101217
478350 0.014094145
478400 0.014089817
478450 0.014084973
478500 0.014083281
478550 0.014080446
478600 0.014076577
478650 0.01407661
478700 0.01407345
478750 0.014070361
478800 0.014067338
478850 0.014062527
478900 0.014059836
478950 0.014060348
479000 0.014061957
479050 0.01406801
479100 0.014074444
479150 0.014081459
479200 0.014089998
479250 0.014095289
479300 0.014100869
479350 0.014104495
479400 0.014109011
479450 0.014113802
479500 0.014116745
479550 0.014116781
479600 0.014114695
479650 0.014110191
479700 0.014106042
479750 0.014101862
479800 0.014096933
479850 0.014092366
479900 0.014087774
479950 0.014082836
480000 0.014079351
480050 0.014075295
480100 0.014072956
480150 0.014070087
480200 0.014069512
480250 0.014068864
480300 0.014067536
480350 0.014065556
480400 0.014062425
480450 0.014057939
480500 0.014052916
480550 0.014046667
480600 0.014041309
480650 0.01403637
480700 0.014033974
480750 0.014032267
480800 0.014029613
480850 0.014026203
480900 0.014022721
480950 0.014017471
481000 0.014013342
481050 0.014009768
481100 0.014006301
481150 0.014005971
481200 0.014004857
481250 0.014004152
481300 0.014002065
481350 0.013996333
481400 0.013988614
481450 0.013983012
481500 0.013977352
481550 0.013972348
481600 0.013968993
481650 0.013965432
481700 0.013964443
481750 0.013966536
481800 0.013969664
481850 0.013972643
481900 0.013975664
481950 0.013980051
482000 0.013983285
482050 0.013988756
482100 0.013994906
482150 0.014002272
482200 0.014013463
482250 0.01402368
482300 0.014034667
482350 0.014043323
482400 0.014051371
482450 0.014060183
482500 0.014069705
482550 0.014078771
482600 0.0140869
482650 0.014093324
482700 0.01410172
482750 0.014107581
482800 0.014115331
482850 0.014122028
482900 0.014126056
482950 0.014129415
483000 0.014130759
483050 0.01413297
483100 0.014131977
483150 0.014132837
483200 0.014132845
483250 0.014132333
483300 0.014129746
483350 0.014126843
483400 0.0141262
483450 0.014123534
483500 0.014120622
483550 0.014119348
483600 0.01411763
483650 0.014116012
483700 0.014115194
483750 0.014114075
483800 0.014110389
483850 0.014106599
483900 0.014101306
483950 0.01409595
484000 0.014094018
484050 0.014089706
484100 0.014088983
484150 0.014089441
484200 0.014090658
484250 0.014091592
484300 0.014091656
484350 0.014091461
484400 0.014092479
484450 0.014094131
484500 0.014095337
484550 0.014101241
484600 0.014107719
484650 0.014113893
484700 0.014119731
484750 0.014126464
484800 0.01413318
484850 0.014139613
484900 0.014142895
484950 0.014148097
485000 0.01415425
485050 0.014157421
485100 0.01416386
485150 0.014170682
485200 0.014179958
485250 0.01418859
485300 0.014199019
485350 0.01420922
485400 0.014217757
485450 0.014226827
485500 0.014237293
485550 0.01424552
485600 0.014253939
485650 0.014260028
485700 0.014265707
485750 0.014268351
485800 0.01427133
485850 0.014274229
485900 0.014278747
485950 0.014285265
486000 0.014291631
486050 0.014298557
486100 0.014307484
486150 0.014317365
486200 0.014324975
486250 0.014333225
486300 0.014339934
486350 0.014347133
486400 0.014353084
486450 0.014358741
486500 0.014365214
486550 0.014372358
486600 0.014380949
486650 0.014389611
486700 0.014398088
486750 0.01440364
486800 0.014408048
486850 0.014413333
486900 0.014415945
486950 0.014419399
487000 0.014425403
487050 0.014431231
487100 0.014437375
487150 0.014445143
487200 0.014449127
487250 0.014452445
487300 0.014452772
487350 0.014452103
487400 0.014449858
487450 0.014446227
487500 0.014441699
487550 0.014436519
487600 0.014431574
487650 0.014427242
487700 0.014420445
487750 0.014413051
487800 0.014403681
487850 0.014395909
487900 0.014389334
487950 0.014382027
488000 0.014373554
488050 0.014364448
488100 0.01435605
488150 0.014348851
488200 0.014345126
488250 0.014343319
488300 0.014341902
488350 0.014342443
488400 0.01434407
488450 0.014349525
488500 0.014354586
488550 0.014363172
488600 0.014370138
488650 0.014380029
488700 0.014386923
488750 0.014394456
488800 0.014399075
488850 0.014405231
488900 0.014414237
488950 0.014423805
489000 0.014435062
489050 0.014446344
489100 0.014459027
489150 0.014471465
489200 0.014482541
489250 0.01449352
489300 0.014501871
489350 0.01450913
489400 0.014517462
489450 0.014523757
489500 0.014531476
489550 0.014537282
489600 0.01454287
489650 0.014548051
489700 0.014554539
489750 0.014557663
489800 0.014557858
489850 0.01455389
489900 0.014547051
489950 0.014540128
490000 0.014535395
490050 0.014530717
490100 0.014527782
490150 0.014525999
490200 0.014523196
490250 0.014521881
490300 0.014520222
490350 0.014515763
490400 0.014509941
490450 0.014502943
490500 0.014493186
490550 0.014480498
490600 0.014466346
490650 0.014452273
490700 0.01443447
490750 0.014418042
490800 0.014402803
490850 0.014389115
490900 0.01437868
490950 0.014370769
491000 0.014365072
491050 0.014362962
491100 0.014361799
491150 0.014360561
491200 0.014356973
491250 0.014351835
491300 0.01434569
491350 0.01433798
491400 0.014332514
491450 0.014324793
491500 0.01431903
491550 0.014312307
491600 0.014306827
491650 0.014303854
491700 0.014299339
491750 0.014295577
491800 0.014292853
491850 0.014288273
491900 0.014282491
491950 0.014274843
492000 0.014264793
492050 0.014254109
492100 0.014244058
492150 0.014234775
492200 0.014224351
492250 0.014215333
492300 0.014205122
492350 0.014195479
492400 0.014186196
492450 0.014174162
492500 0.014161747
492550 0.014147696
492600 0.014134391
492650 0.014118943
492700 0.014103359
492750 0.014090609
492800 0.014077146
492850 0.014061848
492900 0.014045636
492950 0.014028217
493000 0.014012267
493050 0.013995257
493100 0.013979294
493150 0.013963726
493200 0.013951293
493250 0.013941706
493300 0.013932352
493350 0.013923721
493400 0.013916842
493450 0.013910132
493500 0.013902162
493550 0.013892439
493600 0.013883949
493650 0.013875814
493700 0.013868384
493750 0.013861632
493800 0.013853695
493850 0.013846942
493900 0.013837317
493950 0.01382557
494000 0.01381322
494050 0.013799513
494100 0.013786438
494150 0.013771896
494200 0.01375532
494250 0.013739653
494300 0.013721918
494350 0.013706046
494400 0.01369066
494450 0.013678195
494500 0.0136656
494550 0.013653443
494600 0.013643242
494650 0.013633987
494700 0.013624881
494750 0.013614207
494800 0.013604057
494850 0.013595394
494900 0.013584545
494950 0.013571317
495000 0.013555561
495050 0.013536654
495100 0.013518027
495150 0.013498917
495200 0.013477679
495250 0.01345334
495300 0.013428307
495350 0.013399941
495400 0.013371951
495450 0.013345207
495500 0.01331899
495550 0.013293447
495600 0.013267631
495650 0.013245328
495700 0.013226599
495750 0.013210807
495800 0.01319666
495850 0.013182463
495900 0.013169262
495950 0.013157546
496000 0.013146753
496050 0.013136353
496100 0.013126092
496150 0.013115717
496200 0.01310663
496250 0.013095032
496300 0.013084577
496350 0.013073238
496400 0.013062597
496450 0.013053736
496500 0.013045551
496550 0.013036702
496600 0.01302727
496650 0.013018533
496700 0.013011008
496750 0.013003816
496800 0.012996424
496850 0.012990547
496900 0.012983525
496950 0.012977075
497000 0.012970835
497050 0.012964268
497100 0.012960785
497150 0.01296099
497200 0.012961727
497250 0.012965702
497300 0.012968253
497350 0.012968324
497400 0.01296487
497450 0.012959926
497500 0.012954183
497550 0.012947936
497600 0.012942527
497650 0.012935482
497700 0.012928414
497750 0.012920766
497800 0.012912268
497850 0.01290798
497900 0.012902176
497950 0.012896329
498000 0.012891377
498050 0.012886878
498100 0.012881745
498150 0.012876096
498200 0.012870408
498250 0.012864305
498300 0.012856899
498350 0.0128514
498400 0.012844689
498450 0.012838571
498500 0.012835424
498550 0.012831791
498600 0.0128256
498650 0.012819269
498700 0.012812452
498750 0.012805615
498800 0.012798262
498850 0.012791863
498900 0.012784642
498950 0.012779369
499000 0.012775314
499050 0.012771573
499100 0.012768664
499150 0.012767959
499200 0.012767606
499250 0.012766085
499300 0.012766191
499350 0.01276512
499400 0.01276523
499450 0.012768282
499500 0.012770605
499550 0.012773627
499600 0.012778781
499650 0.012783368
499700 0.012789098
499750 0.012796565
499800 0.012806442
499850 0.012817311
499900 0.012832139
499950 0.012849762
500000 0.012866924
500050 0.012883844
500100 0.012901734
500150 0.012921519
500200 0.012943112
500250 0.012966716
500300 0.012985908
500350 0.013002577
500400 0.01301672
500450 0.013029735
500500 0.0130405
500550 0.013050751
500600 0.013060438
500650 0.013069375
500700 0.013076682
500750 0.013083043
500800 0.013087938
500850 0.013093598
500900 0.013098123
500950 0.013103042
501000 0.013106567
501050 0.013109198
501100 0.01310942
501150 0.013106883
501200 0.013103821
501250 0.01310038
501300 0.013096531
501350 0.013093231
501400 0.013088007
501450 0.013082976
501500 0.01307866
501550 0.013073617
501600 0.013068619
501650 0.01306327
501700 0.013057856
501750 0.013054119
501800 0.013049973
501850 0.013047847
501900 0.013046565
501950 0.013044815
502000 0.013041455
502050 0.013038907
502100 0.013037124
502150 0.01303569
502200 0.013034241
502250 0.013035184
502300 0.013036023
502350 0.013034471
502400 0.013031372
502450 0.013025846
502500 0.013018701
502550 0.013008016
502600 0.0129961
502650 0.012981819
502700 0.012968948
502750 0.012954269
502800 0.01293907
502850 0.012922364
502900 0.012905195
502950 0.012885673
503000 0.012867655
503050 0.012850704
503100 0.012834722
503150 0.01281981
503200 0.012807094
503250 0.012794422
503300 0.012784295
503350 0.012776925
503400 0.012771405
503450 0.012767356
503500 0.012763874
503550 0.012759417
503600 0.012756706
503650 0.012754883
503700 0.012753886
503750 0.012754724
503800 0.012755122
503850 0.012755431
503900 0.012756306
503950 0.012757943
504000 0.012761379
504050 0.012764044
504100 0.012765943
504150 0.012765363
504200 0.012762545
504250 0.012758239
504300 0.012753387
504350 0.012750175
504400 0.01274695
504450 0.012745923
504500 0.012744025
504550 0.012741015
504600 0.012735425
504650 0.012727185
504700 0.012719515
504750 0.012710333
504800 0.01269978
504850 0.012692285
504900 0.012686819
504950 0.012682092
505000 0.012678294
505050 0.012677565
505100 0.012678153
505150 0.012678417
505200 0.012679136
505250 0.012678619
505300 0.012678955
505350 0.012680812
505400 0.012683016
505450 0.012688115
505500 0.012691257
505550 0.012695534
505600 0.012699799
505650 0.012703493
505700 0.012705902
505750 0.012706859
505800 0.012708327
505850 0.012710369
505900 0.012714362
505950 0.012719406
506000 0.012725136
506050 0.012729978
506100 0.012734294
506150 0.012738939
506200 0.012742799
506250 0.012747639
506300 0.012751067
506350 0.012754983
506400 0.012758264
506450 0.012760491
506500 0.012763895
506550 0.012766911
506600 0.012769945
506650 0.01277095
506700 0.012772802
506750 0.012775174
506800 0.012775552
506850 0.012773866
506900 0.012771102
506950 0.012767485
507000 0.012761374
507050 0.012752089
507100 0.012741187
507150 0.012732346
507200 0.012725436
507250 0.012718069
507300 0.012710674
507350 0.01270125
507400 0.012693515
507450 0.012688906
507500 0.012684501
507550 0.012680962
507600 0.012677327
507650 0.01267173
507700 0.012666371
507750 0.012661955
507800 0.012657734
507850 0.012654182
507900 0.012651415
507950 0.012648925
508000 0.012645169
508050 0.012640742
508100 0.012635024
508150 0.012628802
508200 0.012622437
508250 0.012614828
508300 0.012610701
508350 0.012610038
508400 0.012610801
508450 0.012614292
508500 0.012617899
508550 0.012621934
508600 0.01262481
508650 0.012630075
508700 0.012636308
508750 0.01264206
508800 0.012646738
508850 0.012650194
508900 0.012652627
508950 0.012655025
509000 0.012659279
509050 0.01266561
509100 0.012675666
509150 0.012689868
509200 0.012706586
509250 0.012723853
509300 0.012742777
509350 0.012762864
509400 0.012785403
509450 0.012809625
509500 0.01283306
509550 0.012853159
509600 0.012872657
509650 0.012891368
509700 0.01290775
509750 0.012922582
509800 0.012934517
509850 0.012947179
509900 0.012958062
509950 0.012968827
510000 0.012979788
510050 0.012987579
510100 0.012997841
510150 0.013007507
510200 0.013017733
510250 0.013028821
510300 0.013037188
510350 0.013043674
510400 0.013048403
510450 0.013052732
510500 0.013055469
510550 0.013058687
510600 0.013062015
510650 0.013069707
510700 0.013077823
510750 0.01308768
510800 0.013097308
510850 0.013105664
510900 0.01311497
510950 0.013123999
511000 0.013134411
511050 0.013143562
511100 0.013150115
511150 0.013157373
511200 0.013167263
511250 0.013176158
511300 0.013183579
511350 0.013190747
511400 0.01319536
511450 0.013200028
511500 0.013205831
511550 0.013213022
511600 0.013220843
511650 0.013229754
511700 0.013238186
511750 0.013248638
511800 0.013260986
511850 0.013274531
511900 0.013287741
511950 0.013297727
512000 0.013306197
512050 0.01331257
512100 0.013318256
512150 0.013325929
512200 0.013335125
512250 0.013346252
512300 0.013356798
512350 0.013365753
512400 0.013374106
512450 0.01338113
512500 0.013390003
512550 0.013397319
512600 0.01340501
512650 0.013413657
512700 0.013422174
512750 0.013430863
512800 0.01343915
512850 0.013444271
512900 0.013448663
512950 0.013450441
513000 0.013449567
513050 0.013449864
513100 0.013451077
513150 0.013453272
513200 0.013453929
513250 0.013455476
513300 0.013455135
513350 0.013453676
513400 0.013450216
513450 0.013446531
513500 0.013441062
513550 0.013436304
513600 0.013432773
513650 0.01343032
513700 0.01342825
513750 0.01342489
513800 0.013422053
513850 0.013417612
513900 0.013415225
513950 0.013411211
514000 0.01340764
514050 0.013405418
514100 0.013402069
514150 0.013400376
514200 0.013397693
514250 0.013393023
514300 0.013388217
514350 0.013383276
514400 0.013378268
514450 0.013376084
514500 0.013373604
514550 0.01337455
514600 0.013376552
514650 0.013375927
514700 0.013380172
514750 0.013384354
514800 0.013390625
514850 0.013396666
514900 0.013401267
514950 0.013404014
515000 0.013407709
515050 0.013411969
515100 0.013416071
515150 0.013416063
515200 0.013418527
515250 0.013420517
515300 0.013421238
515350 0.013424481
515400 0.013430339
515450 0.013437913
515500 0.013447272
515550 0.013455637
515600 0.013462818
515650 0.013467827
515700 0.013471458
515750 0.013474523
515800 0.013478948
515850 0.013487626
515900 0.01349705
515950 0.013507141
516000 0.013516969
516050 0.013526814
516100 0.013539812
516150 0.013551834
516200 0.013563824
516250 0.013577274
516300 0.01358952
516350 0.013600189
516400 0.013611413
516450 0.013621598
516500 0.013630238
516550 0.013637796
516600 0.013644263
516650 0.013649943
516700 0.013655421
516750 0.013660804
516800 0.013667847
516850 0.013676412
516900 0.013683029
516950 0.013690247
517000 0.013698282
517050 0.013705269
517100 0.013711158
517150 0.013718152
517200 0.013725881
517250 0.013732199
517300 0.013740115
517350 0.013746725
517400 0.013754577
517450 0.013760312
517500 0.013767387
517550 0.01377764
517600 0.01379073
517650 0.01380584
517700 0.013820543
517750 0.013834006
517800 0.013847221
517850 0.013862299
517900 0.013877809
517950 0.013893799
518000 0.0139116
518050 0.01392854
518100 0.013944919
518150 0.013957659
518200 0.013969071
518250 0.013979436
518300 0.013988951
518350 0.013998336
518400 0.014008122
518450 0.014017398
518500 0.014028129
518550 0.014040266
518600 0.01405114
518650 0.014061641
518700 0.014070695
518750 0.014078887
518800 0.014087393
518850 0.014094294
518900 0.014099976
518950 0.014107718
519000 0.014115648
519050 0.014124932
519100 0.014134494
519150 0.014143733
519200 0.01415419
519250 0.014166282
519300 0.014178659
519350 0.014190499
519400 0.014204045
519450 0.014217205
519500 0.014229575
519550 0.014240141
519600 0.014252049
519650 0.014264209
519700 0.014275243
519750 0.014285362
519800 0.014297681
519850 0.014308998
519900 0.014320931
519950 0.014333692
520000 0.014346662
520050 0.01436033
520100 0.014370227
520150 0.01437546
520200 0.014378812
520250 0.014381508
520300 0.014384176
520350 0.014388043
520400 0.014392964
520450 0.014398006
520500 0.014401378
520550 0.014403214
520600 0.014405386
520650 0.014408793
520700 0.014412509
520750 0.014416604
520800 0.014421809
520850 0.01442684
520900 0.014429906
520950 0.014434552
521000 0.014439404
521050 0.014441817
521100 0.014444441
521150 0.014446016
521200 0.014447317
521250 0.014448545
521300 0.014449413
521350 0.014452082
521400 0.014456417
521450 0.014461081
521500 0.014469045
521550 0.014480809
521600 0.01449381
521650 0.014505617
521700 0.014517668
521750 0.014528282
521800 0.014534861
521850 0.014540347
521900 0.014543398
521950 0.014544663
522000 0.014544356
522050 0.014543898
522100 0.014541204
522150 0.014538022
522200 0.014532059
522250 0.014524216
522300 0.014513502
522350 0.01450036
522400 0.014485377
522450 0.014468543
522500 0.014453826
522550 0.014440311
522600 0.014425692
522650 0.014409838
522700 0.014392866
522750 0.014372555
522800 0.014353134
522850 0.014336129
522900 0.014319215
522950 0.0143046
523000 0.014286421
523050 0.014265545
523100 0.014245216
523150 0.014225606
523200 0.014205633
523250 0.014188974
523300 0.014171093
523350 0.014155229
523400 0.014138236
523450 0.014124744
523500 0.014113113
523550 0.014102995
523600 0.014094475
523650 0.01408496
523700 0.014077036
523750 0.014070761
523800 0.014064609
523850 0.014057385
523900 0.01404954
523950 0.014042987
524000 0.014037436
524050 0.014033236
524100 0.014028617
524150 0.01402521
524200 0.01402561
524250 0.014027925
524300 0.014032206
524350 0.014039087
524400 0.014044423
524450 0.014048982
524500 0.014052049
524550 0.014054831
524600 0.014057488
524650 0.01405809
524700 0.014056581
524750 0.014055416
524800 0.014053232
524850 0.014050788
524900 0.014047865
524950 0.01404129
525000 0.014033175
525050 0.014021873
525100 0.014009424
525150 0.01399673
525200 0.013982569
525250 0.013970403
525300 0.013958348
525350 0.013945165
525400 0.013932736
525450 0.013920656
525500 0.013909062
525550 0.013898767
525600 0.013891593
525650 0.013885151
525700 0.013880659
525750 0.013878345
525800 0.013872272
525850 0.013865553
525900 0.013857611
525950 0.013848258
526000 0.013838643
526050 0.013831089
526100 0.013823562
526150 0.013814747
526200 0.013802906
526250 0.013792388
526300 0.01378362
526350 0.01377521
526400 0.013767134
526450 0.013760115
526500 0.01375513
526550 0.013753368
526600 0.013756093
526650 0.013759025
526700 0.013761965
526750 0.013761896
526800 0.013763164
526850 0.013762976
526900 0.013762352
526950 0.013762152
527000 0.013761724
527050 0.01376024
527100 0.01375861
527150 0.013757145
527200 0.01375631
527250 0.013754147
527300 0.013752428
527350 0.01374978
527400 0.013746553
527450 0.013742822
527500 0.013741513
527550 0.01374067
527600 0.013742392
527650 0.0137434
527700 0.013744961
527750 0.013747411
527800 0.013750448
527850 0.013751808
527900 0.013749956
527950 0.013743232
528000 0.013736149
528050 0.013729434
528100 0.013720713
528150 0.013714782
528200 0.013707296
528250 0.013699116
528300 0.013689899
528350 0.013681323
528400 0.01367457
528450 0.013667881
528500 0.01366075
528550 0.013655173
528600 0.013650199
528650 0.013645599
528700 0.013643055
528750 0.013640857
528800 0.013641525
528850 0.013642264
528900 0.013645292
528950 0.013649292
529000 0.013655781
529050 0.013662391
529100 0.013670036
529150 0.013677431
529200 0.013683793
529250 0.013691816
529300 0.013700308
529350 0.013709161
529400 0.013717443
529450 0.013727821
529500 0.013739193
529550 0.013751961
529600 0.013766138
529650 0.013783165
529700 0.013800815
529750 0.013815594
529800 0.013829681
529850 0.013841555
529900 0.013852802
529950 0.013863953
530000 0.013876259
530050 0.013888966
530100 0.013901679
530150 0.01391481
530200 0.013927489
530250 0.013940778
530300 0.013953678
530350 0.013962702
530400 0.013969993
530450 0.013976254
530500 0.013983973
530550 0.013994324
530600 0.014000533
530650 0.014005417
530700 0.01400858
530750 0.014011663
530800 0.014016538
530850 0.014021346
530900 0.01402501
530950 0.014030029
531000 0.014035703
531050 0.014039017
531100 0.014043042
531150 0.014047803
531200 0.014051587
531250 0.014053638
531300 0.014055418
531350 0.014057774
531400 0.014058986
531450 0.014058785
531500 0.014057815
531550 0.014055637
531600 0.014053398
531650 0.014052527
531700 0.0140527
531750 0.014052783
531800 0.014052062
531850 0.014050155
531900 0.014048818
531950 0.014048378
532000 0.014045199
532050 0.014043205
532100 0.014039323
532150 0.01403548
532200 0.014030674
532250 0.01402706
532300 0.014025405
532350 0.014022715
532400 0.014020632
532450 0.014014046
532500 0.014008563
532550 0.014003118
532600 0.013999425
532650 0.013996098
532700 0.01399058
532750 0.013983262
532800 0.013976426
532850 0.013970894
532900 0.013968924
532950 0.013965794
533000 0.013964759
533050 0.013965428
533100 0.013967372
533150 0.013970123
533200 0.013974393
533250 0.013977206
533300 0.01398058
533350 0.013982326
533400 0.013982982
533450 0.013983359
533500 0.013985259
533550 0.013983483
533600 0.013980903
533650 0.013975901
533700 0.013969098
533750 0.01396043
533800 0.013951064
533850 0.013942241
533900 0.013935938
533950 0.01392785
534000 0.013917751
534050 0.01390763
534100 0.013898578
534150 0.013889361
534200 0.013881019
534250 0.013875393
534300 0.013869462
534350 0.013862805
534400 0.013853408
534450 0.013841048
534500 0.013829639
534550 0.013817145
534600 0.013803204
534650 0.013788383
534700 0.013774446
534750 0.0137616
534800 0.013749357
534850 0.013738319
534900 0.013726224
534950 0.013715085
535000 0.013704158
535050 0.013692601
535100 0.013682154
535150 0.013671663
535200 0.01366166
535250 0.013651354
535300 0.013639761
535350 0.013628617
535400 0.013617751
535450 0.013608826
535500 0.013600819
535550 0.013593665
535600 0.013589646
535650 0.013587733
535700 0.013587456
535750 0.013591287
535800 0.013594422
535850 0.013599295
535900 0.013605739
535950 0.013614228
536000 0.013620835
536050 0.013627295
536100 0.013632446
536150 0.01363566
536200 0.013640414
536250 0.013645844
536300 0.013650595
536350 0.013656568
536400 0.013661145
536450 0.013665469
536500 0.013670535
536550 0.013674537
536600 0.013678116
536650 0.013684139
536700 0.013689596
536750 0.013694088
536800 0.013697505
536850 0.013698002
536900 0.013694867
536950 0.013692575
537000 0.013691696
537050 0.013693257
537100 0.013696128
537150 0.013698431
537200 0.013698284
537250 0.013698802
537300 0.013701186
537350 0.013706188
537400 0.013714956
537450 0.013724399
537500 0.013732732
537550 0.013738995
537600 0.013745797
537650 0.013753093
537700 0.013762339
537750 0.013772418
537800 0.013784497
537850 0.01379668
537900 0.013806965
537950 0.013818311
538000 0.01382839
538050 0.013837188
538100 0.013843136
538150 0.01384825
538200 0.013852091
538250 0.013856259
538300 0.013863544
538350 0.013872638
538400 0.013881349
538450 0.013890328
538500 0.013896547
538550 0.013901332
538600 0.013905532
538650 0.013909486
538700 0.013912727
538750 0.013915324
538800 0.013918705
538850 0.013922389
538900 0.013925456
538950 0.013927324
539000 0.01392707
539050 0.013923221
539100 0.01392086
539150 0.013922067
539200 0.013921348
539250 0.013920751
539300 0.013920121
539350 0.013920299
539400 0.013919371
539450 0.01391959
539500 0.013921214
539550 0.013922942
539600 0.013927435
539650 0.013936553
539700 0.01394722
539750 0.013958236
539800 0.013968197
539850 0.01398034
539900 0.013991484
539950 0.013999867
540000 0.014007797
540050 0.014012017
540100 0.014015161
540150 0.014020125
540200 0.014024226
540250 0.014028791
540300 0.014035214
540350 0.014040684
540400 0.014047647
540450 0.014050836
540500 0.014051888
540550 0.014054448
540600 0.014057425
540650 0.01406154
540700 0.014066937
540750 0.014072251
540800 0.014078246
540850 0.014084833
540900 0.014093313
540950 0.014102246
541000 0.0141098
541050 0.01411917
541100 0.014128729
541150 0.01413909
541200 0.014152638
541250 0.014164449
541300 0.014176733
541350 0.014188347
541400 0.014198106
541450 0.014206067
541500 0.014213047
541550 0.014220717
541600 0.01422689
541650 0.014232576
541700 0.014240968
541750 0.014245917
541800 0.014249239
541850 0.01425365
541900 0.014255009
541950 0.014257191
542000 0.014262235
542050 0.014269068
542100 0.014275768
542150 0.014283536
542200 0.014291236
542250 0.014300282
542300 0.014309144
542350 0.014321328
542400 0.014333827
542450 0.014346421
542500 0.014359378
542550 0.014370924
542600 0.0143828
542650 0.014393268
542700 0.014403712
542750 0.014413429
542800 0.014423066
542850 0.014433997
542900 0.014445878
542950 0.014458346
543000 0.014472639
543050 0.014485316
543100 0.01449802
543150 0.014512991
543200 0.014530157
543250 0.014543906
543300 0.014554164
543350 0.014561523
543400 0.014566964
543450 0.014572703
543500 0.014577388
543550 0.014582475
543600 0.014584349
543650 0.014586844
543700 0.014589879
543750 0.014591368
543800 0.014595367
543850 0.014599475
543900 0.014603449
543950 0.014607486
544000 0.014610919
544050 0.014615877
544100 0.01462046
544150 0.014622445
544200 0.014624547
544250 0.014627949
544300 0.014632216
544350 0.014638588
544400 0.014644276
544450 0.014647942
544500 0.014648704
544550 0.014648669
544600 0.014648188
544650 0.014649082
544700 0.014648445
544750 0.014648211
544800 0.014649379
544850 0.014650417
544900 0.014652605
544950 0.014653292
545000 0.014653254
545050 0.014652142
545100 0.014651218
545150 0.014650553
545200 0.014651991
545250 0.014649968
545300 0.014648525
545350 0.014645689
545400 0.014641188
545450 0.014636452
545500 0.014628154
545550 0.014619209
545600 0.014610128
545650 0.01460052
545700 0.01459043
545750 0.014582464
545800 0.014575987
545850 0.014570075
545900 0.014566652
545950 0.014563571
546000 0.01455772
546050 0.01455084
546100 0.014544053
546150 0.014537702
546200 0.014533859
546250 0.014530207
546300 0.014529439
546350 0.014528363
546400 0.014525776
546450 0.014523432
546500 0.014520879
546550 0.014519157
546600 0.014517397
546650 0.014513503
546700 0.014511477
546750 0.014513241
546800 0.014515878
546850 0.014518492
546900 0.014519857
546950 0.014521514
547000 0.014522973
547050 0.014522903
547100 0.014523881
547150 0.014527314
547200 0.014529581
547250 0.014532767
547300 0.01453612
547350 0.014537526
547400 0.014539814
547450 0.01454084
547500 0.014539842
547550 0.014540847
547600 0.014541312
547650 0.014541295
547700 0.014540274
547750 0.014538919
547800 0.014538054
547850 0.014533647
547900 0.014527407
547950 0.014520464
548000 0.014514013
548050 0.01450917
548100 0.014504723
548150 0.014503639
548200 0.014500884
548250 0.01449938
548300 0.014496932
548350 0.014494233
548400 0.014493736
548450 0.014495765
548500 0.014498541
548550 0.014500821
548600 0.014502954
548650 0.014502315
548700 0.014503021
548750 0.014500667
548800 0.014497962
548850 0.014496443
548900 0.014495401
548950 0.014493596
549000 0.014491933
549050 0.014489819
549100 0.014486964
549150 0.01448613
549200 0.014484841
549250 0.014483746
549300 0.014482678
549350 0.014480718
549400 0.014478249
549450 0.014475487
549500 0.01447269
549550 0.014470155
549600 0.014471458
549650 0.014474329
549700 0.014476233
549750 0.014478426
549800 0.014478218
549850 0.014478336
549900 0.014476918
549950 0.014476407
550000 0.014475758
550050 0.014472815
550100 0.014465504
550150 0.014453438
550200 0.014437859
550250 0.014419574
550300 0.014400875
550350 0.014382816
550400 0.014366206
550450 0.014350554
550500 0.014336828
550550 0.014322866
550600 0.014310266
550650 0.014300208
550700 0.014290298
550750 0.01427891
550800 0.014268072
550850 0.014258782
550900 0.014250694
550950 0.014244269
551000 0.014237118
551050 0.014229296
551100 0.014222423
551150 0.014215521
551200 0.014206702
551250 0.014197597
551300 0.014184879
551350 0.014171109
551400 0.014159258
551450 0.014150509
551500 0.01414348
551550 0.014138794
551600 0.01413556
551650 0.014132583
551700 0.014130685
551750 0.014131802
551800 0.014137203
551850 0.014145219
551900 0.014154009
551950 0.014163298
552000 0.01417192
552050 0.014181645
552100 0.014190336
552150 0.014202077
552200 0.01421289
552250 0.014226323
552300 0.014238848
552350 0.014254498
552400 0.014271454
552450 0.014289566
552500 0.014309778
552550 0.014329732
552600 0.014350555
552650 0.014371179
552700 0.014394402
552750 0.014415963
552800 0.014435135
552850 0.01445483
552900 0.014475584
552950 0.014495999
553000 0.01451309
553050 0.014529835
553100 0.014545139
553150 0.014557666
553200 0.014568657
553250 0.014578453
553300 0.014588478
553350 0.014596908
553400 0.014602454
553450 0.014609606
553500 0.01461595
553550 0.01462256
553600 0.014629876
553650 0.014637466
553700 0.014643797
553750 0.014653295
553800 0.014662742
553850 0.014674502
553900 0.0146886
553950 0.014701164
554000 0.01471601
554050 0.014728192
554100 0.0147398
554150 0.014750633
554200 0.014758822
554250 0.014762936
554300 0.014763534
554350 0.014764458
554400 0.014765816
554450 0.014766095
554500 0.01476844
554550 0.014766712
554600 0.014767775
554650 0.014768796
554700 0.014770886
554750 0.014770292
554800 0.014768615
554850 0.014763503
554900 0.014758719
554950 0.014754976
555000 0.014750423
555050 0.014746201
555100 0.014741153
555150 0.014731476
555200 0.014722568
555250 0.014710659
555300 0.014696317
555350 0.014683046
555400 0.014669357
555450 0.014656082
555500 0.014643005
555550 0.014629399
555600 0.014615881
555650 0.014598591
555700 0.014582522
555750 0.014566765
555800 0.014550588
555850 0.014536614
555900 0.01452557
555950 0.014517375
556000 0.01451179
556050 0.014506349
556100 0.014503825
556150 0.014499892
556200 0.014494024
556250 0.014487656
556300 0.014481352
556350 0.014474602
556400 0.014464712
556450 0.014457706
556500 0.014447998
556550 0.014438019
556600 0.014425272
556650 0.014410745
556700 0.014393535
556750 0.014375372
556800 0.014355509
556850 0.014334372
556900 0.014312322
556950 0.014290615
557000 0.014271104
557050 0.014250451
557100 0.014231358
557150 0.014213943
557200 0.014199177
557250 0.014184205
557300 0.014169555
557350 0.01415234
557400 0.014138005
557450 0.014125447
557500 0.01411483
557550 0.014103919
557600 0.014092355
557650 0.014080983
557700 0.014072561
557750 0.0140629
557800 0.014053332
557850 0.014043063
557900 0.014034205
557950 0.014024151
558000 0.01401501
558050 0.014003985
558100 0.013994506
558150 0.013982997
558200 0.01397181
558250 0.013959781
558300 0.013947997
558350 0.013938705
558400 0.013929416
558450 0.013919321
558500 0.013909462
558550 0.013898827
558600 0.013888262
558650 0.013877946
558700 0.013869567
558750 0.013860486
558800 0.013850337
558850 0.013840061
558900 0.013829376
558950 0.013818177
559000 0.013808607
559050 0.013799474
559100 0.013791351
559150 0.013783021
559200 0.01377564
559250 0.013767878
559300 0.01376097
559350 0.013753142
559400 0.013746244
559450 0.013738354
559500 0.013729046
559550 0.013717877
559600 0.013706348
559650 0.013694066
559700 0.013683817
559750 0.013675623
559800 0.013668093
559850 0.013659283
559900 0.013648789
559950 0.013639252
560000 0.013630605
560050 0.013622725
560100 0.013614419
560150 0.013607051
560200 0.013598183
560250 0.013587982
560300 0.013574486
560350 0.01356061
560400 0.013544461
560450 0.013530595
560500 0.013514427
560550 0.013495694
560600 0.013476413
560650 0.013456525
560700 0.013436904
560750 0.013417662
560800 0.013398264
560850 0.013378666
560900 0.013358639
560950 0.013337774
561000 0.013320921
561050 0.013304749
561100 0.013289328
561150 0.013276642
561200 0.013261611
561250 0.01324646
561300 0.013233031
561350 0.013219466
561400 0.013206168
561450 0.013192422
561500 0.013180408
561550 0.013169439
561600 0.013159541
561650 0.013150086
561700 0.01314177
561750 0.013133065
561800 0.013122357
561850 0.013109123
561900 0.013096031
561950 0.013083825
562000 0.013071923
562050 0.013062871
562100 0.013054377
562150 0.013049094
562200 0.013045273
562250 0.013042148
562300 0.013042138
562350 0.013040811
562400 0.01303931
562450 0.013037765
562500 0.013035404
562550 0.013029442
562600 0.013023007
562650 0.01301557
562700 0.013008955
562750 0.01300344
562800 0.012995079
562850 0.012989612
562900 0.012983642
562950 0.012977369
563000 0.012972005
563050 0.012967164
563100 0.01296242
563150 0.012959297
563200 0.01295654
563250 0.012952106
563300 0.012948729
563350 0.012943914
563400 0.012937855
563450 0.012928628
563500 0.012919314
563550 0.012908058
563600 0.012896374
563650 0.012884774
563700 0.012871424
563750 0.01285948
563800 0.012848221
563850 0.012838445
563900 0.012829505
563950 0.012821899
564000 0.012814063
564050 0.012809401
564100 0.012806478
564150 0.012804192
564200 0.012802331
564250 0.012800782
564300 0.012799438
564350 0.012799511
564400 0.012801013
564450 0.012803576
564500 0.012804654
564550 0.012806734
564600 0.012811423
564650 0.012815485
564700 0.012819321
564750 0.012820266
564800 0.012821375
564850 0.012822585
564900 0.012823759
564950 0.01282587
565000 0.012830511
565050 0.012835246
565100 0.012841636
565150 0.012849051
565200 0.012856467
565250 0.012863774
565300 0.012870368
565350 0.012875684
565400 0.012879482
565450 0.012883262
565500 0.012889173
565550 0.012894733
565600 0.012899345
565650 0.01290336
565700 0.012908948
565750 0.012915232
565800 0.012920351
565850 0.012924077
565900 0.01292824
565950 0.012933475
566000 0.012937117
566050 0.012942964
566100 0.012949426
566150 0.012957511
566200 0.012966348
566250 0.012974631
566300 0.012982589
566350 0.012986995
566400 0.012994797
566450 0.013004348
566500 0.013013966
566550 0.013024044
566600 0.013031484
566650 0.013038849
566700 0.013044963
566750 0.013049915
566800 0.013055188
566850 0.013063707
566900 0.013073458
566950 0.013085107
567000 0.0130966
567050 0.013106601
567100 0.013114854
567150 0.013124282
567200 0.013132583
567250 0.013139657
567300 0.01314592
567350 0.013152796
567400 0.013158223
567450 0.013163381
567500 0.013165789
567550 0.013169687
567600 0.01317487
567650 0.013181183
567700 0.013188079
567750 0.013193273
567800 0.013195683
567850 0.013198054
567900 0.013198968
567950 0.013198867
568000 0.013198451
568050 0.013198573
568100 0.013197714
568150 0.013197945
568200 0.013200462
568250 0.013206328
568300 0.013212307
568350 0.013215314
568400 0.013219377
568450 0.013223191
568500 0.013226664
568550 0.013230287
568600 0.013232827
568650 0.013232493
568700 0.013231455
568750 0.013231691
568800 0.013232833
568850 0.013233859
568900 0.013234393
568950 0.013234533
569000 0.01323468
569050 0.013234886
569100 0.013235534
569150 0.01323688
569200 0.013239518
569250 0.013243116
569300 0.013249105
569350 0.013254423
569400 0.013256013
569450 0.013259382
569500 0.013260763
569550 0.013262116
569600 0.013261216
569650 0.013261894
569700 0.013262777
569750 0.013263582
569800 0.013263807
569850 0.013265671
569900 0.01326848
569950 0.013274306
570000 0.013281443
570050 0.01329155
570100 0.013300829
570150 0.013312388
570200 0.013326714
570250 0.013342334
570300 0.013357339
570350 0.013371076
570400 0.013384677
570450 0.01339843
570500 0.01341396
570550 0.013428862
570600 0.01344237
570650 0.013455743
570700 0.013468338
570750 0.013478445
570800 0.013486832
570850 0.013494618
570900 0.013498521
570950 0.013504309
571000 0.013511002
571050 0.01351909
571100 0.013526772
571150 0.013534054
571200 0.013537194
571250 0.013539433
571300 0.01353993
571350 0.013540887
571400 0.013540613
571450 0.013542762
571500 0.013545216
571550 0.013548025
571600 0.013553315
571650 0.013559204
571700 0.013566161
571750 0.013571936
571800 0.013576047
571850 0.013575587
571900 0.013574366
571950 0.013572403
572000 0.013571602
572050 0.013567723
572100 0.013564354
572150 0.013560837
572200 0.013557282
572250 0.013552829
572300 0.0135486
572350 0.013543512
572400 0.013536575
572450 0.013528174
572500 0.013519213
572550 0.013512414
572600 0.013507927
572650 0.013504294
572700 0.013500749
572750 0.013495251
572800 0.013487407
572850 0.01347989
572900 0.013470452
572950 0.013460029
573000 0.013449238
573050 0.013437738
573100 0.013427332
573150 0.013417721
573200 0.013405433
573250 0.013394158
573300 0.013380691
573350 0.013365789
573400 0.013350648
573450 0.013335438
573500 0.013321243
573550 0.013307419
573600 0.01329494
573650 0.013284262
573700 0.0132732
573750 0.01326262
573800 0.013252782
573850 0.013242353
573900 0.013232382
573950 0.01322246
574000 0.013209705
574050 0.013194287
574100 0.013177944
574150 0.013158357
574200 0.013138851
574250 0.013120313
574300 0.01309963
574350 0.013077511
574400 0.01305469
574450 0.013032228
574500 0.013012725
574550 0.012995318
574600 0.012982071
574650 0.012971549
574700 0.012963358
574750 0.012955407
574800 0.01294673
574850 0.012940753
574900 0.012934721
574950 0.012928831
575000 0.012923016
575050 0.012916927
575100 0.012911795
575150 0.012908087
575200 0.012905725
575250 0.012901035
575300 0.012896519
575350 0.012892609
575400 0.01289007
575450 0.012888727
575500 0.012887902
575550 0.012885392
575600 0.012882581
575650 0.012879522
575700 0.012875107
575750 0.012873556
575800 0.012871869
575850 0.012869547
575900 0.012865498
575950 0.012861366
576000 0.01285659
576050 0.012850966
576100 0.012843333
576150 0.012832976
576200 0.012821761
576250 0.012810041
576300 0.012797084
576350 0.01278318
576400 0.012769806
576450 0.012753679
576500 0.012739514
576550 0.012724623
576600 0.012710278
576650 0.012696199
576700 0.01267963
576750 0.012664649
576800 0.012650733
576850 0.01263639
576900 0.012621523
576950 0.012608142
577000 0.012594874
577050 0.012581711
577100 0.01257088
577150 0.012559791
577200 0.012549415
577250 0.012540378
577300 0.012532037
577350 0.01252643
577400 0.012522799
577450 0.012519452
577500 0.012517874
577550 0.012517278
577600 0.01251775
577650 0.012518789
577700 0.012521051
577750 0.01252197
577800 0.012524044
577850 0.012527431
577900 0.012531181
577950 0.012536418
578000 0.012543079
578050 0.012550148
578100 0.012556757
578150 0.012560856
578200 0.012566501
578250 0.012571683
578300 0.012579039
578350 0.012587736
578400 0.012595695
578450 0.012603694
578500 0.012610855
578550 0.012618194
578600 0.012626524
578650 0.012637414
578700 0.0126492
578750 0.012662705
578800 0.012674606
578850 0.012685247
578900 0.012698574
578950 0.012712504
579000 0.012727993
579050 0.012743585
579100 0.012755369
579150 0.012766481
579200 0.012774888
579250 0.01278028
579300 0.012783778
579350 0.012786456
579400 0.012787799
579450 0.012789207
579500 0.012791362
579550 0.012792804
579600 0.012794269
579650 0.012795049
579700 0.012795325
579750 0.012795281
579800 0.012792284
579850 0.012788279
579900 0.012786452
579950 0.012782912
580000 0.012780879
580050 0.012777743
580100 0.012775936
580150 0.012773297
580200 0.012770221
580250 0.012768195
580300 0.012765373
580350 0.01276452
580400 0.012762608
580450 0.012759886
580500 0.012759474
580550 0.012758249
580600 0.012755385
580650 0.012750333
580700 0.012742521
580750 0.012735806
580800 0.012727121
580850 0.012718221
580900 0.012709311
580950 0.012700437
581000 0.012692902
581050 0.012688323
581100 0.012686189
581150 0.012685429
581200 0.012686478
581250 0.012689347
581300 0.012692358
581350 0.01269549
581400 0.01269858
581450 0.012701951
581500 0.012704696
581550 0.012706188
581600 0.012705256
581650 0.012701804
581700 0.01269741
581750 0.01269041
581800 0.012686146
581850 0.012682337
581900 0.012678155
581950 0.012674272
582000 0.012671492
582050 0.012667957
582100 0.01266585
582150 0.012663118
582200 0.012660227
582250 0.012657587
582300 0.012656873
582350 0.012658494
582400 0.012660295
582450 0.012660447
582500 0.012660234
582550 0.012661104
582600 0.012662546
582650 0.012666188
582700 0.012671822
582750 0.012678331
582800 0.012686391
582850 0.012695787
582900 0.012704896
582950 0.012714327
583000 0.012724415
583050 0.012736307
583100 0.012750613
583150 0.012764128
583200 0.012777377
583250 0.012789037
583300 0.012800821
583350 0.012812918
583400 0.012823115
583450 0.012830841
583500 0.012836973
583550 0.012841668
583600 0.012842525
583650 0.012839808
583700 0.012835253
583750 0.012829652
583800 0.012822482
583850 0.012816247
583900 0.012808319
583950 0.012801112
584000 0.012795462
584050 0.012788973
584100 0.012780909
584150 0.01277342
584200 0.012767986
584250 0.012762948
584300 0.012759705
584350 0.012758308
584400 0.01275965
584450 0.012762288
584500 0.012765736
584550 0.012768033
584600 0.012767797
584650 0.012766587
584700 0.01276564
584750 0.012763149
584800 0.012760855
584850 0.012759055
584900 0.012756435
584950 0.012754318
585000 0.012751263
585050 0.0127486
585100 0.012749599
585150 0.01275359
585200 0.012758531
585250 0.012763112
585300 0.01276853
585350 0.012777307
585400 0.012788334
585450 0.012798471
585500 0.012807765
585550 0.012815122
585600 0.012822238
585650 0.012830493
585700 0.0128393
585750 0.012849661
585800 0.012857006
585850 0.012862421
585900 0.012864679
585950 0.012866033
586000 0.012866197
586050 0.01286588
586100 0.012863485
586150 0.012859621
586200 0.012858449
586250 0.012855919
586300 0.012851978
586350 0.012847628
586400 0.012842271
586450 0.012838546
586500 0.012835597
586550 0.012833622
586600 0.012830792
586650 0.012828631
586700 0.012823735
586750 0.012820089
586800 0.012817091
586850 0.012811002
586900 0.012805916
586950 0.012799993
587000 0.012791944
587050 0.012785089
587100 0.012777844
587150 0.012773789
587200 0.012771596
587250 0.012769782
587300 0.012769471
587350 0.012768346
587400 0.012765777
587450 0.012761164
587500 0.012753315
587550 0.012746517
587600 0.012739491
587650 0.012730895
587700 0.012723092
587750 0.012714007
587800 0.012702123
587850 0.012690786
587900 0.012679664
587950 0.012668236
588000 0.012656196
588050 0.012645895
588100 0.012635381
588150 0.012625855
588200 0.01261816
588250 0.012614836
588300 0.012611551
588350 0.012609593
588400 0.012608762
588450 0.012606692
588500 0.012607335
588550 0.012608515
588600 0.012610554
588650 0.01261241
588700 0.012614701
588750 0.012617727
588800 0.012622504
588850 0.012627621
588900 0.012632796
588950 0.012634492
589000 0.01263831
589050 0.012641768
589100 0.012644966
589150 0.012648905
589200 0.012651065
589250 0.012651324
589300 0.01265203
589350 0.012651859
589400 0.01265484
589450 0.012658025
589500 0.012658387
589550 0.01265806
589600 0.012655716
589650 0.012653787
589700 0.012653842
589750 0.012655106
589800 0.012655717
589850 0.012654845
589900 0.012650353
589950 0.01264538
590000 0.012639355
590050 0.01263152
590100 0.012624078
590150 0.012615408
590200 0.012604908
590250 0.012592757
590300 0.012579338
590350 0.012562349
590400 0.01254283
590450 0.012520501
590500 0.012497889
590550 0.012475893
590600 0.012452215
590650 0.012429193
590700 0.012404177
590750 0.012379329
590800 0.012356061
590850 0.012334038
590900 0.012314556
590950 0.012297103
591000 0.01228267
591050 0.012271419
591100 0.012258939
591150 0.012246492
591200 0.012233343
591250 0.012221026
591300 0.012210918
591350 0.012200754
591400 0.012192428
591450 0.012182614
591500 0.012172649
591550 0.012162329
591600 0.012151563
591650 0.012142413
591700 0.012136366
591750 0.012130922
591800 0.012124632
591850 0.012117793
591900 0.012109665
591950 0.01210072
592000 0.012091617
592050 0.012083041
592100 0.012072346
592150 0.012060817
592200 0.012047393
592250 0.01203203
592300 0.012014973
592350 0.011997767
592400 0.011980016
592450 0.011959655
592500 0.011939109
592550 0.011918914
592600 0.011900846
592650 0.011883532
592700 0.011867537
592750 0.011851967
592800 0.011834114
592850 0.011816628
592900 0.011800255
592950 0.011784638
593000 0.01176965
593050 0.0117584
593100 0.011748984
593150 0.011742543
593200 0.011737567
593250 0.011735028
593300 0.011732219
593350 0.011730896
593400 0.011729716
593450 0.011727754
593500 0.011726129
593550 0.011725497
593600 0.011725982
593650 0.011726512
593700 0.011727339
593750 0.011728044
593800 0.011729251
593850 0.011731084
593900 0.011733155
593950 0.011735726
594000 0.011739369
594050 0.011744789
594100 0.011750947
594150 0.011759673
594200 0.011768031
594250 0.011777983
594300 0.011785408
594350 0.011790386
594400 0.011794836
594450 0.011799602
594500 0.011808524
594550 0.011818213
594600 0.011829922
594650 0.011841611
594700 0.011851363
594750 0.011859545
594800 0.011867862
594850 0.011877311
594900 0.011886096
594950 0.011897003
595000 0.011906861
595050 0.011915848
595100 0.011925495
595150 0.011932965
595200 0.011939399
595250 0.011945161
595300 0.011952904
595350 0.011960318
595400 0.011967367
595450 0.011973096
595500 0.011981314
595550 0.011988418
595600 0.011993992
595650 0.012000858
595700 0.012007726
595750 0.012015079
595800 0.012022572
595850 0.012028813
595900 0.012033687
595950 0.012036376
596000 0.012036809
596050 0.012036449
596100 0.012036514
596150 0.012035685
596200 0.012031072
596250 0.012024692
596300 0.012018189
596350 0.012012765
596400 0.0120091
596450 0.012005938
596500 0.012003979
596550 0.012002865
596600 0.012004152
596650 0.012005881
596700 0.012008063
596750 0.012011622
596800 0.012017214
596850 0.012024021
596900 0.012031247
596950 0.012039145
597000 0.012046178
597050 0.012055086
597100 0.012061972
597150 0.012070795
597200 0.012081076
597250 0.01209267
597300 0.012104138
597350 0.012114092
597400 0.012124988
597450 0.012137402
597500 0.012150487
597550 0.012162302
597600 0.012174523
597650 0.012186881
597700 0.012200913
597750 0.012216052
597800 0.012232383
597850 0.012250067
597900 0.012265154
597950 0.012277645
598000 0.012288043
598050 0.01229586
598100 0.012302588
598150 0.012309283
598200 0.012314757
598250 0.012320549
598300 0.012325373
598350 0.012328317
598400 0.012328336
598450 0.012327854
598500 0.012326836
598550 0.012328943
598600 0.012330583
598650 0.012332478
598700 0.012337112
598750 0.012342136
598800 0.01234876
598850 0.012353598
598900 0.012359233
598950 0.012363967
599000 0.012369701
599050 0.012375623
599100 0.012381628
599150 0.012389143
599200 0.012394906
599250 0.012400264
599300 0.012403129
599350 0.012403384
599400 0.01240287
599450 0.012400243
599500 0.012397225
599550 0.012393854
599600 0.012390547
599650 0.012386755
599700 0.012382272
599750 0.012376365
599800 0.012368115
599850 0.012357226
599900 0.012343739
599950 0.012330295
600000 0.012318139
600050 0.012307115
600100 0.012296886
600150 0.012284411
600200 0.012271219
600250 0.01225827
600300 0.012246372
600350 0.012235115
600400 0.012223142
600450 0.012211183
600500 0.012198879
600550 0.012187512
600600 0.012177963
600650 0.012169299
600700 0.012162111
600750 0.012156808
600800 0.012152147
600850 0.012149646
600900 0.012147709
600950 0.012148048
601000 0.012149297
601050 0.01214914
601100 0.012146471
601150 0.012142294
601200 0.012138329
601250 0.012132095
601300 0.012125526
601350 0.012120124
601400 0.012115796
601450 0.012112951
601500 0.012109326
601550 0.012102416
601600 0.012093512
601650 0.012082431
601700 0.012071547
601750 0.012059118
601800 0.012045195
601850 0.012029731
601900 0.012013927
601950 0.012000411
602000 0.011986808
602050 0.011973246
602100 0.011960488
602150 0.011948444
602200 0.011938396
602250 0.011928837
602300 0.011917576
602350 0.011906192
602400 0.011894296
602450 0.01188105
602500 0.011866494
602550 0.011853618
602600 0.011841406
602650 0.01182922
602700 0.011815696
602750 0.011803166
602800 0.011789407
602850 0.011777224
602900 0.011764396
602950 0.011752299
603000 0.011740953
603050 0.011728225
603100 0.011714822
603150 0.011703521
603200 0.011693849
603250 0.011686338
603300 0.01168123
603350 0.01167654
603400 0.011671484
603450 0.011666952
603500 0.011663622
603550 0.011662544
603600 0.011664404
603650 0.01166531
603700 0.011668803
603750 0.01167191
603800 0.011673309
603850 0.011674138
603900 0.011673969
603950 0.011676026
604000 0.011680422
604050 0.01168509
604100 0.011689299
604150 0.011694915
604200 0.011699045
604250 0.011701838
604300 0.011703279
604350 0.011703345
604400 0.011704325
604450 0.011703286
604500 0.011703254
604550 0.011703491
604600 0.011705308
604650 0.011706942
604700 0.011710081
604750 0.011714629
604800 0.011720316
604850 0.011728533
604900 0.011735512
604950 0.011744701
605000 0.011756923
605050 0.011770064
605100 0.011784385
605150 0.011800536
605200 0.011814871
605250 0.011828786
605300 0.011843065
605350 0.011858299
605400 0.011875585
605450 0.011893
605500 0.011909353
605550 0.011924103
605600 0.011937899
605650 0.01194981
605700 0.011960219
605750 0.011970567
605800 0.011979546
605850 0.011990319
605900 0.011997827
605950 0.012005036
606000 0.012011963
606050 0.012017622
606100 0.012022615
606150 0.012026031
606200 0.012030133
606250 0.012031806
606300 0.012032725
606350 0.012032776
606400 0.01203492
606450 0.012037709
606500 0.012041555
606550 0.012047569
606600 0.012054412
606650 0.012061481
606700 0.012067445
606750 0.012073115
606800 0.012077337
606850 0.012080388
606900 0.012083269
606950 0.012086875
607000 0.012088478
607050 0.012089664
607100 0.012091062
607150 0.012089385
607200 0.012089077
607250 0.012089902
607300 0.01209142
607350 0.012094026
607400 0.012097582
607450 0.012101193
607500 0.012105297
607550 0.012106448
607600 0.012105619
607650 0.01210301
607700 0.012101391
607750 0.012101093
607800 0.012100489
607850 0.012101509
607900 0.012103238
607950 0.012107192
608000 0.012113303
608050 0.012117829
608100 0.012121257
608150 0.012123724
608200 0.012127719
608250 0.012131341
608300 0.012135273
608350 0.012138732
608400 0.012143245
608450 0.012146717
608500 0.012148105
608550 0.012150184
608600 0.012152015
608650 0.012155611
608700 0.012160507
608750 0.012166637
608800 0.012173012
608850 0.012179924
608900 0.012186951
608950 0.012196893
609000 0.012206009
609050 0.012216499
609100 0.012226058
609150 0.012234544
609200 0.012242221
609250 0.012250259
609300 0.012258383
609350 0.012264659
609400 0.012269468
609450 0.012273793
609500 0.012280257
609550 0.012288087
609600 0.012295664
609650 0.012302746
609700 0.012309931
609750 0.012316032
609800 0.012325112
609850 0.012334009
609900 0.012344614
609950 0.01235515
610000 0.012367094
610050 0.01237725
610100 0.012386814
610150 0.012397109
610200 0.012406583
610250 0.012415655
610300 0.012425721
610350 0.012436304
610400 0.012447571
610450 0.012457711
610500 0.012466452
610550 0.012475581
610600 0.0124855
610650 0.012497683
610700 0.012511627
610750 0.01252244
610800 0.012533985
610850 0.012545233
610900 0.012555905
610950 0.012564996
611000 0.012573511
611050 0.01258046
611100 0.012587845
611150 0.012596836
611200 0.012606362
611250 0.012616417
611300 0.012626263
611350 0.012637172
611400 0.012649306
611450 0.012661918
611500 0.012675691
611550 0.012692008
611600 0.012708885
611650 0.012725075
611700 0.012739949
611750 0.012755248
611800 0.012771131
611850 0.012787775
611900 0.012807547
611950 0.012827758
612000 0.01284919
612050 0.0128711
612100 0.012894201
612150 0.012917316
612200 0.012941048
612250 0.012965414
612300 0.012988679
612350 0.013010195
612400 0.013032129
612450 0.013052654
612500 0.013073876
612550 0.013092255
612600 0.013108908
612650 0.013125409
612700 0.013137958
612750 0.013148289
612800 0.01315725
612850 0.013163852
612900 0.013170445
612950 0.013176267
613000 0.013178911
613050 0.013180363
613100 0.013181921
613150 0.013182101
613200 0.013181499
613250 0.013181582
613300 0.013179752
613350 0.013181285
613400 0.013185605
613450 0.013192959
613500 0.01319991
613550 0.013206618
613600 0.01321415
613650 0.013221576
613700 0.013229674
613750 0.013237917
613800 0.01324636
613850 0.013254719
613900 0.013260436
613950 0.013267763
614000 0.013272816
614050 0.013278709
614100 0.013284262
614150 0.013290435
614200 0.013298429
614250 0.013306918
614300 0.013314469
614350 0.013321887
614400 0.013327382
614450 0.013331219
614500 0.01333429
614550 0.013333782
614600 0.01333087
614650 0.013328544
614700 0.013325159
614750 0.013321899
614800 0.01331975
614850 0.013316417
614900 0.013312395
614950 0.013306657
615000 0.013299447
615050 0.013291443
615100 0.013283515
615150 0.013277985
615200 0.013271536
615250 0.013265059
615300 0.01325925
615350 0.013254018
615400 0.013247306
615450 0.013239828
615500 0.013232225
615550 0.013227887
615600 0.013225693
615650 0.013226449
615700 0.013226762
615750 0.013225708
615800 0.013224082
615850 0.013220173
615900 0.013217046
615950 0.013217123
616000 0.013217809
616050 0.013219301
616100 0.013218567
616150 0.013215362
616200 0.013211523
616250 0.013206037
616300 0.013202968
616350 0.013199818
616400 0.013195942
616450 0.013192775
616500 0.013188204
616550 0.013183428
616600 0.013178415
616650 0.013172922
616700 0.013166055
616750 0.013159696
616800 0.013154762
616850 0.013149221
616900 0.013145513
616950 0.013138896
617000 0.013131559
617050 0.013120441
617100 0.01310851
617150 0.013098139
617200 0.01308733
617250 0.013079652
617300 0.013071241
617350 0.013060666
617400 0.013047268
617450 0.013032017
617500 0.013018793
617550 0.013005546
617600 0.012993933
617650 0.012983764
617700 0.012974357
617750 0.012967801
617800 0.012961149
617850 0.012954548
617900 0.012946565
617950 0.012939529
618000 0.012933466
618050 0.012928833
618100 0.012924423
618150 0.012919916
618200 0.012916365
618250 0.012911528
618300 0.012906013
618350 0.012900419
618400 0.01289493
618450 0.012890984
618500 0.012887227
618550 0.012880173
618600 0.012873246
618650 0.012865419
618700 0.012857073
618750 0.012848635
618800 0.012840471
618850 0.012831716
618900 0.012821099
618950 0.012808503
619000 0.012797232
619050 0.012789075
619100 0.012782167
619150 0.012778794
619200 0.01277661
619250 0.012776999
619300 0.012780519
619350 0.01278516
619400 0.01279142
619450 0.012798598
619500 0.012805184
619550 0.012810357
619600 0.012814256
619650 0.012817175
619700 0.012821176
619750 0.012823523
619800 0.012822707
619850 0.012822293
619900 0.012822715
619950 0.012824516
620000 0.012828332
620050 0.012830863
620100 0.012834359
620150 0.012835843
620200 0.012840473
620250 0.012843684
620300 0.012847707
620350 0.012852885
620400 0.012856269
620450 0.012860931
620500 0.01286572
620550 0.012870659
620600 0.0128779
620650 0.012888586
620700 0.012899564
620750 0.012909755
620800 0.012920718
620850 0.012931227
620900 0.012944569
620950 0.012958088
621000 0.012969964
621050 0.012980293
621100 0.012989122
621150 0.012998062
621200 0.013010144
621250 0.013021585
621300 0.013033636
621350 0.013044457
621400 0.01305767
621450 0.013072146
621500 0.013088054
621550 0.013099862
621600 0.01311313
621650 0.013124617
621700 0.013135127
621750 0.013143682
621800 0.013154442
621850 0.013165167
621900 0.013180172
621950 0.013196453
622000 0.013212735
622050 0.013228696
622100 0.013244722
622150 0.013260677
622200 0.013274753
622250 0.013289768
622300 0.01330345
622350 0.013316065
622400 0.013329453
622450 0.013339974
622500 0.01335071
622550 0.013359999
622600 0.013366038
622650 0.013370915
622700 0.013375948
622750 0.01338188
622800 0.013385939
622850 0.013389523
622900 0.013392861
622950 0.013396773
623000 0.01340048
623050 0.013403951
623100 0.013406362
623150 0.013409962
623200 0.013411764
623250 0.013414346
623300 0.013414749
623350 0.013415144
623400 0.013414712
623450 0.013413256
623500 0.013413463
623550 0.013415226
623600 0.0134168
623650 0.013418247
623700 0.013418411
623750 0.013417852
623800 0.01341776
623850 0.013419667
623900 0.013422064
623950 0.013421624
624000 0.013420724
624050 0.013419025
624100 0.013415654
624150 0.013411571
624200 0.013406724
624250 0.013402997
624300 0.01339819
624350 0.013393564
624400 0.01339083
624450 0.013388436
624500 0.013387925
624550 0.013387512
624600 0.013385738
624650 0.01338446
624700 0.013380868
624750 0.01337889
624800 0.013378926
624850 0.013377684
624900 0.013377541
624950 0.013378806
625000 0.013381751
625050 0.013385852
625100 0.013392184
625150 0.013398499
625200 0.013404788
625250 0.01341044
625300 0.013416125
625350 0.013421363
625400 0.013428024
625450 0.013433113
625500 0.013437683
625550 0.013440068
625600 0.013441196
625650 0.013440392
625700 0.01343638
625750 0.013432503
625800 0.013426974
625850 0.013421703
625900 0.013418103
625950 0.013414897
626000 0.013411699
626050 0.013407581
626100 0.013404759
626150 0.013402387
626200 0.013399773
626250 0.013397201
626300 0.013390375
626350 0.013382311
626400 0.01337466
626450 0.013366165
626500 0.013360129
626550 0.013355678
626600 0.013350699
626650 0.01334731
626700 0.013343987
626750 0.013339235
626800 0.013334457
626850 0.013328151
626900 0.013321727
626950 0.013315789
627000 0.013311809
627050 0.013308045
627100 0.013303658
627150 0.013298683
627200 0.013292421
627250 0.013285266
627300 0.013277504
627350 0.013267045
627400 0.013256467
627450 0.013243272
627500 0.013228262
627550 0.013215233
627600 0.013200897
627650 0.013186898
627700 0.013174147
627750 0.01316069
627800 0.013147977
627850 0.013135436
627900 0.013121774
627950 0.013111476
628000 0.01310153
628050 0.013090709
628100 0.013079985
628150 0.01306883
628200 0.013054932
628250 0.013042995
628300 0.013030259
628350 0.013017634
628400 0.013002785
628450 0.012987325
628500 0.012971504
628550 0.012955966
628600 0.012940973
628650 0.012925951
628700 0.012911838
628750 0.012901993
628800 0.012893607
628850 0.012887199
628900 0.012883273
628950 0.012880268
629000 0.012879142
629050 0.01288021
629100 0.012883285
629150 0.012886078
629200 0.012885553
629250 0.012883739
629300 0.012880455
629350 0.012877711
629400 0.012873803
629450 0.012870769
629500 0.012867836
629550 0.012864876
629600 0.012862761
629650 0.012861819
629700 0.01286296
629750 0.012865024
629800 0.012866084
629850 0.012865911
629900 0.012865636
629950 0.012866534
630000 0.012869794
630050 0.012874323
630100 0.012878729
630150 0.012882678
630200 0.012888083
630250 0.012895991
630300 0.012906213
630350 0.012917652
630400 0.012929958
630450 0.012942931
630500 0.012957716
630550 0.01297152
630600 0.012984711
630650 0.012997499
630700 0.013012751
630750 0.013033068
630800 0.013053599
630850 0.013074304
630900 0.013095595
630950 0.0131175
631000 0.013139335
631050 0.013161843
631100 0.013185284
631150 0.013207974
631200 0.013229054
631250 0.013246992
631300 0.013265467
631350 0.013282095
631400 0.013294772
631450 0.013306608
631500 0.013315885
631550 0.013324883
631600 0.013331513
631650 0.013336993
631700 0.013341301
631750 0.013346433
631800 0.013352528
631850 0.013358179
631900 0.013365065
631950 0.013372418
632000 0.013379493
632050 0.013388974
632100 0.013399123
632150 0.013410153
632200 0.013422816
632250 0.013435453
632300 0.013447878
632350 0.013458253
632400 0.013470196
632450 0.013483065
632500 0.013492953
632550 0.013503952
632600 0.013514235
632650 0.013524219
632700 0.013532994
632750 0.013541544
632800 0.013551032
632850 0.013559764
632900 0.01356787
632950 0.013574287
633000 0.013581491
633050 0.013588633
633100 0.013594259
633150 0.013600251
633200 0.013608167
633250 0.013616971
633300 0.013628769
633350 0.013642934
633400 0.013657714
633450 0.01367355
633500 0.013691216
633550 0.013708916
633600 0.013726392
633650 0.013741734
633700 0.013756989
633750 0.013774688
633800 0.013791946
633850 0.013813337
633900 0.013834168
633950 0.013854734
634000 0.013874493
634050 0.013894128
634100 0.013910884
634150 0.013929396
634200 0.01394652
634250 0.013961867
634300 0.013975934
634350 0.013990803
634400 0.014005441
634450 0.014018833
634500 0.014030136
634550 0.014039447
634600 0.01404771
634650 0.01405452
634700 0.014061391
634750 0.014068179
634800 0.014072765
634850 0.014079088
634900 0.014086993
634950 0.01409664
635000 0.014108416
635050 0.014121319
635100 0.0141332
635150 0.014144278
635200 0.014153253
635250 0.014165324
635300 0.01417807
635350 0.014189585
635400 0.014199857
635450 0.014209252
635500 0.014216514
635550 0.014225052
635600 0.014233671
635650 0.014241556
635700 0.014248244
635750 0.014255589
635800 0.014263741
635850 0.014270552
635900 0.014277009
635950 0.014282852
636000 0.014288661
636050 0.014289741
636100 0.014291076
636150 0.014293936
636200 0.014295578
636250 0.014296325
636300 0.014297249
636350 0.014297363
636400 0.014295654
636450 0.014288292
636500 0.014277813
636550 0.014266212
636600 0.014255397
636650 0.014246865
636700 0.014237817
636750 0.014230726
636800 0.014222273
636850 0.014211946
636900 0.014203772
636950 0.014199254
637000 0.01419323
637050 0.014190356
637100 0.014188048
637150 0.014185102
637200 0.01418217
637250 0.014178153
637300 0.014176218
637350 0.014174607
637400 0.014178324
637450 0.014181669
637500 0.014188177
637550 0.014195043
637600 0.014199558
637650 0.014202108
637700 0.014205899
637750 0.014209421
637800 0.014213235
637850 0.014215939
637900 0.014219499
637950 0.014223661
638000 0.014228839
638050 0.014233183
638100 0.014236797
638150 0.014240591
638200 0.014244111
638250 0.014250872
638300 0.014256832
638350 0.014264986
638400 0.014275885
638450 0.014285419
638500 0.014296114
638550 0.014309655
638600 0.014325204
638650 0.014342769
638700 0.014361008
638750 0.014378189
638800 0.014393409
638850 0.01440893
638900 0.014424474
638950 0.014441538
639000 0.014456055
639050 0.014469345
639100 0.014481615
639150 0.014491854
639200 0.014501042
639250 0.014509134
639300 0.014519605
639350 0.014529932
639400 0.014539987
639450 0.014548066
639500 0.01455515
639550 0.014558671
639600 0.014561764
639650 0.014562508
639700 0.014563421
639750 0.014563022
639800 0.014562492
639850 0.014561077
639900 0.014561103
639950 0.014564707
640000 0.014567649
640050 0.014571552
640100 0.014574807
640150 0.014576944
640200 0.014578349
640250 0.014577302
640300 0.0145735
640350 0.014572792
640400 0.014574376
640450 0.014574955
640500 0.014573378
640550 0.014570969
640600 0.01457014
640650 0.01456926
640700 0.014568771
640750 0.01456535
640800 0.014563651
640850 0.014562098
640900 0.014560835
640950 0.014561637
641000 0.014565275
641050 0.014572934
641100 0.014580498
641150 0.014588172
641200 0.014596509
641250 0.014604367
641300 0.014615593
641350 0.014627598
641400 0.014637902
641450 0.014649133
641500 0.014661758
641550 0.014674179
641600 0.014688953
641650 0.014705582
641700 0.014725147
641750 0.014743671
641800 0.01476359
641850 0.014785783
641900 0.014806827
641950 0.014827161
642000 0.01484483
642050 0.014860522
642100 0.014872856
642150 0.014884546
642200 0.014894266
642250 0.014903627
642300 0.014911734
642350 0.014916803
642400 0.014923307
642450 0.014930864
642500 0.014939145
642550 0.014949373
642600 0.01496003
642650 0.014965935
642700 0.014967992
642750 0.014967829
642800 0.014969189
642850 0.0149743
642900 0.014979579
642950 0.014980883
643000 0.014984152
643050 0.014988709
643100 0.014993258
643150 0.014999193
643200 0.015008089
643250 0.015016596
643300 0.015024649
643350 0.015033821
643400 0.015041749
643450 0.015052118
643500 0.015066076
643550 0.015081168
643600 0.015098444
643650 0.015114571
643700 0.015130069
643750 0.015145001
643800 0.015159836
643850 0.015174572
643900 0.015191003
643950 0.01520865
644000 0.015226541
644050 0.015245134
644100 0.015263403
644150 0.015282075
644200 0.015301326
644250 0.015321337
644300 0.015341571
644350 0.015361381
644400 0.015380219
644450 0.015397613
644500 0.015412311
644550 0.015422489
644600 0.015429742
644650 0.015434664
644700 0.015439607
644750 0.015449236
644800 0.015453872
644850 0.015457465
644900 0.015460634
644950 0.015462081
645000 0.015462975
645050 0.015465942
645100 0.015469084
645150 0.015473797
645200 0.015478157
645250 0.015479898
645300 0.015480849
645350 0.015477883
645400 0.015474216
645450 0.01546857
645500 0.015464275
645550 0.015460505
645600 0.015459792
645650 0.015462458
645700 0.015466651
645750 0.015471126
645800 0.01547613
645850 0.015480414
645900 0.015484155
645950 0.015485765
646000 0.015490004
646050 0.015492844
646100 0.015495809
646150 0.01549952
646200 0.015506513
646250 0.015514557
646300 0.015522068
646350 0.01552905
646400 0.015535723
646450 0.015542729
646500 0.015549548
646550 0.015555137
646600 0.015559709
646650 0.015566308
646700 0.015574456
646750 0.015585957
646800 0.015599907
646850 0.015611731
646900 0.015623964
646950 0.015636416
647000 0.015646824
647050 0.015657561
647100 0.015668184
647150 0.01567688
647200 0.01568662
647250 0.015695206
647300 0.015703729
647350 0.015711901
647400 0.015717441
647450 0.015722237
647500 0.01572942
647550 0.015738261
647600 0.015746654
647650 0.015753083
647700 0.015756496
647750 0.01576178
647800 0.015768413
647850 0.015774138
647900 0.015780705
647950 0.01578824
648000 0.015794523
648050 0.015801722
648100 0.015809017
648150 0.015817925
648200 0.015827123
648250 0.015837195
648300 0.015849364
648350 0.015859172
648400 0.015869844
648450 0.015879903
648500 0.015886759
648550 0.01589437
648600 0.015901625
648650 0.015908345
648700 0.015913992
648750 0.01591833
648800 0.015921106
648850 0.015920516
648900 0.015917428
648950 0.015914562
649000 0.015912052
649050 0.015911128
649100 0.015908276
649150 0.015905464
649200 0.01590259
649250 0.015901004
649300 0.015897868
649350 0.015894189
649400 0.015887672
649450 0.015880025
649500 0.015871438
649550 0.015862193
649600 0.015854725
649650 0.015846446
649700 0.015839231
649750 0.015832462
649800 0.015825836
649850 0.01581775
649900 0.015807068
649950 0.015793932
650000 0.015780708
650050 0.015766411
650100 0.015749824
650150 0.015733297
650200 0.015717734
650250 0.015701647
650300 0.015684769
650350 0.015669146
650400 0.015655795
650450 0.015643217
650500 0.015632227
650550 0.015619985
650600 0.015609404
650650 0.015599068
650700 0.015588863
650750 0.015579268
650800 0.015570598
650850 0.015560675
650900 0.015550223
650950 0.015541899
651000 0.015533503
651050 0.015523637
651100 0.015511007
651150 0.015493538
651200 0.01547778
651250 0.015459215
651300 0.015443242
651350 0.01543081
651400 0.015419822
651450 0.015409886
651500 0.015400475
651550 0.015389753
651600 0.015378874
651650 0.015368414
651700 0.015356474
651750 0.015345528
651800 0.015336248
651850 0.015329248
651900 0.015323676
651950 0.015319534
652000 0.015312141
652050 0.015303019
652100 0.015292532
652150 0.015281424
652200 0.015272626
652250 0.015264597
652300 0.015256647
652350 0.015248556
652400 0.015237986
652450 0.01522662
652500 0.015215246
652550 0.015207463
652600 0.0151995
652650 0.015189881
652700 0.01517885
652750 0.015168475
652800 0.015156544
652850 0.015145445
652900 0.015134512
652950 0.015124601
653000 0.015113946
653050 0.015105726
653100 0.015099725
653150 0.015093862
653200 0.015089611
653250 0.015085621
653300 0.015081354
653350 0.01507944
653400 0.015075296
653450 0.015072552
653500 0.015066741
653550 0.015061614
653600 0.015054668
653650 0.015047584
653700 0.015041587
653750 0.015032315
653800 0.015023426
653850 0.015013533
653900 0.015004436
653950 0.014997981
654000 0.014994732
654050 0.014990695
654100 0.014986831
654150 0.014982219
654200 0.01497642
654250 0.01496721
654300 0.014958198
654350 0.01495207
654400 0.014947016
654450 0.014943771
654500 0.014942147
654550 0.014940861
654600 0.014942442
654650 0.014944264
654700 0.014946408
654750 0.014950368
654800 0.014955364
654850 0.01496028
654900 0.014966689
654950 0.014973628
655000 0.014983352
655050 0.014991943
655100 0.015000105
655150 0.015006977
655200 0.015009794
655250 0.015015555
655300 0.015020662
655350 0.015028374
655400 0.015040056
655450 0.015049449
655500 0.015060613
655550 0.015070091
655600 0.015080543
655650 0.015091446
655700 0.015107015
655750 0.015125085
655800 0.01514804
655850 0.015172518
655900 0.015202676
655950 0.015235954
656000 0.01526689
656050 0.015296737
656100 0.015324961
656150 0.015348158
656200 0.015370308
656250 0.015388336
656300 0.015403578
656350 0.015415839
656400 0.015425731
656450 0.015435022
656500 0.015446477
656550 0.015455947
656600 0.015468174
656650 0.015482489
656700 0.015500687
656750 0.015519392
656800 0.015539822
656850 0.015560391
656900 0.015579091
656950 0.01559634
657000 0.015614435
657050 0.015631248
657100 0.015647146
657150 0.01566353
657200 0.015680062
657250 0.015694277
657300 0.015707638
657350 0.015721088
657400 0.015735232
657450 0.015745483
657500 0.015757905
657550 0.015770412
657600 0.015782002
657650 0.015792663
657700 0.015805285
657750 0.015818591
657800 0.015831994
657850 0.015844301
657900 0.01585384
657950 0.015860372
658000 0.015866505
658050 0.015870316
658100 0.015869852
658150 0.015865656
658200 0.015859694
658250 0.015854203
658300 0.015848924
658350 0.015845236
658400 0.015841451
658450 0.015839681
658500 0.015836806
658550 0.015832038
658600 0.015826384
658650 0.015820392
658700 0.015815305
658750 0.015810032
658800 0.01580404
658850 0.015796585
658900 0.015788335
658950 0.015783886
659000 0.015780869
659050 0.015779362
659100 0.015778321
659150 0.015775017
659200 0.015773637
659250 0.015770374
659300 0.015766092
659350 0.015760783
659400 0.015756431
659450 0.015751676
659500 0.015744307
659550 0.015740783
659600 0.015736935
659650 0.015736761
659700 0.015737626
659750 0.015737269
659800 0.015736718
659850 0.015733788
659900 0.015728205
659950 0.015720628
660000 0.015714325
660050 0.015707757
660100 0.015702275
660150 0.015696336
660200 0.015690234
660250 0.015684054
660300 0.015678976
660350 0.015676009
660400 0.015673259
660450 0.015671417
660500 0.015668796
660550 0.015665803
660600 0.015662572
660650 0.015658992
660700 0.015655286
660750 0.015648962
660800 0.015639005
660850 0.01562663
660900 0.015612803
660950 0.015594916
661000 0.015578189
661050 0.015560922
661100 0.015543855
661150 0.015526909
661200 0.015511224
661250 0.015496404
661300 0.015481124
661350 0.01546471
661400 0.015447818
661450 0.015431763
661500 0.015416632
661550 0.015403179
661600 0.015390688
661650 0.01537954
661700 0.015369089
661750 0.015358241
661800 0.015348658
661850 0.015341848
661900 0.015334757
661950 0.015329495
662000 0.015325817
662050 0.015323346
662100 0.015320408
662150 0.0153195
662200 0.015317965
662250 0.015319341
662300 0.015320737
662350 0.015324797
662400 0.015327768
662450 0.015329263
662500 0.015331978
662550 0.015335136
662600 0.015339607
662650 0.015345398
662700 0.015352393
662750 0.015357736
662800 0.015361868
662850 0.015366914
662900 0.015371592
662950 0.015376921
663000 0.015380971
663050 0.015384962
663100 0.015387151
663150 0.015387486
663200 0.01538831
663250 0.015386321
663300 0.015383569
663350 0.015379828
663400 0.015373753
663450 0.015365782
663500 0.015357983
663550 0.015347787
663600 0.015336318
663650 0.015326418
663700 0.015314326
663750 0.01530212
663800 0.015291155
663850 0.01528361
663900 0.015275505
663950 0.015267449
664000 0.015255075
664050 0.015242873
664100 0.015233488
664150 0.015223336
664200 0.015215927
664250 0.015211244
664300 0.015207223
664350 0.015203783
664400 0.015202152
664450 0.015199673
664500 0.015199021
664550 0.015198828
664600 0.015200011
664650 0.015199744
664700 0.015198554
664750 0.015195228
664800 0.015189684
664850 0.015182352
664900 0.01517495
664950 0.015168182
665000 0.01516301
665050 0.015160836
665100 0.015158746
665150 0.015156109
665200 0.01515105
665250 0.015145287
665300 0.015138751
665350 0.015130877
665400 0.0151229
665450 0.015113588
665500 0.015101606
665550 0.015087
665600 0.015073861
665650 0.015057356
665700 0.015042213
665750 0.015029195
665800 0.015016659
665850 0.015005503
665900 0.014993618
665950 0.014983401
666000 0.014975449
666050 0.014967166
666100 0.014960697
666150 0.014956271
666200 0.014952796
666250 0.014949219
666300 0.014944844
666350 0.014940569
666400 0.014937287
666450 0.014930393
666500 0.014922758
666550 0.014913011
666600 0.014902631
666650 0.014893908
666700 0.014887142
666750 0.014884638
666800 0.014880907
666850 0.01487364
666900 0.014864745
666950 0.014856058
667000 0.014846368
667050 0.014836563
667100 0.014826022
667150 0.014814753
667200 0.014804456
667250 0.014795152
667300 0.014786433
667350 0.014780357
667400 0.014775023
667450 0.014769632
667500 0.014766423
667550 0.014762123
667600 0.014757629
667650 0.014752911
667700 0.014746825
667750 0.014742557
667800 0.014738402
667850 0.014733932
667900 0.014728324
667950 0.014721965
668000 0.014712497
668050 0.014705831
668100 0.014699565
668150 0.01469257
668200 0.01468306
668250 0.014672075
668300 0.01465878
668350 0.014645645
668400 0.014632361
668450 0.014618648
668500 0.014603816
668550 0.014589287
668600 0.014575129
668650 0.014562234
668700 0.014548738
668750 0.014534406
668800 0.014521529
668850 0.014511262
668900 0.014503152
668950 0.014495926
669000 0.01449
669050 0.014482702
669100 0.014475722
669150 0.014466616
669200 0.01445739
669250 0.014450154
669300 0.014443655
669350 0.014440852
669400 0.01444146
669450 0.014443327
669500 0.014447389
669550 0.014452113
669600 0.014458373
669650 0.014460409
669700 0.014462798
669750 0.014466094
669800 0.014468946
669850 0.014474572
669900 0.014479482
669950 0.014484414
670000 0.014490082
670050 0.014493691
670100 0.014497307
670150 0.014502959
670200 0.014509348
670250 0.014515931
670300 0.014525663
670350 0.014536907
670400 0.014549995
670450 0.014565553
670500 0.014580422
670550 0.014593958
670600 0.014606026
670650 0.014617745
670700 0.014629595
670750 0.014637259
670800 0.014645374
670850 0.014654959
670900 0.014662084
670950 0.014670219
671000 0.014677517
671050 0.014682622
671100 0.01468828
671150 0.014690596
671200 0.014691145
671250 0.014687887
671300 0.014682017
671350 0.0146791
671400 0.014677212
671450 0.014675389
671500 0.014674417
671550 0.014673385
671600 0.014672051
671650 0.014671296
671700 0.014671278
671750 0.014670556
671800 0.014670401
671850 0.014669577
671900 0.014667349
671950 0.014664626
672000 0.014660506
672050 0.014653626
672100 0.014644155
672150 0.014633548
672200 0.014624052
672250 0.014613614
672300 0.014601677
672350 0.014587771
672400 0.014572309
672450 0.014554414
672500 0.014537628
672550 0.014521234
672600 0.014504539
672650 0.014484325
672700 0.014461953
672750 0.014439889
672800 0.014417736
672850 0.014399087
672900 0.014382221
672950 0.014367646
673000 0.014351911
673050 0.014336101
673100 0.014321279
673150 0.014310243
673200 0.014298541
673250 0.014288179
673300 0.014277212
673350 0.014265393
673400 0.014252921
673450 0.014239721
673500 0.014225734
673550 0.014209769
673600 0.014192441
673650 0.014175629
673700 0.014158511
673750 0.014142349
673800 0.014126254
673850 0.014108299
673900 0.014090407
673950 0.014074423
674000 0.014059419
674050 0.014046362
674100 0.014030882
674150 0.014019513
674200 0.01400818
674250 0.013998457
674300 0.013989655
674350 0.01398228
674400 0.013975442
674450 0.013967998
674500 0.013962999
674550 0.013958293
674600 0.013955283
674650 0.013955736
674700 0.013955217
674750 0.013954067
674800 0.013951182
674850 0.013947474
674900 0.013943156
674950 0.013939377
675000 0.013935745
675050 0.013934537
675100 0.013932654
675150 0.013934492
675200 0.013934801
675250 0.013931604
675300 0.013925258
675350 0.013917727
675400 0.013909877
675450 0.013902299
675500 0.013894427
675550 0.013886443
675600 0.013879908
675650 0.013872186
675700 0.013865607
675750 0.01386114
675800 0.013861243
675850 0.013861937
675900 0.013864014
675950 0.013869097
676000 0.01387295
676050 0.013876175
676100 0.013879316
676150 0.013883119
676200 0.013886637
676250 0.013886193
676300 0.013884683
676350 0.01388477
676400 0.013885625
676450 0.013887987
676500 0.013892965
676550 0.013897495
676600 0.013902567
676650 0.013905777
676700 0.013907511
676750 0.013909061
676800 0.013914607
676850 0.013919215
676900 0.013920505
676950 0.01392183
677000 0.013920904
677050 0.013920322
677100 0.013921061
677150 0.013919671
677200 0.0139161
677250 0.013914742
677300 0.01391321
677350 0.013911813
677400 0.013908959
677450 0.013905647
677500 0.013903444
677550 0.013902032
677600 0.013905488
677650 0.013907931
677700 0.013910675
677750 0.01391325
677800 0.013913523
677850 0.013914276
677900 0.013912455
677950 0.013912119
678000 0.013911239
678050 0.013911422
678100 0.013914881
678150 0.013919406
678200 0.013923396
678250 0.01392898
678300 0.013935529
678350 0.013942128
678400 0.013950038
678450 0.013960146
678500 0.013971038
678550 0.013983663
678600 0.013996963
678650 0.014010981
678700 0.014027857
678750 0.014045509
678800 0.014060546
678850 0.014075806
678900 0.014090625
678950 0.014105788
679000 0.014120316
679050 0.014135262
679100 0.0141514
679150 0.014165822
679200 0.014180983
679250 0.014194569
679300 0.014212105
679350 0.014230015
679400 0.014248966
679450 0.014268685
679500 0.014286952
679550 0.01430476
679600 0.014323992
679650 0.014342089
679700 0.014358723
679750 0.014370397
679800 0.014380966
679850 0.014389203
679900 0.014396486
679950 0.014405433
680000 0.014412071
680050 0.014418669
680100 0.014424604
680150 0.014430995
680200 0.014436797
680250 0.014443636
680300 0.014452708
680350 0.014459839
680400 0.014467936
680450 0.014475474
680500 0.014481782
680550 0.014487826
680600 0.014494608
680650 0.014501726
680700 0.014509048
680750 0.014515315
680800 0.014520809
680850 0.014528047
680900 0.014537115
680950 0.014547037
681000 0.014556791
681050 0.014567127
681100 0.014579806
681150 0.014593344
681200 0.014607316
681250 0.014616888
681300 0.014625092
681350 0.014633388
681400 0.014642076
681450 0.014652103
681500 0.014663475
681550 0.014675199
681600 0.014687387
681650 0.014699484
681700 0.014711978
681750 0.014724013
681800 0.014734398
681850 0.014744716
681900 0.014754928
681950 0.014763554
682000 0.014773843
682050 0.014788257
682100 0.014805589
682150 0.014824013
682200 0.014843216
682250 0.014861671
682300 0.014880497
682350 0.01489522
682400 0.014910996
682450 0.014924975
682500 0.014936387
682550 0.014946291
682600 0.01495434
682650 0.014961309
682700 0.014968217
682750 0.014976244
682800 0.01498782
682850 0.014999242
682900 0.015011205
682950 0.015022264
683000 0.015032544
683050 0.015039235
683100 0.01504142
683150 0.015045089
683200 0.015048711
683250 0.015052318
683300 0.015053018
683350 0.015053929
683400 0.015051713
683450 0.015048108
683500 0.015042915
683550 0.015037363
683600 0.015030002
683650 0.015022512
683700 0.015012136
683750 0.01500047
683800 0.014989302
683850 0.014976798
683900 0.01496405
683950 0.01495056
684000 0.014937459
684050 0.014924667
684100 0.01491222
684150 0.014899632
684200 0.01488623
684250 0.014875148
684300 0.014864372
684350 0.014853454
684400 0.01484399
684450 0.014831778
684500 0.014819628
684550 0.014807387
684600 0.014797575
684650 0.014790768
684700 0.0147867
684750 0.014783119
684800 0.014779106
684850 0.014774524
684900 0.014768237
684950 0.014762818
685000 0.01475864
685050 0.014757239
685100 0.01475726
685150 0.014756974
685200 0.014754941
685250 0.014751288
685300 0.014747521
685350 0.014744833
685400 0.014738908
685450 0.014736125
685500 0.014735141
685550 0.014731927
685600 0.014725941
685650 0.014714175
685700 0.01470092
685750 0.014686764
685800 0.014672245
685850 0.014659221
685900 0.014650498
685950 0.014643798
686000 0.014637932
686050 0.01463015
686100 0.014617814
686150 0.014602475
686200 0.01458952
686250 0.014578039
686300 0.014566335
686350 0.014555774
686400 0.014545919
686450 0.014535711
686500 0.014527082
686550 0.014516963
686600 0.014506189
686650 0.014498688
686700 0.014495427
686750 0.014494796
686800 0.014496506
686850 0.014499233
686900 0.014499386
686950 0.014499935
687000 0.014500606
687050 0.01449831
687100 0.014494269
687150 0.014491694
687200 0.014487687
687250 0.014484412
687300 0.014481042
687350 0.014473731
687400 0.014465396
687450 0.014453729
687500 0.014442871
687550 0.014432984
687600 0.014424883
687650 0.014420886
687700 0.014417571
687750 0.014415088
687800 0.014411896
687850 0.014407278
687900 0.01440055
687950 0.014393673
688000 0.014388237
688050 0.014384644
688100 0.014382647
688150 0.014377627
688200 0.014375332
688250 0.014376
688300 0.014378122
688350 0.014379644
688400 0.014380978
688450 0.014383894
688500 0.014385943
688550 0.014389161
688600 0.014392778
688650 0.01439479
688700 0.014394526
688750 0.014392841
688800 0.014389057
688850 0.01438284
688900 0.014375256
688950 0.014369325
689000 0.014362614
689050 0.014356019
689100 0.014344029
689150 0.014329602
689200 0.014312138
689250 0.01429475
689300 0.014274237
689350 0.014251827
689400 0.014230706
689450 0.014209824
689500 0.014190563
689550 0.014172926
689600 0.014156414
689650 0.014142765
689700 0.014126808
689750 0.014112554
689800 0.014099956
689850 0.014089433
689900 0.014083392
689950 0.014078451
690000 0.014071742
690050 0.014067019
690100 0.014063974
690150 0.01405987
690200 0.014055008
690250 0.014050656
690300 0.014046448
690350 0.01404419
690400 0.014042066
690450 0.014038894
690500 0.014037471
690550 0.014037502
690600 0.014037505
690650 0.014040262
690700 0.014043211
690750 0.014047284
690800 0.014050906
690850 0.014056308
690900 0.014063409
690950 0.014070577
691000 0.014078146
691050 0.014087196
691100 0.014094693
691150 0.014104815
691200 0.014113133
691250 0.014121359
691300 0.01413036
691350 0.01413772
691400 0.014144956
691450 0.014151891
691500 0.014159754
691550 0.014167287
691600 0.014173454
691650 0.014181753
691700 0.014192409
691750 0.01420163
691800 0.014214519
691850 0.014226445
691900 0.014237352
691950 0.01424657
692000 0.014255679
692050 0.014268019
692100 0.01428113
692150 0.014295266
692200 0.014310862
692250 0.014325633
692300 0.014339055
692350 0.014352438
692400 0.014364824
692450 0.014380055
692500 0.014394056
692550 0.01440526
692600 0.014415685
692650 0.014424193
692700 0.014433797
692750 0.01444255
692800 0.014452886
692850 0.014460825
692900 0.014470142
692950 0.014476652
693000 0.014480176
693050 0.014482457
693100 0.014486051
693150 0.014491049
693200 0.014498507
693250 0.014507664
693300 0.014517971
693350 0.014526089
693400 0.014532889
693450 0.014539363
693500 0.014545361
693550 0.014550779
693600 0.01455333
693650 0.014555236
693700 0.014554635
693750 0.014553365
693800 0.01455467
693850 0.014554763
693900 0.014551599
693950 0.01454727
694000 0.014541523
694050 0.01453512
694100 0.014530309
694150 0.014526308
694200 0.014524046
694250 0.014519405
694300 0.01451505
694350 0.014508659
694400 0.014499653
694450 0.014491279
694500 0.014483329
694550 0.014479537
694600 0.014479259
694650 0.014480636
694700 0.014481809
694750 0.014479504
694800 0.014474045
694850 0.014468437
694900 0.014462563
694950 0.014455805
695000 0.014446075
695050 0.014435117
695100 0.014422947
695150 0.014408254
695200 0.014392957
695250 0.01438078
695300 0.014368618
695350 0.014359054
695400 0.014348946
695450 0.014343977
695500 0.014338558
695550 0.014332725
695600 0.014330407
695650 0.014328903
695700 0.014326293
695750 0.014326093
695800 0.014326151
695850 0.014325299
695900 0.01432571
695950 0.014326017
696000 0.014327792
696050 0.01432979
696100 0.014333719
696150 0.014340317
696200 0.014348438
696250 0.014357524
696300 0.014366974
696350 0.014378315
696400 0.014390029
696450 0.014401619
696500 0.014411277
696550 0.014423521
696600 0.014440018
696650 0.014459254
696700 0.014480408
696750 0.014502858
696800 0.014525034
696850 0.014547356
696900 0.014564978
696950 0.014579593
697000 0.014592294
697050 0.014599836
697100 0.014607379
697150 0.014616969
697200 0.014627621
697250 0.014639566
697300 0.014656653
697350 0.014674502
697400 0.014692648
697450 0.014710243
697500 0.014725454
697550 0.014738939
697600 0.01475128
697650 0.014764405
697700 0.014777713
697750 0.014793813
697800 0.014808469
697850 0.014823255
697900 0.014837797
697950 0.014853826
698000 0.014870013
698050 0.01488795
698100 0.014904978
698150 0.014920993
698200 0.014934962
698250 0.014949466
698300 0.014964626
698350 0.01497689
698400 0.014987931
698450 0.014996086
698500 0.015003898
698550 0.015012221
698600 0.015021932
698650 0.015029778
698700 0.015037105
698750 0.015044608
698800 0.01505185
698850 0.015060218
698900 0.015068049
698950 0.015078678
699000 0.015092742
699050 0.015106808
699100 0.01511926
699150 0.015129824
699200 0.01514077
699250 0.015148018
699300 0.015154257
699350 0.015161237
699400 0.015166535
699450 0.015169442
699500 0.015170594
699550 0.015169025
699600 0.015165996
699650 0.015164663
699700 0.015159722
699750 0.01515477
699800 0.015151131
699850 0.015149022
699900 0.015146946
699950 0.015145632
700000 0.015145678
700050 0.015147473
700100 0.015151257
700150 0.015156543
700200 0.015161804
700250 0.015167198
700300 0.015171501
700350 0.015176255
700400 0.015178671
700450 0.015182154
700500 0.015182376
700550 0.015184321
700600 0.015186866
700650 0.015190037
700700 0.01519359
700750 0.01519824
700800 0.015206705
700850 0.015218434
700900 0.015231867
700950 0.015250166
701000 0.01527106
701050 0.01529185
701100 0.015308751
701150 0.015325827
701200 0.015341955
701250 0.015356493
701300 0.015369306
701350 0.015381033
701400 0.015391228
701450 0.015400318
701500 0.015406425
701550 0.015414231
701600 0.015426838
701650 0.015442991
701700 0.015461477
701750 0.015480598
701800 0.015498359
701850 0.015516411
701900 0.015533056
701950 0.015549672
702000 0.015568163
702050 0.01558742
702100 0.015608346
702150 0.015628386
702200 0.015640573
702250 0.015652895
702300 0.01566106
702350 0.015669211
702400 0.015678544
702450 0.015685319
702500 0.015693488
702550 0.015702618
702600 0.015707758
702650 0.015716695
702700 0.015724967
702750 0.015731115
702800 0.015736165
702850 0.015738067
702900 0.015741099
702950 0.015744519
703000 0.015744287
703050 0.015746257
703100 0.015749726
703150 0.015754558
703200 0.015758084
703250 0.015763214
703300 0.015769515
703350 0.015773614
703400 0.015776196
703450 0.01577886
703500 0.015782614
703550 0.015785984
703600 0.015789239
703650 0.015790862
703700 0.015789776
703750 0.015787074
703800 0.015782356
703850 0.015775109
703900 0.015768759
703950 0.01576002
704000 0.015747343
704050 0.015735985
704100 0.015724565
704150 0.015713951
704200 0.01570406
704250 0.015696027
704300 0.01569015
704350 0.015684761
704400 0.015677526
704450 0.015669258
704500 0.015658943
704550 0.015649365
704600 0.015638459
704650 0.015627581
704700 0.015618153
704750 0.01560969
704800 0.015602543
704850 0.01559607
704900 0.015591846
704950 0.01558787
705000 0.015584353
705050 0.015579708
705100 0.015574813
705150 0.015569535
705200 0.015565497
705250 0.01555952
705300 0.015555193
705350 0.015553734
705400 0.015549989
705450 0.01554738
705500 0.015542483
705550 0.015538969
705600 0.015533227
705650 0.015526532
705700 0.015518777
705750 0.015510394
705800 0.015502463
705850 0.015494034
705900 0.015484758
705950 0.015473342
706000 0.015459037
706050 0.015443826
706100 0.015427264
706150 0.015411821
706200 0.015399245
706250 0.01538649
706300 0.01537747
706350 0.015369279
706400 0.015361874
706450 0.015353864
706500 0.015345154
706550 0.015336417
706600 0.015328283
706650 0.015321293
706700 0.015314174
706750 0.015309437
706800 0.015304636
706850 0.015296352
706900 0.015287404
706950 0.015276036
707000 0.015264289
707050 0.015252743
707100 0.01524011
707150 0.015225181
707200 0.015212169
707250 0.015203863
707300 0.015195799
707350 0.015192348
707400 0.015190421
707450 0.015185679
707500 0.015182767
707550 0.015179778
707600 0.015171277
707650 0.015161531
707700 0.01515106
707750 0.01513941
707800 0.015127791
707850 0.015114875
707900 0.015104548
707950 0.015095653
708000 0.015088576
708050 0.015083177
708100 0.015078138
708150 0.015074978
708200 0.015071739
708250 0.015068108
708300 0.015066104
708350 0.015064016
708400 0.015065407
708450 0.015066121
708500 0.01506653
708550 0.015069894
708600 0.015070101
708650 0.01507036
708700 0.015068271
708750 0.015064768
708800 0.015060095
708850 0.015050497
708900 0.015040066
708950 0.015028204
709000 0.015017097
709050 0.015006435
709100 0.014995452
709150 0.014983389
709200 0.014970388
709250 0.014958763
709300 0.014946698
709350 0.014936503
709400 0.014927334
709450 0.014915035
709500 0.014903589
709550 0.014890798
709600 0.014878852
709650 0.01486874
709700 0.014856248
709750 0.014847487
709800 0.01483945
709850 0.014835113
709900 0.014829508
709950 0.014822654
710000 0.014816231
710050 0.014808912
710100 0.014801229
710150 0.014795648
710200 0.014792255
710250 0.014790106
710300 0.014787717
710350 0.014787069
710400 0.01478721
710450 0.014789342
710500 0.014790446
710550 0.014791854
710600 0.014792001
710650 0.014793569
710700 0.014793412
710750 0.014793876
710800 0.01479425
710850 0.014794081
710900 0.014792433
710950 0.014790222
711000 0.014790941
711050 0.014792224
711100 0.014794028
711150 0.014798186
711200 0.014799697
711250 0.014804094
711300 0.014809652
711350 0.014815386
711400 0.014819724
711450 0.014825005
711500 0.014831201
711550 0.014838082
711600 0.014844086
711650 0.014853045
711700 0.014862582
711750 0.014871933
711800 0.014881242
711850 0.014889905
711900 0.014895783
711950 0.014900397
712000 0.014905069
712050 0.014911372
712100 0.014920159
712150 0.014930207
712200 0.014941088
712250 0.014953862
712300 0.014965749
712350 0.014976012
712400 0.014986528
712450 0.014996929
712500 0.015007849
712550 0.015019232
712600 0.015032666
712650 0.015046019
712700 0.01505802
712750 0.015068508
712800 0.015078358
712850 0.015088115
712900 0.015099212
712950 0.015113402
713000 0.015128481
713050 0.015145775
713100 0.015163728
713150 0.015182481
713200 0.015200879
713250 0.015218881
713300 0.01523452
713350 0.015250148
713400 0.01526894
713450 0.015287367
713500 0.015310353
713550 0.015333699
713600 0.015358517
713650 0.01538454
713700 0.015410502
713750 0.015434296
713800 0.015456673
713850 0.015474543
713900 0.015491399
713950 0.015506953
714000 0.015519663
714050 0.01553182
714100 0.015543781
714150 0.015553922
714200 0.015566628
714250 0.015579111
714300 0.015589285
714350 0.015599543
714400 0.015607951
714450 0.015614886
714500 0.015620407
714550 0.01562642
714600 0.015632839
714650 0.015638783
714700 0.015647278
714750 0.015652352
714800 0.01565727
714850 0.015664026
714900 0.015673257
714950 0.01568306
715000 0.015695195
715050 0.015704422
715100 0.015714282
715150 0.015725405
715200 0.015738164
715250 0.015751459
715300 0.015764493
715350 0.015777477
715400 0.015792178
715450 0.015804714
715500 0.015814892
715550 0.015824321
715600 0.015834535
715650 0.015844282
715700 0.015856224
715750 0.015872372
715800 0.015891256
715850 0.015909997
715900 0.015929991
715950 0.015950808
716000 0.015970926
716050 0.01599556
716100 0.016022698
716150 0.016052593
716200 0.016079661
716250 0.016104028
716300 0.016124806
716350 0.016143249
716400 0.016161119
716450 0.016176408
716500 0.016189889
716550 0.016200931
716600 0.016212815
716650 0.016224014
716700 0.016234264
716750 0.016242907
716800 0.016248773
716850 0.016256767
716900 0.016265301
716950 0.016275108
717000 0.016286311
717050 0.01629419
717100 0.016302751
717150 0.016311211
717200 0.016317996
717250 0.016325519
717300 0.016333801
717350 0.016344238
717400 0.01635179
717450 0.01636011
717500 0.016369124
717550 0.016377685
717600 0.016385194
717650 0.016393532
717700 0.016399361
717750 0.016406568
717800 0.016411028
717850 0.016409289
717900 0.016405351
717950 0.016399297
718000 0.016393632
718050 0.016389719
718100 0.016385254
718150 0.016380872
718200 0.016374745
718250 0.016367143
718300 0.016358142
718350 0.01634957
718400 0.016342344
718450 0.016334525
718500 0.016330487
718550 0.01632807
718600 0.01632765
718650 0.016328375
718700 0.016329779
718750 0.01633421
718800 0.016338966
718850 0.016341988
718900 0.016340282
718950 0.016338462
719000 0.01633535
719050 0.016332096
719100 0.016330409
719150 0.01633132
719200 0.016331708
719250 0.016333889
719300 0.016333621
719350 0.016336947
719400 0.016339292
719450 0.0163415
719500 0.016345891
719550 0.016344983
719600 0.016344082
719650 0.016341948
719700 0.016339544
719750 0.016340068
719800 0.016340118
719850 0.016341372
719900 0.016339793
719950 0.016338533
720000 0.016336202
720050 0.016330166
720100 0.016324558
720150 0.016317407
720200 0.016309719
720250 0.016299891
720300 0.016287854
720350 0.016275814
720400 0.0162632
720450 0.016250325
720500 0.016239187
720550 0.01622774
720600 0.016219589
720650 0.016210294
720700 0.01619988
720750 0.01618966
720800 0.016178972
720850 0.01616892
720900 0.016160906
720950 0.016153425
721000 0.016147919
721050 0.01614331
721100 0.016137453
721150 0.016130567
721200 0.016125544
721250 0.01612
721300 0.016116377
721350 0.016111437
721400 0.016105914
721450 0.016099623
721500 0.016091321
721550 0.016082918
721600 0.01607442
721650 0.016062839
721700 0.016049771
721750 0.016037328
721800 0.016024126
721850 0.016010423
721900 0.016000056
721950 0.015991948
722000 0.015985784
722050 0.015980213
722100 0.015975015
722150 0.015969279
722200 0.015963012
722250 0.015956639
722300 0.015949802
722350 0.015945566
722400 0.015938567
722450 0.015932055
722500 0.015927903
722550 0.015925319
722600 0.01592174
722650 0.015919559
722700 0.015917784
722750 0.015918251
722800 0.015921283
722850 0.015923514
722900 0.015923997
722950 0.015924019
723000 0.015924742
723050 0.015925967
723100 0.015926788
723150 0.015924388
723200 0.015923229
723250 0.015923611
723300 0.015926149
723350 0.015927021
723400 0.015928699
723450 0.015931975
723500 0.015938077
723550 0.015943194
723600 0.015948893
723650 0.015955047
723700 0.015965005
723750 0.015976496
723800 0.015989072
723850 0.0160018
723900 0.016012886
723950 0.016025653
724000 0.016038901
724050 0.016053698
724100 0.016061389
724150 0.016067987
724200 0.016074889
724250 0.016082299
724300 0.016091066
724350 0.016100256
724400 0.016110575
724450 0.016116985
724500 0.016122994
724550 0.016126118
724600 0.016126113
724650 0.016127487
724700 0.016128732
724750 0.016129503
724800 0.016131592
724850 0.016130613
724900 0.016129284
724950 0.01612804
725000 0.016128602
725050 0.01613355
725100 0.016138691
725150 0.016144203
725200 0.016149668
725250 0.01615314
725300 0.016155341
725350 0.016156627
725400 0.016157539
725450 0.01615945
725500 0.016160218
725550 0.016163475
725600 0.016162729
725650 0.016158617
725700 0.016153047
725750 0.016145891
725800 0.01614115
725850 0.016135861
725900 0.016131725
725950 0.016127326
726000 0.016122544
726050 0.016118944
726100 0.016115041
726150 0.016111587
726200 0.016107424
726250 0.016105486
726300 0.016109227
726350 0.01611389
726400 0.0161165
726450 0.016120154
726500 0.016121151
726550 0.016124354
726600 0.016125434
726650 0.016128493
726700 0.016129062
726750 0.016129939
726800 0.016132407
726850 0.01613278
726900 0.016132568
726950 0.016132651
727000 0.016136486
727050 0.016142648
727100 0.016147563
727150 0.016151039
727200 0.016153929
727250 0.016156447
727300 0.016159387
727350 0.016162897
727400 0.016163206
727450 0.016165415
727500 0.016171059
727550 0.016178497
727600 0.016183323
727650 0.016190367
727700 0.016194144
727750 0.016199763
727800 0.016205398
727850 0.016211569
727900 0.016214784
727950 0.016212848
728000 0.016208001
728050 0.0161999
728100 0.01619151
728150 0.016180924
728200 0.016170794
728250 0.01616014
728300 0.016151252
728350 0.016141632
728400 0.016131931
728450 0.016124601
728500 0.016116682
728550 0.016106874
728600 0.016097253
728650 0.016084136
728700 0.016069515
728750 0.016055789
728800 0.016044993
728850 0.016033944
728900 0.016024379
728950 0.016014073
729000 0.01600479
729050 0.01599443
729100 0.015983157
729150 0.015971141
729200 0.015960196
729250 0.015954147
729300 0.01594822
729350 0.015941919
729400 0.01593423
729450 0.015924426
729500 0.01591936
729550 0.015911067
729600 0.015903365
729650 0.015894705
729700 0.015885482
729750 0.015878509
729800 0.015869813
729850 0.015858474
729900 0.015845446
729950 0.015834028
730000 0.015823864
730050 0.015815926
730100 0.015808734
730150 0.015805198
730200 0.015804056
730250 0.015802756
730300 0.015804492
730350 0.015803794
730400 0.015803376
730450 0.015799055
730500 0.015795121
730550 0.01578932
730600 0.0157843
730650 0.01577937
730700 0.01577632
730750 0.015777597
730800 0.015779941
730850 0.015782753
730900 0.015786827
730950 0.015792977
731000 0.015796943
731050 0.015803141
731100 0.015807272
731150 0.015814073
731200 0.015820207
731250 0.015828131
731300 0.015836302
731350 0.015842395
731400 0.01584961
731450 0.015857029
731500 0.015864657
731550 0.015866417
731600 0.015869487
731650 0.015871715
731700 0.015876772
731750 0.015882518
731800 0.01589218
731850 0.015904932
731900 0.015918167
731950 0.015933083
732000 0.015949395
732050 0.015964012
732100 0.015978103
732150 0.015993498
732200 0.016011329
732250 0.016032101
732300 0.016054965
732350 0.016077034
732400 0.016101186
732450 0.016123003
732500 0.016142502
732550 0.016159466
732600 0.016175876
732650 0.016189545
732700 0.016205555
732750 0.016221685
732800 0.016240725
732850 0.016261384
732900 0.0162816
732950 0.016298522
733000 0.016312321
733050 0.016324852
733100 0.01633681
733150 0.016349284
733200 0.016360546
733250 0.01637057
733300 0.016381477
733350 0.016392129
733400 0.016401145
733450 0.016408062
733500 0.016414859
733550 0.016421873
733600 0.016431253
733650 0.016441909
733700 0.016455412
733750 0.016470439
733800 0.016488562
733850 0.016506871
733900 0.016526957
733950 0.016546941
734000 0.01656677
734050 0.016584825
734100 0.01660844
734150 0.016637813
734200 0.016671823
734250 0.016706775
734300 0.016742945
734350 0.016776021
734400 0.016810926
734450 0.016844286
734500 0.016875699
734550 0.016901879
734600 0.016920764
734650 0.016938355
734700 0.01695215
734750 0.016965501
734800 0.016974436
734850 0.016984652
734900 0.01699637
734950 0.017007296
735000 0.017017213
735050 0.017028072
735100 0.017036386
735150 0.017042478
735200 0.017047976
735250 0.017049732
735300 0.017051485
735350 0.017055504
735400 0.017058459
735450 0.017062567
735500 0.017065301
735550 0.017066691
735600 0.017065904
735650 0.017062599
735700 0.017057879
735750 0.01705156
735800 0.017045224
735850 0.017036865
735900 0.017030605
735950 0.017021771
736000 0.017011396
736050 0.016999476
736100 0.016986608
736150 0.016974851
736200 0.016962141
736250 0.016952846
736300 0.016944569
736350 0.016938228
736400 0.016932844
736450 0.016928266
736500 0.016922828
736550 0.016918279
736600 0.016916792
736650 0.016913568
736700 0.016913396
736750 0.016914187
736800 0.016915544
736850 0.01691483
736900 0.016913494
736950 0.016910334
737000 0.01690672
737050 0.01690179
737100 0.016896187
737150 0.016888753
737200 0.016882321
737250 0.016878038
737300 0.01687446
737350 0.016870718
737400 0.016869366
737450 0.016870441
737500 0.016871285
737550 0.016873671
737600 0.016875231
737650 0.016874074
737700 0.016872256
737750 0.016865506
737800 0.016855527
737850 0.016841665
737900 0.016825407
737950 0.016814184
738000 0.016803936
738050 0.016796596
738100 0.016790823
738150 0.016786056
738200 0.016778323
738250 0.016770026
738300 0.016760135
738350 0.016750763
738400 0.016741841
738450 0.016734707
738500 0.016730599
738550 0.016729578
738600 0.016727808
738650 0.016725934
738700 0.016722373
738750 0.016716942
738800 0.016709464
738850 0.016699943
738900 0.016687787
738950 0.016672436
739000 0.016653551
739050 0.016633724
739100 0.016612831
739150 0.016587833
739200 0.016556622
739250 0.016521478
739300 0.016482646
739350 0.01644524
739400 0.016406532
739450 0.016366171
739500 0.016327985
739550 0.016293598
739600 0.016261932
739650 0.016237594
739700 0.016216165
739750 0.016198102
739800 0.016182199
739850 0.01617041
739900 0.016161996
739950 0.016155751
740000 0.016150704
740050 0.016146704
740100 0.016145206
740150 0.016143224
740200 0.01614069
740250 0.016141459
740300 0.016139307
740350 0.016134877
740400 0.016129539
740450 0.0161209
740500 0.016107804
740550 0.01609363
740600 0.016080042
740650 0.016069434
740700 0.016061169
740750 0.016055016
740800 0.016049673
740850 0.016046842
740900 0.016045751
740950 0.016044758
741000 0.016044091
741050 0.01604296
741100 0.016041501
741150 0.016041298
741200 0.016038007
741250 0.016033986
741300 0.016028781
741350 0.016020494
741400 0.016009825
741450 0.015998733
741500 0.015987655
741550 0.015976915
741600 0.015964978
741650 0.015954139
741700 0.015943743
741750 0.015934373
741800 0.015922364
741850 0.015909253
741900 0.015897101
741950 0.015886964
742000 0.015875552
742050 0.015864363
742100 0.015852093
742150 0.015837557
742200 0.015822276
742250 0.015810649
742300 0.015798796
742350 0.015789817
742400 0.015784414
742450 0.015779382
742500 0.015777915
742550 0.015775943
742600 0.015769399
742650 0.015762137
742700 0.015753076
742750 0.015747884
742800 0.015747017
742850 0.015744593
742900 0.015743089
742950 0.015743801
743000 0.015746613
743050 0.015752724
743100 0.015764307
743150 0.015778379
743200 0.015791644
743250 0.015804659
743300 0.0158155
743350 0.015825853
743400 0.015836113
743450 0.015849047
743500 0.015862045
743550 0.015876389
743600 0.015889974
743650 0.015902406
743700 0.015913783
743750 0.015924315
743800 0.015931811
743850 0.015937694
743900 0.015942041
743950 0.015949324
744000 0.015956958
744050 0.01596455
744100 0.015972125
744150 0.015980407
744200 0.015992472
744250 0.016003962
744300 0.016015576
744350 0.016024621
744400 0.01602991
744450 0.016030562
744500 0.016031232
744550 0.016029589
744600 0.016024087
744650 0.016019485
744700 0.016015122
744750 0.016012665
744800 0.016011958
744850 0.016013186
744900 0.01601007
744950 0.01600992
745000 0.016006992
745050 0.016004101
745100 0.016003677
745150 0.016004713
745200 0.016008085
745250 0.016010843
745300 0.016013323
745350 0.016012418
745400 0.016004203
745450 0.015991851
745500 0.015976965
745550 0.015961377
745600 0.015947272
745650 0.015926959
745700 0.015910049
745750 0.015893932
745800 0.01588227
745850 0.015874424
745900 0.015866695
745950 0.015857524
746000 0.01585059
746050 0.015844787
746100 0.015838749
746150 0.015833187
746200 0.015827825
746250 0.015822758
746300 0.015818639
746350 0.015814931
746400 0.015812178
746450 0.0158076
746500 0.015800063
746550 0.015795314
746600 0.015790633
746650 0.015789081
746700 0.015788666
746750 0.01579264
746800 0.015795336
746850 0.015799191
746900 0.015802374
746950 0.015804699
747000 0.015807996
747050 0.015810476
747100 0.015809772
747150 0.015807115
747200 0.015801515
747250 0.015796173
747300 0.015786275
747350 0.015775672
747400 0.015764246
747450 0.015752655
747500 0.015737867
747550 0.01572144
747600 0.01570436
747650 0.015688718
747700 0.015673249
747750 0.015658756
747800 0.015647927
747850 0.015636647
747900 0.015625253
747950 0.015615107
748000 0.015606582
748050 0.015598928
748100 0.015592717
748150 0.0155875
748200 0.015584733
748250 0.015581196
748300 0.015577845
748350 0.015574176
748400 0.015570064
748450 0.015567245
748500 0.01556526
748550 0.015562153
748600 0.015559557
748650 0.015555253
748700 0.01554752
748750 0.015538772
748800 0.015530581
748850 0.01552299
748900 0.01551482
748950 0.015506189
749000 0.015494621
749050 0.015484633
749100 0.015475351
749150 0.015465282
749200 0.015455669
749250 0.015446722
749300 0.01543754
749350 0.015428467
749400 0.015420751
749450 0.01541576
749500 0.015414103
749550 0.015415475
749600 0.015419968
749650 0.015421838
749700 0.0154223
749750 0.015420955
749800 0.015419417
749850 0.015416321
749900 0.015413451
749950 0.015411744
750000 0.01541019
750050 0.015409476
750100 0.015412072
750150 0.015418175
750200 0.015424653
750250 0.015431915
750300 0.015440139
750350 0.015444637
750400 0.015447653
750450 0.015446865
750500 0.015446038
750550 0.015445341
750600 0.01544326
750650 0.015439173
750700 0.015435894
750750 0.01543532
750800 0.015434207
750850 0.015430004
750900 0.01542402
750950 0.015414806
751000 0.015402351
751050 0.015388125
751100 0.015375527
751150 0.015366776
751200 0.015357004
751250 0.015349207
751300 0.015341315
751350 0.015332069
751400 0.015322609
751450 0.015312449
751500 0.015302088
751550 0.015291689
751600 0.015285223
751650 0.015281449
751700 0.015276379
751750 0.015273225
751800 0.015271726
751850 0.015273455
751900 0.015277706
751950 0.01528059
752000 0.015283213
752050 0.015283113
752100 0.015283894
752150 0.015282102
752200 0.015281092
752250 0.015280599
752300 0.015279721
752350 0.01528248
752400 0.015284328
752450 0.015286604
752500 0.015290568
752550 0.015296109
752600 0.015300726
752650 0.015302231
752700 0.015306556
752750 0.015310623
752800 0.015313471
752850 0.015317114
752900 0.015317753
752950 0.015320454
753000 0.015321604
753050 0.015319356
753100 0.015313638
753150 0.015306073
753200 0.015300435
753250 0.015295137
753300 0.015288415
753350 0.015280385
753400 0.015268397
753450 0.015255823
753500 0.015244356
753550 0.015231325
753600 0.015220804
753650 0.015212478
753700 0.015206774
753750 0.01520236
753800 0.015197795
753850 0.015194952
753900 0.015190943
753950 0.015184967
754000 0.015175165
754050 0.015165493
754100 0.01515584
754150 0.015144332
754200 0.015131923
754250 0.015117121
754300 0.01510149
754350 0.015085314
754400 0.015068129
754450 0.015053617
754500 0.015039116
754550 0.015027556
754600 0.015013795
754650 0.015001005
754700 0.014987313
754750 0.014972244
754800 0.01495552
754850 0.014939516
754900 0.014925201
754950 0.014912957
755000 0.014902763
755050 0.014893531
755100 0.014883816
755150 0.014876489
755200 0.014870695
755250 0.014864815
755300 0.014859463
755350 0.014853599
755400 0.014847278
755450 0.014838632
755500 0.01482889
755550 0.014817693
755600 0.01480463
755650 0.01479092
755700 0.014777768
755750 0.014764891
755800 0.014751243
755850 0.014738997
755900 0.014727486
755950 0.014717406
756000 0.014707446
756050 0.014699441
756100 0.014691638
756150 0.014684887
756200 0.014675707
756250 0.014665747
756300 0.014652692
756350 0.014641163
756400 0.014629866
756450 0.014620914
756500 0.014614655
756550 0.014606817
756600 0.01459727
756650 0.0145839
756700 0.014570884
756750 0.014557791
756800 0.014544116
756850 0.014531995
756900 0.014519683
756950 0.014504674
757000 0.014491509
757050 0.014479534
757100 0.01446472
757150 0.014448916
757200 0.014433571
757250 0.014413844
757300 0.01439458
757350 0.014372931
757400 0.014352413
757450 0.014334932
757500 0.014322459
757550 0.014315504
757600 0.014308035
757650 0.014302808
757700 0.014296281
757750 0.014288987
757800 0.014284176
757850 0.014275702
757900 0.014266756
757950 0.014259376
758000 0.014249643
758050 0.014242073
758100 0.014233918
758150 0.014223948
758200 0.014215157
758250 0.014205334
758300 0.014194736
758350 0.014186179
758400 0.014175232
758450 0.014162818
758500 0.014148503
758550 0.014133962
758600 0.014120893
758650 0.014108506
758700 0.014097269
758750 0.014086478
758800 0.014076035
758850 0.014063877
758900 0.014048949
758950 0.014031638
759000 0.014011808
759050 0.013991582
759100 0.013969955
759150 0.013949163
759200 0.01392729
759250 0.013907636
759300 0.013888321
759350 0.01387089
759400 0.013854816
759450 0.013839798
759500 0.013827541
759550 0.013818171
759600 0.013809562
759650 0.013798781
759700 0.013787951
759750 0.01377819
759800 0.013768809
759850 0.013760447
759900 0.013751165
759950 0.013741698
760000 0.013734884
760050 0.013729079
760100 0.01372568
760150 0.013720507
760200 0.013714618
760250 0.013709983
760300 0.013706409
760350 0.013704597
760400 0.013706037
760450 0.013707221
760500 0.013707353
760550 0.013708191
760600 0.013709034
760650 0.013710661
760700 0.013714561
760750 0.013719641
760800 0.013725246
760850 0.013733753
760900 0.013744241
760950 0.013756421
761000 0.013771755
761050 0.013787794
761100 0.013803193
761150 0.013818959
761200 0.013834092
761250 0.013847278
761300 0.01386143
761350 0.013874028
761400 0.013883889
761450 0.013896087
761500 0.013908796
761550 0.013920497
761600 0.01393451
761650 0.013949615
761700 0.013963798
761750 0.013973747
761800 0.013983125
761850 0.013990691
761900 0.013997888
761950 0.014006075
762000 0.014015961
762050 0.014025492
762100 0.014033528
762150 0.014042753
762200 0.01405075
762250 0.014058021
762300 0.014064667
762350 0.014069161
762400 0.014073683
762450 0.014076797
762500 0.014079629
762550 0.014082752
762600 0.014086494
762650 0.014090396
762700 0.014093873
762750 0.014099814
762800 0.014106858
762850 0.014114841
762900 0.014123063
762950 0.014129424
763000 0.014134688
763050 0.014136812
763100 0.014139166
763150 0.014138444
763200 0.014138215
763250 0.014139638
763300 0.014140739
763350 0.014144651
763400 0.014147677
763450 0.014150233
763500 0.014151358
763550 0.014150374
763600 0.014149382
763650 0.014145314
763700 0.014142432
763750 0.014134443
763800 0.014126375
763850 0.014115566
763900 0.014105186
763950 0.014094076
764000 0.014082674
764050 0.014072024
764100 0.014057707
764150 0.014046387
764200 0.014039061
764250 0.014034017
764300 0.014028751
764350 0.014023323
764400 0.014017695
764450 0.01401187
764500 0.014003527
764550 0.013995264
764600 0.013988422
764650 0.013980187
764700 0.013970688
764750 0.013960077
764800 0.013948689
764850 0.013935892
764900 0.01392156
764950 0.0139075
765000 0.013890214
765050 0.013876906
765100 0.013863399
765150 0.013848675
765200 0.013834935
765250 0.013821821
765300 0.013806637
765350 0.013791908
765400 0.013777957
765450 0.013763722
765500 0.013749134
765550 0.013733531
765600 0.013716833
765650 0.013701947
765700 0.01368736
765750 0.013674343
765800 0.013659952
765850 0.013645429
765900 0.013630488
765950 0.013615742
766000 0.013600516
766050 0.013585848
766100 0.013570537
766150 0.013556532
766200 0.013544429
766250 0.013536367
766300 0.013530018
766350 0.013524479
766400 0.013521012
766450 0.013520285
766500 0.013521312
766550 0.013522775
766600 0.013525171
766650 0.013527925
766700 0.013530647
766750 0.013534657
766800 0.013535747
766850 0.013537046
766900 0.013538072
766950 0.013539614
767000 0.01354302
767050 0.01354546
767100 0.013548416
767150 0.013552413
767200 0.01355658
767250 0.013560645
767300 0.013564345
767350 0.013569726
767400 0.013575494
767450 0.013581508
767500 0.013585229
767550 0.013587915
767600 0.01359115
767650 0.013594084
767700 0.013598722
767750 0.013604418
767800 0.013607298
767850 0.0136107
767900 0.013613572
767950 0.013613322
768000 0.013613833
768050 0.013612041
768100 0.013607526
768150 0.01360628
768200 0.013604552
768250 0.013601751
768300 0.013596653
768350 0.013589192
768400 0.013581854
768450 0.013573314
768500 0.013565286
768550 0.013555082
768600 0.013545965
768650 0.013533937
768700 0.013519037
768750 0.013497721
768800 0.013476403
768850 0.013453514
768900 0.01343117
768950 0.013408679
769000 0.0133843
769050 0.013360212
769100 0.013339663
769150 0.013319642
769200 0.013302992
769250 0.013286542
769300 0.013269876
769350 0.013254514
769400 0.013241908
769450 0.013230083
769500 0.013218626
769550 0.013206413
769600 0.013193897
769650 0.013182136
769700 0.013172274
769750 0.013160929
769800 0.013150158
769850 0.013140814
769900 0.013132142
769950 0.013122371
770000 0.013111137
770050 0.013096714
770100 0.013080429
770150 0.013062224
770200 0.013045002
770250 0.013028623
770300 0.013009601
770350 0.012992138
770400 0.012976094
770450 0.012961089
770500 0.012949011
770550 0.01293842
770600 0.012926862
770650 0.012918618
770700 0.012912485
770750 0.012911266
770800 0.012910791
770850 0.012911146
770900 0.012914026
770950 0.012916705
771000 0.012919963
771050 0.012924079
771100 0.012931212
771150 0.012937887
771200 0.01294396
771250 0.012950084
771300 0.012955347
771350 0.012961104
771400 0.012964821
771450 0.012968746
771500 0.012973377
771550 0.012980048
771600 0.012986948
771650 0.012994431
771700 0.013000975
771750 0.013006816
771800 0.013012465
771850 0.01302035
771900 0.013029962
771950 0.013040115
772000 0.013054629
772050 0.013070246
772100 0.01308692
772150 0.013104485
772200 0.013123033
772250 0.013138696
772300 0.013155127
772350 0.013170603
772400 0.013186024
772450 0.013203101
772500 0.013220136
772550 0.013239386
772600 0.01325702
772650 0.013274024
772700 0.013292258
772750 0.013307196
772800 0.013322076
772850 0.013334876
772900 0.013346235
772950 0.013358109
773000 0.013368245
773050 0.013378799
773100 0.013388594
773150 0.013399411
773200 0.013410531
773250 0.013423911
773300 0.013436264
773350 0.013447624
773400 0.013457617
773450 0.01346667
773500 0.013476238
773550 0.013484584
773600 0.013493801
773650 0.013500492
773700 0.013506235
773750 0.013509068
773800 0.013511257
773850 0.01351444
773900 0.013515988
773950 0.013515972
774000 0.013517062
774050 0.013517806
774100 0.013518045
774150 0.013518324
774200 0.013517236
774250 0.013516202
774300 0.01351321
774350 0.013507906
774400 0.013502068
774450 0.013494677
774500 0.013487516
774550 0.013480421
774600 0.013474402
774650 0.013469341
774700 0.013464977
774750 0.01346078
774800 0.013459443
774850 0.013458285
774900 0.013456284
774950 0.01345734
775000 0.013456994
775050 0.013458439
775100 0.013457955
775150 0.013460639
775200 0.013462264
775250 0.013466432
775300 0.013471223
775350 0.013475629
775400 0.013481524
775450 0.013485772
775500 0.013490058
775550 0.013493667
775600 0.01349875
775650 0.013503782
775700 0.013512362
775750 0.013521989
775800 0.0135306
775850 0.013537275
775900 0.013543462
775950 0.013549081
776000 0.013557806
776050 0.013565869
776100 0.013577888
776150 0.013592431
776200 0.013605881
776250 0.013617124
776300 0.013624632
776350 0.013631315
776400 0.013638363
776450 0.013644463
776500 0.013650449
776550 0.013655921
776600 0.013663223
776650 0.01366737
776700 0.013669145
776750 0.013668958
776800 0.013668735
776850 0.013663337
776900 0.013657133
776950 0.013652708
777000 0.013650185
777050 0.013648991
777100 0.013646006
777150 0.013640562
777200 0.013635668
777250 0.01363218
777300 0.01362967
777350 0.013626938
777400 0.013625613
777450 0.013626213
777500 0.013627767
777550 0.013627445
777600 0.013625202
777650 0.013622035
777700 0.013619289
777750 0.013616421
777800 0.01361386
777850 0.013609322
777900 0.013602908
777950 0.013597786
778000 0.013592761
778050 0.013588429
778100 0.013584434
778150 0.013580594
778200 0.013574461
778250 0.013569668
778300 0.013566428
778350 0.013562591
778400 0.013560961
778450 0.013560019
778500 0.013560255
778550 0.013561046
778600 0.013563709
778650 0.013567257
778700 0.013570143
778750 0.013572351
778800 0.013572008
778850 0.013570043
778900 0.01356489
778950 0.013556971
779000 0.013548616
779050 0.013542842
779100 0.0135401
779150 0.013541907
779200 0.013546754
779250 0.01355456
779300 0.013564336
779350 0.013574898
779400 0.013586992
779450 0.013598156
779500 0.013607159
779550 0.013618608
779600 0.013629318
779650 0.013640802
779700 0.013651138
779750 0.013659662
779800 0.013664282
779850 0.013667964
779900 0.013669884
779950 0.013673052
780000 0.013679527
780050 0.013685731
780100 0.013690597
780150 0.013694168
780200 0.013695564
780250 0.013696885
780300 0.013697448
780350 0.013697755
780400 0.013700102
780450 0.013702306
780500 0.013704403
780550 0.013707503
780600 0.013709779
780650 0.013711804
780700 0.013713933
780750 0.013716257
780800 0.013717341
780850 0.013718064
780900 0.013719916
780950 0.013725017
781000 0.01373197
781050 0.013740162
781100 0.013748263
781150 0.013758755
781200 0.01376894
781250 0.013777746
781300 0.013788315
781350 0.013797251
781400 0.013804251
781450 0.01381202
781500 0.013819177
781550 0.013823194
781600 0.013827307
781650 0.01383195
781700 0.013838438
781750 0.013845117
781800 0.01385193
781850 0.013859091
781900 0.013868315
781950 0.013879313
782000 0.01389008
782050 0.013901619
782100 0.013914755
782150 0.013930061
782200 0.013945999
782250 0.013960992
782300 0.013975906
782350 0.013991823
782400 0.014005698
782450 0.014018369
782500 0.014026461
782550 0.014034731
782600 0.014042612
782650 0.014049465
782700 0.014058469
782750 0.014068492
782800 0.014080655
782850 0.01409342
782900 0.014108211
782950 0.014121183
783000 0.014132257
783050 0.0141418
783100 0.014150392
783150 0.014156761
783200 0.014163934
783250 0.01416628
783300 0.014170227
783350 0.014173025
783400 0.014175493
783450 0.014176707
783500 0.014178306
783550 0.014182247
783600 0.014184795
783650 0.014186818
783700 0.014187776
783750 0.014184724
783800 0.014181613
783850 0.014177225
783900 0.01417211
783950 0.014166703
784000 0.014162487
784050 0.014157681
784100 0.014152864
784150 0.0141458
784200 0.014136513
784250 0.014126409
784300 0.01411487
784350 0.014101766
784400 0.014088962
784450 0.014078771
784500 0.014071343
784550 0.014065335
784600 0.014060778
784650 0.014055458
784700 0.014046511
784750 0.014039841
784800 0.014035665
784850 0.014036356
784900 0.014034713
784950 0.014033101
785000 0.014033167
785050 0.01403375
785100 0.014035019
785150 0.014037309
785200 0.014037864
785250 0.014039614
785300 0.014038295
785350 0.014036982
785400 0.014035491
785450 0.014032202
785500 0.014027865
785550 0.014022803
785600 0.014020095
785650 0.014017294
785700 0.01401431
785750 0.014010262
785800 0.014005202
785850 0.014000819
785900 0.013994901
785950 0.01398914
786000 0.013983374
786050 0.013975848
786100 0.013966022
786150 0.013957821
786200 0.013950983
786250 0.013944473
786300 0.013935098
786350 0.013924219
786400 0.013909542
786450 0.013889956
786500 0.013866903
786550 0.013843131
786600 0.013816395
786650 0.01379086
786700 0.013763023
786750 0.013733308
786800 0.013704167
786850 0.013676083
786900 0.013650142
786950 0.013626278
787000 0.01360666
787050 0.01358839
787100 0.013573643
787150 0.013560578
787200 0.013548463
787250 0.013535452
787300 0.013522607
787350 0.013509748
787400 0.013497636
787450 0.013488119
787500 0.013478755
787550 0.013470319
787600 0.013462985
787650 0.013456747
787700 0.013450019
787750 0.013442457
787800 0.013434956
787850 0.01342402
787900 0.013416072
787950 0.013409107
788000 0.013403443
788050 0.013397821
788100 0.01338954
788150 0.013381435
788200 0.013372688
788250 0.013364298
788300 0.013355314
788350 0.013346233
788400 0.01333339
788450 0.013319136
788500 0.013301061
788550 0.013282289
788600 0.013260277
788650 0.013243317
788700 0.013227114
788750 0.013212672
788800 0.013200571
788850 0.013192598
788900 0.013186071
788950 0.013181619
789000 0.013178413
789050 0.013174634
789100 0.013171487
789150 0.013168214
789200 0.013165926
789250 0.013161989
789300 0.013159231
789350 0.013156405
789400 0.013154958
789450 0.013154506
789500 0.013150869
789550 0.013147142
789600 0.013143556
789650 0.013136986
789700 0.013132809
789750 0.013128077
789800 0.013124508
789850 0.013122972
789900 0.013120305
789950 0.013116776
790000 0.013113663
790050 0.013110842
790100 0.013108758
790150 0.013108115
790200 0.013107982
790250 0.013107992
790300 0.013107076
790350 0.013106863
790400 0.013107418
790450 0.013106266
790500 0.013105566
790550 0.013104367
790600 0.013103597
790650 0.013100053
790700 0.013096464
790750 0.013089031
790800 0.013080139
790850 0.013069381
790900 0.013057823
790950 0.013048712
791000 0.0130383
791050 0.013028866
791100 0.013020509
791150 0.013009129
791200 0.012996872
791250 0.01298607
791300 0.012976544
791350 0.012968971
791400 0.012964291
791450 0.012959647
791500 0.012956453
791550 0.012953564
791600 0.012949836
791650 0.012946362
791700 0.012943489
791750 0.012943721
791800 0.012946118
791850 0.012949105
791900 0.012954482
791950 0.012960096
792000 0.012964209
792050 0.012968869
792100 0.012971393
792150 0.012974084
792200 0.012976387
792250 0.012978155
792300 0.01297886
792350 0.012976446
792400 0.012976569
792450 0.012977903
792500 0.012979278
792550 0.012980371
792600 0.012979862
792650 0.01297714
792700 0.012973639
792750 0.012969303
792800 0.012965635
792850 0.012962963
792900 0.012958964
792950 0.012957717
793000 0.01295933
793050 0.012962054
793100 0.0129655
793150 0.012969498
793200 0.012972929
793250 0.01297276
793300 0.01297281
793350 0.012971914
793400 0.012971881
793450 0.012972863
793500 0.012970775
793550 0.012967533
793600 0.01296112
793650 0.012954245
793700 0.012947371
793750 0.012941707
793800 0.012937076
793850 0.012932657
793900 0.012928469
793950 0.012922263
794000 0.012918798
794050 0.012913865
794100 0.012906001
794150 0.012898724
794200 0.012893793
794250 0.012892388
794300 0.012893471
794350 0.012893947
794400 0.012893567
794450 0.012894797
794500 0.012898353
794550 0.012904591
794600 0.012910954
794650 0.012915591
794700 0.012919185
794750 0.012924747
794800 0.01292991
794850 0.012934899
794900 0.012938209
794950 0.012940763
795000 0.012942899
795050 0.012944873
795100 0.012947181
795150 0.012950621
795200 0.0129551
795250 0.01296112
795300 0.012966567
795350 0.012969972
795400 0.012971394
795450 0.012975158
795500 0.012981664
795550 0.012988401
795600 0.012995165
795650 0.013001172
795700 0.013005077
795750 0.013009521
795800 0.013013243
795850 0.013016879
795900 0.013019173
795950 0.013021679
796000 0.013024221
796050 0.013026375
796100 0.013025049
796150 0.013022423
796200 0.013020095
796250 0.013019518
796300 0.013021008
796350 0.013022207
796400 0.01302631
796450 0.013030531
796500 0.013034407
796550 0.013039463
796600 0.013046569
796650 0.013050678
796700 0.013056065
796750 0.013060377
796800 0.013067635
796850 0.013074446
796900 0.013085891
796950 0.013097899
797000 0.01311272
797050 0.013125008
797100 0.013135803
797150 0.013144709
797200 0.013153413
797250 0.013164535
797300 0.013175382
797350 0.01318628
797400 0.013197762
797450 0.01320642
797500 0.013216836
797550 0.013227175
797600 0.01323794
797650 0.013246867
797700 0.013253851
797750 0.013257876
797800 0.013259736
797850 0.013258512
797900 0.01325636
797950 0.013255099
798000 0.013253926
798050 0.013252827
798100 0.013250166
798150 0.013249673
798200 0.013249842
798250 0.013253212
798300 0.013257813
798350 0.013264883
798400 0.013271741
798450 0.013279049
798500 0.013285936
798550 0.013291742
798600 0.013297198
798650 0.013303324
798700 0.013307213
798750 0.013310866
798800 0.013312995
798850 0.013316284
798900 0.013319832
798950 0.013324633
799000 0.013328331
799050 0.013331164
799100 0.013335045
799150 0.013337973
799200 0.013340185
799250 0.013342769
799300 0.01334862
799350 0.013351813
799400 0.013355355
799450 0.013357221
799500 0.013357038
799550 0.013355353
799600 0.013355442
799650 0.013355935
799700 0.013359324
799750 0.013362032
799800 0.013363399
799850 0.0133617
799900 0.013360118
799950 0.013357107
800000 0.013353606
800050 0.01335199
800100 0.013349856
800150 0.013347686
800200 0.013347627
800250 0.013348274
800300 0.0133491
800350 0.013350082
800400 0.013348503
800450 0.013347753
800500 0.013348197
800550 0.013352315
800600 0.01335286
800650 0.013351395
800700 0.013352016
800750 0.013354551
800800 0.013359743
800850 0.013364023
800900 0.013365318
800950 0.013365585
801000 0.013362615
801050 0.013359268
801100 0.013356439
801150 0.013357786
801200 0.013360097
801250 0.013363894
801300 0.013369508
801350 0.013377389
801400 0.01338605
801450 0.01339383
801500 0.013403532
801550 0.013410758
801600 0.013420317
801650 0.013430653
801700 0.013440119
801750 0.013449898
801800 0.01345679
801850 0.013465491
801900 0.013476229
801950 0.013488084
802000 0.013503813
802050 0.013518106
802100 0.013532315
802150 0.013545877
802200 0.01355792
802250 0.013568639
802300 0.013579191
802350 0.013591117
802400 0.013603282
802450 0.013613748
802500 0.013624197
802550 0.013631403
802600 0.0136358
802650 0.013638558
802700 0.013638877
802750 0.013637554
802800 0.013634971
802850 0.013632802
802900 0.013628018
802950 0.013624892
803000 0.013619458
803050 0.01361445
803100 0.013608418
803150 0.013601735
803200 0.013593349
803250 0.013585308
803300 0.013578161
803350 0.013569973
803400 0.013560233
803450 0.013551395
803500 0.013544427
803550 0.013537633
803600 0.013533678
803650 0.013530559
803700 0.013526664
803750 0.013522517
803800 0.013517003
803850 0.013510803
803900 0.01350331
803950 0.013495652
804000 0.013487707
804050 0.013478675
804100 0.01346773
804150 0.013453458
804200 0.013438421
804250 0.013419534
804300 0.013400326
804350 0.013379318
804400 0.01336073
804450 0.013342711
804500 0.013325128
804550 0.013307175
804600 0.013289584
804650 0.01327393
804700 0.013259457
804750 0.013247137
804800 0.013236508
804850 0.013227759
804900 0.013218806
804950 0.013210651
805000 0.013205527
805050 0.013199665
805100 0.013193841
805150 0.013186003
805200 0.013179599
805250 0.013174109
805300 0.013169742
805350 0.013165738
805400 0.013160729
805450 0.013156169
805500 0.013149991
805550 0.013141786
805600 0.013131671
805650 0.013120807
805700 0.013109855
805750 0.013099231
805800 0.013086828
805850 0.013074569
805900 0.013062214
805950 0.01304855
806000 0.013036135
806050 0.013025182
806100 0.013014166
806150 0.013001659
806200 0.012989672
806250 0.012976891
806300 0.012964407
806350 0.012950897
806400 0.012938635
806450 0.01292756
806500 0.012916957
806550 0.012908071
806600 0.01289713
806650 0.012889394
806700 0.012883069
806750 0.012876754
806800 0.012870061
806850 0.012864894
806900 0.012859077
806950 0.012852335
807000 0.012845972
807050 0.012840672
807100 0.012835547
807150 0.012829016
807200 0.012824889
807250 0.01282113
807300 0.012816021
807350 0.01281212
807400 0.012808068
807450 0.012805481
807500 0.012802222
807550 0.012800944
807600 0.012797959
807650 0.012795537
807700 0.012792874
807750 0.012789913
807800 0.012786507
807850 0.012782851
807900 0.012777755
807950 0.012773172
808000 0.012769253
808050 0.01276459
808100 0.01275834
808150 0.012750519
808200 0.012740263
808250 0.012729026
808300 0.012711777
808350 0.012691415
808400 0.012668832
808450 0.012643938
808500 0.012618889
808550 0.012595082
808600 0.012572722
808650 0.01255266
808700 0.01253367
808750 0.012517561
808800 0.012502864
808850 0.012488802
808900 0.012477502
808950 0.012465937
809000 0.01245564
809050 0.012448563
809100 0.012442735
809150 0.012436359
809200 0.012431391
809250 0.012427709
809300 0.012424018
809350 0.012420697
809400 0.012418401
809450 0.012415945
809500 0.012413796
809550 0.01241215
809600 0.012409062
809650 0.012404347
809700 0.012400597
809750 0.012398239
809800 0.012396515
809850 0.012394013
809900 0.012390945
809950 0.012385965
810000 0.012379889
810050 0.012373836
810100 0.012368136
810150 0.012360564
810200 0.012353474
810250 0.012342891
810300 0.012332263
810350 0.012321336
810400 0.012308598
810450 0.012297354
810500 0.012288477
810550 0.012280649
810600 0.012273278
810650 0.012263588
810700 0.012252696
810750 0.012239973
810800 0.012226818
810850 0.012213098
810900 0.012200823
810950 0.012189602
811000 0.012179445
811050 0.0121665
811100 0.012151111
811150 0.012135489
811200 0.012121097
811250 0.012106987
811300 0.01209496
811350 0.012085526
811400 0.012075745
811450 0.012068351
811500 0.012062895
811550 0.012058034
811600 0.012053495
811650 0.012048365
811700 0.012044861
811750 0.012041838
811800 0.012040106
811850 0.012037509
811900 0.012034958
811950 0.012032568
812000 0.012032141
812050 0.012031885
812100 0.012031113
812150 0.012028796
812200 0.012023861
812250 0.012018128
812300 0.012009998
812350 0.012001958
812400 0.011993337
812450 0.011983533
812500 0.011974556
812550 0.011964809
812600 0.011953413
812650 0.011942304
812700 0.011933741
812750 0.011925009
812800 0.011919289
812850 0.011914194
812900 0.01191033
812950 0.01190804
813000 0.011905057
813050 0.011905581
813100 0.011905252
813150 0.011907721
813200 0.011911829
813250 0.011915673
813300 0.011920803
813350 0.011927437
813400 0.011935621
813450 0.011946293
813500 0.011958151
813550 0.011970949
813600 0.011984353
813650 0.011999212
813700 0.012014004
813750 0.012028913
813800 0.01204536
813850 0.012062838
813900 0.012079748
813950 0.012096747
814000 0.012112612
814050 0.012127065
814100 0.012138039
814150 0.012146898
814200 0.012152324
814250 0.012155888
814300 0.012158462
814350 0.012157928
814400 0.01215777
814450 0.012158986
814500 0.012161496
814550 0.012163727
814600 0.012166109
814650 0.012169813
814700 0.012174532
814750 0.012180083
814800 0.0121868
814850 0.012194165
814900 0.012199532
814950 0.012204873
815000 0.012210269
815050 0.012214533
815100 0.012221094
815150 0.012225565
815200 0.012232339
815250 0.012239169
815300 0.01224862
815350 0.01225832
815400 0.012268906
815450 0.012280621
815500 0.012289671
815550 0.012299038
815600 0.012308485
815650 0.012315451
815700 0.012321449
815750 0.01232626
815800 0.012331493
815850 0.01233909
815900 0.012346904
815950 0.012355432
816000 0.012363484
816050 0.012373717
816100 0.012382586
816150 0.01239209
816200 0.012398884
816250 0.012405654
816300 0.012412396
816350 0.012419074
816400 0.012428137
816450 0.012435512
816500 0.012442732
816550 0.012447195
816600 0.012450707
816650 0.012454431
816700 0.012458757
816750 0.012463421
816800 0.012469698
816850 0.012474776
816900 0.012481814
816950 0.012487356
817000 0.012494168
817050 0.012499162
817100 0.012507444
817150 0.012514153
817200 0.012519415
817250 0.012526746
817300 0.012534496
817350 0.012543852
817400 0.012551569
817450 0.012559019
817500 0.012565527
817550 0.012572794
817600 0.012580757
817650 0.01258894
817700 0.012595652
817750 0.012601083
817800 0.012604825
817850 0.012608162
817900 0.012610088
817950 0.012614915
818000 0.012619944
818050 0.012623014
818100 0.012624353
818150 0.012624765
818200 0.012626256
818250 0.012627673
818300 0.012628597
818350 0.012630806
818400 0.012632933
818450 0.012635592
818500 0.01263734
818550 0.012637312
818600 0.012638508
818650 0.012640651
818700 0.012641945
818750 0.012644082
818800 0.012646302
818850 0.012651124
818900 0.01265663
818950 0.01266263
819000 0.012671339
819050 0.012683811
819100 0.012696417
819150 0.012706499
819200 0.012713277
819250 0.012716997
819300 0.012720433
819350 0.012726318
819400 0.012732061
819450 0.012739149
819500 0.012745842
819550 0.012750386
819600 0.012755187
819650 0.012760975
819700 0.012766442
819750 0.012772587
819800 0.012778157
819850 0.0127832
819900 0.012787489
819950 0.01279249
820000 0.012797688
820050 0.012802457
820100 0.01280782
820150 0.012813925
820200 0.012820249
820250 0.012825881
820300 0.012832253
820350 0.012837519
820400 0.012844133
820450 0.012848372
820500 0.012850731
820550 0.012855699
820600 0.012862078
820650 0.012871041
820700 0.012880505
820750 0.012892622
820800 0.012907114
820850 0.012922923
820900 0.012940416
820950 0.012957943
821000 0.012978209
821050 0.012998798
821100 0.013020082
821150 0.013041389
821200 0.01306135
821250 0.013081932
821300 0.013101499
821350 0.013118817
821400 0.013134101
821450 0.013147036
821500 0.013156562
821550 0.013162686
821600 0.01316929
821650 0.013173828
821700 0.013175936
821750 0.013177305
821800 0.013179646
821850 0.013182512
821900 0.01318663
821950 0.013192671
822000 0.013197019
822050 0.013199849
822100 0.013203814
822150 0.01320576
822200 0.013208808
822250 0.013209991
822300 0.013212564
822350 0.013213811
822400 0.013214646
822450 0.013214359
822500 0.013215202
822550 0.013215452
822600 0.013214525
822650 0.013208667
822700 0.013202727
822750 0.013195532
822800 0.01318891
822850 0.013182832
822900 0.013173322
822950 0.013160282
823000 0.013145181
823050 0.013127193
823100 0.013106023
823150 0.01308772
823200 0.013069121
823250 0.013051449
823300 0.013035565
823350 0.013020284
823400 0.013006606
823450 0.012993733
823500 0.012983177
823550 0.012973726
823600 0.012964439
823650 0.012956031
823700 0.012949525
823750 0.012943474
823800 0.012936154
823850 0.012931149
823900 0.012926782
823950 0.012923186
824000 0.012920076
824050 0.012917301
824100 0.012917598
824150 0.012918452
824200 0.012922089
824250 0.012925752
824300 0.01293345
824350 0.01294002
824400 0.012945412
824450 0.012947902
824500 0.01294754
824550 0.012945933
824600 0.012944207
824650 0.01294437
824700 0.012941973
824750 0.012939449
824800 0.012937426
824850 0.012934705
824900 0.012932161
824950 0.012928775
825000 0.012927342
825050 0.012927418
825100 0.012928832
825150 0.012929451
825200 0.012930215
825250 0.0129286
825300 0.012925116
825350 0.012922257
825400 0.012917766
825450 0.012914219
825500 0.012908898
825550 0.012902751
825600 0.012899948
825650 0.012898723
825700 0.012897342
825750 0.012896621
825800 0.012893923
825850 0.012892697
825900 0.012890876
825950 0.012889389
826000 0.01288877
826050 0.012887841
826100 0.01288712
826150 0.012886175
826200 0.012884916
826250 0.012883561
826300 0.012881892
826350 0.012879767
826400 0.012875744
826450 0.012871109
826500 0.012865288
826550 0.012859334
826600 0.012853731
826650 0.012845903
826700 0.012839876
826750 0.012833248
826800 0.012827797
826850 0.012822873
826900 0.012818522
826950 0.012813301
827000 0.012807084
827050 0.012801274
827100 0.012796357
827150 0.012790476
827200 0.012785532
827250 0.012780372
827300 0.01277681
827350 0.012772862
827400 0.012768968
827450 0.012763898
827500 0.012759629
827550 0.012756698
827600 0.012752947
827650 0.012751361
827700 0.012750183
827750 0.012749901
827800 0.012748763
827850 0.012748968
827900 0.012749749
827950 0.012749928
828000 0.012751953
828050 0.012751491
828100 0.012751752
828150 0.01275435
828200 0.012757571
828250 0.012762452
828300 0.012768615
828350 0.012775318
828400 0.012781374
828450 0.01278754
828500 0.012794783
828550 0.012801775
828600 0.012809748
828650 0.012818303
828700 0.012828773
828750 0.01283964
828800 0.012850586
828850 0.012862639
828900 0.012876717
828950 0.012893104
829000 0.012910905
829050 0.012926341
829100 0.012938862
829150 0.012950367
829200 0.012961062
829250 0.012968831
829300 0.012976407
829350 0.012983264
829400 0.01298915
829450 0.012996187
829500 0.01300347
829550 0.013009686
829600 0.013011531
829650 0.013012243
829700 0.013009792
829750 0.013008463
829800 0.013007334
829850 0.013005162
829900 0.013003626
829950 0.013002834
830000 0.013003111
830050 0.013003405
830100 0.013004646
830150 0.013006504
830200 0.013009287
830250 0.013012051
830300 0.01301581
830350 0.013016675
830400 0.013016703
830450 0.013016218
830500 0.013016685
830550 0.013017575
830600 0.013019985
830650 0.013021324
830700 0.013023397
830750 0.013025966
830800 0.013029398
830850 0.013036056
830900 0.01304146
830950 0.013047041
831000 0.013050653
831050 0.013051923
831100 0.013053774
831150 0.013058048
831200 0.01306418
831250 0.013073361
831300 0.013083787
831350 0.013094503
831400 0.013106458
831450 0.013118451
831500 0.013131494
831550 0.013145216
831600 0.013160764
831650 0.013178388
831700 0.013194399
831750 0.013209591
831800 0.013222866
831850 0.013236021
831900 0.01324845
831950 0.013261052
832000 0.013271273
832050 0.013278146
832100 0.013282674
832150 0.013285933
832200 0.013288998
832250 0.013289195
832300 0.013286719
832350 0.013283306
832400 0.013276873
832450 0.013270568
832500 0.013264856
832550 0.013259589
832600 0.01325388
832650 0.013246644
832700 0.013240945
832750 0.013235617
832800 0.013228849
832850 0.01322552
832900 0.013223365
832950 0.013223914
833000 0.013225367
833050 0.013225799
833100 0.013226907
833150 0.01322819
833200 0.01322964
833250 0.013229595
833300 0.013227953
833350 0.013225156
833400 0.013218588
833450 0.013210542
833500 0.013198179
833550 0.013183548
833600 0.013166505
833650 0.013149379
833700 0.013132353
833750 0.013114596
833800 0.013097617
833850 0.013079087
833900 0.013060495
833950 0.013039947
834000 0.013018948
834050 0.012997061
834100 0.012976393
834150 0.012953686
834200 0.01293274
834250 0.012914135
834300 0.012899381
834350 0.012888225
834400 0.012879029
834450 0.012872648
834500 0.012865825
834550 0.012859607
834600 0.012855165
834650 0.012852618
834700 0.012851219
834750 0.012848897
834800 0.012849893
834850 0.012847783
834900 0.012845991
834950 0.012845024
835000 0.012845794
835050 0.012846166
835100 0.012847078
835150 0.012848397
835200 0.012852648
835250 0.012858302
835300 0.01286401
835350 0.012870446
835400 0.012878887
835450 0.012885418
835500 0.012892995
835550 0.012899973
835600 0.012907177
835650 0.012913097
835700 0.012914689
835750 0.012916366
835800 0.012914467
835850 0.012914704
835900 0.012914316
835950 0.012916588
836000 0.012917068
836050 0.012917358
836100 0.012918669
836150 0.012918793
836200 0.012919047
836250 0.012920705
836300 0.012920913
836350 0.012918792
836400 0.012914236
836450 0.012911161
836500 0.012907559
836550 0.012904468
836600 0.01290198
836650 0.012897247
836700 0.01289066
836750 0.012885232
836800 0.012878985
836850 0.012874667
836900 0.012870311
836950 0.012867952
837000 0.012863018
837050 0.012857631
837100 0.012850684
837150 0.012842681
837200 0.012834415
837250 0.012824462
837300 0.012814652
837350 0.012804647
837400 0.012794788
837450 0.012788268
837500 0.012781368
837550 0.012773281
837600 0.012762685
837650 0.012750318
837700 0.012739266
837750 0.012727082
837800 0.012716767
837850 0.012707168
837900 0.012697222
837950 0.012689647
838000 0.012680291
838050 0.012671465
838100 0.01266108
838150 0.012651345
838200 0.012642913
838250 0.012633817
838300 0.012623372
838350 0.012612302
838400 0.012602576
838450 0.01259387
838500 0.012583727
838550 0.0125712
838600 0.012557129
838650 0.012542086
838700 0.012527952
838750 0.012512889
838800 0.012498838
838850 0.012485397
838900 0.012471266
838950 0.012456228
839000 0.012440117
839050 0.012424403
839100 0.012409193
839150 0.012393314
839200 0.012377142
839250 0.012361433
839300 0.012345767
839350 0.01233101
839400 0.012315911
839450 0.012301649
839500 0.012285039
839550 0.012268295
839600 0.012252132
839650 0.012235334
839700 0.012219572
839750 0.012208071
839800 0.012199579
839850 0.012196352
839900 0.012196568
839950 0.012197203
840000 0.012197094
840050 0.01219654
840100 0.012194999
840150 0.012191542
840200 0.012188675
840250 0.012185802
840300 0.012184192
840350 0.012185754
840400 0.012188266
840450 0.012192481
840500 0.012197265
840550 0.012200785
840600 0.012204206
840650 0.012208335
840700 0.012212101
840750 0.012218439
840800 0.01222368
840850 0.012227577
840900 0.01223328
840950 0.012239396
841000 0.012248487
841050 0.012255524
841100 0.01226135
841150 0.01226706
841200 0.012271818
841250 0.012277081
841300 0.012284064
841350 0.012289637
841400 0.012293025
841450 0.012293758
841500 0.012294506
841550 0.012292876
841600 0.012290713
841650 0.012287851
841700 0.012285525
841750 0.012283992
841800 0.012282614
841850 0.012281094
841900 0.012281228
841950 0.012283715
842000 0.012287764
842050 0.012291444
842100 0.01229673
842150 0.012302038
842200 0.012306137
842250 0.012306243
842300 0.012304672
842350 0.01230332
842400 0.012302546
842450 0.012302329
842500 0.012302082
842550 0.012300947
842600 0.012299851
842650 0.012299157
842700 0.012301032
842750 0.012304271
842800 0.012310478
842850 0.012318678
842900 0.012328672
842950 0.012340213
843000 0.012352192
843050 0.012365771
843100 0.012379122
843150 0.012390547
843200 0.012399573
843250 0.012407902
843300 0.012420046
843350 0.01243327
843400 0.012446305
843450 0.012460476
843500 0.012476699
843550 0.01249161
843600 0.012507547
843650 0.01252511
843700 0.012543158
843750 0.012562629
843800 0.012580892
843850 0.012596186
843900 0.012609459
843950 0.012619038
844000 0.012628963
844050 0.012637538
844100 0.012646501
844150 0.012654583
844200 0.012663203
844250 0.012671338
844300 0.012677961
844350 0.01268203
844400 0.012684321
844450 0.012685466
844500 0.012684458
844550 0.012681611
844600 0.012678705
844650 0.012678138
844700 0.012677387
844750 0.012675517
844800 0.012673055
844850 0.012670959
844900 0.012669348
844950 0.012665024
845000 0.012661079
845050 0.012654015
845100 0.012645957
845150 0.012635074
845200 0.012625776
845250 0.012616971
845300 0.012608695
845350 0.01260029
845400 0.012591291
845450 0.012581319
845500 0.012570901
845550 0.012560224
845600 0.012550314
845650 0.012541352
845700 0.012534057
845750 0.012526383
845800 0.012519436
845850 0.012511454
845900 0.012501034
845950 0.012491614
846000 0.012482627
846050 0.012471362
846100 0.012460439
846150 0.012449816
846200 0.012440596
846250 0.012431006
846300 0.012418486
846350 0.012404874
846400 0.012388895
846450 0.012373005
846500 0.012358247
846550 0.012342953
846600 0.012326208
846650 0.012308167
846700 0.012288942
846750 0.012270699
846800 0.012254378
846850 0.012237761
846900 0.012223409
846950 0.012209802
847000 0.01219907
847050 0.012190121
847100 0.012180901
847150 0.012174313
847200 0.012169165
847250 0.012165389
847300 0.012162151
847350 0.012158019
847400 0.012153263
847450 0.012146551
847500 0.012142085
847550 0.012139075
847600 0.012137032
847650 0.01213599
847700 0.012133283
847750 0.012130313
847800 0.01212796
847850 0.012129049
847900 0.012131058
847950 0.012134137
848000 0.012135799
848050 0.012135313
848100 0.012132609
848150 0.012128491
848200 0.012123089
848250 0.012120883
848300 0.012118631
848350 0.012115674
848400 0.012114537
848450 0.012112343
848500 0.012112436
848550 0.012113834
848600 0.012119165
848650 0.012125434
848700 0.012131796
848750 0.01213728
848800 0.012141265
848850 0.012147074
848900 0.012154231
848950 0.012162829
849000 0.012173088
849050 0.012184615
849100 0.012197569
849150 0.012208883
849200 0.012218792
849250 0.012228292
849300 0.01223876
849350 0.012248643
849400 0.012259081
849450 0.012269618
849500 0.012280096
849550 0.012288768
849600 0.012298576
849650 0.012307223
849700 0.012315286
849750 0.012322837
849800 0.012328371
849850 0.012334225
849900 0.012340458
849950 0.012346201
850000 0.012353833
850050 0.012360484
850100 0.012366382
850150 0.012370073
850200 0.012372234
850250 0.012375461
850300 0.012376057
850350 0.012377302
850400 0.012376961
850450 0.012374438
850500 0.012373126
850550 0.012372859
850600 0.012372267
850650 0.012374171
850700 0.012376138
850750 0.012377307
850800 0.012378474
850850 0.012378604
850900 0.012378787
850950 0.012380375
851000 0.012382654
851050 0.012386656
851100 0.012389365
851150 0.012390421
851200 0.012393256
851250 0.012396625
851300 0.01240141
851350 0.012408587
851400 0.012413952
851450 0.012420417
851500 0.012426975
851550 0.012432241
851600 0.012438255
851650 0.012443675
851700 0.012448767
851750 0.012453497
851800 0.012455602
851850 0.012454125
851900 0.012450614
851950 0.012445445
852000 0.012440295
852050 0.012435543
852100 0.012432426
852150 0.012429217
852200 0.012425066
852250 0.012418776
852300 0.012412472
852350 0.012407864
852400 0.012402706
852450 0.012398492
852500 0.012395573
852550 0.012393296
852600 0.012392101
852650 0.012388747
852700 0.012382181
852750 0.012374123
852800 0.012366414
852850 0.012357599
852900 0.012349057
852950 0.012341629
853000 0.012333892
853050 0.012327269
853100 0.012317394
853150 0.012308209
853200 0.012297873
853250 0.012288017
853300 0.012277106
853350 0.01226446
853400 0.012251443
853450 0.012237403
853500 0.012223262
853550 0.012210407
853600 0.012199278
853650 0.012186684
853700 0.012174106
853750 0.01216169
853800 0.012149456
853850 0.012137248
853900 0.012125208
853950 0.012115492
854000 0.012106315
854050 0.012097435
854100 0.012090485
854150 0.012084356
854200 0.012079577
854250 0.012071664
854300 0.012062622
854350 0.012053774
854400 0.012045542
854450 0.012037516
854500 0.01202881
854550 0.012021677
854600 0.012015556
854650 0.012009553
854700 0.01200409
854750 0.011998971
854800 0.011995854
854850 0.011993887
854900 0.011993258
854950 0.011992826
855000 0.011993112
855050 0.011992703
855100 0.01199237
855150 0.01199267
855200 0.011991756
855250 0.011988616
855300 0.011985838
855350 0.011980982
855400 0.01197578
855450 0.011967574
855500 0.011957188
855550 0.011944479
855600 0.01193048
855650 0.01191602
855700 0.011897256
855750 0.011878108
855800 0.011858266
855850 0.011836816
855900 0.011816914
855950 0.011796355
856000 0.011776083
856050 0.011756833
856100 0.011738804
856150 0.011723556
856200 0.01171039
856250 0.011695295
856300 0.011682275
856350 0.011669322
856400 0.011657187
856450 0.011648279
856500 0.011639449
856550 0.011630339
856600 0.011623824
856650 0.011617828
856700 0.01160959
856750 0.011600122
856800 0.011587986
856850 0.011577611
856900 0.011568338
856950 0.011561071
857000 0.011554462
857050 0.011548313
857100 0.011540866
857150 0.011533153
857200 0.011527326
857250 0.011522317
857300 0.011520174
857350 0.011519396
857400 0.011518309
857450 0.011515597
857500 0.011513868
857550 0.011513852
857600 0.011512741
857650 0.011510899
857700 0.011508167
857750 0.011505005
857800 0.011500585
857850 0.011495591
857900 0.011490897
857950 0.011486122
858000 0.011480866
858050 0.011476656
858100 0.011471944
858150 0.011467659
858200 0.011461801
858250 0.011453991
858300 0.011444873
858350 0.011435893
858400 0.011425563
858450 0.01141502
858500 0.011406828
858550 0.011399274
858600 0.011391506
858650 0.011386297
858700 0.011381952
858750 0.011380344
858800 0.011378715
858850 0.011377787
858900 0.011377629
858950 0.01137781
859000 0.011379846
859050 0.01138196
859100 0.011383772
859150 0.011387852
859200 0.011390813
859250 0.011393183
859300 0.011395246
859350 0.011395318
859400 0.01139582
859450 0.011392711
859500 0.011390066
859550 0.011385943
859600 0.011382954
859650 0.011378303
859700 0.011372163
859750 0.011366661
859800 0.011359774
859850 0.011354772
859900 0.011350438
859950 0.011348115
860000 0.01134833
860050 0.011349875
860100 0.011352996
860150 0.011357027
860200 0.011362005
860250 0.011368067
860300 0.011375023
860350 0.011382901
860400 0.011391435
860450 0.011398799
860500 0.011406394
860550 0.01141293
860600 0.011420334
860650 0.011426946
860700 0.011433124
860750 0.011439115
860800 0.011445125
860850 0.011453045
860900 0.011463534
860950 0.011475279
861000 0.011490367
861050 0.01150871
861100 0.011527971
861150 0.011548165
861200 0.011567738
861250 0.011586957
861300 0.011605287
861350 0.011622577
861400 0.011639516
861450 0.011653843
861500 0.01166688
861550 0.011678473
861600 0.011688797
861650 0.011697173
861700 0.011705432
861750 0.011712621
861800 0.011719451
861850 0.011724472
861900 0.011728196
861950 0.011731392
862000 0.011732879
862050 0.011733555
862100 0.011733545
862150 0.011733117
862200 0.011731871
862250 0.011730942
862300 0.011730154
862350 0.011731672
862400 0.0117335
862450 0.011737269
862500 0.011743301
862550 0.011750342
862600 0.011756901
862650 0.01176212
862700 0.011766358
862750 0.011767588
862800 0.011768944
862850 0.011771587
862900 0.01177592
862950 0.011781112
863000 0.011785682
863050 0.011791167
863100 0.011798295
863150 0.01180449
863200 0.01181216
863250 0.011814633
863300 0.011816561
863350 0.011816189
863400 0.011815126
863450 0.011813387
863500 0.011810815
863550 0.011809404
863600 0.011808963
863650 0.011809755
863700 0.011809218
863750 0.01180989
863800 0.011806677
863850 0.011803115
863900 0.011798529
863950 0.011794857
864000 0.011792675
864050 0.011793306
864100 0.011795189
864150 0.01179919
864200 0.01180377
864250 0.011808781
864300 0.011815095
864350 0.011823086
864400 0.011831409
864450 0.011840006
864500 0.011848596
864550 0.011858945
864600 0.011870304
864650 0.011881095
864700 0.011892212
864750 0.011903053
864800 0.011913791
864850 0.011922198
864900 0.011929993
864950 0.011936575
865000 0.011940763
865050 0.011943119
865100 0.011945147
865150 0.011948596
865200 0.011955379
865250 0.011961908
865300 0.011969246
865350 0.011976839
865400 0.011983077
865450 0.01198948
865500 0.011996634
865550 0.012005679
865600 0.012013733
865650 0.012020217
865700 0.012024192
865750 0.012027582
865800 0.012030553
865850 0.012032725
865900 0.012036075
865950 0.012038517
866000 0.012042289
866050 0.012047253
866100 0.012052591
866150 0.01205881
866200 0.012062571
866250 0.012067108
866300 0.012072997
866350 0.012080582
866400 0.012086871
866450 0.012093203
866500 0.012099582
866550 0.012106646
866600 0.012114007
866650 0.012121636
866700 0.012126615
866750 0.012132085
866800 0.012134251
866850 0.012137608
866900 0.012140432
866950 0.012143529
867000 0.012145723
867050 0.012146479
867100 0.012146788
867150 0.012145968
867200 0.012144577
867250 0.01214383
867300 0.012145063
867350 0.012146294
867400 0.01214933
867450 0.012154163
867500 0.012160261
867550 0.012168366
867600 0.012179337
867650 0.012193321
867700 0.012207783
867750 0.012222603
867800 0.012236099
867850 0.012249418
867900 0.012263204
867950 0.012276292
868000 0.012289652
868050 0.012305293
868100 0.012319835
868150 0.012333683
868200 0.012347422
868250 0.012362626
868300 0.012376622
868350 0.012389028
868400 0.012400676
868450 0.012413217
868500 0.012427266
868550 0.012440814
868600 0.012450687
868650 0.012459563
868700 0.01246692
868750 0.012474276
868800 0.012479806
868850 0.012485274
868900 0.012490405
868950 0.012495621
869000 0.012501426
869050 0.012507379
869100 0.012514977
869150 0.01252014
869200 0.012526242
869250 0.012532389
869300 0.012536392
869350 0.012540706
869400 0.012544119
869450 0.01254882
869500 0.012554089
869550 0.012558738
869600 0.012565033
869650 0.012571242
869700 0.012578431
869750 0.012585743
869800 0.012592896
869850 0.012599688
869900 0.012607212
869950 0.012613854
870000 0.012618643
870050 0.012624995
870100 0.012633494
870150 0.012641838
870200 0.012648631
870250 0.012653936
870300 0.012658105
870350 0.012659143
870400 0.012660935
870450 0.012661529
870500 0.012659419
870550 0.012655879
870600 0.012649906
870650 0.012644564
870700 0.012639708
870750 0.012637101
870800 0.012634298
870850 0.012631601
870900 0.012630249
870950 0.012628363
871000 0.012628764
871050 0.012630247
871100 0.012631715
871150 0.012636319
871200 0.012643022
871250 0.012650907
871300 0.012658787
871350 0.012664677
871400 0.012670209
871450 0.012674999
871500 0.012679472
871550 0.012682154
871600 0.012686319
871650 0.012691536
871700 0.012693049
871750 0.012693559
871800 0.012695968
871850 0.012697863
871900 0.012699296
871950 0.012701813
872000 0.012702026
872050 0.012704963
872100 0.012709167
872150 0.01271308
872200 0.012717951
872250 0.012721826
872300 0.012727029
872350 0.012734656
872400 0.012743809
872450 0.012754496
872500 0.012766932
872550 0.012777226
872600 0.012787325
872650 0.012796101
872700 0.012805802
872750 0.012815725
872800 0.012826332
872850 0.012835534
872900 0.012844932
872950 0.012853125
873000 0.012859747
873050 0.012867077
873100 0.012873197
873150 0.012879039
873200 0.012881704
873250 0.012885195
873300 0.012887138
873350 0.012890635
873400 0.012891553
873450 0.012893169
873500 0.012893763
873550 0.012893197
873600 0.012893367
873650 0.012894105
873700 0.012893307
873750 0.01289207
873800 0.012888201
873850 0.012884282
873900 0.012880018
873950 0.012873786
874000 0.012868757
874050 0.012862246
874100 0.012855094
874150 0.012848247
874200 0.012842125
874250 0.012836195
874300 0.012832067
874350 0.012827834
874400 0.012824439
874450 0.012820567
874500 0.012818371
874550 0.012814019
874600 0.012809341
874650 0.012806837
874700 0.012805505
874750 0.012804637
874800 0.012802746
874850 0.012801217
874900 0.012799909
874950 0.012797451
875000 0.012795748
875050 0.012792802
875100 0.012788053
875150 0.012783339
875200 0.01277861
875250 0.012774749
875300 0.01277048
875350 0.012766388
875400 0.012762664
875450 0.012759852
875500 0.012756474
875550 0.012753451
875600 0.012751555
875650 0.012745025
875700 0.012737054
875750 0.01272685
875800 0.012715864
875850 0.012706381
875900 0.012697479
875950 0.012688021
876000 0.01267825
876050 0.012669419
876100 0.012663532
876150 0.012660044
876200 0.012659109
876250 0.012657788
876300 0.012656409
876350 0.012654322
876400 0.012649624
876450 0.012643339
876500 0.012636977
876550 0.012632745
876600 0.01263049
876650 0.012628131
876700 0.012626281
876750 0.01262504
876800 0.012623548
876850 0.012619466
876900 0.012615679
876950 0.012611693
877000 0.012607493
877050 0.012605982
877100 0.012606626
877150 0.012610517
877200 0.012614608
877250 0.012616699
877300 0.012617258
877350 0.012615674
877400 0.01261609
877450 0.012620059
877500 0.012628488
877550 0.012638257
877600 0.012650693
877650 0.012663822
877700 0.01267696
877750 0.012690072
877800 0.012702776
877850 0.012717473
877900 0.012733077
877950 0.012749735
878000 0.012767939
878050 0.012786771
878100 0.012804477
878150 0.012822244
878200 0.012838553
878250 0.012854078
878300 0.012868113
878350 0.012880799
878400 0.012894861
878450 0.012907817
878500 0.012920015
878550 0.012933653
878600 0.012945406
878650 0.012954379
878700 0.012962913
878750 0.012970297
878800 0.012977525
878850 0.012984033
878900 0.012991271
878950 0.01299685
879000 0.013002145
879050 0.013008781
879100 0.013016017
879150 0.01302014
879200 0.013023196
879250 0.013024885
879300 0.013027148
879350 0.013029834
879400 0.013033803
879450 0.013038769
879500 0.013044242
879550 0.013050021
879600 0.013054238
879650 0.013056532
879700 0.01305769
879750 0.013057071
879800 0.013055126
879850 0.01305428
879900 0.013052357
879950 0.013050051
880000 0.013047066
880050 0.013044241
880100 0.013041985
880150 0.013039035
880200 0.013032419
880250 0.013024981
880300 0.01301518
880350 0.013000465
880400 0.012985169
880450 0.012969159
880500 0.012951699
880550 0.012934907
880600 0.012920575
880650 0.012906569
880700 0.012893274
880750 0.012881242
880800 0.012869609
880850 0.012859766
880900 0.012849119
880950 0.012840688
881000 0.012832708
881050 0.012823918
881100 0.012818461
881150 0.01281312
881200 0.01280934
881250 0.012807076
881300 0.012803261
881350 0.012799651
881400 0.012796645
881450 0.012791753
881500 0.012786029
881550 0.012778199
881600 0.012771264
881650 0.012765287
881700 0.012758193
881750 0.012752069
881800 0.01274781
881850 0.012743749
881900 0.012741371
881950 0.012739281
882000 0.01274019
882050 0.012741198
882100 0.012740966
882150 0.012737799
882200 0.012731574
882250 0.01272483
882300 0.012717402
882350 0.012710829
882400 0.012707018
882450 0.012704454
882500 0.012702254
882550 0.012696928
882600 0.012689654
882650 0.012682008
882700 0.012675876
882750 0.01266729
882800 0.012659974
882850 0.012652931
882900 0.01264531
882950 0.012636008
883000 0.012625313
883050 0.012611722
883100 0.012595964
883150 0.012578766
883200 0.012562207
883250 0.01254562
883300 0.0125316
883350 0.01251924
883400 0.012507685
883450 0.012495454
883500 0.012484275
883550 0.012474708
883600 0.012466204
883650 0.012458919
883700 0.01245354
883750 0.012449151
883800 0.012446195
883850 0.012443551
883900 0.012439296
883950 0.012436989
884000 0.012433694
884050 0.01243239
884100 0.012431221
884150 0.012431203
884200 0.012429986
884250 0.012429121
884300 0.012428512
884350 0.012428137
884400 0.012424742
884450 0.01242168
884500 0.012418932
884550 0.012416842
884600 0.012414361
884650 0.012412368
884700 0.012410578
884750 0.012407628
884800 0.012406116
884850 0.012404004
884900 0.012403561
884950 0.012400649
885000 0.01240013
885050 0.012402098
885100 0.012405164
885150 0.012410646
885200 0.012417943
885250 0.012429016
885300 0.012439996
885350 0.012454258
885400 0.012469343
885450 0.012482273
885500 0.012495867
885550 0.012509681
885600 0.012524295
885650 0.012539211
885700 0.012556012
885750 0.012573712
885800 0.012588663
885850 0.012600091
885900 0.012612458
885950 0.012621167
886000 0.012629803
886050 0.012636515
886100 0.012642095
886150 0.012649093
886200 0.012657424
886250 0.012664959
886300 0.012670111
886350 0.012673426
886400 0.012677155
886450 0.012679926
886500 0.012681688
886550 0.012684921
886600 0.012685948
886650 0.012685266
886700 0.012683894
886750 0.012682936
886800 0.012683855
886850 0.01268431
886900 0.012685107
886950 0.012686458
887000 0.012688238
887050 0.012692074
887100 0.012697467
887150 0.012705522
887200 0.012713964
887250 0.012724478
887300 0.01273192
887350 0.01274386
887400 0.012757004
887450 0.012772323
887500 0.012789009
887550 0.012804668
887600 0.012820576
887650 0.012836404
887700 0.012851038
887750 0.012866399
887800 0.012882709
887850 0.012897368
887900 0.012907336
887950 0.012915684
888000 0.012923776
888050 0.012929097
888100 0.012935164
888150 0.012940518
888200 0.012945481
888250 0.012948205
888300 0.012949426
888350 0.012950008
888400 0.012949373
888450 0.012951277
888500 0.012955503
888550 0.012959022
888600 0.012962186
888650 0.012964914
888700 0.012964554
888750 0.012960922
888800 0.012957109
888850 0.012955583
888900 0.012954735
888950 0.012955776
889000 0.012959565
889050 0.01296323
889100 0.012964924
889150 0.012968797
889200 0.012972763
889250 0.012980398
889300 0.012993369
889350 0.013007593
889400 0.013022347
889450 0.013039438
889500 0.013055949
889550 0.013070275
889600 0.013082977
889650 0.013092544
889700 0.013102484
889750 0.013112702
889800 0.013121909
889850 0.013133273
889900 0.013143686
889950 0.01315177
890000 0.013158026
890050 0.013165552
890100 0.013169177
890150 0.013173183
890200 0.013176619
890250 0.013182075
890300 0.013187628
890350 0.01319389
890400 0.01319964
890450 0.013207483
890500 0.013215872
890550 0.013222481
890600 0.013230431
890650 0.013238117
890700 0.013246671
890750 0.013253993
890800 0.013259842
890850 0.013265266
890900 0.013268924
890950 0.013272325
891000 0.013273164
891050 0.013274345
891100 0.013275583
891150 0.013273955
891200 0.01327063
891250 0.013266731
891300 0.013259947
891350 0.013251411
891400 0.013244432
891450 0.013236258
891500 0.013225531
891550 0.013212945
891600 0.013198335
891650 0.013180075
891700 0.013160638
891750 0.013140622
891800 0.013118936
891850 0.013097505
891900 0.013077498
891950 0.013056216
892000 0.01303447
892050 0.013015922
892100 0.013000025
892150 0.012985829
892200 0.012974011
892250 0.012963169
892300 0.012953228
892350 0.012945866
892400 0.012940598
892450 0.012935785
892500 0.012931971
892550 0.01292711
892600 0.012923894
892650 0.012922483
892700 0.012925179
892750 0.012930238
892800 0.012936777
892850 0.012943009
892900 0.012949171
892950 0.012955817
893000 0.012967631
893050 0.012979351
893100 0.012990859
893150 0.013003012
893200 0.013015396
893250 0.013026236
893300 0.013037478
893350 0.013046984
893400 0.013057072
893450 0.013065284
893500 0.013074632
893550 0.013086094
893600 0.013092272
893650 0.013095002
893700 0.013096081
893750 0.01309837
893800 0.013099453
893850 0.013104474
893900 0.013113317
893950 0.013121466
894000 0.013131074
894050 0.013141773
894100 0.013151706
894150 0.01316154
894200 0.013171326
894250 0.013180072
894300 0.01318885
894350 0.013199058
894400 0.013208903
894450 0.013221348
894500 0.013235806
894550 0.013250837
894600 0.013265489
894650 0.013277963
894700 0.013289097
894750 0.013299387
894800 0.013308606
894850 0.013316534
894900 0.013323967
894950 0.013328039
895000 0.013331445
895050 0.013333049
895100 0.013334618
895150 0.013336103
895200 0.013339482
895250 0.013340968
895300 0.013345961
895350 0.013347158
895400 0.013348319
895450 0.013348649
895500 0.013346376
895550 0.013346307
895600 0.013342399
895650 0.013339079
895700 0.013336367
895750 0.013334841
895800 0.01333336
895850 0.013333214
895900 0.013334823
895950 0.013337491
896000 0.013340418
896050 0.013343987
896100 0.013346431
896150 0.013349177
896200 0.013350727
896250 0.013351158
896300 0.013352201
896350 0.013355706
896400 0.01335905
896450 0.013364561
896500 0.013372843
896550 0.013381715
896600 0.013390474
896650 0.013400259
896700 0.013411776
896750 0.013424352
896800 0.013434019
896850 0.013443521
896900 0.013455204
896950 0.013468164
897000 0.013479778
897050 0.013494735
897100 0.013509262
897150 0.013524102
897200 0.01353808
897250 0.013553577
897300 0.013569827
897350 0.013583672
897400 0.013600135
897450 0.013617901
897500 0.013637898
897550 0.013660218
897600 0.013683697
897650 0.01370725
897700 0.013730996
897750 0.013754229
897800 0.013776842
897850 0.013798147
897900 0.013817622
897950 0.013833413
898000 0.013849421
898050 0.013866477
898100 0.013881453
898150 0.013896231
898200 0.013908232
898250 0.013917527
898300 0.01392723
898350 0.01393505
898400 0.013942185
898450 0.013950444
898500 0.013958094
898550 0.013966642
898600 0.013975776
898650 0.013984262
898700 0.013994993
898750 0.014005244
898800 0.01401728
898850 0.014030181
898900 0.014043323
898950 0.014056187
899000 0.014068195
899050 0.014078713
899100 0.014086218
899150 0.014093285
899200 0.014101362
899250 0.014108511
899300 0.014117353
899350 0.01412578
899400 0.014132179
899450 0.014138134
899500 0.014138404
899550 0.014139187
899600 0.014136991
899650 0.014137579
899700 0.014140046
899750 0.014143196
899800 0.014146446
899850 0.014149819
899900 0.014151515
899950 0.0141543
900000 0.014156467
900050 0.014159769
900100 0.014161101
900150 0.014162561
900200 0.014161154
900250 0.014159146
900300 0.014160047
900350 0.01416382
900400 0.014168944
900450 0.014174253
900500 0.014181254
900550 0.01418791
900600 0.014191417
900650 0.014195296
900700 0.01419823
900750 0.014203127
900800 0.014207579
900850 0.014211261
900900 0.01421101
900950 0.014209699
901000 0.014209714
901050 0.014208487
901100 0.014208952
901150 0.014210341
901200 0.014211422
901250 0.014210617
901300 0.014209587
901350 0.014207268
901400 0.014203723
901450 0.014201874
901500 0.014198859
901550 0.014198544
901600 0.014200535
901650 0.014201161
901700 0.01420387
901750 0.014210182
901800 0.014217314
901850 0.01422429
901900 0.014231183
901950 0.014236226
902000 0.014240803
902050 0.014245171
902100 0.014249071
902150 0.014255101
902200 0.014261917
902250 0.014270127
902300 0.014279279
902350 0.014290528
902400 0.014300495
902450 0.014311102
902500 0.014322755
902550 0.014333096
902600 0.014342353
902650 0.014350672
902700 0.014357776
902750 0.014364769
902800 0.01436873
902850 0.014373168
902900 0.014377742
902950 0.014381332
903000 0.014386148
903050 0.014391454
903100 0.014396615
903150 0.01440373
903200 0.014411388
903250 0.014419075
903300 0.014428339
903350 0.014437714
903400 0.014448577
903450 0.014458892
903500 0.01446711
903550 0.014477672
903600 0.014490834
903650 0.014504046
903700 0.014517409
903750 0.014531119
903800 0.014545618
903850 0.014556266
903900 0.01456688
903950 0.014575492
904000 0.014585188
904050 0.014593772
904100 0.014600978
904150 0.014608386
904200 0.01461516
904250 0.01462058
904300 0.014623945
904350 0.01462579
904400 0.014625892
904450 0.014623674
904500 0.014620536
904550 0.014618531
904600 0.014618451
904650 0.014619627
904700 0.014620901
904750 0.01462495
904800 0.014629878
904850 0.014637273
904900 0.014643408
904950 0.014650714
905000 0.01465639
905050 0.014662056
905100 0.01466963
905150 0.014678725
905200 0.014689866
905250 0.014701767
905300 0.014714341
905350 0.014730539
905400 0.014745354
905450 0.014760924
905500 0.014776495
905550 0.014790768
905600 0.014803853
905650 0.014814064
905700 0.014825704
905750 0.014838639
905800 0.014848641
905850 0.014859625
905900 0.014868257
905950 0.014879477
906000 0.014890561
906050 0.014905425
906100 0.014920866
906150 0.014935928
906200 0.014949343
906250 0.014960543
906300 0.014970335
906350 0.014981235
906400 0.01499206
906450 0.015004288
906500 0.015017018
906550 0.015027089
906600 0.015039086
906650 0.01505077
906700 0.015064669
906750 0.01507644
906800 0.015086996
906850 0.015094237
906900 0.015102555
906950 0.0151094
907000 0.015114819
907050 0.015116118
907100 0.015116539
907150 0.015117435
907200 0.015117025
907250 0.01512025
907300 0.015122435
907350 0.015124538
907400 0.015125467
907450 0.015124704
907500 0.015127622
907550 0.01513252
907600 0.01513775
907650 0.015143342
907700 0.015151537
907750 0.015161078
907800 0.015172129
907850 0.015185401
907900 0.015198365
907950 0.015213529
908000 0.015230603
908050 0.015250593
908100 0.015271646
908150 0.015292705
908200 0.015312987
908250 0.015333074
908300 0.015352981
908350 0.015373769
908400 0.015394864
908450 0.015415348
908500 0.015435564
908550 0.015455313
908600 0.01547592
908650 0.015494594
908700 0.015510301
908750 0.015522771
908800 0.015531985
908850 0.015540266
908900 0.01554971
908950 0.015562144
909000 0.015573542
909050 0.015583679
909100 0.015594446
909150 0.015604108
909200 0.015613898
909250 0.015625931
909300 0.015638153
909350 0.015648958
909400 0.015658209
909450 0.015667575
909500 0.015675332
909550 0.015682945
909600 0.015691046
909650 0.015699568
909700 0.015705777
909750 0.015710394
909800 0.015711607
909850 0.015710301
909900 0.015708233
909950 0.015706791
910000 0.015706478
910050 0.015710409
910100 0.015716144
910150 0.015722625
910200 0.01572994
910250 0.01573795
910300 0.015748332
910350 0.015757105
910400 0.015765113
910450 0.015775474
910500 0.015786408
910550 0.015798176
910600 0.015807323
910650 0.015818071
910700 0.015829392
910750 0.015842534
910800 0.015858193
910850 0.015876645
910900 0.015894186
910950 0.015916756
911000 0.01594015
911050 0.01596698
911100 0.015992744
911150 0.016019898
911200 0.016045875
911250 0.016069947
911300 0.016092749
911350 0.016118128
911400 0.016143111
911450 0.016166885
911500 0.016189578
911550 0.016210049
911600 0.016228315
911650 0.016241643
911700 0.016252587
911750 0.01626629
911800 0.016275789
911850 0.016286144
911900 0.016296895
911950 0.016304644
912000 0.016310841
912050 0.016314536
912100 0.016317488
912150 0.016319268
912200 0.016322135
912250 0.016323314
912300 0.016326712
912350 0.016330808
912400 0.016333711
912450 0.016336177
912500 0.016334952
912550 0.016333154
912600 0.016332138
912650 0.016330258
912700 0.016329467
912750 0.016330214
912800 0.016330896
912850 0.016334631
912900 0.016342513
912950 0.016347731
913000 0.016351981
913050 0.016355765
913100 0.016360513
913150 0.016365625
913200 0.016368489
913250 0.016369784
913300 0.016373155
913350 0.016379359
913400 0.016387503
913450 0.016400136
913500 0.016413774
913550 0.016427944
913600 0.016446169
913650 0.016467967
913700 0.016488899
913750 0.016510661
913800 0.016531118
913850 0.016555181
913900 0.016582721
913950 0.016609903
914000 0.016634877
914050 0.016657273
914100 0.01667763
914150 0.016695304
914200 0.016714172
914250 0.016734546
914300 0.016753832
914350 0.016770746
914400 0.016784395
914450 0.016797405
914500 0.016809727
914550 0.016825022
914600 0.016838418
914650 0.016850946
914700 0.016859999
914750 0.016865498
914800 0.016869831
914850 0.016872898
914900 0.016875722
914950 0.01687677
915000 0.016874988
915050 0.016872369
915100 0.016866529
915150 0.016863571
915200 0.016864619
915250 0.016868389
915300 0.016872557
915350 0.01687558
915400 0.016877941
915450 0.016880449
915500 0.0168805
915550 0.016881262
915600 0.016882139
915650 0.016880507
915700 0.016877813
915750 0.016876559
915800 0.016873906
915850 0.016871518
915900 0.016866017
915950 0.016859391
916000 0.016854745
916050 0.016853459
916100 0.016854286
916150 0.016856573
916200 0.016858125
916250 0.016862684
916300 0.016866875
916350 0.016870563
916400 0.016876821
916450 0.016882611
916500 0.016888224
916550 0.016895614
916600 0.016902965
916650 0.016913185
916700 0.016921142
916750 0.016928265
916800 0.016936428
916850 0.016946808
916900 0.016958084
916950 0.016967316
917000 0.016974021
917050 0.016978516
917100 0.016983535
917150 0.016990815
917200 0.016999841
917250 0.017013652
917300 0.017028164
917350 0.017042093
917400 0.01705266
917450 0.017062494
917500 0.017073489
917550 0.017079133
917600 0.017084742
917650 0.01708714
917700 0.017089807
917750 0.017091244
917800 0.01709399
917850 0.017097025
917900 0.017099521
917950 0.017102653
918000 0.017104234
918050 0.017104001
918100 0.01710229
918150 0.01709719
918200 0.017092515
918250 0.017087553
918300 0.017083767
918350 0.017082572
918400 0.017083988
918450 0.017085156
918500 0.017086026
918550 0.017084832
918600 0.017077287
918650 0.017064749
918700 0.017050367
918750 0.017037866
918800 0.017023672
918850 0.017011348
918900 0.017001208
918950 0.016994431
919000 0.016991182
919050 0.016991799
919100 0.016992851
919150 0.016993465
919200 0.016993092
919250 0.01699263
919300 0.01698975
919350 0.016987331
919400 0.016983148
919450 0.016979478
919500 0.016974049
919550 0.016968218
919600 0.016962954
919650 0.016958269
919700 0.016951604
919750 0.016942717
919800 0.016934302
919850 0.016922591
919900 0.016911469
919950 0.016901495
920000 0.016889667
920050 0.016876545
920100 0.016864027
920150 0.01685021
920200 0.016837139
920250 0.016822672
920300 0.01680913
920350 0.016795461
920400 0.016780343
920450 0.01676312
920500 0.016744109
920550 0.016724011
920600 0.016701651
920650 0.016679015
920700 0.016655489
920750 0.016634593
920800 0.016616469
920850 0.016600927
920900 0.016586956
920950 0.016573511
921000 0.016558103
921050 0.016543753
921100 0.01653072
921150 0.016516499
921200 0.016499545
921250 0.016487337
921300 0.016475623
921350 0.016465273
921400 0.016455139
921450 0.016449119
921500 0.016443593
921550 0.016440515
921600 0.016435396
921650 0.016426934
921700 0.016418978
921750 0.016410441
921800 0.016404069
921850 0.016400571
921900 0.016398568
921950 0.016396558
922000 0.016395879
922050 0.016393746
922100 0.016394101
922150 0.016395773
922200 0.016398349
922250 0.016401331
922300 0.016400549
922350 0.016397422
922400 0.016391126
922450 0.016382972
922500 0.016373554
922550 0.016365174
922600 0.016355704
922650 0.016348123
922700 0.016344095
922750 0.016341067
922800 0.016340113
922850 0.016340365
922900 0.016341727
922950 0.016343255
923000 0.016344917
923050 0.016344683
923100 0.016343618
923150 0.016341352
923200 0.016338419
923250 0.01633455
923300 0.01632772
923350 0.016322901
923400 0.016321482
923450 0.016322109
923500 0.016323562
923550 0.016325174
923600 0.016324686
923650 0.016323379
923700 0.016322182
923750 0.016318804
923800 0.016316014
923850 0.016315393
923900 0.016315831
923950 0.016317582
924000 0.016318393
924050 0.01631915
924100 0.016318417
924150 0.016316215
924200 0.016315506
924250 0.016314944
924300 0.016313985
924350 0.01631362
924400 0.01631538
924450 0.016317091
924500 0.016318297
924550 0.01631857
924600 0.016321588
924650 0.01632476
924700 0.016331739
924750 0.016340166
924800 0.01634785
924850 0.016353974
924900 0.016358388
924950 0.016363223
925000 0.016367356
925050 0.016372755
925100 0.016380604
925150 0.01639115
925200 0.016404769
925250 0.016418776
925300 0.016430741
925350 0.016439803
925400 0.016447597
925450 0.016453157
925500 0.016457915
925550 0.016461692
925600 0.016466131
925650 0.016471517
925700 0.016476314
925750 0.016478794
925800 0.016475197
925850 0.016470566
925900 0.016468402
925950 0.016465973
926000 0.016463751
926050 0.016463432
926100 0.016459963
926150 0.016456352
926200 0.016455183
926250 0.016454925
926300 0.016455553
926350 0.016457794
926400 0.016460077
926450 0.016463401
926500 0.016462989
926550 0.016464077
926600 0.016466
926650 0.016468749
926700 0.016471891
926750 0.016474289
926800 0.016476068
926850 0.016478294
926900 0.016481982
926950 0.016484664
927000 0.016486091
927050 0.016489192
927100 0.016491367
927150 0.016493381
927200 0.016496074
927250 0.016495216
927300 0.016496102
927350 0.016500222
927400 0.016505687
927450 0.016512378
927500 0.016519347
927550 0.016527369
927600 0.016533735
927650 0.016539786
927700 0.016544408
927750 0.016552509
927800 0.016560176
927850 0.016567561
927900 0.016576206
927950 0.016585711
928000 0.016599755
928050 0.016614454
928100 0.016628359
928150 0.016638251
928200 0.016647097
928250 0.016651298
928300 0.016656743
928350 0.016661708
928400 0.016667654
928450 0.016675071
928500 0.016680128
928550 0.016685008
928600 0.016689958
928650 0.016694174
928700 0.016699346
928750 0.016701959
928800 0.016704522
928850 0.01670686
928900 0.016708147
928950 0.016707127
929000 0.016702919
929050 0.016696
929100 0.016685092
929150 0.016674132
929200 0.016658207
929250 0.016642133
929300 0.016626013
929350 0.016608197
929400 0.016591535
929450 0.016577296
929500 0.016567739
929550 0.016557068
929600 0.016545899
929650 0.016535392
929700 0.016524231
929750 0.016517213
929800 0.016512275
929850 0.016509227
929900 0.016508646
929950 0.016506072
930000 0.016503742
930050 0.016500297
930100 0.016497504
930150 0.016494026
930200 0.016493614
930250 0.016493379
930300 0.016490422
930350 0.016487528
930400 0.016483208
930450 0.016480278
930500 0.016476471
930550 0.016472552
930600 0.016468172
930650 0.016461726
930700 0.016454229
930750 0.016449089
930800 0.016441776
930850 0.016434146
930900 0.016424601
930950 0.016410488
931000 0.016396338
931050 0.016380336
931100 0.016367071
931150 0.016354618
931200 0.016342358
931250 0.016332589
931300 0.016321941
931350 0.016313463
931400 0.016304054
931450 0.016293042
931500 0.016284674
931550 0.016274535
931600 0.016265041
931650 0.016257991
931700 0.016253373
931750 0.016248389
931800 0.016247915
931850 0.016248151
931900 0.016247934
931950 0.016245779
932000 0.016245688
932050 0.016243341
932100 0.016243087
932150 0.0162415
932200 0.01623795
932250 0.016230662
932300 0.016220652
932350 0.01620668
932400 0.016191933
932450 0.01617623
932500 0.016163051
932550 0.01615099
932600 0.016142121
932650 0.016133911
932700 0.016123612
932750 0.016113904
932800 0.016102416
932850 0.016094992
932900 0.016087268
932950 0.016078933
933000 0.016071086
933050 0.016062388
933100 0.016054998
933150 0.016050577
933200 0.016046135
933250 0.016041938
933300 0.016038481
933350 0.016036513
933400 0.016031886
933450 0.016025474
933500 0.01602098
933550 0.01601706
933600 0.016012525
933650 0.016008804
933700 0.016008486
933750 0.016008633
933800 0.016007416
933850 0.016006836
933900 0.016009989
933950 0.016015955
934000 0.016023917
934050 0.016034596
934100 0.016047107
934150 0.016059428
934200 0.016066531
934250 0.016075087
934300 0.016085502
934350 0.016096874
934400 0.016107973
934450 0.016118137
934500 0.016126476
934550 0.016136583
934600 0.016147476
934650 0.016154053
934700 0.016162399
934750 0.016169066
934800 0.016173938
934850 0.016179544
934900 0.01618565
934950 0.016192099
935000 0.016198901
935050 0.016207935
935100 0.016217661
935150 0.016226475
935200 0.016236933
935250 0.01624505
935300 0.016252614
935350 0.016257412
935400 0.01625887
935450 0.016261331
935500 0.01626351
935550 0.016265392
935600 0.01626704
935650 0.016272305
935700 0.016277678
935750 0.016285776
935800 0.016294893
935850 0.01630142
935900 0.016304001
935950 0.016305803
936000 0.016308297
936050 0.016309839
936100 0.016312159
936150 0.016316466
936200 0.016322861
936250 0.0163315
936300 0.016341284
936350 0.016350302
936400 0.016356402
936450 0.016361063
936500 0.016361781
936550 0.016360348
936600 0.016358605
936650 0.016356736
936700 0.016354269
936750 0.016355922
936800 0.016360138
936850 0.016367133
936900 0.016372829
936950 0.016379712
937000 0.016391141
937050 0.016403495
937100 0.016413728
937150 0.016421992
937200 0.016427844
937250 0.016433309
937300 0.016437639
937350 0.01644026
937400 0.01644085
937450 0.016445067
937500 0.016450673
937550 0.016454338
937600 0.016458593
937650 0.016460945
937700 0.016461722
937750 0.016461838
937800 0.016461548
937850 0.016459047
937900 0.016458141
937950 0.016457346
938000 0.016455841
938050 0.016452798
938100 0.016449312
938150 0.016445077
938200 0.016436806
938250 0.016431154
938300 0.016427257
938350 0.016424113
938400 0.016420511
938450 0.016413386
938500 0.016405825
938550 0.016398128
938600 0.016390843
938650 0.016383634
938700 0.016377097
938750 0.016370203
938800 0.016365643
938850 0.016358238
938900 0.016353662
938950 0.016347138
939000 0.01634033
939050 0.016333437
939100 0.016326569
939150 0.016317761
939200 0.016306152
939250 0.016292094
939300 0.016278271
939350 0.016264759
939400 0.016250114
939450 0.016234434
939500 0.016220319
939550 0.016205463
939600 0.016189921
939650 0.016173756
939700 0.016156224
939750 0.016134776
939800 0.016116617
939850 0.016098927
939900 0.016082006
939950 0.01606805
940000 0.016055805
940050 0.016045164
940100 0.016033351
940150 0.016019786
940200 0.01600358
940250 0.015986417
940300 0.015969391
940350 0.015954373
940400 0.015939874
940450 0.01592447
940500 0.015910965
940550 0.015896988
940600 0.015885973
940650 0.015874848
940700 0.015866701
940750 0.015861198
940800 0.015856481
940850 0.015852111
940900 0.015848432
940950 0.015846978
941000 0.015846706
941050 0.015842316
941100 0.015836985
941150 0.015827522
941200 0.015818386
941250 0.015809676
941300 0.01580084
941350 0.015790546
941400 0.015778319
941450 0.015765128
941500 0.015749786
941550 0.015735616
941600 0.015720182
941650 0.015706755
941700 0.015696267
941750 0.015687681
941800 0.015677416
941850 0.015668449
941900 0.015660407
941950 0.015653193
942000 0.01564789
942050 0.01564305
942100 0.015639369
942150 0.015634831
942200 0.015629853
942250 0.015624689
942300 0.015620509
942350 0.015618638
942400 0.015615338
942450 0.015612726
942500 0.015609573
942550 0.015607861
942600 0.015607843
942650 0.015606941
942700 0.015606018
942750 0.01560486
942800 0.015601628
942850 0.01559567
942900 0.015588749
942950 0.01558024
943000 0.015568574
943050 0.015556941
943100 0.015545858
943150 0.015530239
943200 0.015517153
943250 0.015503549
943300 0.015491168
943350 0.015478963
943400 0.015466276
943450 0.015450823
943500 0.015438203
943550 0.015423319
943600 0.01540647
943650 0.015388768
943700 0.015368956
943750 0.01535143
943800 0.015334421
943850 0.015318807
943900 0.015303239
943950 0.015289958
944000 0.015279819
944050 0.015271944
944100 0.015265925
944150 0.015263321
944200 0.015260989
944250 0.015257415
944300 0.015255416
944350 0.015252737
944400 0.015251596
944450 0.01525128
944500 0.01525201
944550 0.015254731
944600 0.015257783
944650 0.015261759
944700 0.015267393
944750 0.015273155
944800 0.01527715
944850 0.015284867
944900 0.015291998
944950 0.015297234
945000 0.015300476
945050 0.015303026
945100 0.015303975
945150 0.015306269
945200 0.015310915
945250 0.015316091
945300 0.015323038
945350 0.015333743
945400 0.015343704
945450 0.015354088
945500 0.01536273
945550 0.015372661
945600 0.015384128
945650 0.015395544
945700 0.015406617
945750 0.015417463
945800 0.015428032
945850 0.015440265
945900 0.015453919
945950 0.015469641
946000 0.015485254
946050 0.015499186
946100 0.015510916
946150 0.01551907
946200 0.015527599
946250 0.015535644
946300 0.015542248
946350 0.015550537
946400 0.015558628
946450 0.015566986
946500 0.015573308
946550 0.015578811
946600 0.015583359
946650 0.015588167
946700 0.015594035
946750 0.015600007
946800 0.015607971
946850 0.015614739
946900 0.015618447
946950 0.015622136
947000 0.015624967
947050 0.015628304
947100 0.015630501
947150 0.015628968
947200 0.015626983
947250 0.0156255
947300 0.015623883
947350 0.015619381
947400 0.015615697
947450 0.015613334
947500 0.01561092
947550 0.015610976
947600 0.015610883
947650 0.015611608
947700 0.01561132
947750 0.015607979
947800 0.015603202
947850 0.015599474
947900 0.015594344
947950 0.015588866
948000 0.01558211
948050 0.015573706
948100 0.015564461
948150 0.015558797
948200 0.015551921
948250 0.01554564
948300 0.015541571
948350 0.015536905
948400 0.015530829
948450 0.015525295
948500 0.015520066
948550 0.015514421
948600 0.015509324
948650 0.015507494
948700 0.015505489
948750 0.015505372
948800 0.015507346
948850 0.015506968
948900 0.015507844
948950 0.015511392
949000 0.015513159
949050 0.0155129
949100 0.015510043
949150 0.015503607
949200 0.01549718
949250 0.01549034
949300 0.015482943
949350 0.015475006
949400 0.015464858
949450 0.015452139
949500 0.015439637
949550 0.015426512
949600 0.015413118
949650 0.015396605
949700 0.01537938
949750 0.015355817
949800 0.015328798
949850 0.01529698
949900 0.015262445
949950 0.015225284
950000 0.015188376
950050 0.015154034
950100 0.015120765
950150 0.015087393
950200 0.015057939
950250 0.015030744
950300 0.015007583
950350 0.014988895
950400 0.014971488
950450 0.014955136
950500 0.014939604
950550 0.01492513
950600 0.01491556
950650 0.014908457
950700 0.014902425
950750 0.014896013
950800 0.014887764
950850 0.014875524
950900 0.014862701
950950 0.014849979
951000 0.014836066
951050 0.014825035
951100 0.014817574
951150 0.014809705
951200 0.01479912
951250 0.014792182
951300 0.014781086
951350 0.014768772
951400 0.014757999
951450 0.014744108
951500 0.014729893
951550 0.014716286
951600 0.014702719
951650 0.014686884
951700 0.014672613
951750 0.014658855
951800 0.014645686
951850 0.014631734
951900 0.014619316
951950 0.014605383
952000 0.014589782
952050 0.014574348
952100 0.014558798
952150 0.014543995
952200 0.014527635
952250 0.01451219
952300 0.014500458
952350 0.01448581
952400 0.014472047
952450 0.014458559
952500 0.014443538
952550 0.014432134
952600 0.014421359
952650 0.01441214
952700 0.014404796
952750 0.01439712
952800 0.014389479
952850 0.014378715
952900 0.014369514
952950 0.014358699
953000 0.01434642
953050 0.014332205
953100 0.014319078
953150 0.014303504
953200 0.014285899
953250 0.014269429
953300 0.014252213
953350 0.014237466
953400 0.014223109
953450 0.014210469
953500 0.014196484
953550 0.01418609
953600 0.01417877
953650 0.014172608
953700 0.014163852
953750 0.014153865
953800 0.014143509
953850 0.014133384
953900 0.014119257
953950 0.014102378
954000 0.014081607
954050 0.014059067
954100 0.014034875
954150 0.014009772
954200 0.013986248
954250 0.013962185
954300 0.013938654
954350 0.013918904
954400 0.013900223
954450 0.013885258
954500 0.013871499
954550 0.013859658
954600 0.013847859
954650 0.013836063
954700 0.013822597
954750 0.013812227
954800 0.013803432
954850 0.013799476
954900 0.013796758
954950 0.013792925
955000 0.013788847
955050 0.01378456
955100 0.013780143
955150 0.013775648
955200 0.013774034
955250 0.013774578
955300 0.013779053
955350 0.013786419
955400 0.013792249
955450 0.013799048
955500 0.013806032
955550 0.013812131
955600 0.013818241
955650 0.013824611
955700 0.013831034
955750 0.013836912
955800 0.013841256
955850 0.013846675
955900 0.01385064
955950 0.013854853
956000 0.013857412
956050 0.013859907
956100 0.013859647
956150 0.013855789
956200 0.01385027
956250 0.013841594
956300 0.013829453
956350 0.013817867
956400 0.013804401
956450 0.01379064
956500 0.013774435
956550 0.013755352
956600 0.01373137
956650 0.013706019
956700 0.013681747
956750 0.013656757
956800 0.013629787
956850 0.013602004
956900 0.013575011
956950 0.013548117
957000 0.013522408
957050 0.01349788
957100 0.013475068
957150 0.013453681
957200 0.013435276
957250 0.013418074
957300 0.013401895
957350 0.013390081
957400 0.013379442
957450 0.013373485
957500 0.013367398
957550 0.013363708
957600 0.013359667
957650 0.013354729
957700 0.013351409
957750 0.013349164
957800 0.013349337
957850 0.013351939
957900 0.013356008
957950 0.013359221
958000 0.013360774
958050 0.013361029
958100 0.013360796
958150 0.013360872
958200 0.013359708
958250 0.013360875
958300 0.013362529
958350 0.0133662
958400 0.013369517
958450 0.013373921
958500 0.01337828
958550 0.013384675
958600 0.013390227
958650 0.013394327
958700 0.013397428
958750 0.013400375
958800 0.013403313
958850 0.013408512
958900 0.013416546
958950 0.013426551
959000 0.013434995
959050 0.013445069
959100 0.013453872
959150 0.013461985
959200 0.013470083
959250 0.013479355
959300 0.013488391
959350 0.013496255
959400 0.013504303
959450 0.013513224
959500 0.013524673
959550 0.013537678
959600 0.013552509
959650 0.013566454
959700 0.013580793
959750 0.01359308
959800 0.013608111
959850 0.013621163
959900 0.013634874
959950 0.013650072
960000 0.013666438
960050 0.0136822
960100 0.013694981
960150 0.01370662
960200 0.013717214
960250 0.013726784
960300 0.01373741
960350 0.013747857
960400 0.013756987
960450 0.013765626
960500 0.013771698
960550 0.013776074
960600 0.013780176
960650 0.013784855
960700 0.01378977
960750 0.013793686
960800 0.013798945
960850 0.013802426
960900 0.013804694
960950 0.013808704
961000 0.013813147
961050 0.013817222
961100 0.013820028
961150 0.013823889
961200 0.013827562
961250 0.013831086
961300 0.013833886
961350 0.013836652
961400 0.013838691
961450 0.013840841
961500 0.013843297
961550 0.013846973
961600 0.013850281
961650 0.013851037
961700 0.013851178
961750 0.01384955
961800 0.013846423
961850 0.013842188
961900 0.013838094
961950 0.013833278
962000 0.013830879
962050 0.013828024
962100 0.013823965
962150 0.013820194
962200 0.013814097
962250 0.013809786
962300 0.013806453
962350 0.013801721
962400 0.013799093
962450 0.013797516
962500 0.013798124
962550 0.013798284
962600 0.013800353
962650 0.013803453
962700 0.013806177
962750 0.013809539
962800 0.013811091
962850 0.013814105
962900 0.013817463
962950 0.013822075
963000 0.013829333
963050 0.013836857
963100 0.013843837
963150 0.013851682
963200 0.01385897
963250 0.013866519
963300 0.013874939
963350 0.013885837
963400 0.013896531
963450 0.013909243
963500 0.013921539
963550 0.0139362
963600 0.013951766
963650 0.013966181
963700 0.01398001
963750 0.01399485
963800 0.01400903
963850 0.014020467
963900 0.014034061
963950 0.014049422
964000 0.014067097
964050 0.014083978
964100 0.014100289
964150 0.01411625
964200 0.014128913
964250 0.014137592
964300 0.014142719
964350 0.014148658
964400 0.014153083
964450 0.014158543
964500 0.014162723
964550 0.014166848
964600 0.014169418
964650 0.014171471
964700 0.014173263
964750 0.014174281
964800 0.014177032
964850 0.014182569
964900 0.014186087
964950 0.014189495
965000 0.014190926
965050 0.014193882
965100 0.014196865
965150 0.01420192
965200 0.014209563
965250 0.01421959
965300 0.014228281
965350 0.014237271
965400 0.014246713
965450 0.01425475
965500 0.014261535
965550 0.014269581
965600 0.014277295
965650 0.014282328
965700 0.014287989
965750 0.01429016
965800 0.014295243
965850 0.014300826
965900 0.014307273
965950 0.014317735
966000 0.014326211
966050 0.014335257
966100 0.014344387
966150 0.014350736
966200 0.014353743
966250 0.014358122
966300 0.014362542
966350 0.014368254
966400 0.014373805
966450 0.014378214
966500 0.014382839
966550 0.014386932
966600 0.014392717
966650 0.014397684
966700 0.014404261
966750 0.014413801
966800 0.014423386
966850 0.014432755
966900 0.014442539
966950 0.014451919
967000 0.014460882
967050 0.014468707
967100 0.01447469
967150 0.014478729
967200 0.01448326
967250 0.014486269
967300 0.014490724
967350 0.014497869
967400 0.014510972
967450 0.014528125
967500 0.014548905
967550 0.014573779
967600 0.014599303
967650 0.014626113
967700 0.014650904
967750 0.014674224
967800 0.014695456
967850 0.014716145
967900 0.014734092
967950 0.014749952
968000 0.014765707
968050 0.014781505
968100 0.014801237
968150 0.014823322
968200 0.014845302
968250 0.014869052
968300 0.014891617
968350 0.01491282
968400 0.014930004
968450 0.014946653
968500 0.014963848
968550 0.014980785
968600 0.014998612
968650 0.015014249
968700 0.015026717
968750 0.015039221
968800 0.015049489
968850 0.01505745
968900 0.015065039
968950 0.015069654
969000 0.015072911
969050 0.015075485
969100 0.015075788
969150 0.01507318
969200 0.015072074
969250 0.015073447
969300 0.015077898
969350 0.015079949
969400 0.015079336
969450 0.015078321
969500 0.015073463
969550 0.015066774
969600 0.015058659
969650 0.015047604
969700 0.015032333
969750 0.015017767
969800 0.015004586
969850 0.014992766
969900 0.014979353
969950 0.014965474
970000 0.014952501
970050 0.014940137
970100 0.014932102
970150 0.014922108
970200 0.014910685
970250 0.014897351
970300 0.014886734
970350 0.014879345
970400 0.01487518
970450 0.014873821
970500 0.014872274
970550 0.01487235
970600 0.014872796
970650 0.014872209
970700 0.014871838
970750 0.014869085
970800 0.014865146
970850 0.014862382
970900 0.014858901
970950 0.014855496
971000 0.014850614
971050 0.014844764
971100 0.014841323
971150 0.014838863
971200 0.014836049
971250 0.014833354
971300 0.014831894
971350 0.014828125
971400 0.014824178
971450 0.014821723
971500 0.014817889
971550 0.014812548
971600 0.01480636
971650 0.014800592
971700 0.014795771
971750 0.014789068
971800 0.014781227
971850 0.014769026
971900 0.014758783
971950 0.014746895
972000 0.014735121
972050 0.014723414
972100 0.01470915
972150 0.014696977
972200 0.014686795
972250 0.014677393
972300 0.014669194
972350 0.014659263
972400 0.014648712
972450 0.014639988
972500 0.014630733
972550 0.014623094
972600 0.01461795
972650 0.014612294
972700 0.014607624
972750 0.014603741
972800 0.014600377
972850 0.014600627
972900 0.014604063
972950 0.014608101
973000 0.01461309
973050 0.014620286
973100 0.014628449
973150 0.01463567
973200 0.014642614
973250 0.014651727
973300 0.014663719
973350 0.014676443
973400 0.01469229
973450 0.014710693
973500 0.014727561
973550 0.014744488
973600 0.014764004
973650 0.014788617
973700 0.014816527
973750 0.014845843
973800 0.014872949
973850 0.01489864
973900 0.014925389
973950 0.014950525
974000 0.014972585
974050 0.014993017
974100 0.015008575
974150 0.015023219
974200 0.015036949
974250 0.015052309
974300 0.015067055
974350 0.015079412
974400 0.015089919
974450 0.015101996
974500 0.015114138
974550 0.015125724
974600 0.015139116
974650 0.015154209
974700 0.015170516
974750 0.015188967
974800 0.015208273
974850 0.015225686
974900 0.01524449
974950 0.01526123
975000 0.015280429
975050 0.015299014
975100 0.015314383
975150 0.01532704
975200 0.015338245
975250 0.015346129
975300 0.01535205
975350 0.015357855
975400 0.015362263
975450 0.015363393
975500 0.015362917
975550 0.015364873
975600 0.015365306
975650 0.015367391
975700 0.015371272
975750 0.015376019
975800 0.015380819
975850 0.015386392
975900 0.015393398
975950 0.015401702
976000 0.015407311
976050 0.015413708
976100 0.01541964
976150 0.015428521
976200 0.015437503
976250 0.015447253
976300 0.015456674
976350 0.015468834
976400 0.015482291
976450 0.015497623
976500 0.015513623
976550 0.015528145
976600 0.015542048
976650 0.015554167
976700 0.015563961
976750 0.015572061
976800 0.015578978
976850 0.015581841
976900 0.015585683
976950 0.015589111
977000 0.015591587
977050 0.0155934
977100 0.015593851
977150 0.015593416
977200 0.015594663
977250 0.015594984
977300 0.015592438
977350 0.015583524
977400 0.015574187
977450 0.015564515
977500 0.015555181
977550 0.015546596
977600 0.015534448
977650 0.015524551
977700 0.01551587
977750 0.01550773
977800 0.015500466
977850 0.015492541
977900 0.015484956
977950 0.015480998
978000 0.015476582
978050 0.015472537
978100 0.015468999
978150 0.015468446
978200 0.015469122
978250 0.01547193
978300 0.015474548
978350 0.01547285
978400 0.0154681
978450 0.015460741
978500 0.015451273
978550 0.015442174
978600 0.015430879
978650 0.015417758
978700 0.01540711
978750 0.015394065
978800 0.015380913
978850 0.015369476
978900 0.015355205
978950 0.015341259
979000 0.015328324
979050 0.015315696
979100 0.015306811
979150 0.015296152
979200 0.015281675
979250 0.015269579
979300 0.015255289
979350 0.015240011
979400 0.015224397
979450 0.015209723
979500 0.015194411
979550 0.015181166
979600 0.015168874
979650 0.015158587
979700 0.015148108
979750 0.015138619
979800 0.015130516
979850 0.01512114
979900 0.015112729
979950 0.015102302
980000 0.015091419
980050 0.015079517
980100 0.015065796
980150 0.01505054
980200 0.015035836
980250 0.015020458
980300 0.01500789
980350 0.014997825
980400 0.014987065
980450 0.014976343
980500 0.014965779
980550 0.014956873
980600 0.01494618
980650 0.014933477
980700 0.014921169
980750 0.014908964
980800 0.01489849
980850 0.014885494
980900 0.014867834
980950 0.01484969
981000 0.01483065
981050 0.014808785
981100 0.014787427
981150 0.014766064
981200 0.014744843
981250 0.014723041
981300 0.014699572
981350 0.014677255
981400 0.014657071
981450 0.01463906
981500 0.014623292
981550 0.014608402
981600 0.014593259
981650 0.014576224
981700 0.01456093
981750 0.014543526
981800 0.014529224
981850 0.014517049
981900 0.01450618
981950 0.014496047
982000 0.014483636
982050 0.014471255
982100 0.014458562
982150 0.014444032
982200 0.014430053
982250 0.01441791
982300 0.014407265
982350 0.014396377
982400 0.014386471
982450 0.014374386
982500 0.014365513
982550 0.014355737
982600 0.014345191
982650 0.014338229
982700 0.014332897
982750 0.014329663
982800 0.014326492
982850 0.014323239
982900 0.014319436
982950 0.014316453
983000 0.014312817
983050 0.014307095
983100 0.014303964
983150 0.014302405
983200 0.014303789
983250 0.014306738
983300 0.014311791
983350 0.014317661
983400 0.014324889
983450 0.014333455
983500 0.014339221
983550 0.014345493
983600 0.014351533
983650 0.014356861
983700 0.014363897
983750 0.014369608
983800 0.01437354
983850 0.014377813
983900 0.014381981
983950 0.014384679
984000 0.014386745
984050 0.014388547
984100 0.014390588
984150 0.014394459
984200 0.014396064
984250 0.014399388
984300 0.014402458
984350 0.014404943
984400 0.014405671
984450 0.014405709
984500 0.014410243
984550 0.014415497
984600 0.014427077
984650 0.01444079
984700 0.014453668
984750 0.014466897
984800 0.014477402
984850 0.014489329
984900 0.014504243
984950 0.014517858
985000 0.014529632
985050 0.014541167
985100 0.014552482
985150 0.014563205
985200 0.014572946
985250 0.014581352
985300 0.014587168
985350 0.014593127
985400 0.014598668
985450 0.014605411
985500 0.014612608
985550 0.01462031
985600 0.014625868
985650 0.014630648
985700 0.014637751
985750 0.014643218
985800 0.01464918
985850 0.01465598
985900 0.014661944
985950 0.014665645
986000 0.014671432
986050 0.014678365
986100 0.014684915
986150 0.014688217
986200 0.014691981
986250 0.014696845
986300 0.014703503
986350 0.014712071
986400 0.014721539
986450 0.014731659
986500 0.014739389
986550 0.014747679
986600 0.014756216
986650 0.014762361
986700 0.014769531
986750 0.014775066
986800 0.014781371
986850 0.014785891
986900 0.014788887
986950 0.014794951
987000 0.014801083
987050 0.014810868
987100 0.014822012
987150 0.01483087
987200 0.014842727
987250 0.014853217
987300 0.014864419
987350 0.014874991
987400 0.014888875
987450 0.014903294
987500 0.014920677
987550 0.014938028
987600 0.014954849
987650 0.01497049
987700 0.014985818
987750 0.015000371
987800 0.01501443
987850 0.015027038
987900 0.015038596
987950 0.015053458
988000 0.015066508
988050 0.015079929
988100 0.015094314
988150 0.015104737
988200 0.015115267
988250 0.015121387
988300 0.015130243
988350 0.015140646
988400 0.015153801
988450 0.015166213
988500 0.015175907
988550 0.015185343
988600 0.015196009
988650 0.015206008
988700 0.015214734
988750 0.015224499
988800 0.015233609
988850 0.015243703
988900 0.015250243
988950 0.01525875
989000 0.015270574
989050 0.01528063
989100 0.015291708
989150 0.015301405
989200 0.015309415
989250 0.015319463
989300 0.015328776
989350 0.015335536
989400 0.015341032
989450 0.015346791
989500 0.015351063
989550 0.015351847
989600 0.015355663
989650 0.015354046
989700 0.01535036
989750 0.015344013
989800 0.015334352
989850 0.015322496
989900 0.015310688
989950 0.015297166
990000 0.015284489
990050 0.015272906
990100 0.015264282
990150 0.015255704
990200 0.015248252
990250 0.015241484
990300 0.015233738
990350 0.015225046
990400 0.015219953
990450 0.015214881
990500 0.015211165
990550 0.015207495
990600 0.015207591
990650 0.015208739
990700 0.015209713
990750 0.015211753
990800 0.015214366
990850 0.015216757
990900 0.015217872
990950 0.015220388
991000 0.01522447
991050 0.015229869
991100 0.015234893
991150 0.015235985
991200 0.015237851
991250 0.015238442
991300 0.015241768
991350 0.015243413
991400 0.015242757
991450 0.015241164
991500 0.015238109
991550 0.015237173
991600 0.015236706
991650 0.015237235
991700 0.015236544
991750 0.015236878
991800 0.015234805
991850 0.015234065
991900 0.015232372
991950 0.015230528
992000 0.015229377
992050 0.015228089
992100 0.01522674
992150 0.015226291
992200 0.01522551
992250 0.015226555
992300 0.015227461
992350 0.015227237
992400 0.015227388
992450 0.015227762
992500 0.015230691
992550 0.015236962
992600 0.015243538
992650 0.015249765
992700 0.015253786
992750 0.015255901
992800 0.015259517
992850 0.015266245
992900 0.015273512
992950 0.015279607
993000 0.015285905
993050 0.015289922
993100 0.015293831
993150 0.015297441
993200 0.015301606
993250 0.015308252
993300 0.01531765
993350 0.01532707
993400 0.015336921
993450 0.015345116
993500 0.015354924
993550 0.015366695
993600 0.01537817
993650 0.015391075
993700 0.015400964
993750 0.015409159
993800 0.015414822
993850 0.015422549
993900 0.015432008
993950 0.015440779
994000 0.01544682
994050 0.015451594
994100 0.015454014
994150 0.015457085
994200 0.015461071
994250 0.015463113
994300 0.015464582
994350 0.015463884
994400 0.015462303
994450 0.015459029
994500 0.015456278
994550 0.015454751
994600 0.015451796
994650 0.015450761
994700 0.015450676
994750 0.015452211
994800 0.01545512
994850 0.015458823
994900 0.015462229
994950 0.015465271
995000 0.015467902
995050 0.015468865
995100 0.015468737
995150 0.015467356
995200 0.015466102
995250 0.015459279
995300 0.015450047
995350 0.015438612
995400 0.015425037
995450 0.015408611
995500 0.015389217
995550 0.01536639
995600 0.015343135
995650 0.015319111
995700 0.015295805
995750 0.015273416
995800 0.015252856
995850 0.015233951
995900 0.015216552
995950 0.015199633
996000 0.015184172
996050 0.015173499
996100 0.015164229
996150 0.015155858
996200 0.01514874
996250 0.015143595
996300 0.015140287
996350 0.01513629
996400 0.015133863
996450 0.01513198
996500 0.015127488
996550 0.015123258
996600 0.015117809
996650 0.015114508
996700 0.015110169
996750 0.015105364
996800 0.015100696
996850 0.015100023
996900 0.015098856
996950 0.015099738
997000 0.015101688
997050 0.015103758
997100 0.015107537
997150 0.015111527
997200 0.015116106
997250 0.015122082
997300 0.015128109
997350 0.015134324
997400 0.015138336
997450 0.015141407
997500 0.015143854
997550 0.015145658
997600 0.015147483
997650 0.015150334
997700 0.015151482
997750 0.015152258
997800 0.01514962
997850 0.015146624
997900 0.015142136
997950 0.015136863
998000 0.015133534
998050 0.015131726
998100 0.015132868
998150 0.015133147
998200 0.015130892
998250 0.015126098
998300 0.015122722
998350 0.015118243
998400 0.0151115
998450 0.015102083
998500 0.01509377
998550 0.015084082
998600 0.015077838
998650 0.015073103
998700 0.015070107
998750 0.015068651
998800 0.015069534
998850 0.015071288
998900 0.015074079
998950 0.015076084
999000 0.015078834
999050 0.015081557
999100 0.015087475
999150 0.015092795
999200 0.01509896
999250 0.01510719
999300 0.015118633
999350 0.015130355
999400 0.015144525
999450 0.015162132
999500 0.01518084
999550 0.015202562
999600 0.015224563
999650 0.015249026
999700 0.015275356
999750 0.015300872
999800 0.015327862
999850 0.015353331
999900 0.015375166
999950 0.015397049
1000000 0.01541655
1000050 0.015436421
1000100 0.01545742
1000150 0.015479164
1000200 0.015501474
1000250 0.015522746
1000300 0.015539651
1000350 0.015551902
1000400 0.015562971
1000450 0.015570494
1000500 0.015576372
1000550 0.015580827
1000600 0.015583205
1000650 0.015585095
1000700 0.015588233
1000750 0.015592664
1000800 0.015593583
1000850 0.015594121
1000900 0.01559071
1000950 0.015586099
1001000 0.015582003
1001050 0.015577066
1001100 0.015572291
1001150 0.015564855
1001200 0.015559799
1001250 0.015559393
1001300 0.015558529
1001350 0.01555923
1001400 0.015558631
1001450 0.015556238
1001500 0.015553844
1001550 0.015550184
1001600 0.015545664
1001650 0.015539795
1001700 0.015531932
1001750 0.015524713
1001800 0.015517813
1001850 0.015510519
1001900 0.015503261
1001950 0.015495603
1002000 0.01549116
1002050 0.015485466
1002100 0.015484087
1002150 0.015483568
1002200 0.015481937
1002250 0.015477306
1002300 0.015470156
1002350 0.01546115
1002400 0.015452315
1002450 0.015448971
1002500 0.015446782
1002550 0.015444594
1002600 0.015443094
1002650 0.015441371
1002700 0.015440512
1002750 0.015438503
1002800 0.01543516
1002850 0.015434036
1002900 0.01543153
1002950 0.01543062
1003000 0.015434074
1003050 0.01543907
1003100 0.015442015
1003150 0.015444718
1003200 0.015445844
1003250 0.015446776
1003300 0.015442662
1003350 0.015437574
1003400 0.015429678
1003450 0.0154226
1003500 0.015415134
1003550 0.01540758
1003600 0.015402759
1003650 0.01539892
1003700 0.01539437
1003750 0.015388435
1003800 0.015380315
1003850 0.015374105
1003900 0.015368426
1003950 0.015363444
1004000 0.015359058
1004050 0.015355843
1004100 0.015352989
1004150 0.015351957
1004200 0.015350232
1004250 0.01534487
1004300 0.01533649
1004350 0.015326572
1004400 0.01531619
1004450 0.015305557
1004500 0.015294265
1004550 0.015282336
1004600 0.015271247
1004650 0.01526239
1004700 0.015255603
1004750 0.015248029
1004800 0.015241742
1004850 0.015232629
1004900 0.015222559
1004950 0.015211841
1005000 0.015200632
1005050 0.015189184
1005100 0.015176748
1005150 0.015165357
1005200 0.015154037
1005250 0.015141318
1005300 0.015129238
1005350 0.015117807
1005400 0.015106638
1005450 0.015094949
1005500 0.01508422
1005550 0.015074793
1005600 0.015066367
1005650 0.015059637
1005700 0.015052475
1005750 0.015044388
1005800 0.015036403
1005850 0.01502716
1005900 0.015018356
1005950 0.015009184
1006000 0.015003959
1006050 0.01500207
1006100 0.015001238
1006150 0.015001634
1006200 0.015003509
1006250 0.0150083
1006300 0.015013416
1006350 0.01502004
1006400 0.015027814
1006450 0.015033936
1006500 0.015038944
1006550 0.015045419
1006600 0.015053713
1006650 0.015061109
1006700 0.015066231
1006750 0.015070075
1006800 0.015070339
1006850 0.015069844
1006900 0.015069277
1006950 0.015067261
1007000 0.015062914
1007050 0.015055739
1007100 0.015050908
1007150 0.015046598
1007200 0.015045003
1007250 0.01504642
1007300 0.015045249
1007350 0.015047176
1007400 0.015045852
1007450 0.015043063
1007500 0.015039158
1007550 0.015033486
1007600 0.015026249
1007650 0.015017176
1007700 0.015007785
1007750 0.014996637
1007800 0.014986257
1007850 0.01497689
1007900 0.01496695
1007950 0.014957544
1008000 0.014947624
1008050 0.014937599
1008100 0.014927129
1008150 0.014915551
1008200 0.014899951
1008250 0.014883467
1008300 0.014863878
1008350 0.014848364
1008400 0.014835742
1008450 0.014822924
1008500 0.014811713
1008550 0.014803539
1008600 0.014794944
1008650 0.01478803
1008700 0.014781158
1008750 0.014774722
1008800 0.014768819
1008850 0.014760496
1008900 0.014754253
1008950 0.014746857
1009000 0.014738509
1009050 0.014727768
1009100 0.014716506
1009150 0.014702558
1009200 0.014687811
1009250 0.014673581
1009300 0.014657903
1009350 0.014642
1009400 0.014628405
1009450 0.014615194
1009500 0.014601905
1009550 0.014590525
1009600 0.01458138
1009650 0.014573193
1009700 0.01456965
1009750 0.014570354
1009800 0.014572744
1009850 0.014572368
1009900 0.014571913
1009950 0.014571683
1010000 0.014572146
1010050 0.01457249
1010100 0.014574229
1010150 0.014579007
1010200 0.014585971
1010250 0.014594925
1010300 0.014605653
1010350 0.014619658
1010400 0.014629397
1010450 0.014638384
1010500 0.014647192
1010550 0.014655543
1010600 0.014661464
1010650 0.014668245
1010700 0.014675037
1010750 0.014682768
1010800 0.014689163
1010850 0.014696216
1010900 0.014705354
1010950 0.014715217
1011000 0.014724204
1011050 0.014732466
1011100 0.014741521
1011150 0.014749463
1011200 0.014755974
1011250 0.014762829
1011300 0.014769886
1011350 0.014778116
1011400 0.014786746
1011450 0.014796577
1011500 0.014806167
1011550 0.014813863
1011600 0.014820225
1011650 0.014827573
1011700 0.014836281
1011750 0.01484338
1011800 0.014849203
1011850 0.014854611
1011900 0.01485917
1011950 0.014864661
1012000 0.014871331
1012050 0.014880972
1012100 0.014890793
1012150 0.014900785
1012200 0.014911355
1012250 0.014922016
1012300 0.014931336
1012350 0.01494345
1012400 0.014955854
1012450 0.014967573
1012500 0.014978164
1012550 0.01498898
1012600 0.015000478
1012650 0.015011403
1012700 0.01501944
1012750 0.015023982
1012800 0.015026166
1012850 0.015028967
1012900 0.015031935
1012950 0.015031349
1013000 0.015031075
1013050 0.015028664
1013100 0.01502698
1013150 0.015026182
1013200 0.015025291
1013250 0.015024588
1013300 0.015022327
1013350 0.01501788
1013400 0.015011975
1013450 0.015005727
1013500 0.015001706
1013550 0.014998283
1013600 0.014996056
1013650 0.014996356
1013700 0.01499688
1013750 0.014997399
1013800 0.014998691
1013850 0.015002622
1013900 0.015011441
1013950 0.0150249
1014000 0.015042517
1014050 0.015060579
1014100 0.015080631
1014150 0.015100349
1014200 0.015118107
1014250 0.015135463
1014300 0.015154711
1014350 0.015176508
1014400 0.01519772
1014450 0.015216793
1014500 0.015235836
1014550 0.015250226
1014600 0.015261764
1014650 0.015275769
1014700 0.015288311
1014750 0.015301272
1014800 0.015312128
1014850 0.015319079
1014900 0.015327367
1014950 0.015333379
1015000 0.015342583
1015050 0.015349683
1015100 0.015356694
1015150 0.01536417
1015200 0.015367093
1015250 0.015369982
1015300 0.015371475
1015350 0.015372384
1015400 0.015371547
1015450 0.01537328
1015500 0.015375285
1015550 0.015379103
1015600 0.015380096
1015650 0.01538089
1015700 0.01538326
1015750 0.015383735
1015800 0.015384862
1015850 0.015386252
1015900 0.015382557
1015950 0.015378624
1016000 0.015373314
1016050 0.015367931
1016100 0.015364139
1016150 0.015361791
1016200 0.01535869
1016250 0.015357196
1016300 0.0153556
1016350 0.015355582
1016400 0.015356089
1016450 0.015357787
1016500 0.015359426
1016550 0.015361575
1016600 0.01536214
1016650 0.015361589
1016700 0.015361337
1016750 0.015361656
1016800 0.015362074
1016850 0.015366983
1016900 0.015371591
1016950 0.015376115
1017000 0.015380764
1017050 0.015385647
1017100 0.015392047
1017150 0.01540061
1017200 0.01540851
1017250 0.015416813
1017300 0.015424243
1017350 0.015433462
1017400 0.015444848
1017450 0.015457521
1017500 0.015467667
1017550 0.015477338
1017600 0.015490145
1017650 0.015501041
1017700 0.01551404
1017750 0.015529405
1017800 0.015546876
1017850 0.015562258
1017900 0.015575413
1017950 0.015590585
1018000 0.015607814
1018050 0.015622842
1018100 0.015640744
1018150 0.0156607
1018200 0.015680879
1018250 0.015704493
1018300 0.015729477
1018350 0.01575711
1018400 0.015786938
1018450 0.01581494
1018500 0.015844005
1018550 0.015873479
1018600 0.01589782
1018650 0.015919017
1018700 0.015939435
1018750 0.015959952
1018800 0.015974882
1018850 0.015989563
1018900 0.016004709
1018950 0.016020099
1019000 0.016035861
1019050 0.01605022
1019100 0.016066123
1019150 0.016080657
1019200 0.016096182
1019250 0.016112058
1019300 0.016129129
1019350 0.016145349
1019400 0.016159565
1019450 0.016171653
1019500 0.016185233
1019550 0.016197139
1019600 0.016207654
1019650 0.016215775
1019700 0.016221125
1019750 0.016226809
1019800 0.016230557
1019850 0.016233899
1019900 0.016238185
1019950 0.016242291
1020000 0.016247164
1020050 0.016250826
1020100 0.016252464
1020150 0.016253437
1020200 0.016256463
1020250 0.016260669
1020300 0.016264293
1020350 0.016269973
1020400 0.016274047
1020450 0.016275807
1020500 0.016280173
1020550 0.016284987
1020600 0.016287629
1020650 0.016286076
1020700 0.016280536
1020750 0.016274087
1020800 0.016270533
1020850 0.016268813
1020900 0.016267862
1020950 0.016265625
1021000 0.016264036
1021050 0.016263071
1021100 0.016266524
1021150 0.016270382
1021200 0.016275444
1021250 0.016281909
1021300 0.016290641
1021350 0.016298079
1021400 0.016308756
1021450 0.016319586
1021500 0.016328427
1021550 0.016339868
1021600 0.016349939
1021650 0.016357856
1021700 0.016368386
1021750 0.016379986
1021800 0.016390052
1021850 0.016400732
1021900 0.016409327
1021950 0.016419659
1022000 0.01642791
1022050 0.016432628
1022100 0.016435464
1022150 0.016436823
1022200 0.016436523
1022250 0.016435497
1022300 0.016434614
1022350 0.016433201
1022400 0.016429925
1022450 0.016425
1022500 0.016420156
1022550 0.016411895
1022600 0.016405145
1022650 0.016399598
1022700 0.016392936
1022750 0.016389673
1022800 0.016386362
1022850 0.016377427
1022900 0.016370544
1022950 0.016361215
1023000 0.016351048
1023050 0.016341597
1023100 0.016334044
1023150 0.016325871
1023200 0.016314487
1023250 0.016300738
1023300 0.016286838
1023350 0.01627201
1023400 0.016256665
1023450 0.016238816
1023500 0.01622092
1023550 0.016205291
1023600 0.016191809
1023650 0.016179117
1023700 0.01616684
1023750 0.016156109
1023800 0.016148494
1023850 0.016140188
1023900 0.016132527
1023950 0.016124985
1024000 0.016117286
1024050 0.016109735
1024100 0.016099537
1024150 0.016087981
1024200 0.016074838
1024250 0.016057184
1024300 0.016040334
1024350 0.016022121
1024400 0.016002345
1024450 0.015985189
1024500 0.015967776
1024550 0.015951594
1024600 0.01593921
1024650 0.015925716
1024700 0.015912383
1024750 0.015897341
1024800 0.015883379
1024850 0.01586798
1024900 0.015850002
1024950 0.015831787
1025000 0.015814435
1025050 0.015795701
1025100 0.015776654
1025150 0.015759013
1025200 0.015739255
1025250 0.015719904
1025300 0.015699525
1025350 0.01567964
1025400 0.015659409
1025450 0.015637882
1025500 0.015615342
1025550 0.015594511
1025600 0.01557373
1025650 0.015554156
1025700 0.0155355
1025750 0.015515571
1025800 0.015495207
1025850 0.015475637
1025900 0.015457935
1025950 0.015442068
1026000 0.015426961
1026050 0.015410235
1026100 0.015394113
1026150 0.015380112
1026200 0.01536659
1026250 0.015351415
1026300 0.015335802
1026350 0.015319654
1026400 0.015306107
1026450 0.015293118
1026500 0.015278962
1026550 0.015263608
1026600 0.01524909
1026650 0.015234885
1026700 0.0152227
1026750 0.015210757
1026800 0.015199642
1026850 0.015191162
1026900 0.015184474
1026950 0.01517716
1027000 0.015168226
1027050 0.015158111
1027100 0.015147948
1027150 0.01513861
1027200 0.015130346
1027250 0.015124537
1027300 0.015118436
1027350 0.015112558
1027400 0.015106944
1027450 0.0151008
1027500 0.015098502
1027550 0.015096902
1027600 0.015098021
1027650 0.015100868
1027700 0.015100777
1027750 0.015100775
1027800 0.015098861
1027850 0.015096545
1027900 0.015092121
1027950 0.015090296
1028000 0.015090453
1028050 0.015087558
1028100 0.015083875
1028150 0.015076096
1028200 0.01506564
1028250 0.015053946
1028300 0.015042603
1028350 0.015032875
1028400 0.015024187
1028450 0.01501853
1028500 0.015015293
1028550 0.015010067
1028600 0.015004943
1028650 0.014998978
1028700 0.014993315
1028750 0.014987911
1028800 0.014980806
1028850 0.014972185
1028900 0.014964064
1028950 0.014953447
1029000 0.014941176
1029050 0.014926177
1029100 0.014908174
1029150 0.014889619
1029200 0.01486862
1029250 0.014845594
1029300 0.014827874
1029350 0.014810601
1029400 0.014795357
1029450 0.01478303
1029500 0.014771148
1029550 0.014761057
1029600 0.014749712
1029650 0.014735288
1029700 0.014719795
1029750 0.014703804
1029800 0.014687965
1029850 0.014672722
1029900 0.014657951
1029950 0.014643789
1030000 0.014628227
1030050 0.014615471
1030100 0.014599543
1030150 0.014584533
1030200 0.014568313
1030250 0.014550816
1030300 0.014531988
1030350 0.014512115
1030400 0.014490903
1030450 0.014471145
1030500 0.014454212
1030550 0.014438421
1030600 0.014424758
1030650 0.014412113
1030700 0.014402174
1030750 0.014394398
1030800 0.014385937
1030850 0.014375846
1030900 0.01436629
1030950 0.014354478
1031000 0.014345427
1031050 0.014337163
1031100 0.014327987
1031150 0.014316745
1031200 0.014307167
1031250 0.014298948
1031300 0.014290544
1031350 0.014282102
1031400 0.014274163
1031450 0.014266249
1031500 0.014256328
1031550 0.014249069
1031600 0.014243481
1031650 0.014237206
1031700 0.014230053
1031750 0.014222018
1031800 0.014211359
1031850 0.014200979
1031900 0.014189212
1031950 0.014176179
1032000 0.014159962
1032050 0.014141333
1032100 0.014122629
1032150 0.014106331
1032200 0.014090045
1032250 0.014072765
1032300 0.01404959
1032350 0.014025035
1032400 0.013998952
1032450 0.013974375
1032500 0.013950572
1032550 0.013929896
1032600 0.013910255
1032650 0.013889992
1032700 0.013872385
1032750 0.013853147
1032800 0.013833386
1032850 0.013815502
1032900 0.013799983
1032950 0.013784735
1033000 0.013770228
1033050 0.013754076
1033100 0.013738655
1033150 0.013725356
1033200 0.013711815
1033250 0.013698237
1033300 0.013684895
1033350 0.013672813
1033400 0.013661118
1033450 0.013647501
1033500 0.013635435
1033550 0.013622167
1033600 0.013609935
1033650 0.013600481
1033700 0.013591657
1033750 0.013584196
1033800 0.013578337
1033850 0.013572501
1033900 0.013566272
1033950 0.013562446
1034000 0.013558496
1034050 0.013553574
1034100 0.013547572
1034150 0.013542442
1034200 0.013541033
1034250 0.013539906
1034300 0.013539329
1034350 0.013538637
1034400 0.013537576
1034450 0.013534712
1034500 0.013534379
1034550 0.013537905
1034600 0.013541832
1034650 0.013547765
1034700 0.013553444
1034750 0.013557728
1034800 0.013559681
1034850 0.013563325
1034900 0.013564388
1034950 0.01356647
1035000 0.013566323
1035050 0.013564517
1035100 0.013564257
1035150 0.013564346
1035200 0.013564787
1035250 0.013565612
1035300 0.013567371
1035350 0.013569354
1035400 0.013574121
1035450 0.01358082
1035500 0.013589918
1035550 0.013600753
1035600 0.013609791
1035650 0.013617795
1035700 0.013624008
1035750 0.013628661
1035800 0.013629492
1035850 0.013629914
1035900 0.013631849
1035950 0.013634337
1036000 0.013637207
1036050 0.013638442
1036100 0.013639895
1036150 0.013641235
1036200 0.013644993
1036250 0.013648062
1036300 0.013651598
1036350 0.013654302
1036400 0.01365931
1036450 0.013666809
1036500 0.013674365
1036550 0.013684
1036600 0.013693788
1036650 0.013702742
1036700 0.013709821
1036750 0.013719246
1036800 0.013727851
1036850 0.013735283
1036900 0.013746892
1036950 0.013760372
1037000 0.01377677
1037050 0.01379863
1037100 0.013823559
1037150 0.013850882
1037200 0.013879407
1037250 0.013908395
1037300 0.013934859
1037350 0.013958323
1037400 0.013977506
1037450 0.013995645
1037500 0.014013573
1037550 0.014029359
1037600 0.014042236
1037650 0.014053887
1037700 0.014061663
1037750 0.014067179
1037800 0.014068869
1037850 0.01407065
1037900 0.014072638
1037950 0.01407468
1038000 0.014076634
1038050 0.014079645
1038100 0.014081732
1038150 0.014082265
1038200 0.014081566
1038250 0.014078974
1038300 0.014074705
1038350 0.014069599
1038400 0.014063039
1038450 0.014056441
1038500 0.014048031
1038550 0.014039779
1038600 0.014032857
1038650 0.014024129
1038700 0.014017374
1038750 0.014010604
1038800 0.014001827
1038850 0.01399232
1038900 0.013983699
1038950 0.01397482
1039000 0.013969269
1039050 0.013963555
1039100 0.013959439
1039150 0.013954731
1039200 0.013949521
1039250 0.013944958
1039300 0.013941331
1039350 0.013937752
1039400 0.013936199
1039450 0.013933559
1039500 0.013931743
1039550 0.01392729
1039600 0.013917417
1039650 0.013908999
1039700 0.013898264
1039750 0.013887241
1039800 0.013875231
1039850 0.013865113
1039900 0.013850721
1039950 0.013835195
1040000 0.013821202
1040050 0.013808527
1040100 0.013799109
1040150 0.013792467
1040200 0.01378688
1040250 0.013780518
1040300 0.013771732
1040350 0.013762666
1040400 0.013752775
1040450 0.013745983
1040500 0.0137376
1040550 0.013726768
1040600 0.013714123
1040650 0.013701463
1040700 0.013689391
1040750 0.013675823
1040800 0.013663003
1040850 0.013651189
1040900 0.013641507
1040950 0.013633888
1041000 0.013624426
1041050 0.013616075
1041100 0.013606544
1041150 0.013598438
1041200 0.01359232
1041250 0.013585963
1041300 0.013578421
1041350 0.013571202
1041400 0.01356106
1041450 0.013552838
1041500 0.013547486
1041550 0.013542822
1041600 0.013537781
1041650 0.013534985
1041700 0.013532265
1041750 0.013530232
1041800 0.013528315
1041850 0.013526867
1041900 0.013522619
1041950 0.013519523
1042000 0.013517379
1042050 0.013512601
1042100 0.013508164
1042150 0.013502394
1042200 0.013496701
1042250 0.013492906
1042300 0.013491217
1042350 0.013491882
1042400 0.013495818
1042450 0.01350149
1042500 0.013507034
1042550 0.013513663
1042600 0.013522601
1042650 0.013530372
1042700 0.013538394
1042750 0.013543539
1042800 0.013548496
1042850 0.013553082
1042900 0.013557785
1042950 0.013562229
1043000 0.013564219
1043050 0.01356671
1043100 0.013568834
1043150 0.013570611
1043200 0.013571641
1043250 0.013574284
1043300 0.013577291
1043350 0.013582218
1043400 0.013589873
1043450 0.013598619
1043500 0.013606789
1043550 0.013619568
1043600 0.01363432
1043650 0.013653746
1043700 0.013672189
1043750 0.013690949
1043800 0.013712034
1043850 0.013731775
1043900 0.013751056
1043950 0.013770363
1044000 0.013786583
1044050 0.01379944
1044100 0.013813663
1044150 0.013827058
1044200 0.013839677
1044250 0.013850813
1044300 0.013858686
1044350 0.013866391
1044400 0.013875424
1044450 0.013885161
1044500 0.013897692
1044550 0.013908141
1044600 0.013919512
1044650 0.013930061
1044700 0.013941224
1044750 0.013950243
1044800 0.01395695
1044850 0.013961809
1044900 0.01396322
1044950 0.013963625
1045000 0.013962671
1045050 0.013961182
1045100 0.01395876
1045150 0.013955627
1045200 0.013951312
1045250 0.01394742
1045300 0.013942737
1045350 0.013938733
1045400 0.013937239
1045450 0.013934506
1045500 0.013934078
1045550 0.013932862
1045600 0.013936055
1045650 0.013942034
1045700 0.013948617
1045750 0.013956201
1045800 0.013961888
1045850 0.013968064
1045900 0.013975581
1045950 0.01398383
1046000 0.013992502
1046050 0.013998846
1046100 0.014007227
1046150 0.014015035
1046200 0.014020665
1046250 0.014026574
1046300 0.014030906
1046350 0.014033548
1046400 0.01403705
1046450 0.014040425
1046500 0.014042474
1046550 0.014042305
1046600 0.014039544
1046650 0.01403498
1046700 0.014030318
1046750 0.014025418
1046800 0.01401975
1046850 0.014012681
1046900 0.014005212
1046950 0.013999401
1047000 0.013992803
1047050 0.013986325
1047100 0.013977285
1047150 0.013967475
1047200 0.013956809
1047250 0.013944132
1047300 0.013931275
1047350 0.013917664
1047400 0.013904928
1047450 0.013893225
1047500 0.013883772
1047550 0.013876717
1047600 0.013870723
1047650 0.013868076
1047700 0.013864809
1047750 0.013860489
1047800 0.013854467
1047850 0.01384879
1047900 0.01384307
1047950 0.013838404
1048000 0.013835642
1048050 0.013835132
1048100 0.013836752
1048150 0.013837958
1048200 0.013839715
1048250 0.013845295
1048300 0.013850397
1048350 0.013856812
1048400 0.013864001
1048450 0.013871214
1048500 0.013879431
1048550 0.013886525
1048600 0.013893364
1048650 0.013900132
1048700 0.013906033
1048750 0.013913035
1048800 0.013918113
1048850 0.013922503
1048900 0.013923528
1048950 0.013923729
1049000 0.01392317
1049050 0.013919896
1049100 0.013917722
1049150 0.013915404
1049200 0.013912769
1049250 0.013908511
1049300 0.013903115
1049350 0.01389739
1049400 0.013889337
1049450 0.013878537
1049500 0.013865118
1049550 0.013850763
1049600 0.013836108
1049650 0.013821559
1049700 0.013805383
1049750 0.013789472
1049800 0.013771461
1049850 0.013756191
1049900 0.013743218
1049950 0.013730631
1050000 0.013720654
1050050 0.013710572
1050100 0.013702275
1050150 0.013695035
1050200 0.013688079
1050250 0.013681256
1050300 0.013675313
1050350 0.013669583
1050400 0.013664856
1050450 0.013660193
1050500 0.013655726
1050550 0.013656325
1050600 0.013657035
1050650 0.013659699
1050700 0.013663967
1050750 0.013668772
1050800 0.013674664
1050850 0.013682895
1050900 0.013694258
1050950 0.013705548
1051000 0.013714995
1051050 0.01372482
1051100 0.013734741
1051150 0.013742248
1051200 0.013749886
1051250 0.013754751
1051300 0.013759229
1051350 0.013764774
1051400 0.013767592
1051450 0.01376849
1051500 0.013768321
1051550 0.013767629
1051600 0.013766635
1051650 0.013766049
1051700 0.013766076
1051750 0.013765708
1051800 0.013765475
1051850 0.013761653
1051900 0.013756875
1051950 0.013753704
1052000 0.013749248
1052050 0.013746316
1052100 0.0137441
1052150 0.013743842
1052200 0.013745199
1052250 0.013746202
1052300 0.013749393
1052350 0.013753918
1052400 0.013759409
1052450 0.013767582
1052500 0.013779284
1052550 0.01379096
1052600 0.01380468
1052650 0.013817552
1052700 0.013830509
1052750 0.013848414
1052800 0.013867102
1052850 0.013884195
1052900 0.0139005
1052950 0.013914749
1053000 0.013925987
1053050 0.013937057
1053100 0.013948899
1053150 0.013964378
1053200 0.013980299
1053250 0.013994955
1053300 0.014008353
1053350 0.014020945
1053400 0.014031324
1053450 0.014040327
1053500 0.014048613
1053550 0.014058805
1053600 0.014072565
1053650 0.01408487
1053700 0.014098513
1053750 0.014112167
1053800 0.014125898
1053850 0.014139186
1053900 0.014150515
1053950 0.014164049
1054000 0.014176161
1054050 0.014188114
1054100 0.014200572
1054150 0.014212525
1054200 0.014224613
1054250 0.014236158
1054300 0.014245839
1054350 0.014254172
1054400 0.014260376
1054450 0.014267234
1054500 0.014274866
1054550 0.014284407
1054600 0.014293301
1054650 0.014299585
1054700 0.014303607
1054750 0.014305034
1054800 0.014308135
1054850 0.014312005
1054900 0.014316063
1054950 0.014316989
1055000 0.014314908
1055050 0.014309321
1055100 0.014304705
1055150 0.014298916
1055200 0.014292075
1055250 0.014283255
1055300 0.014274505
1055350 0.014265215
1055400 0.014258176
1055450 0.014252048
1055500 0.014247996
1055550 0.014241405
1055600 0.014234423
1055650 0.014228625
1055700 0.01422153
1055750 0.014217394
1055800 0.014214804
1055850 0.014213744
1055900 0.014210838
1055950 0.014208687
1056000 0.014205658
1056050 0.014203615
1056100 0.0142009
1056150 0.014196677
1056200 0.014190602
1056250 0.014182435
1056300 0.014173885
1056350 0.01416167
1056400 0.014150476
1056450 0.014141717
1056500 0.014136409
1056550 0.014133123
1056600 0.014132482
1056650 0.014134804
1056700 0.014135136
1056750 0.01413769
1056800 0.014141093
1056850 0.014146147
1056900 0.014149858
1056950 0.014153821
1057000 0.01415751
1057050 0.014160118
1057100 0.014163377
1057150 0.014168082
1057200 0.014172609
1057250 0.014177362
1057300 0.014182379
1057350 0.014185578
1057400 0.014188832
1057450 0.014193549
1057500 0.014199493
1057550 0.014206455
1057600 0.014216565
1057650 0.01422631
1057700 0.014235136
1057750 0.014243299
1057800 0.014250913
1057850 0.014256676
1057900 0.014262817
1057950 0.014266128
1058000 0.01426765
1058050 0.014268335
1058100 0.014270953
1058150 0.014275133
1058200 0.014281901
1058250 0.014288995
1058300 0.014296895
1058350 0.014306088
1058400 0.014318129
1058450 0.014332449
1058500 0.014348834
1058550 0.014363216
1058600 0.014378685
1058650 0.014392249
1058700 0.01440301
1058750 0.01441572
1058800 0.014429796
1058850 0.01444537
1058900 0.014461985
1058950 0.01448046
1059000 0.014496877
1059050 0.014514608
1059100 0.014531881
1059150 0.014550323
1059200 0.014571347
1059250 0.01459256
1059300 0.014613233
1059350 0.014633916
1059400 0.014657835
1059450 0.014680693
1059500 0.014704698
1059550 0.014728472
1059600 0.014751607
1059650 0.014772371
1059700 0.014788584
1059750 0.014801903
1059800 0.014812905
1059850 0.014823741
1059900 0.014833214
1059950 0.014840268
1060000 0.014847489
1060050 0.014855442
1060100 0.014864384
1060150 0.014874466
1060200 0.014886249
1060250 0.014894611
1060300 0.014898544
1060350 0.014900125
1060400 0.014899157
1060450 0.014895347
1060500 0.014895057
1060550 0.014892252
1060600 0.014887795
1060650 0.014881268
1060700 0.014871997
1060750 0.014863763
1060800 0.014854451
1060850 0.014846338
1060900 0.014841067
1060950 0.014833185
1061000 0.014831915
1061050 0.014830172
1061100 0.014829632
1061150 0.014831565
1061200 0.014833991
1061250 0.014837162
[truncated: 7,733,229 more chars]
