# Supplementary material for: Onset of criticality in hyper-auxetic polymer networks
Source: Nat Commun. 2022 Jan 26;13:527. doi: 10.1038/s41467-022-28026-z (PMC8791937; doi:10.1038/s41467-022-28026-z)
Supplement: Supplementary file 2 — Source Data [file 41467_2022_28026_MOESM2_ESM.zip › RAWdata/Fig4/Panel_a/P_-8.25x10e-5.txt]

50 0.0013888017
100 0.0013888763
150 0.0013889597
200 0.0013892393
250 0.0013897633
300 0.0013903599
350 0.0013911743
400 0.0013920414
450 0.0013929702
500 0.0013943343
550 0.0013957191
600 0.0013975599
650 0.0013993807
700 0.0014015377
750 0.0014035933
800 0.0014060273
850 0.0014083928
900 0.0014111464
950 0.0014136714
1000 0.0014160307
1050 0.0014180126
1100 0.0014199692
1150 0.0014217046
1200 0.001423556
1250 0.0014252985
1300 0.0014270855
1350 0.0014287489
1400 0.0014300089
1450 0.0014313575
1500 0.0014327856
1550 0.0014340728
1600 0.0014355527
1650 0.001437087
1700 0.0014385193
1750 0.0014397375
1800 0.001440848
1850 0.0014421269
1900 0.0014434132
1950 0.0014446059
2000 0.0014459302
2050 0.001447411
2100 0.0014488479
2150 0.0014502418
2200 0.001451525
2250 0.0014527697
2300 0.0014537979
2350 0.001454437
2400 0.0014549378
2450 0.0014553555
2500 0.0014557486
2550 0.0014563144
2600 0.0014569743
2650 0.0014576854
2700 0.0014584708
2750 0.0014593357
2800 0.0014602822
2850 0.0014614887
2900 0.0014624176
2950 0.0014629746
3000 0.0014634895
3050 0.0014640704
3100 0.0014646406
3150 0.0014652799
3200 0.0014657146
3250 0.0014657848
3300 0.0014656307
3350 0.0014655737
3400 0.001465505
3450 0.0014653136
3500 0.0014652807
3550 0.0014654201
3600 0.0014654863
3650 0.0014657121
3700 0.0014657498
3750 0.0014656221
3800 0.0014652393
3850 0.0014642785
3900 0.0014629705
3950 0.0014614424
4000 0.0014594666
4050 0.0014575596
4100 0.0014555878
4150 0.0014533936
4200 0.0014511926
4250 0.0014489777
4300 0.0014466711
4350 0.0014443789
4400 0.0014421797
4450 0.0014397575
4500 0.0014377277
4550 0.0014361663
4600 0.0014345989
4650 0.0014332887
4700 0.0014321723
4750 0.0014312095
4800 0.0014303711
4850 0.0014293526
4900 0.0014283938
4950 0.0014274442
5000 0.0014266512
5050 0.0014258632
5100 0.0014252974
5150 0.0014248428
5200 0.0014244131
5250 0.0014239325
5300 0.0014236304
5350 0.001423131
5400 0.0014229502
5450 0.0014228675
5500 0.001422975
5550 0.0014229028
5600 0.0014227562
5650 0.0014226405
5700 0.0014224386
5750 0.0014220079
5800 0.0014214886
5850 0.0014209587
5900 0.0014203527
5950 0.0014197973
6000 0.001419331
6050 0.001418909
6100 0.0014185787
6150 0.0014180411
6200 0.0014175222
6250 0.0014170649
6300 0.0014167175
6350 0.0014164235
6400 0.0014165883
6450 0.0014167856
6500 0.001416988
6550 0.0014171662
6600 0.0014172531
6650 0.0014175035
6700 0.0014174218
6750 0.0014172605
6800 0.0014171005
6850 0.0014170517
6900 0.0014168663
6950 0.0014166616
7000 0.0014163853
7050 0.0014160636
7100 0.0014157442
7150 0.0014154337
7200 0.0014150045
7250 0.0014143196
7300 0.0014136883
7350 0.0014130958
7400 0.0014123227
7450 0.001411511
7500 0.001410745
7550 0.0014099006
7600 0.0014092217
7650 0.0014085569
7700 0.0014079778
7750 0.0014073176
7800 0.0014066992
7850 0.0014060586
7900 0.0014053347
7950 0.0014043607
8000 0.0014035011
8050 0.0014025572
8100 0.0014016403
8150 0.0014006393
8200 0.0013993546
8250 0.00139801
8300 0.0013963772
8350 0.0013949078
8400 0.001393564
8450 0.0013921125
8500 0.0013909199
8550 0.0013898737
8600 0.0013888375
8650 0.0013878662
8700 0.0013866524
8750 0.0013852893
8800 0.0013838959
8850 0.0013825916
8900 0.001381479
8950 0.0013805144
9000 0.0013796956
9050 0.0013790768
9100 0.0013785516
9150 0.0013780951
9200 0.0013777022
9250 0.0013772341
9300 0.0013766132
9350 0.0013760339
9400 0.0013752764
9450 0.0013745776
9500 0.0013740248
9550 0.0013738995
9600 0.0013738548
9650 0.0013738572
9700 0.0013740164
9750 0.0013741589
9800 0.001374274
9850 0.0013743037
9900 0.0013742327
9950 0.0013743314
10000 0.0013744845
10050 0.0013748865
10100 0.0013749763
10150 0.001374979
10200 0.0013748896
10250 0.0013747117
10300 0.001374218
10350 0.0013738221
10400 0.0013735461
10450 0.0013732024
10500 0.0013729589
10550 0.0013724363
10600 0.0013719651
10650 0.0013717342
10700 0.0013715754
10750 0.0013713844
10800 0.0013712477
10850 0.0013710425
10900 0.0013707762
10950 0.0013704883
11000 0.0013699947
11050 0.0013695806
11100 0.0013691157
11150 0.001368772
11200 0.0013684972
11250 0.0013685222
11300 0.0013688297
11350 0.0013693993
11400 0.0013701132
11450 0.0013707802
11500 0.0013716982
11550 0.0013726434
11600 0.0013733322
11650 0.0013739263
11700 0.0013745735
11750 0.0013753329
11800 0.0013761268
11850 0.0013770115
11900 0.0013780696
11950 0.0013790957
12000 0.001380192
12050 0.0013815395
12100 0.0013826889
12150 0.0013838507
12200 0.0013850152
12250 0.0013859599
12300 0.0013870074
12350 0.0013881926
12400 0.0013891265
12450 0.0013901506
12500 0.0013912803
12550 0.0013922126
12600 0.0013935132
12650 0.0013946184
12700 0.001395848
12750 0.0013972915
12800 0.0013986398
12850 0.0013998895
12900 0.0014009105
12950 0.0014018418
13000 0.0014028134
13050 0.0014035378
13100 0.0014039951
13150 0.0014045116
13200 0.0014047712
13250 0.0014047353
13300 0.0014049227
13350 0.0014052068
13400 0.0014055262
13450 0.00140561
13500 0.0014059919
13550 0.0014060864
13600 0.0014061075
13650 0.0014062358
13700 0.0014063177
13750 0.0014063555
13800 0.0014063722
13850 0.0014066232
13900 0.0014065817
13950 0.0014067208
14000 0.0014071459
14050 0.0014073388
14100 0.0014072766
14150 0.0014071969
14200 0.0014067029
14250 0.0014061115
14300 0.0014053477
14350 0.0014045356
14400 0.0014038428
14450 0.0014029168
14500 0.0014023435
14550 0.0014015909
14600 0.0014008085
14650 0.0013998045
14700 0.0013987872
14750 0.0013979902
14800 0.0013973342
14850 0.0013967145
14900 0.0013959185
14950 0.0013951572
15000 0.0013943533
15050 0.0013934515
15100 0.0013922883
15150 0.001390698
15200 0.0013889156
15250 0.0013869502
15300 0.0013849127
15350 0.001382864
15400 0.0013806229
15450 0.0013783642
15500 0.0013760996
15550 0.0013740004
15600 0.0013721902
15650 0.0013704971
15700 0.0013690804
15750 0.0013675843
15800 0.0013664127
15850 0.0013652714
15900 0.0013644202
15950 0.0013636094
16000 0.0013625455
16050 0.0013614257
16100 0.0013604232
16150 0.0013593945
16200 0.0013584561
16250 0.0013576715
16300 0.0013570337
16350 0.001355965
16400 0.0013549455
16450 0.0013537199
16500 0.0013526669
16550 0.0013515631
16600 0.0013505329
16650 0.0013494067
16700 0.0013480922
16750 0.0013469054
16800 0.0013459732
16850 0.001345505
16900 0.0013452225
16950 0.0013447102
17000 0.0013442713
17050 0.0013435909
17100 0.0013428167
17150 0.0013421467
17200 0.0013414712
17250 0.0013410336
17300 0.001340761
17350 0.0013405319
17400 0.0013402912
17450 0.0013398709
17500 0.0013394835
17550 0.0013393336
17600 0.0013391449
17650 0.0013390534
17700 0.0013389423
17750 0.0013388627
17800 0.0013390793
17850 0.0013394033
17900 0.0013395535
17950 0.0013396032
18000 0.0013394931
18050 0.0013392845
18100 0.0013391767
18150 0.0013387774
18200 0.001338484
18250 0.0013385113
18300 0.0013383136
18350 0.001338132
18400 0.0013377244
18450 0.001337298
18500 0.0013372085
18550 0.0013373789
18600 0.0013373585
18650 0.0013372894
18700 0.0013370769
18750 0.0013371661
18800 0.0013371018
18850 0.0013369922
18900 0.0013365335
18950 0.0013361786
19000 0.001335934
19050 0.0013355641
19100 0.0013350182
19150 0.0013341657
19200 0.0013331963
19250 0.0013321552
19300 0.0013312243
19350 0.0013302235
19400 0.0013292913
19450 0.0013281247
19500 0.0013273168
19550 0.0013265689
19600 0.0013259752
19650 0.0013253847
19700 0.0013246028
19750 0.001323737
19800 0.0013226256
19850 0.0013216002
19900 0.0013207668
19950 0.0013200734
20000 0.001319472
20050 0.0013189934
20100 0.0013183161
20150 0.0013176341
20200 0.0013169439
20250 0.001316112
20300 0.0013151272
20350 0.0013138312
20400 0.0013128167
20450 0.0013119271
20500 0.0013112629
20550 0.0013107281
20600 0.0013101937
20650 0.0013100526
20700 0.0013099406
20750 0.001309625
20800 0.0013091059
20850 0.0013086216
20900 0.0013083686
20950 0.0013080707
21000 0.0013078558
21050 0.0013077562
21100 0.001307711
21150 0.0013077491
21200 0.0013078786
21250 0.0013078488
21300 0.0013079483
21350 0.0013082194
21400 0.0013085547
21450 0.0013086437
21500 0.0013087474
21550 0.0013089544
21600 0.0013092356
21650 0.0013096818
21700 0.0013102189
21750 0.0013107863
21800 0.0013112403
21850 0.0013114598
21900 0.0013117225
21950 0.0013117012
22000 0.001311764
22050 0.0013119634
22100 0.0013121157
22150 0.0013123312
22200 0.0013127828
22250 0.0013131509
22300 0.001313392
22350 0.0013137126
22400 0.0013140592
22450 0.0013147175
22500 0.0013152389
22550 0.0013157453
22600 0.0013161363
22650 0.0013165788
22700 0.0013171503
22750 0.0013176112
22800 0.0013177606
22850 0.0013179851
22900 0.001318029
22950 0.0013179504
23000 0.0013177696
23050 0.0013177534
23100 0.0013177158
23150 0.0013177245
23200 0.0013178952
23250 0.0013181837
23300 0.0013184626
23350 0.0013187229
23400 0.0013189735
23450 0.0013192209
23500 0.0013196402
23550 0.0013198922
23600 0.0013202152
23650 0.0013204114
23700 0.0013203101
23750 0.0013203591
23800 0.0013200952
23850 0.001320117
23900 0.0013200626
23950 0.0013203153
24000 0.001320839
24050 0.0013214749
24100 0.001322411
24150 0.0013233594
24200 0.00132417
24250 0.0013249359
24300 0.0013257875
24350 0.0013265617
24400 0.0013274741
24450 0.0013283836
24500 0.0013293456
24550 0.0013303527
24600 0.001331197
24650 0.0013320324
24700 0.0013329863
24750 0.0013337599
24800 0.0013343495
24850 0.0013349983
24900 0.0013356418
24950 0.0013363261
25000 0.0013367794
25050 0.0013372154
25100 0.001337767
25150 0.0013381375
25200 0.0013384492
25250 0.0013383973
25300 0.0013379536
25350 0.001337488
25400 0.0013370522
25450 0.0013365243
25500 0.001336077
25550 0.0013356893
25600 0.0013354839
25650 0.0013354471
25700 0.0013356513
25750 0.0013357267
25800 0.0013358089
25850 0.0013358928
25900 0.0013361962
25950 0.0013364826
26000 0.0013369305
26050 0.0013375221
26100 0.0013381119
26150 0.0013386403
26200 0.0013391746
26250 0.001339568
26300 0.0013397564
26350 0.0013399916
26400 0.001340765
26450 0.0013417059
26500 0.0013424036
26550 0.001343134
26600 0.0013436514
26650 0.0013440647
26700 0.0013444664
26750 0.0013446641
26800 0.0013447984
26850 0.0013449883
26900 0.0013453298
26950 0.0013455833
27000 0.0013458561
27050 0.0013459993
27100 0.0013460499
27150 0.0013457582
27200 0.0013456701
27250 0.0013455627
27300 0.0013452779
27350 0.0013448579
27400 0.0013447409
27450 0.001344583
27500 0.0013444092
27550 0.0013442828
27600 0.0013441253
27650 0.0013441723
27700 0.0013444551
27750 0.0013445877
27800 0.0013447993
27850 0.001345094
27900 0.001345051
27950 0.0013451579
28000 0.0013452844
28050 0.001345314
28100 0.0013451618
28150 0.0013448152
28200 0.0013445197
28250 0.0013440218
28300 0.0013434901
28350 0.0013432605
28400 0.0013429616
28450 0.0013426213
28500 0.0013421203
28550 0.0013414182
28600 0.0013403165
28650 0.0013392369
28700 0.0013382504
28750 0.0013373225
28800 0.0013364427
28850 0.0013354867
28900 0.0013343622
28950 0.001333135
29000 0.0013316749
29050 0.0013303168
29100 0.0013290614
29150 0.0013280234
29200 0.0013271517
29250 0.0013265579
29300 0.0013258791
29350 0.0013253023
29400 0.001324514
29450 0.0013236448
29500 0.0013228583
29550 0.001322266
29600 0.0013214836
29650 0.0013211546
29700 0.0013206653
29750 0.0013203508
29800 0.0013200238
29850 0.0013197561
29900 0.0013196733
29950 0.0013194837
30000 0.0013191966
30050 0.001318823
30100 0.0013188795
30150 0.0013188979
30200 0.0013191051
30250 0.0013193054
30300 0.001319227
30350 0.0013192216
30400 0.0013191792
30450 0.001319093
30500 0.0013189696
30550 0.0013186838
30600 0.0013186798
30650 0.0013187955
30700 0.0013191703
30750 0.0013196271
30800 0.0013198497
30850 0.0013201408
30900 0.0013203979
30950 0.0013206414
31000 0.0013208229
31050 0.0013211911
31100 0.0013215618
31150 0.0013219166
31200 0.0013224834
31250 0.0013230672
31300 0.0013235994
31350 0.0013244096
31400 0.0013252256
31450 0.0013261145
31500 0.0013269624
31550 0.0013279247
31600 0.0013289023
31650 0.0013298593
31700 0.0013309699
31750 0.0013321086
31800 0.0013331467
31850 0.001334455
31900 0.0013357991
31950 0.0013371521
32000 0.0013385795
32050 0.0013398653
32100 0.0013410124
32150 0.0013421092
32200 0.0013429304
32250 0.0013437601
32300 0.0013445249
32350 0.0013451877
32400 0.0013459741
32450 0.0013469764
32500 0.0013479555
32550 0.0013489709
32600 0.0013498129
32650 0.001350375
32700 0.0013506936
32750 0.0013510209
32800 0.001351203
32850 0.0013511926
32900 0.0013511509
32950 0.0013510541
33000 0.001350988
33050 0.0013506604
33100 0.0013506535
33150 0.0013505247
33200 0.0013505403
33250 0.0013505796
33300 0.0013505537
33350 0.0013504558
33400 0.0013504205
33450 0.0013501875
33500 0.001349879
33550 0.0013495715
33600 0.0013492018
33650 0.0013486237
33700 0.0013478305
33750 0.0013467261
33800 0.0013451468
33850 0.0013436396
33900 0.0013419127
33950 0.0013398947
34000 0.0013378119
34050 0.0013357083
34100 0.0013336961
34150 0.0013315428
34200 0.0013294149
34250 0.0013274139
34300 0.0013259588
34350 0.0013250673
34400 0.0013243794
34450 0.0013239536
34500 0.0013235232
34550 0.001323187
34600 0.0013226628
34650 0.0013222245
34700 0.0013213862
34750 0.0013204654
34800 0.0013198593
34850 0.001319134
34900 0.0013185964
34950 0.0013181116
35000 0.0013176594
35050 0.0013170616
35100 0.0013166258
35150 0.0013163628
35200 0.00131622
35250 0.0013162661
35300 0.0013163584
35350 0.0013168512
35400 0.0013176234
35450 0.0013184875
35500 0.0013193584
35550 0.0013199365
35600 0.0013203412
35650 0.0013206701
35700 0.0013205661
35750 0.0013205161
35800 0.0013202493
35850 0.0013200501
35900 0.001319623
35950 0.0013191622
36000 0.0013190036
36050 0.0013190649
36100 0.001319304
36150 0.0013196578
36200 0.0013200948
36250 0.0013204077
36300 0.0013208205
36350 0.0013209689
36400 0.0013212932
36450 0.0013215711
36500 0.0013217213
36550 0.0013219853
36600 0.0013222389
36650 0.0013224532
36700 0.001322494
36750 0.001322445
36800 0.001322405
36850 0.0013224457
36900 0.001322338
36950 0.0013222899
37000 0.0013223557
37050 0.0013222403
37100 0.0013223054
37150 0.0013221801
37200 0.0013220908
37250 0.0013219723
37300 0.0013218402
37350 0.0013215654
37400 0.0013212407
37450 0.0013206362
37500 0.0013197625
37550 0.0013188616
37600 0.0013177659
37650 0.0013166572
37700 0.0013155165
37750 0.001314438
37800 0.0013134437
37850 0.0013123632
37900 0.0013114865
37950 0.0013105843
38000 0.0013099176
38050 0.0013091123
38100 0.0013083637
38150 0.001307506
38200 0.0013064241
38250 0.0013052818
38300 0.0013039551
38350 0.0013025193
38400 0.0013011073
38450 0.0012993174
38500 0.0012973175
38550 0.0012952021
38600 0.0012929791
38650 0.0012906083
38700 0.0012884201
38750 0.0012866018
38800 0.0012851062
38850 0.0012837997
38900 0.001282698
38950 0.0012818097
39000 0.0012811177
39050 0.0012803779
39100 0.001279747
39150 0.0012788996
39200 0.0012782741
39250 0.0012776239
39300 0.0012770012
39350 0.0012765462
39400 0.0012762626
39450 0.0012759648
39500 0.0012753966
39550 0.0012748375
39600 0.0012743301
39650 0.0012736313
39700 0.0012731374
39750 0.0012726908
39800 0.0012721372
39850 0.0012714987
39900 0.0012707639
39950 0.0012699559
40000 0.0012693121
40050 0.0012688998
40100 0.0012684727
40150 0.001268149
40200 0.0012677261
40250 0.001267239
40300 0.0012669814
40350 0.0012668215
40400 0.0012667433
40450 0.0012668602
40500 0.0012670984
40550 0.0012673953
40600 0.0012675229
40650 0.0012675417
40700 0.0012675286
40750 0.0012677613
40800 0.0012680277
40850 0.0012682228
40900 0.001268485
40950 0.0012688387
41000 0.001269369
41050 0.0012699444
41100 0.0012704488
41150 0.0012708198
41200 0.0012711457
41250 0.0012716612
41300 0.0012725286
41350 0.0012735984
41400 0.0012746321
41450 0.0012757804
41500 0.0012766459
41550 0.001277495
41600 0.0012785364
41650 0.0012796313
41700 0.0012809308
41750 0.0012824117
41800 0.0012840763
41850 0.0012858326
41900 0.001287425
41950 0.0012890979
42000 0.0012906867
42050 0.0012921389
42100 0.0012935314
42150 0.0012948197
42200 0.0012961565
42250 0.001297307
42300 0.0012982713
42350 0.0012989941
42400 0.0012996467
42450 0.0013003516
42500 0.0013010272
42550 0.0013012387
42600 0.0013012969
42650 0.0013012659
42700 0.0013011799
42750 0.0013011783
42800 0.0013011675
42850 0.0013011656
42900 0.0013009689
42950 0.0013006736
43000 0.0013004027
43050 0.0012997921
43100 0.0012990757
43150 0.0012980812
43200 0.0012969568
43250 0.0012958498
43300 0.0012947225
43350 0.0012935668
43400 0.0012924284
43450 0.0012914155
43500 0.0012902311
43550 0.0012891311
43600 0.0012882799
43650 0.0012871603
43700 0.0012860166
43750 0.0012850529
43800 0.0012839827
43850 0.0012829463
43900 0.0012818382
43950 0.0012808316
44000 0.0012798737
44050 0.001278934
44100 0.001278035
44150 0.0012771445
44200 0.0012762435
44250 0.0012755129
44300 0.0012747488
44350 0.0012742685
44400 0.0012740634
44450 0.0012740301
44500 0.0012738549
44550 0.0012735999
44600 0.0012730769
44650 0.0012724186
44700 0.0012717426
44750 0.0012710084
44800 0.001270244
44850 0.001269586
44900 0.0012689004
44950 0.0012683
45000 0.0012676308
45050 0.0012670594
45100 0.0012662181
45150 0.0012654538
45200 0.0012646422
45250 0.0012640228
45300 0.0012632308
45350 0.0012623197
45400 0.0012612796
45450 0.0012602723
45500 0.0012593531
45550 0.0012584961
45600 0.0012575411
45650 0.0012567343
45700 0.00125599
45750 0.0012554768
45800 0.0012550545
45850 0.0012547024
45900 0.0012544096
45950 0.001253936
46000 0.0012534287
46050 0.0012530376
46100 0.0012524764
46150 0.0012520715
46200 0.001251677
46250 0.0012514803
46300 0.0012511765
46350 0.0012510058
46400 0.001250746
46450 0.0012503974
46500 0.0012502081
46550 0.0012500237
46600 0.0012498968
46650 0.0012497107
46700 0.001249826
46750 0.0012498852
46800 0.0012501267
46850 0.0012504161
46900 0.0012505934
46950 0.001250711
47000 0.0012510663
47050 0.0012514178
47100 0.001251742
47150 0.001252062
47200 0.0012522711
47250 0.0012524321
47300 0.0012525386
47350 0.0012530205
47400 0.0012535286
47450 0.0012539529
47500 0.0012543059
47550 0.0012546279
47600 0.0012548902
47650 0.0012552103
47700 0.0012553657
47750 0.0012555662
47800 0.0012559972
47850 0.0012565332
47900 0.0012571974
47950 0.0012578074
48000 0.0012584074
48050 0.0012592535
48100 0.0012602158
48150 0.0012611558
48200 0.0012621324
48250 0.0012632246
48300 0.0012644742
48350 0.0012655278
48400 0.0012663171
48450 0.0012670742
48500 0.0012678541
48550 0.001268407
48600 0.0012687952
48650 0.0012690386
48700 0.0012691462
48750 0.0012691815
48800 0.0012693594
48850 0.001269453
48900 0.0012695456
48950 0.0012695597
49000 0.0012694452
49050 0.0012689524
49100 0.0012685051
49150 0.0012679095
49200 0.0012673
49250 0.0012664524
49300 0.0012655006
49350 0.0012645353
49400 0.0012634393
49450 0.0012622872
49500 0.0012613504
49550 0.0012607653
49600 0.0012600433
49650 0.0012594335
49700 0.0012589322
49750 0.0012583528
49800 0.0012577276
49850 0.0012569067
49900 0.0012560097
49950 0.0012550731
50000 0.001254093
50050 0.0012531612
50100 0.0012521118
50150 0.0012510104
50200 0.0012497803
50250 0.0012483594
50300 0.0012470509
50350 0.0012456735
50400 0.0012441512
50450 0.0012427114
50500 0.0012411608
50550 0.0012396093
50600 0.0012379548
50650 0.0012364013
50700 0.0012349226
50750 0.0012332508
50800 0.0012316491
50850 0.0012302531
50900 0.0012291754
50950 0.0012280133
51000 0.0012268937
51050 0.0012258309
51100 0.0012247371
51150 0.0012236212
51200 0.0012226308
51250 0.0012216628
51300 0.0012205524
51350 0.0012197258
51400 0.0012190002
51450 0.0012182452
51500 0.0012177582
51550 0.0012173182
51600 0.0012167586
51650 0.0012162362
51700 0.0012157364
51750 0.0012152695
51800 0.0012149012
51850 0.0012145795
51900 0.0012142493
51950 0.0012138867
52000 0.0012136794
52050 0.0012135006
52100 0.0012132901
52150 0.001213279
52200 0.001213267
52250 0.0012132001
52300 0.0012133839
52350 0.0012136259
52400 0.0012139812
52450 0.0012145623
52500 0.0012151406
52550 0.0012159513
52600 0.0012170501
52650 0.0012180646
52700 0.0012191253
52750 0.0012201431
52800 0.0012211591
52850 0.0012221381
52900 0.0012230137
52950 0.0012238181
53000 0.0012247153
53050 0.0012254812
53100 0.0012262924
53150 0.0012271967
53200 0.0012279793
53250 0.0012288224
53300 0.0012294796
53350 0.0012301486
53400 0.0012307065
53450 0.0012312498
53500 0.0012317054
53550 0.0012322749
53600 0.0012328849
53650 0.001233622
53700 0.0012345575
53750 0.0012356161
53800 0.0012365512
53850 0.0012374882
53900 0.0012382658
53950 0.0012391076
54000 0.001239937
54050 0.0012407984
54100 0.0012415749
54150 0.0012423295
54200 0.0012432401
54250 0.0012439136
54300 0.0012445297
54350 0.0012451488
54400 0.0012455994
54450 0.0012461592
54500 0.0012466698
54550 0.0012470803
54600 0.0012475751
54650 0.0012480944
54700 0.0012485608
54750 0.0012490181
54800 0.0012492951
54850 0.0012496338
54900 0.0012498144
54950 0.0012500243
55000 0.0012503623
55050 0.0012507208
55100 0.0012509857
55150 0.0012512686
55200 0.0012512351
55250 0.0012513108
55300 0.0012513116
55350 0.0012514401
55400 0.0012515767
55450 0.001251826
55500 0.001252195
55550 0.0012527973
55600 0.0012532191
55650 0.0012536459
55700 0.0012538463
55750 0.0012538857
55800 0.001254014
55850 0.0012542481
55900 0.0012543067
55950 0.0012545537
56000 0.0012546545
56050 0.0012547323
56100 0.001255021
56150 0.0012553038
56200 0.0012556277
56250 0.0012559465
56300 0.0012561127
56350 0.0012564223
56400 0.0012567508
56450 0.0012571104
56500 0.0012574151
56550 0.0012578336
56600 0.0012581759
56650 0.0012583622
56700 0.001258679
56750 0.0012590004
56800 0.0012593593
56850 0.0012596642
56900 0.0012596999
56950 0.0012598723
57000 0.0012597525
57050 0.0012596034
57100 0.0012594187
57150 0.0012592594
57200 0.0012590231
57250 0.00125858
57300 0.0012579952
57350 0.0012575513
57400 0.0012569059
57450 0.0012561245
57500 0.0012554607
57550 0.001254834
57600 0.0012544705
57650 0.0012540417
57700 0.0012539873
57750 0.0012537127
57800 0.0012535437
57850 0.0012532743
57900 0.0012530665
57950 0.0012529431
58000 0.0012527244
58050 0.0012527018
58100 0.001252615
58150 0.0012527107
58200 0.0012528103
58250 0.0012531564
58300 0.0012531747
58350 0.0012533812
58400 0.0012534674
58450 0.0012535765
58500 0.0012537187
58550 0.0012537174
58600 0.0012535813
58650 0.0012534528
58700 0.0012533508
58750 0.0012537623
58800 0.001254184
58850 0.0012546774
58900 0.0012552534
58950 0.0012557374
59000 0.0012563543
59050 0.0012568408
59100 0.0012574158
59150 0.0012578864
59200 0.001258409
59250 0.0012590307
59300 0.0012595854
59350 0.0012600518
59400 0.0012604413
59450 0.0012605753
59500 0.0012607038
59550 0.0012609681
59600 0.0012612632
59650 0.0012618767
59700 0.0012625893
59750 0.0012634869
59800 0.0012640795
59850 0.0012643267
59900 0.0012645331
59950 0.0012646716
60000 0.0012648158
60050 0.0012649419
60100 0.0012655131
60150 0.0012662646
60200 0.0012672809
60250 0.0012685587
60300 0.0012698797
60350 0.0012710551
60400 0.0012721265
60450 0.0012730446
60500 0.0012739375
60550 0.0012748606
60600 0.0012755777
60650 0.0012762308
60700 0.0012768134
60750 0.0012772749
60800 0.0012777011
60850 0.0012783189
60900 0.001278912
60950 0.0012795139
61000 0.0012802689
61050 0.0012808596
61100 0.0012813401
61150 0.0012817066
61200 0.0012818681
61250 0.0012818923
61300 0.001282095
61350 0.001282099
61400 0.0012821852
61450 0.0012819531
61500 0.0012817191
61550 0.0012814887
61600 0.0012811668
61650 0.0012809091
61700 0.0012807546
61750 0.0012806407
61800 0.0012803814
61850 0.0012803166
61900 0.0012800471
61950 0.0012796762
62000 0.0012793714
62050 0.0012789788
62100 0.0012786239
62150 0.0012780982
62200 0.0012773839
62250 0.0012768847
62300 0.0012761961
62350 0.0012756008
62400 0.0012749842
62450 0.0012741559
62500 0.0012732886
62550 0.0012723631
62600 0.0012715422
62650 0.0012707838
62700 0.0012702793
62750 0.001269909
62800 0.0012695563
62850 0.0012692611
62900 0.0012688747
62950 0.0012686581
63000 0.0012683337
63050 0.0012680479
63100 0.0012675766
63150 0.0012673134
63200 0.0012668313
63250 0.0012666001
63300 0.0012664526
63350 0.0012663279
63400 0.0012661305
63450 0.0012655436
63500 0.0012647473
63550 0.0012638921
63600 0.0012627711
63650 0.0012619116
63700 0.0012607941
63750 0.0012601114
63800 0.0012593871
63850 0.0012590389
63900 0.0012586789
63950 0.0012582879
64000 0.0012578284
64050 0.0012573329
64100 0.001256681
64150 0.0012559518
64200 0.0012551736
64250 0.0012543449
64300 0.001253511
64350 0.0012528298
64400 0.0012522224
64450 0.0012516633
64500 0.0012509353
64550 0.0012504208
64600 0.0012497291
64650 0.0012488858
64700 0.0012479775
64750 0.001246807
64800 0.0012455313
64850 0.0012443141
64900 0.0012432191
64950 0.0012421887
65000 0.0012411846
65050 0.0012403771
65100 0.0012397283
65150 0.0012388497
65200 0.0012379933
65250 0.001237326
65300 0.0012368106
65350 0.001236173
65400 0.001235404
65450 0.0012345746
65500 0.0012340021
65550 0.0012334347
65600 0.0012328722
65650 0.001232232
65700 0.0012315981
65750 0.0012311943
65800 0.0012308249
65850 0.0012305643
65900 0.0012303365
65950 0.0012299803
66000 0.0012296821
66050 0.0012292853
66100 0.0012289506
66150 0.0012286454
66200 0.001228259
66250 0.0012280275
66300 0.0012277587
66350 0.00122759
66400 0.0012276415
66450 0.001227548
66500 0.0012274584
66550 0.0012275116
66600 0.0012275501
66650 0.0012275698
66700 0.0012275733
66750 0.0012273881
66800 0.001227148
66850 0.0012267266
66900 0.0012263506
66950 0.0012262
67000 0.0012264235
67050 0.0012265785
67100 0.0012267646
67150 0.0012269609
67200 0.0012268561
67250 0.001226641
67300 0.0012264626
67350 0.0012262472
67400 0.0012257645
67450 0.0012251447
67500 0.0012243921
67550 0.001223586
67600 0.0012227078
67650 0.0012219424
67700 0.0012211211
67750 0.0012203153
67800 0.0012194678
67850 0.0012185925
67900 0.0012179188
67950 0.001217459
68000 0.0012170612
68050 0.0012167368
68100 0.0012162923
68150 0.0012157163
68200 0.0012148471
68250 0.0012141276
68300 0.001213512
68350 0.001213056
68400 0.0012127583
68450 0.0012126201
68500 0.0012126148
68550 0.0012128109
68600 0.0012130498
68650 0.0012135751
68700 0.0012141012
68750 0.0012147364
68800 0.0012153339
68850 0.0012161334
68900 0.0012170935
68950 0.0012181431
69000 0.001219069
69050 0.0012201026
69100 0.0012211464
69150 0.0012219117
69200 0.0012226086
69250 0.0012233451
69300 0.0012241556
69350 0.0012252997
69400 0.0012265756
69450 0.0012278439
69500 0.0012289854
69550 0.0012303055
69600 0.001231686
69650 0.0012330753
69700 0.0012346456
69750 0.0012360318
69800 0.0012374429
69850 0.0012390421
69900 0.0012405362
69950 0.0012421184
70000 0.0012437482
70050 0.0012452171
70100 0.0012465125
70150 0.0012478447
70200 0.001249103
70250 0.001250357
70300 0.0012516451
70350 0.0012531869
70400 0.0012548324
70450 0.001256255
70500 0.0012575773
70550 0.0012586989
70600 0.0012595442
70650 0.0012601825
70700 0.0012607742
70750 0.00126147
70800 0.001262201
70850 0.0012629352
70900 0.0012636342
70950 0.0012639651
71000 0.0012642952
71050 0.0012646073
71100 0.0012650336
71150 0.0012655613
71200 0.001266167
71250 0.0012667604
71300 0.0012673261
71350 0.0012678283
71400 0.0012682938
71450 0.0012686644
71500 0.0012690251
71550 0.001269508
71600 0.00127024
71650 0.0012708302
71700 0.0012714622
71750 0.0012721839
71800 0.0012732356
71850 0.0012744028
71900 0.0012754685
71950 0.0012764457
72000 0.0012775101
72050 0.0012786272
72100 0.0012798471
72150 0.0012810716
72200 0.0012823034
72250 0.0012834567
72300 0.001284278
72350 0.0012849824
72400 0.0012853066
72450 0.0012854032
72500 0.0012855118
72550 0.0012856445
72600 0.0012857528
72650 0.0012860365
72700 0.0012861577
72750 0.0012862029
72800 0.0012860744
72850 0.0012859425
72900 0.0012860275
72950 0.0012861223
73000 0.0012863268
73050 0.0012867134
73100 0.0012870584
73150 0.0012873942
73200 0.0012877522
73250 0.0012877952
73300 0.0012877202
73350 0.0012875467
73400 0.0012874044
73450 0.001287289
73500 0.0012873409
73550 0.0012874748
73600 0.001287542
73650 0.0012879108
73700 0.0012881938
73750 0.0012882363
73800 0.0012882967
73850 0.0012881464
73900 0.0012878259
73950 0.0012873801
74000 0.0012869593
74050 0.0012865696
74100 0.0012860813
74150 0.001285139
74200 0.001284188
74250 0.0012830798
74300 0.0012820235
74350 0.0012809387
74400 0.0012800691
74450 0.001279245
74500 0.0012782723
74550 0.0012775419
74600 0.0012770036
74650 0.0012765561
74700 0.0012760882
74750 0.0012757474
74800 0.0012753249
74850 0.0012749906
74900 0.0012748887
74950 0.0012747273
75000 0.0012746522
75050 0.0012744138
75100 0.0012743386
75150 0.0012740043
75200 0.0012737981
75250 0.0012737664
75300 0.0012736386
75350 0.001273833
75400 0.0012740188
75450 0.0012743661
75500 0.0012746455
75550 0.0012746015
75600 0.0012748102
75650 0.001274972
75700 0.0012750892
75750 0.0012753994
75800 0.0012758584
75850 0.001276341
75900 0.0012769549
75950 0.001277537
76000 0.0012783971
76050 0.0012791764
76100 0.0012798357
76150 0.0012803014
76200 0.0012806514
76250 0.001280917
76300 0.0012813319
76350 0.0012818402
76400 0.001282465
76450 0.0012829406
76500 0.0012832573
76550 0.0012834006
76600 0.0012836975
76650 0.0012840895
76700 0.0012844282
76750 0.0012846906
76800 0.0012849015
76850 0.0012850792
76900 0.0012854121
76950 0.0012856158
77000 0.0012858395
77050 0.0012861756
77100 0.0012863947
77150 0.0012865305
77200 0.0012867312
77250 0.0012867773
77300 0.001286739
77350 0.0012866088
77400 0.0012866348
77450 0.0012866453
77500 0.0012865578
77550 0.0012868762
77600 0.0012873168
77650 0.001287862
77700 0.0012884483
77750 0.00128889
77800 0.0012894093
77850 0.00128985
77900 0.0012905625
77950 0.001291306
78000 0.0012923425
78050 0.0012934722
78100 0.001294881
78150 0.0012964187
78200 0.0012980144
78250 0.001299625
78300 0.0013011914
78350 0.0013027985
78400 0.0013042326
78450 0.0013056608
78500 0.0013069806
78550 0.001308446
78600 0.0013100374
78650 0.0013116196
78700 0.001313221
78750 0.0013149604
78800 0.0013164351
78850 0.0013177418
78900 0.0013188172
78950 0.0013200009
79000 0.0013210057
79050 0.0013217742
79100 0.0013225164
79150 0.0013233552
79200 0.0013240354
79250 0.0013245233
79300 0.0013248932
79350 0.0013253816
79400 0.0013260008
79450 0.0013268903
79500 0.0013278326
79550 0.0013288906
79600 0.0013299478
79650 0.0013308229
79700 0.0013314941
79750 0.0013322926
79800 0.0013332203
79850 0.0013342636
79900 0.0013351847
79950 0.0013357649
80000 0.00133616
80050 0.0013363122
80100 0.0013366896
80150 0.0013371612
80200 0.001337649
80250 0.0013380505
80300 0.001338252
80350 0.0013386433
80400 0.0013388996
80450 0.0013392865
80500 0.0013397092
80550 0.0013400269
80600 0.0013401503
80650 0.001340479
80700 0.001340609
80750 0.0013405204
80800 0.0013402546
80850 0.0013398899
80900 0.0013397428
80950 0.0013396405
81000 0.0013397716
81050 0.0013395635
81100 0.001339495
81150 0.0013392981
81200 0.0013390922
81250 0.0013389943
81300 0.0013389509
81350 0.0013389577
81400 0.0013389603
81450 0.0013387471
81500 0.0013387052
81550 0.0013385803
81600 0.0013383137
81650 0.0013380517
81700 0.0013376647
81750 0.0013372185
81800 0.0013364513
81850 0.0013357517
81900 0.0013349937
81950 0.0013340869
82000 0.0013330781
82050 0.0013320275
82100 0.0013309925
82150 0.0013300867
82200 0.0013292521
82250 0.0013284793
82300 0.0013276342
82350 0.0013268262
82400 0.0013261938
82450 0.0013256591
82500 0.0013251187
82550 0.0013244875
82600 0.0013236923
82650 0.0013228759
82700 0.0013221528
82750 0.0013216255
82800 0.0013213844
82850 0.001321139
82900 0.0013210104
82950 0.0013207411
83000 0.0013205098
83050 0.0013202338
83100 0.0013201424
83150 0.001320091
83200 0.0013197853
83250 0.0013193177
83300 0.0013185359
83350 0.0013176652
83400 0.0013168173
83450 0.0013161083
83500 0.0013155143
83550 0.0013149601
83600 0.0013141796
83650 0.0013133876
83700 0.0013125459
83750 0.0013118786
83800 0.0013112887
83850 0.001310763
83900 0.0013102361
83950 0.0013097939
84000 0.0013096536
84050 0.0013097817
84100 0.0013097145
84150 0.0013098326
84200 0.0013100949
84250 0.0013107354
84300 0.0013114697
84350 0.0013123223
84400 0.0013130465
84450 0.0013138453
84500 0.0013145973
84550 0.0013151994
84600 0.00131562
84650 0.001316043
84700 0.0013163308
84750 0.0013164956
84800 0.0013165726
84850 0.0013166891
84900 0.001316821
84950 0.0013168342
85000 0.0013169922
85050 0.0013168279
85100 0.0013166107
85150 0.0013163347
85200 0.0013160902
85250 0.001316434
85300 0.001316977
85350 0.001317546
85400 0.0013182778
85450 0.0013188627
85500 0.0013195701
85550 0.0013204606
85600 0.0013213819
85650 0.0013221185
85700 0.0013229062
85750 0.0013237339
85800 0.0013245571
85850 0.0013252063
85900 0.0013258903
85950 0.0013266556
86000 0.0013275245
86050 0.0013280726
86100 0.0013287342
86150 0.0013293774
86200 0.0013300593
86250 0.0013304784
86300 0.001331208
86350 0.0013321371
86400 0.0013329479
86450 0.00133372
86500 0.001334221
86550 0.0013343523
86600 0.0013342446
86650 0.0013340992
86700 0.0013341272
86750 0.0013342272
86800 0.0013343996
86850 0.0013346743
86900 0.0013350215
86950 0.0013355605
87000 0.0013363128
87050 0.0013370243
87100 0.0013373819
87150 0.0013375439
87200 0.0013374255
87250 0.0013374378
87300 0.001337525
87350 0.0013377161
87400 0.0013377997
87450 0.0013377382
87500 0.0013376491
87550 0.0013376607
87600 0.0013377898
87650 0.0013379506
87700 0.0013381329
87750 0.0013380763
87800 0.0013379597
87850 0.0013374051
87900 0.0013366013
87950 0.0013357401
88000 0.0013350054
88050 0.0013342629
88100 0.0013337967
88150 0.0013335465
88200 0.0013334938
88250 0.0013335235
88300 0.001333816
88350 0.0013342004
88400 0.0013347511
88450 0.0013355993
88500 0.0013363262
88550 0.001337154
88600 0.0013381364
88650 0.0013388109
88700 0.0013395105
88750 0.0013403881
88800 0.001341464
88850 0.0013425401
88900 0.0013434079
88950 0.0013444757
89000 0.0013453369
89050 0.0013462565
89100 0.0013472192
89150 0.0013485453
89200 0.001349827
89250 0.0013512631
89300 0.0013527792
89350 0.0013545021
89400 0.0013566394
89450 0.0013588218
89500 0.0013609658
89550 0.0013630275
89600 0.0013651631
89650 0.0013669455
89700 0.0013687677
89750 0.0013704222
89800 0.0013720582
89850 0.0013736823
89900 0.001375367
89950 0.0013769413
90000 0.0013788015
90050 0.0013803546
90100 0.0013817611
90150 0.0013828817
90200 0.0013839103
90250 0.001384974
90300 0.0013858413
90350 0.0013865881
90400 0.0013872754
90450 0.0013880433
90500 0.0013886709
90550 0.0013890473
90600 0.00138955
90650 0.0013902264
90700 0.0013911559
90750 0.0013918088
90800 0.0013924721
90850 0.0013929955
90900 0.0013933724
90950 0.0013935112
91000 0.0013936901
91050 0.0013938317
91100 0.0013941054
91150 0.0013944836
91200 0.0013945803
91250 0.0013946894
91300 0.0013946832
91350 0.0013947204
91400 0.0013949026
91450 0.001395281
91500 0.0013956885
91550 0.0013960354
91600 0.0013960866
91650 0.0013960127
91700 0.0013955156
91750 0.0013948555
91800 0.0013938972
91850 0.0013930271
91900 0.0013923036
91950 0.0013915265
92000 0.0013906881
92050 0.0013899675
92100 0.0013892252
92150 0.0013884632
92200 0.0013875941
92250 0.001386638
92300 0.0013856289
92350 0.0013844704
92400 0.0013833945
92450 0.0013827643
92500 0.0013821089
92550 0.0013813701
92600 0.0013805309
92650 0.0013798649
92700 0.0013793455
92750 0.0013788036
92800 0.001378116
92850 0.0013775022
92900 0.0013768057
92950 0.0013763718
93000 0.001376419
93050 0.0013766681
93100 0.0013767938
93150 0.0013770088
93200 0.0013771648
93250 0.0013773432
93300 0.001377576
93350 0.0013780466
93400 0.0013787783
93450 0.0013794138
93500 0.0013802287
93550 0.0013812083
93600 0.0013821613
93650 0.0013831324
93700 0.0013838723
93750 0.0013843668
93800 0.0013845261
93850 0.0013847174
93900 0.0013848483
93950 0.0013850567
94000 0.0013853807
94050 0.00138585
94100 0.0013866248
94150 0.0013875441
94200 0.001388333
94250 0.0013893705
94300 0.0013905485
94350 0.0013919597
94400 0.0013934975
94450 0.0013947658
94500 0.0013961276
94550 0.0013973603
94600 0.001398362
94650 0.0013994855
94700 0.0014005143
94750 0.0014015548
94800 0.0014025635
94850 0.0014037279
94900 0.0014047585
94950 0.0014058448
95000 0.001406659
95050 0.0014071542
95100 0.0014074929
95150 0.0014077694
95200 0.0014079106
95250 0.0014080241
95300 0.0014086244
95350 0.0014094038
95400 0.0014101991
95450 0.0014114101
95500 0.0014128927
95550 0.0014143846
95600 0.001415989
95650 0.0014176196
95700 0.0014191617
95750 0.0014205247
95800 0.0014213869
95850 0.0014220301
95900 0.0014224808
95950 0.0014227632
96000 0.0014232617
96050 0.0014236892
96100 0.0014241963
96150 0.0014247183
96200 0.0014249612
96250 0.0014251294
96300 0.0014251884
96350 0.001425335
96400 0.0014257517
96450 0.0014261289
96500 0.0014263445
96550 0.0014266306
96600 0.0014270438
96650 0.0014275969
96700 0.0014282106
96750 0.0014287555
96800 0.0014293545
96850 0.0014301963
96900 0.0014308396
96950 0.001431614
97000 0.0014328261
97050 0.0014340629
97100 0.0014354525
97150 0.0014366274
97200 0.0014379693
97250 0.0014391603
97300 0.0014402726
97350 0.0014410637
97400 0.0014419721
97450 0.0014430099
97500 0.0014442283
97550 0.0014454967
97600 0.001446642
97650 0.0014476074
97700 0.0014487583
97750 0.0014499481
97800 0.0014511484
97850 0.0014526096
97900 0.0014538557
97950 0.0014552538
98000 0.0014566963
98050 0.0014580762
98100 0.0014596967
98150 0.0014617893
98200 0.0014639491
98250 0.0014662186
98300 0.0014685472
98350 0.001470723
98400 0.0014730305
98450 0.0014751944
98500 0.0014772321
98550 0.0014789704
98600 0.0014804319
98650 0.0014814322
98700 0.0014823261
98750 0.0014831491
98800 0.0014839458
98850 0.0014849667
98900 0.001485886
98950 0.0014866708
99000 0.0014875361
99050 0.0014885806
99100 0.0014899768
99150 0.0014914439
99200 0.0014928054
99250 0.0014938667
99300 0.0014947978
99350 0.0014959889
99400 0.0014972201
99450 0.0014985427
99500 0.0014998114
99550 0.0015013642
99600 0.0015027687
99650 0.0015042456
99700 0.0015056307
99750 0.0015071716
99800 0.0015085975
99850 0.0015100613
99900 0.00151173
99950 0.0015136991
100000 0.0015160682
100050 0.0015182748
100100 0.0015204198
100150 0.0015221816
100200 0.0015236353
100250 0.001524598
100300 0.0015254967
100350 0.001526098
100400 0.0015264839
100450 0.001526872
100500 0.0015270123
100550 0.0015273088
100600 0.0015276688
100650 0.0015282258
100700 0.0015287859
100750 0.0015292492
100800 0.0015296443
100850 0.0015299888
100900 0.0015300269
100950 0.0015300432
101000 0.0015298452
101050 0.0015294738
101100 0.0015290634
101150 0.0015287817
101200 0.0015282657
101250 0.0015280331
101300 0.0015279182
101350 0.0015280932
101400 0.0015283765
101450 0.0015288336
101500 0.0015294089
101550 0.0015301002
101600 0.0015310873
101650 0.0015322652
101700 0.0015337357
101750 0.001535536
101800 0.0015372875
101850 0.0015391947
101900 0.0015409814
101950 0.0015423493
102000 0.0015434585
102050 0.0015443055
102100 0.0015454588
102150 0.0015462167
102200 0.0015468348
102250 0.0015470926
102300 0.0015472776
102350 0.0015471629
102400 0.0015473723
102450 0.0015475786
102500 0.0015480285
102550 0.0015485806
102600 0.0015490151
102650 0.0015495056
102700 0.0015497228
102750 0.0015499486
102800 0.0015497567
102850 0.0015492518
102900 0.0015487708
102950 0.0015483674
103000 0.0015480655
103050 0.0015479529
103100 0.0015479092
103150 0.0015479989
103200 0.0015481661
103250 0.0015485645
103300 0.0015490859
103350 0.0015497891
103400 0.0015504906
103450 0.0015512968
103500 0.0015520324
103550 0.0015526088
103600 0.0015532347
103650 0.0015538056
103700 0.0015541943
103750 0.0015544858
103800 0.0015546216
103850 0.001554887
103900 0.0015552667
103950 0.0015559183
104000 0.0015566305
104050 0.0015576156
104100 0.0015585615
104150 0.00155943
104200 0.0015603832
104250 0.0015612073
104300 0.0015619074
104350 0.0015623983
104400 0.0015627583
104450 0.0015632307
104500 0.0015638647
104550 0.0015644327
104600 0.001565251
104650 0.001566019
104700 0.0015669924
104750 0.0015678741
104800 0.0015690439
104850 0.0015699295
104900 0.0015709664
104950 0.0015721663
105000 0.0015731411
105050 0.0015737171
105100 0.0015738841
105150 0.0015740189
105200 0.0015742452
105250 0.0015744659
105300 0.0015746188
105350 0.0015747635
105400 0.0015750134
105450 0.0015755407
105500 0.0015762126
105550 0.00157705
105600 0.0015779245
105650 0.0015791331
105700 0.0015802658
105750 0.0015814384
105800 0.0015825583
105850 0.001583673
105900 0.0015848456
105950 0.0015860144
106000 0.0015870012
106050 0.0015879424
106100 0.0015888619
106150 0.0015898558
106200 0.0015909519
106250 0.0015920189
106300 0.0015932409
106350 0.0015942037
106400 0.001595144
106450 0.0015960018
106500 0.0015967189
106550 0.001597484
106600 0.0015981311
106650 0.0015985431
106700 0.0015988005
106750 0.0015987676
106800 0.0015987569
106850 0.001598642
106900 0.0015986952
106950 0.0015989228
107000 0.0015990612
107050 0.0015991194
107100 0.0015991719
107150 0.0015992326
107200 0.0015995004
107250 0.0015996926
107300 0.0015997541
107350 0.0015999041
107400 0.0016002503
107450 0.0016004205
107500 0.0016006489
107550 0.0016008897
107600 0.0016012738
107650 0.0016014993
107700 0.0016016324
107750 0.0016016221
107800 0.0016014981
107850 0.0016015175
107900 0.001601777
107950 0.0016023107
108000 0.0016025949
108050 0.0016029002
108100 0.0016031096
108150 0.0016028661
108200 0.0016027195
108250 0.0016024511
108300 0.0016025122
108350 0.0016024724
108400 0.0016026887
108450 0.0016030523
108500 0.0016034705
108550 0.0016040085
108600 0.0016045941
108650 0.0016053689
108700 0.0016061148
108750 0.0016069095
108800 0.0016076455
108850 0.0016084742
108900 0.0016095698
108950 0.0016106871
109000 0.0016122034
109050 0.0016139249
109100 0.0016153588
109150 0.0016170668
109200 0.0016189963
109250 0.0016211515
109300 0.0016235559
109350 0.0016261554
109400 0.0016289289
109450 0.0016314909
109500 0.001634199
109550 0.0016364211
109600 0.0016383371
109650 0.0016401514
109700 0.0016417853
109750 0.0016433938
109800 0.001645005
109850 0.0016467588
109900 0.001648876
109950 0.0016509388
110000 0.0016530233
110050 0.0016550598
110100 0.0016565663
110150 0.0016581169
110200 0.001659593
110250 0.0016605267
110300 0.0016612777
110350 0.0016619654
110400 0.0016623537
110450 0.0016630439
110500 0.0016639147
110550 0.001664599
110600 0.0016650523
110650 0.0016655331
110700 0.0016662186
110750 0.0016667333
110800 0.0016672886
110850 0.0016680405
110900 0.0016686132
110950 0.0016693016
111000 0.0016697466
111050 0.0016702898
111100 0.0016706059
111150 0.0016709417
111200 0.0016714177
111250 0.0016721861
111300 0.0016724806
111350 0.0016725493
111400 0.0016723394
111450 0.0016719998
111500 0.0016713653
111550 0.0016706129
111600 0.0016698574
111650 0.0016693616
111700 0.00166915
111750 0.0016692063
111800 0.0016693736
111850 0.0016694941
111900 0.0016699444
111950 0.0016700839
112000 0.0016697872
112050 0.0016698533
112100 0.0016701396
112150 0.0016704859
112200 0.0016709433
112250 0.0016714603
112300 0.001671772
112350 0.0016719121
112400 0.0016719798
112450 0.0016722797
112500 0.0016724281
112550 0.0016725236
112600 0.0016726078
112650 0.0016726667
112700 0.0016727175
112750 0.0016729113
112800 0.0016730451
112850 0.0016726369
112900 0.0016721184
112950 0.0016714586
113000 0.0016707339
113050 0.0016700344
113100 0.0016695178
113150 0.0016687933
113200 0.0016680829
113250 0.001667348
113300 0.0016667904
113350 0.0016663423
113400 0.001666131
113450 0.001665906
113500 0.0016655768
113550 0.0016655029
113600 0.0016654041
113650 0.0016654072
113700 0.0016657028
113750 0.0016664233
113800 0.0016670695
113850 0.0016678992
113900 0.0016690533
113950 0.0016704704
114000 0.0016720747
114050 0.0016738824
114100 0.0016754321
114150 0.001676967
114200 0.001678084
114250 0.0016791961
114300 0.0016804193
114350 0.0016818104
114400 0.0016832591
114450 0.0016848752
114500 0.0016861515
114550 0.0016871897
114600 0.0016881826
114650 0.0016887695
114700 0.0016894048
114750 0.0016898319
114800 0.0016903251
114850 0.0016908481
114900 0.0016908473
114950 0.0016910964
115000 0.001691509
115050 0.001692175
115100 0.0016929898
115150 0.0016939471
115200 0.001695142
115250 0.0016964673
115300 0.0016975206
115350 0.0016982464
115400 0.0016989043
115450 0.0016994216
115500 0.0017001351
115550 0.001700759
115600 0.0017018153
115650 0.0017027038
115700 0.0017035506
115750 0.0017043898
115800 0.001704938
115850 0.0017055681
115900 0.0017060558
115950 0.0017066876
116000 0.0017075795
116050 0.001708576
116100 0.0017099107
116150 0.0017113823
116200 0.0017127918
116250 0.0017140928
116300 0.0017153963
116350 0.0017165121
116400 0.0017174709
116450 0.0017182624
116500 0.001718714
116550 0.0017192557
116600 0.0017196053
116650 0.0017201567
116700 0.0017206371
116750 0.0017214109
116800 0.0017221847
116850 0.0017229115
116900 0.0017234619
116950 0.0017238581
117000 0.0017240835
117050 0.0017245003
117100 0.0017251593
117150 0.0017261022
117200 0.0017274227
117250 0.0017286032
117300 0.0017298035
117350 0.0017310721
117400 0.0017320504
117450 0.001732843
117500 0.001733624
117550 0.001734366
117600 0.0017352935
117650 0.0017362781
117700 0.0017370859
117750 0.0017377699
117800 0.0017383267
117850 0.0017384871
117900 0.0017386761
117950 0.0017384604
118000 0.0017383167
118050 0.0017382451
118100 0.001738376
118150 0.0017385322
118200 0.0017388758
118250 0.0017389653
118300 0.001739079
118350 0.0017389408
118400 0.0017385278
118450 0.0017382069
118500 0.0017380327
118550 0.0017377594
118600 0.0017372351
118650 0.0017367257
118700 0.0017361467
118750 0.0017355125
118800 0.0017349921
118850 0.001734324
118900 0.001733311
118950 0.0017321854
119000 0.0017311011
119050 0.0017303018
119100 0.0017297754
119150 0.0017293041
119200 0.0017287714
119250 0.001728061
119300 0.001726954
119350 0.0017253103
119400 0.0017235814
119450 0.0017220323
119500 0.0017204523
119550 0.0017188823
119600 0.0017172206
119650 0.0017151126
119700 0.0017131563
119750 0.0017112151
119800 0.0017092357
119850 0.0017071361
119900 0.001704989
119950 0.0017035988
120000 0.001702625
120050 0.0017018227
120100 0.00170116
120150 0.0017006647
120200 0.0017004648
120250 0.0017003652
120300 0.0017001805
120350 0.0016999164
120400 0.0016993107
120450 0.0016986316
120500 0.0016977793
120550 0.0016968795
120600 0.0016964478
120650 0.00169562
120700 0.0016950259
120750 0.0016942224
120800 0.0016932572
120850 0.001692391
120900 0.0016915278
120950 0.0016909359
121000 0.001690411
121050 0.0016899104
121100 0.0016894296
121150 0.0016892963
121200 0.00168934
121250 0.0016895925
121300 0.001689863
121350 0.0016900219
121400 0.0016901553
121450 0.0016899432
121500 0.0016899175
121550 0.0016900864
121600 0.0016907378
121650 0.001691396
121700 0.0016921972
121750 0.001693105
121800 0.0016939168
121850 0.0016948446
121900 0.0016957512
121950 0.0016970087
122000 0.0016983876
122050 0.0016993916
122100 0.0017007108
122150 0.0017020554
122200 0.0017035132
122250 0.0017051557
122300 0.0017071521
122350 0.0017095261
122400 0.0017119113
122450 0.0017144499
122500 0.00171691
122550 0.0017193188
122600 0.0017217064
122650 0.001724112
122700 0.0017262017
122750 0.0017280841
122800 0.0017297386
122850 0.0017308312
122900 0.001732045
122950 0.0017332856
123000 0.001734504
123050 0.0017358333
123100 0.0017366882
123150 0.0017378579
123200 0.0017387541
123250 0.0017396556
123300 0.0017404231
123350 0.0017415116
123400 0.0017429321
123450 0.0017443098
123500 0.0017455785
123550 0.0017465596
123600 0.0017475879
123650 0.001748556
123700 0.0017495883
123750 0.0017505405
123800 0.0017513924
123850 0.0017522834
123900 0.0017532305
123950 0.0017544683
124000 0.0017557299
124050 0.0017569622
124100 0.0017583228
124150 0.0017596159
124200 0.0017609
124250 0.0017621842
124300 0.0017633341
124350 0.0017642818
124400 0.0017649123
124450 0.0017657799
124500 0.0017666069
124550 0.0017678311
124600 0.0017693278
124650 0.001770987
124700 0.0017726012
124750 0.0017741617
124800 0.0017757171
124850 0.0017775791
124900 0.0017795628
124950 0.0017813157
125000 0.0017829334
125050 0.0017841366
125100 0.0017853891
125150 0.0017866302
125200 0.0017877433
125250 0.0017891522
125300 0.0017909726
125350 0.0017923813
125400 0.0017937995
125450 0.0017948713
125500 0.0017958569
125550 0.0017969882
125600 0.0017982998
125650 0.0017998031
125700 0.0018012306
125750 0.0018026434
125800 0.0018038578
125850 0.0018052408
125900 0.0018066709
125950 0.0018079111
126000 0.0018090034
126050 0.0018100303
126100 0.0018110734
126150 0.0018115428
126200 0.0018118236
126250 0.0018123806
126300 0.0018129009
126350 0.0018133967
126400 0.0018137786
126450 0.0018139526
126500 0.0018137993
126550 0.0018133548
126600 0.0018128156
126650 0.0018125559
126700 0.0018122455
126750 0.001812118
126800 0.0018120034
126850 0.0018117906
126900 0.0018116452
126950 0.0018116151
127000 0.0018115969
127050 0.0018115266
127100 0.0018113833
127150 0.0018111714
127200 0.0018108851
127250 0.00181077
127300 0.0018108516
127350 0.0018110749
127400 0.0018111811
127450 0.0018113458
127500 0.001811453
127550 0.001811748
127600 0.0018115287
127650 0.0018114059
127700 0.0018110683
127750 0.0018108068
127800 0.001810592
127850 0.0018103592
127900 0.0018105347
127950 0.0018107041
128000 0.0018110246
128050 0.0018115636
128100 0.0018121915
128150 0.00181224
128200 0.0018118378
128250 0.0018114276
128300 0.0018108704
128350 0.001810252
128400 0.0018095871
128450 0.0018086165
128500 0.001807486
128550 0.0018063982
128600 0.00180534
128650 0.0018039803
128700 0.0018028327
128750 0.0018021033
128800 0.0018014885
128850 0.0018006733
128900 0.0017996614
128950 0.0017983192
129000 0.0017969461
129050 0.0017957379
129100 0.0017947389
129150 0.0017938407
129200 0.0017930148
129250 0.0017919669
129300 0.0017906265
129350 0.0017890902
129400 0.0017874806
129450 0.001786047
129500 0.0017846207
129550 0.0017832752
129600 0.0017821884
129650 0.0017810258
129700 0.0017797982
129750 0.0017785322
129800 0.0017770069
129850 0.0017754599
129900 0.0017735111
129950 0.0017713066
130000 0.0017690484
130050 0.0017668631
130100 0.0017646924
130150 0.001762515
130200 0.0017607155
130250 0.0017594977
130300 0.0017583014
130350 0.0017575591
130400 0.0017565614
130450 0.0017553547
130500 0.0017541193
130550 0.0017529955
130600 0.0017518398
130650 0.0017509796
130700 0.0017506713
130750 0.0017501122
130800 0.0017497723
130850 0.0017493387
130900 0.001748976
130950 0.0017485003
131000 0.0017481131
131050 0.0017476856
131100 0.0017475512
131150 0.0017473591
131200 0.0017473024
131250 0.0017473352
131300 0.001747228
131350 0.0017466725
131400 0.0017461993
131450 0.0017455004
131500 0.0017443327
131550 0.0017431825
131600 0.001742168
131650 0.0017409035
131700 0.001739516
131750 0.0017380127
131800 0.0017363373
131850 0.0017348043
131900 0.0017336091
131950 0.0017323422
132000 0.0017310703
132050 0.0017297114
132100 0.0017279923
132150 0.0017262737
132200 0.0017246359
132250 0.0017231867
132300 0.0017215031
132350 0.0017198536
132400 0.0017182446
132450 0.0017162513
132500 0.001713894
132550 0.0017113324
132600 0.0017086493
132650 0.0017062995
132700 0.0017041955
132750 0.0017022662
132800 0.0017002805
132850 0.0016984783
132900 0.0016966825
132950 0.0016947652
133000 0.0016929168
133050 0.0016913202
133100 0.0016898272
133150 0.001688431
133200 0.0016870695
133250 0.0016856688
133300 0.0016842538
133350 0.0016831132
133400 0.0016822761
133450 0.0016815209
133500 0.0016804751
133550 0.0016796705
133600 0.0016791675
133650 0.0016788977
133700 0.0016784453
133750 0.0016778239
133800 0.001677304
133850 0.0016768338
133900 0.0016765942
133950 0.00167651
134000 0.001676328
134050 0.0016763
134100 0.0016765883
134150 0.0016769006
134200 0.0016773014
134250 0.0016777225
134300 0.0016781296
134350 0.0016786836
134400 0.0016792082
134450 0.0016796255
134500 0.0016801881
134550 0.0016804973
134600 0.0016807519
134650 0.0016811165
134700 0.001681189
134750 0.001681323
134800 0.0016813616
134850 0.0016811634
134900 0.0016808668
134950 0.0016802281
135000 0.0016793802
135050 0.00167865
135100 0.0016777059
135150 0.0016767365
135200 0.0016760325
135250 0.0016753089
135300 0.0016745252
135350 0.0016738816
135400 0.0016733846
135450 0.0016726106
135500 0.0016721192
135550 0.0016717884
135600 0.0016717996
135650 0.001671813
135700 0.0016720216
135750 0.0016723875
135800 0.001672748
135850 0.001673204
135900 0.0016737425
135950 0.0016743985
136000 0.0016750827
136050 0.0016756754
136100 0.0016761056
136150 0.0016763709
136200 0.0016767636
136250 0.0016773135
136300 0.0016780634
136350 0.0016795146
136400 0.0016808666
136450 0.0016823499
136500 0.0016840264
136550 0.0016855549
136600 0.001687176
136650 0.0016890525
136700 0.0016908651
136750 0.001692294
136800 0.0016933567
136850 0.0016942678
136900 0.0016949192
136950 0.0016953956
137000 0.0016954217
137050 0.0016954075
137100 0.0016954446
137150 0.0016953468
137200 0.0016953075
137250 0.0016953991
137300 0.001695646
137350 0.0016959806
137400 0.0016960292
137450 0.0016960519
137500 0.0016962697
137550 0.0016965479
137600 0.0016970872
137650 0.0016976776
137700 0.0016983076
137750 0.0016992375
137800 0.0016999251
137850 0.0017008903
137900 0.0017019756
137950 0.0017030091
138000 0.0017041092
138050 0.001705112
138100 0.0017061867
138150 0.0017072392
138200 0.0017083734
138250 0.0017092513
138300 0.0017101949
138350 0.0017107355
138400 0.0017113082
138450 0.001711708
138500 0.001712092
138550 0.0017124238
138600 0.0017129002
138650 0.0017131699
138700 0.0017135674
138750 0.001713964
138800 0.0017138938
138850 0.0017138389
138900 0.0017134061
138950 0.0017128472
139000 0.0017122774
139050 0.0017117216
139100 0.0017112453
139150 0.0017105557
139200 0.0017096927
139250 0.0017086301
139300 0.0017076658
139350 0.0017068966
139400 0.0017064468
139450 0.0017064638
139500 0.0017065299
139550 0.001706323
139600 0.0017062905
139650 0.0017066993
139700 0.0017073127
139750 0.0017079703
139800 0.0017086112
139850 0.0017091021
139900 0.0017092865
139950 0.001709348
140000 0.0017092773
140050 0.0017088735
140100 0.0017084149
140150 0.0017080102
140200 0.0017077427
140250 0.0017077134
140300 0.0017077243
140350 0.0017080521
140400 0.0017081518
140450 0.0017083306
140500 0.0017088754
140550 0.0017092953
140600 0.001709775
140650 0.0017097825
140700 0.0017098374
140750 0.0017095248
140800 0.0017093869
140850 0.001708968
140900 0.0017087983
140950 0.0017088566
141000 0.0017088538
141050 0.0017085736
141100 0.0017080901
141150 0.0017074126
141200 0.0017067516
141250 0.0017060971
141300 0.0017054299
141350 0.0017046969
141400 0.0017037507
141450 0.0017029219
141500 0.0017021623
141550 0.0017013155
141600 0.0017007512
141650 0.0017005058
141700 0.0017005131
141750 0.0017005614
141800 0.0017007255
141850 0.0017007911
141900 0.0017006153
141950 0.0017004636
142000 0.0017002068
142050 0.0016999473
142100 0.0017000206
142150 0.0017002543
142200 0.0017005786
142250 0.001700753
142300 0.0017007717
142350 0.0017004787
142400 0.0017001839
142450 0.0017002964
142500 0.0017005714
142550 0.0017011774
142600 0.0017017353
142650 0.0017023123
142700 0.0017029293
142750 0.0017036642
142800 0.0017043402
142850 0.001705113
142900 0.0017055368
142950 0.0017056241
143000 0.0017060454
143050 0.001706123
143100 0.001706305
143150 0.0017063573
143200 0.0017063712
143250 0.0017061711
143300 0.0017058877
143350 0.0017056429
143400 0.0017057106
143450 0.0017058078
143500 0.0017061143
143550 0.0017067262
143600 0.001707086
143650 0.0017076159
143700 0.0017080354
143750 0.001708309
143800 0.0017083425
143850 0.0017081763
143900 0.0017076871
143950 0.0017071065
144000 0.0017064579
144050 0.0017058864
144100 0.0017054863
144150 0.0017049403
144200 0.0017041291
144250 0.0017033765
144300 0.001702532
144350 0.0017015703
144400 0.0017008153
144450 0.0017004868
144500 0.0017004505
144550 0.0017006282
144600 0.0017006222
144650 0.0017004646
144700 0.0017004571
144750 0.0017007831
144800 0.0017012054
144850 0.0017020697
144900 0.0017032536
144950 0.0017045175
145000 0.001705736
145050 0.0017071247
145100 0.0017081812
145150 0.0017090891
145200 0.0017096618
145250 0.001709953
145300 0.0017101816
145350 0.0017102178
145400 0.0017106619
145450 0.0017114231
145500 0.001711949
145550 0.0017125567
145600 0.0017133408
145650 0.001714389
145700 0.0017152884
145750 0.0017165479
145800 0.0017174287
145850 0.0017183865
145900 0.0017193533
145950 0.0017206603
146000 0.0017219045
146050 0.0017230674
146100 0.0017244351
146150 0.0017260523
146200 0.0017275042
146250 0.0017289112
146300 0.0017305075
146350 0.0017320455
146400 0.0017334864
146450 0.0017351463
146500 0.0017366115
146550 0.0017380368
146600 0.0017392181
146650 0.0017402877
146700 0.0017412482
146750 0.0017420061
146800 0.0017427841
146850 0.0017436771
146900 0.0017445583
146950 0.0017451719
147000 0.0017457799
147050 0.0017463201
147100 0.0017465461
147150 0.0017468326
147200 0.0017470689
147250 0.0017472988
147300 0.0017474439
147350 0.0017476986
147400 0.0017480091
147450 0.0017482745
147500 0.0017485968
147550 0.0017492004
147600 0.0017500974
147650 0.0017510285
147700 0.0017518896
147750 0.0017524439
147800 0.001753078
147850 0.0017536152
147900 0.0017541652
147950 0.0017547126
148000 0.0017549569
148050 0.0017551563
148100 0.0017551337
148150 0.0017552654
148200 0.001755556
148250 0.0017557058
148300 0.0017562025
148350 0.0017567973
148400 0.0017576011
148450 0.0017581966
148500 0.0017585674
148550 0.0017587961
148600 0.0017593565
148650 0.0017598152
148700 0.0017603361
148750 0.0017608215
148800 0.0017614618
148850 0.0017617829
148900 0.0017616451
148950 0.0017617253
149000 0.0017614408
149050 0.0017610506
149100 0.0017605078
149150 0.0017598168
149200 0.0017588604
149250 0.0017580206
149300 0.001756866
149350 0.0017555641
149400 0.001753861
149450 0.0017522132
149500 0.0017504289
149550 0.0017485803
149600 0.0017467447
149650 0.0017451101
149700 0.0017436044
149750 0.0017422953
149800 0.0017412228
149850 0.0017402668
149900 0.0017394328
149950 0.0017385878
150000 0.0017375795
150050 0.0017364729
150100 0.001735254
150150 0.001733739
150200 0.00173191
150250 0.0017297473
150300 0.0017273281
150350 0.0017248467
150400 0.0017230491
150450 0.0017215761
150500 0.0017203132
150550 0.0017193568
150600 0.0017186689
150650 0.0017178338
150700 0.0017171371
150750 0.0017163464
150800 0.0017159389
150850 0.0017155756
150900 0.0017150962
150950 0.0017147234
151000 0.0017140324
151050 0.001713473
151100 0.0017130364
151150 0.0017124475
151200 0.001711897
151250 0.0017114638
151300 0.0017110047
151350 0.0017105171
151400 0.0017097477
151450 0.0017091801
151500 0.0017082997
151550 0.0017072594
151600 0.0017061723
151650 0.001704375
151700 0.0017023607
151750 0.0017000886
151800 0.001697622
151850 0.0016953513
151900 0.0016930592
151950 0.0016911396
152000 0.0016894514
152050 0.0016879117
152100 0.0016869118
152150 0.00168552
152200 0.0016839599
152250 0.0016820974
152300 0.0016800473
152350 0.0016782085
152400 0.0016764441
152450 0.0016748406
152500 0.0016732768
152550 0.0016718457
152600 0.0016701777
152650 0.00166839
152700 0.0016666702
152750 0.0016650219
152800 0.0016632887
152850 0.0016617937
152900 0.0016606035
152950 0.0016599087
153000 0.0016589901
153050 0.0016580641
153100 0.0016573814
153150 0.0016568657
153200 0.0016564339
153250 0.0016558598
153300 0.0016554651
153350 0.0016550273
153400 0.001654746
153450 0.0016542311
153500 0.001654019
153550 0.0016538945
153600 0.0016536498
153650 0.0016531367
153700 0.0016523773
153750 0.0016508441
153800 0.0016490064
153850 0.0016465796
153900 0.0016440548
153950 0.0016415548
154000 0.0016394259
154050 0.0016374829
154100 0.0016360999
154150 0.0016349693
154200 0.0016339686
154250 0.0016328839
154300 0.0016318499
154350 0.0016306553
154400 0.0016299996
154450 0.0016292956
154500 0.0016288045
154550 0.0016285433
154600 0.0016280448
154650 0.0016273446
154700 0.0016267408
154750 0.0016261034
154800 0.0016255458
154850 0.0016252807
154900 0.0016251157
154950 0.0016252248
155000 0.0016252399
155050 0.001624947
155100 0.0016247202
155150 0.0016244089
155200 0.0016243137
155250 0.0016244249
155300 0.0016244239
155350 0.001624453
155400 0.0016244049
155450 0.0016240638
155500 0.001623844
155550 0.0016239302
155600 0.0016241399
155650 0.0016247752
155700 0.0016256695
155750 0.0016266231
155800 0.0016274643
155850 0.0016284355
155900 0.0016294343
155950 0.0016305021
156000 0.0016316157
156050 0.0016328485
156100 0.0016340731
156150 0.0016353198
156200 0.0016368441
156250 0.0016383362
156300 0.0016399841
156350 0.0016414277
156400 0.0016423937
156450 0.0016433028
156500 0.0016439433
156550 0.0016445501
156600 0.0016448789
156650 0.0016449213
156700 0.0016448957
156750 0.0016445191
156800 0.0016439943
156850 0.0016434147
156900 0.0016426855
156950 0.0016422312
157000 0.0016416568
157050 0.0016410903
157100 0.0016402911
157150 0.001639357
157200 0.0016384833
157250 0.0016376357
157300 0.0016371054
157350 0.0016371687
157400 0.0016372694
157450 0.0016377795
157500 0.0016383943
157550 0.0016388304
157600 0.0016389167
157650 0.0016389254
157700 0.0016385782
157750 0.0016382223
157800 0.0016377552
157850 0.0016371819
157900 0.0016365038
157950 0.0016356849
158000 0.0016346045
158050 0.0016335774
158100 0.0016323986
158150 0.0016309539
158200 0.0016295741
158250 0.0016278235
158300 0.0016259413
158350 0.0016242517
158400 0.0016225708
158450 0.0016212194
158500 0.0016198978
158550 0.0016188901
158600 0.0016182758
158650 0.001617711
158700 0.0016172348
158750 0.0016165202
158800 0.0016158608
158850 0.00161538
158900 0.0016149263
158950 0.0016145864
159000 0.001614536
159050 0.0016144535
159100 0.0016142773
159150 0.0016142221
159200 0.0016144146
159250 0.0016148642
159300 0.0016154323
159350 0.0016163671
159400 0.0016171856
159450 0.0016182379
159500 0.0016193115
159550 0.0016203315
159600 0.0016216961
159650 0.0016232853
159700 0.0016248112
159750 0.0016267177
159800 0.0016285352
159850 0.0016302656
159900 0.0016319551
159950 0.0016336874
160000 0.0016354146
160050 0.0016370934
160100 0.0016389131
160150 0.0016406677
160200 0.0016424025
160250 0.0016443275
160300 0.001646111
160350 0.0016481797
160400 0.0016503296
160450 0.0016523132
160500 0.001654323
160550 0.0016563372
160600 0.0016577927
160650 0.0016589766
160700 0.0016602658
160750 0.0016617136
160800 0.0016632909
160850 0.0016650868
160900 0.0016667653
160950 0.0016682835
161000 0.0016694197
161050 0.0016704869
161100 0.0016713377
161150 0.0016719904
161200 0.0016725455
161250 0.0016729629
161300 0.0016735341
161350 0.0016742838
161400 0.0016753818
161450 0.0016765116
161500 0.0016778353
161550 0.0016790935
161600 0.0016800758
161650 0.0016810884
161700 0.0016820832
161750 0.0016829845
161800 0.0016838607
161850 0.0016848458
161900 0.0016857202
161950 0.0016863834
162000 0.001687222
162050 0.0016882547
162100 0.0016895604
162150 0.0016907847
162200 0.0016918861
162250 0.0016932532
162300 0.0016945881
162350 0.0016959671
162400 0.0016974645
162450 0.0016986897
162500 0.0016998051
162550 0.0017010127
162600 0.0017021521
162650 0.0017031371
162700 0.0017041372
162750 0.0017051977
162800 0.0017058534
162850 0.0017064893
162900 0.0017072166
162950 0.0017075156
163000 0.0017076883
163050 0.0017077471
163100 0.0017077936
163150 0.001707859
163200 0.0017080385
163250 0.0017081946
163300 0.001707963
163350 0.0017078823
163400 0.001708007
163450 0.001708134
163500 0.0017082806
163550 0.0017086764
163600 0.0017089418
163650 0.0017092831
163700 0.0017095684
163750 0.0017097635
163800 0.0017096384
163850 0.0017096782
163900 0.0017096951
163950 0.0017099648
164000 0.0017103565
164050 0.001711022
164100 0.0017115413
164150 0.0017117409
164200 0.0017114732
164250 0.0017113592
164300 0.0017107113
164350 0.001709987
164400 0.0017092114
164450 0.0017086725
164500 0.0017080252
164550 0.0017074903
164600 0.0017070352
164650 0.0017068482
164700 0.0017067757
164750 0.001706827
164800 0.0017068639
164850 0.0017067794
164900 0.0017067415
164950 0.0017069732
165000 0.0017072862
165050 0.0017074875
165100 0.0017079475
165150 0.0017083369
165200 0.001708905
165250 0.0017094047
165300 0.0017098314
165350 0.0017106839
165400 0.0017113898
165450 0.0017121085
165500 0.0017127736
165550 0.0017136688
165600 0.0017142805
165650 0.0017150559
165700 0.0017155558
165750 0.0017161789
165800 0.0017167102
165850 0.0017172624
165900 0.0017174533
165950 0.0017173346
166000 0.0017173683
166050 0.0017172062
166100 0.0017171323
166150 0.0017171185
166200 0.0017170258
166250 0.001716552
166300 0.0017159882
166350 0.0017155566
166400 0.0017149611
166450 0.0017149358
166500 0.0017149941
166550 0.0017152618
166600 0.0017154432
166650 0.0017154335
166700 0.0017155113
166750 0.0017154835
166800 0.0017154038
166850 0.0017152005
166900 0.0017147217
166950 0.0017142785
167000 0.0017137761
167050 0.0017134168
167100 0.0017129633
167150 0.0017124376
167200 0.0017116599
167250 0.0017105838
167300 0.0017096365
167350 0.0017087615
167400 0.0017082356
167450 0.0017078517
167500 0.0017069744
167550 0.0017056871
167600 0.0017041273
167650 0.0017025079
167700 0.0017003956
167750 0.0016983762
167800 0.0016960829
167850 0.001693764
167900 0.0016914765
167950 0.0016890884
168000 0.0016869393
168050 0.001684919
168100 0.0016832069
168150 0.0016816963
168200 0.0016802423
168250 0.0016790022
168300 0.0016779696
168350 0.0016769218
168400 0.0016760969
168450 0.0016756756
168500 0.0016753599
168550 0.0016748869
168600 0.0016744009
168650 0.0016738918
168700 0.0016736645
168750 0.0016732696
168800 0.0016730128
168850 0.0016729307
168900 0.0016730498
168950 0.0016736137
169000 0.0016744583
169050 0.001675507
169100 0.0016767143
169150 0.0016777868
169200 0.0016788894
169250 0.0016798957
169300 0.0016808847
169350 0.0016820371
169400 0.0016834259
169450 0.0016848789
169500 0.0016865409
169550 0.0016884166
169600 0.0016901214
169650 0.0016917737
169700 0.0016936228
169750 0.0016954403
169800 0.0016975082
169850 0.0016999905
169900 0.0017026724
169950 0.0017055947
170000 0.0017083738
170050 0.0017114392
170100 0.0017139561
170150 0.001716413
170200 0.0017187202
170250 0.0017208874
170300 0.0017226651
170350 0.0017239869
170400 0.0017252448
170450 0.0017263051
170500 0.0017277313
170550 0.0017288853
170600 0.0017301621
170650 0.0017314501
170700 0.0017327703
170750 0.0017341236
170800 0.0017356675
170850 0.0017374561
170900 0.0017390806
170950 0.0017408837
171000 0.001742494
171050 0.0017441782
171100 0.0017456987
171150 0.0017470353
171200 0.0017483378
171250 0.0017494345
171300 0.0017503686
171350 0.0017508941
171400 0.0017514681
171450 0.0017519158
171500 0.0017524557
171550 0.0017531673
171600 0.0017534249
171650 0.0017530623
171700 0.0017526832
171750 0.0017523182
171800 0.001751894
171850 0.0017517144
171900 0.0017514904
171950 0.0017513783
172000 0.0017515437
172050 0.0017518292
172100 0.0017520871
172150 0.0017524751
172200 0.0017523668
172250 0.0017521115
172300 0.0017517494
172350 0.0017512905
172400 0.0017506226
172450 0.0017499898
172500 0.0017491883
172550 0.0017485046
172600 0.0017479517
172650 0.0017474719
172700 0.0017470968
172750 0.0017468117
172800 0.0017466087
172850 0.0017463052
172900 0.0017461183
172950 0.0017458904
173000 0.0017455916
173050 0.0017450685
173100 0.0017446367
173150 0.0017440978
173200 0.0017436078
173250 0.0017434876
173300 0.0017433136
173350 0.001743028
173400 0.0017428415
173450 0.001742176
173500 0.0017416325
173550 0.0017410624
173600 0.0017409409
173650 0.0017406603
173700 0.0017404014
173750 0.0017398471
173800 0.001739247
173850 0.0017386454
173900 0.0017382056
173950 0.001737686
174000 0.0017372844
174050 0.0017367642
174100 0.0017363967
174150 0.0017358396
174200 0.0017354515
174250 0.0017348959
174300 0.0017341893
174350 0.0017337581
174400 0.0017335595
174450 0.0017333603
174500 0.0017335109
174550 0.0017334275
174600 0.0017333182
174650 0.0017329989
174700 0.0017327248
174750 0.0017322316
174800 0.001731501
174850 0.0017306453
174900 0.001729746
174950 0.0017293097
175000 0.0017286424
175050 0.0017280189
175100 0.001727137
175150 0.0017260641
175200 0.0017250675
175250 0.0017239298
175300 0.0017227556
175350 0.0017215194
175400 0.0017203149
175450 0.0017194135
175500 0.0017184821
175550 0.0017172698
175600 0.0017157767
175650 0.0017141648
175700 0.0017126666
175750 0.0017113268
175800 0.0017101104
175850 0.0017085423
175900 0.0017071557
175950 0.0017055486
176000 0.0017040928
176050 0.0017027748
176100 0.001701575
176150 0.001700652
176200 0.0016995119
176250 0.0016984831
176300 0.0016974867
176350 0.0016963906
176400 0.0016954712
176450 0.0016949503
176500 0.0016945314
176550 0.0016942438
176600 0.0016941109
176650 0.0016940717
176700 0.0016944583
176750 0.0016953713
176800 0.0016964829
176850 0.0016975955
176900 0.00169852
176950 0.001699724
177000 0.0017008039
177050 0.0017022187
177100 0.0017033535
177150 0.0017045368
177200 0.0017058576
177250 0.0017070686
177300 0.0017082473
177350 0.0017090571
177400 0.0017094737
177450 0.0017101208
177500 0.0017106514
177550 0.0017110821
177600 0.0017116268
177650 0.0017118685
177700 0.001712305
177750 0.0017126759
177800 0.0017131482
177850 0.0017141002
177900 0.0017150944
177950 0.0017160585
178000 0.0017171248
178050 0.0017177648
178100 0.0017183308
178150 0.0017184624
178200 0.0017186482
178250 0.0017190023
178300 0.001719094
178350 0.0017194815
178400 0.0017197945
178450 0.0017199815
178500 0.0017202495
178550 0.0017202431
178600 0.0017201234
178650 0.0017198672
178700 0.0017196643
178750 0.0017195972
178800 0.0017196612
178850 0.0017201282
178900 0.0017207647
178950 0.0017211941
179000 0.0017214917
179050 0.0017216811
179100 0.0017219809
179150 0.0017224529
179200 0.0017230501
179250 0.0017236643
179300 0.0017245513
179350 0.0017256896
179400 0.0017266626
179450 0.0017279081
179500 0.0017295187
179550 0.0017310286
179600 0.0017325457
179650 0.0017339234
179700 0.0017351315
179750 0.0017367352
179800 0.0017382513
179850 0.0017396254
179900 0.0017413272
179950 0.0017426372
180000 0.0017444451
180050 0.0017460316
180100 0.001747653
180150 0.0017493305
180200 0.0017508187
180250 0.0017520659
180300 0.0017532387
180350 0.0017545829
180400 0.0017558146
180450 0.0017572324
180500 0.001758875
180550 0.0017604366
180600 0.0017623944
180650 0.0017639519
180700 0.0017655601
180750 0.0017674197
180800 0.0017693134
180850 0.0017715066
180900 0.0017736984
180950 0.0017757222
181000 0.0017776211
181050 0.0017792653
181100 0.0017805196
181150 0.0017816223
181200 0.0017828021
181250 0.0017836514
181300 0.0017845955
181350 0.0017856026
181400 0.0017865726
181450 0.0017876101
181500 0.0017884058
181550 0.0017888332
181600 0.0017893144
181650 0.0017895419
181700 0.0017893399
181750 0.0017889546
181800 0.0017887121
181850 0.0017887041
181900 0.0017887289
181950 0.0017889016
182000 0.0017886662
182050 0.001788127
182100 0.001787216
182150 0.001786111
182200 0.0017849619
182250 0.0017840051
182300 0.0017829541
182350 0.0017821349
182400 0.0017814584
182450 0.0017811228
182500 0.0017810287
182550 0.0017812348
182600 0.0017814516
182650 0.0017820759
182700 0.0017826828
182750 0.0017830865
182800 0.0017831529
182850 0.0017827345
182900 0.0017821882
182950 0.0017819451
183000 0.0017813258
183050 0.0017809716
183100 0.0017802374
183150 0.0017791018
183200 0.0017777196
183250 0.0017764099
183300 0.0017750385
183350 0.0017740661
183400 0.00177329
183450 0.0017727662
183500 0.0017725319
183550 0.0017720867
183600 0.0017715902
183650 0.0017711613
183700 0.0017705317
183750 0.0017700062
183800 0.0017693521
183850 0.0017689248
183900 0.0017683226
183950 0.0017677152
184000 0.0017670123
184050 0.0017660901
184100 0.0017649035
184150 0.001764161
184200 0.0017636705
184250 0.001763326
184300 0.0017631116
184350 0.0017629338
184400 0.0017628894
184450 0.0017623422
184500 0.0017620478
184550 0.0017618948
184600 0.0017615745
184650 0.0017613639
184700 0.0017611488
184750 0.0017610374
184800 0.0017605426
184850 0.0017596655
184900 0.0017586618
184950 0.0017571232
185000 0.0017555294
185050 0.0017539866
185100 0.0017524452
185150 0.0017509006
185200 0.0017494819
185250 0.0017481542
185300 0.0017469176
185350 0.0017455156
185400 0.0017442454
185450 0.0017429765
185500 0.0017417933
185550 0.001740901
185600 0.001739964
185650 0.0017390823
185700 0.0017384029
185750 0.0017377851
185800 0.0017370085
185850 0.0017361156
185900 0.001735421
185950 0.001734611
186000 0.0017339342
186050 0.0017331726
186100 0.0017325576
186150 0.0017319373
186200 0.0017310448
186250 0.0017299916
186300 0.0017290384
186350 0.0017279788
186400 0.0017268994
186450 0.0017260001
186500 0.0017249004
186550 0.0017238475
186600 0.0017227084
186650 0.0017215733
186700 0.0017204456
186750 0.0017192431
186800 0.0017182495
186850 0.0017174128
186900 0.0017166516
186950 0.0017157567
187000 0.0017145516
187050 0.0017131068
187100 0.0017113367
187150 0.0017094761
187200 0.0017073923
187250 0.0017053003
187300 0.0017036951
187350 0.001702282
187400 0.0017011839
187450 0.0017001435
187500 0.0016990936
187550 0.0016977454
187600 0.0016963044
187650 0.001694763
187700 0.0016930179
187750 0.0016912895
187800 0.0016895769
187850 0.0016881984
187900 0.0016868457
187950 0.0016857416
188000 0.0016847434
188050 0.0016839372
188100 0.0016830519
188150 0.0016826521
188200 0.0016825593
188250 0.0016825218
188300 0.001682438
188350 0.0016821617
188400 0.0016815182
188450 0.0016813056
188500 0.0016813494
188550 0.0016812382
188600 0.0016811752
188650 0.0016811724
188700 0.0016816283
188750 0.0016825205
188800 0.001683391
188850 0.0016843569
188900 0.0016852332
188950 0.0016861329
189000 0.0016869631
189050 0.0016881191
189100 0.0016893873
189150 0.0016910483
189200 0.0016928011
189250 0.0016945109
189300 0.0016961755
189350 0.0016979286
189400 0.0016997952
189450 0.0017015524
189500 0.001703447
189550 0.0017051857
189600 0.0017067325
189650 0.0017077604
189700 0.0017088469
189750 0.0017098193
189800 0.0017108255
189850 0.0017115576
189900 0.0017125808
189950 0.0017137178
190000 0.0017149587
190050 0.0017164056
190100 0.0017174069
190150 0.001718596
190200 0.0017195262
190250 0.0017205973
190300 0.0017217242
190350 0.0017228207
190400 0.0017238142
190450 0.0017246083
190500 0.0017249909
190550 0.0017253583
190600 0.0017253996
190650 0.0017252539
190700 0.0017252371
190750 0.0017253532
190800 0.0017253272
190850 0.001725054
190900 0.0017247262
190950 0.0017245475
191000 0.0017244532
191050 0.001724804
191100 0.0017250485
191150 0.0017254105
191200 0.0017259025
191250 0.0017266237
191300 0.0017274324
191350 0.001728187
191400 0.0017289413
191450 0.0017298963
191500 0.0017307143
191550 0.0017316182
191600 0.001732707
191650 0.0017337637
191700 0.0017349315
191750 0.001736164
191800 0.0017369856
191850 0.0017376494
191900 0.0017384638
191950 0.0017390841
192000 0.0017400711
192050 0.0017409387
192100 0.001741769
192150 0.0017425372
192200 0.0017431119
192250 0.0017434135
192300 0.001743298
192350 0.0017427877
192400 0.0017419458
192450 0.0017409994
192500 0.0017403711
192550 0.0017398984
192600 0.0017391098
192650 0.0017383867
192700 0.0017377242
192750 0.0017370554
192800 0.0017361758
192850 0.0017354542
192900 0.0017349339
192950 0.0017346602
193000 0.001734377
193050 0.0017342201
193100 0.0017341343
193150 0.0017341805
193200 0.0017344105
193250 0.0017347227
193300 0.001735114
193350 0.0017353587
193400 0.0017351728
193450 0.0017350465
193500 0.0017347495
193550 0.0017344809
193600 0.0017344549
193650 0.00173449
193700 0.0017339185
193750 0.0017335129
193800 0.0017327311
193850 0.001732164
193900 0.0017317986
193950 0.0017312916
194000 0.0017307667
194050 0.0017301354
194100 0.0017290992
194150 0.0017274546
194200 0.0017253633
194250 0.0017232438
194300 0.0017207254
194350 0.001718158
194400 0.0017156172
194450 0.0017131241
194500 0.0017108003
194550 0.0017088553
194600 0.0017071344
194650 0.0017054233
194700 0.0017039164
194750 0.0017026676
194800 0.0017015024
194850 0.0017003512
194900 0.0016990227
194950 0.0016977673
195000 0.001696549
195050 0.0016952907
195100 0.0016942693
195150 0.0016934006
195200 0.0016926692
195250 0.0016920489
195300 0.001691526
195350 0.0016914379
195400 0.0016914791
195450 0.0016914395
195500 0.0016913742
195550 0.0016910431
195600 0.0016903983
195650 0.0016896269
195700 0.0016886963
195750 0.0016879426
195800 0.0016869137
195850 0.001686251
195900 0.001685719
195950 0.001685863
196000 0.0016860444
196050 0.0016862386
196100 0.0016864185
196150 0.001686708
196200 0.0016871322
196250 0.0016875574
196300 0.0016881872
196350 0.001689181
196400 0.0016901453
196450 0.0016909649
196500 0.0016916544
196550 0.0016923184
196600 0.0016925225
196650 0.0016924412
196700 0.0016921281
196750 0.0016920145
196800 0.0016924362
196850 0.0016931857
196900 0.0016941887
196950 0.0016953371
197000 0.0016961757
197050 0.0016969351
197100 0.0016975538
197150 0.0016979168
197200 0.0016981674
197250 0.0016980961
197300 0.0016983257
197350 0.0016987555
197400 0.0016992407
197450 0.0016998262
197500 0.001700403
197550 0.0017012338
197600 0.0017017671
197650 0.0017022189
197700 0.0017027342
197750 0.0017032968
197800 0.0017038448
197850 0.0017042114
197900 0.0017048008
197950 0.0017059261
198000 0.0017068265
198050 0.0017078602
198100 0.0017092974
198150 0.001710601
198200 0.0017119744
198250 0.0017134695
198300 0.0017152187
198350 0.0017170351
198400 0.0017187376
198450 0.0017204541
198500 0.0017223322
198550 0.0017240739
198600 0.0017257926
198650 0.001727496
198700 0.0017291583
198750 0.0017306166
198800 0.0017318877
198850 0.001732878
198900 0.0017333222
198950 0.0017338147
199000 0.0017341083
199050 0.0017343647
199100 0.001734751
199150 0.0017350053
199200 0.0017356228
199250 0.0017361152
199300 0.0017365267
199350 0.0017368775
199400 0.001737297
199450 0.001737738
199500 0.0017379682
199550 0.0017383178
199600 0.0017384646
199650 0.0017387282
199700 0.001739139
199750 0.0017396402
199800 0.0017401744
199850 0.0017406447
199900 0.0017408746
199950 0.001740857
200000 0.0017410322
200050 0.001741297
200100 0.0017415919
200150 0.001742093
200200 0.0017424494
200250 0.0017430892
200300 0.001744193
200350 0.0017452996
200400 0.001746565
200450 0.0017479182
200500 0.0017493982
200550 0.0017511334
200600 0.0017526558
200650 0.0017540762
200700 0.0017555731
200750 0.0017574583
200800 0.0017597
200850 0.0017618806
200900 0.0017638861
200950 0.0017658245
201000 0.0017679011
201050 0.0017697678
201100 0.0017717498
201150 0.0017734324
201200 0.00177527
201250 0.0017768803
201300 0.0017787827
201350 0.0017803202
201400 0.0017819326
201450 0.0017834101
201500 0.0017846136
201550 0.0017859294
201600 0.0017870526
201650 0.0017881023
201700 0.0017892391
201750 0.0017900877
201800 0.0017907612
201850 0.0017917503
201900 0.0017928572
201950 0.0017939267
202000 0.0017947725
202050 0.0017955089
202100 0.0017960552
202150 0.001796249
202200 0.0017962811
202250 0.0017964193
202300 0.0017967701
202350 0.0017975673
202400 0.001798844
202450 0.0018005956
202500 0.0018022481
202550 0.0018038844
202600 0.0018058499
202650 0.0018078571
202700 0.0018099695
202750 0.0018116132
202800 0.0018130815
202850 0.0018144707
202900 0.0018158044
202950 0.0018171623
203000 0.0018187313
203050 0.001820146
203100 0.0018214617
203150 0.0018225505
203200 0.0018233933
203250 0.00182408
203300 0.0018248505
203350 0.0018256159
203400 0.0018263959
203450 0.0018273613
203500 0.0018280678
203550 0.001828798
203600 0.0018295814
203650 0.0018301903
203700 0.0018305035
203750 0.0018306396
203800 0.0018306592
203850 0.0018307456
203900 0.0018309225
203950 0.0018313087
204000 0.0018319278
204050 0.0018327225
204100 0.0018337977
204150 0.0018354326
204200 0.0018376273
204250 0.0018400733
204300 0.0018425442
204350 0.0018455103
204400 0.0018484981
204450 0.001851804
204500 0.0018553988
204550 0.0018589235
204600 0.0018625524
204650 0.001866072
204700 0.0018694404
204750 0.0018728222
204800 0.0018757553
204850 0.0018781478
204900 0.0018805846
204950 0.0018828157
205000 0.0018848188
205050 0.0018865954
205100 0.0018878638
205150 0.0018889758
205200 0.0018900475
205250 0.0018908355
205300 0.0018917356
205350 0.0018929366
205400 0.0018935494
205450 0.0018938797
205500 0.0018942372
205550 0.0018944427
205600 0.0018947194
205650 0.001894768
205700 0.0018946672
205750 0.0018945023
205800 0.0018942771
205850 0.0018942953
205900 0.001894294
205950 0.0018945999
206000 0.0018947509
206050 0.0018949728
206100 0.0018947993
206150 0.001894672
206200 0.0018941024
206250 0.0018937105
206300 0.0018931436
206350 0.0018927283
206400 0.0018920479
206450 0.0018912671
206500 0.0018903744
206550 0.0018895255
206600 0.001888586
206650 0.0018877261
206700 0.0018870624
206750 0.0018862957
206800 0.0018856916
206850 0.0018849186
206900 0.0018843037
206950 0.0018838232
207000 0.0018831793
207050 0.0018830065
207100 0.0018829116
207150 0.0018827293
207200 0.0018823722
207250 0.0018820757
207300 0.0018821292
207350 0.0018819795
207400 0.0018819458
207450 0.0018819499
207500 0.0018819366
207550 0.0018820422
207600 0.001882134
207650 0.0018820872
207700 0.0018818556
207750 0.0018814172
207800 0.001880994
207850 0.001880363
207900 0.0018797667
207950 0.0018793161
208000 0.0018787068
208050 0.0018778674
208100 0.001876957
208150 0.0018761318
208200 0.001875913
208250 0.0018760525
208300 0.0018764259
208350 0.0018768052
208400 0.0018770326
208450 0.001877377
208500 0.0018772651
208550 0.001876883
208600 0.0018766794
208650 0.0018767344
208700 0.0018770524
208750 0.0018777544
208800 0.0018782281
208850 0.001878519
208900 0.0018788008
208950 0.0018787602
209000 0.0018785007
209050 0.0018777752
209100 0.0018770774
209150 0.0018762312
209200 0.0018753138
209250 0.0018740806
209300 0.001872393
209350 0.0018704223
209400 0.0018680945
209450 0.0018660013
209500 0.0018639809
209550 0.001862185
209600 0.0018610626
209650 0.0018598948
209700 0.0018590103
209750 0.0018583581
209800 0.0018580432
209850 0.001858087
209900 0.0018581182
209950 0.0018582791
210000 0.0018583508
210050 0.0018585407
210100 0.0018587811
210150 0.0018587904
210200 0.0018589251
210250 0.0018589785
210300 0.0018588226
210350 0.0018585486
210400 0.0018586914
210450 0.0018588883
210500 0.0018594377
210550 0.0018602627
210600 0.0018608046
210650 0.0018614691
210700 0.0018621275
210750 0.0018630234
210800 0.0018642882
210850 0.0018655365
210900 0.0018666839
210950 0.0018677619
211000 0.0018686833
211050 0.0018692255
211100 0.0018699441
211150 0.0018705993
211200 0.0018711629
211250 0.0018718834
211300 0.0018725118
211350 0.0018729846
211400 0.0018732526
211450 0.0018734459
211500 0.0018739937
211550 0.0018747119
211600 0.00187572
211650 0.0018766195
211700 0.0018775286
211750 0.001878531
211800 0.0018792811
211850 0.0018800485
211900 0.0018812129
211950 0.0018821285
212000 0.0018827094
212050 0.0018830388
212100 0.0018833473
212150 0.001883901
212200 0.0018845153
212250 0.0018853553
212300 0.0018862531
212350 0.0018868912
212400 0.0018875694
212450 0.0018881689
212500 0.0018888113
212550 0.0018892809
212600 0.0018897647
212650 0.0018904403
212700 0.001891082
212750 0.0018915834
212800 0.0018922863
212850 0.0018926818
212900 0.0018932227
212950 0.0018938551
213000 0.0018945978
213050 0.0018952104
213100 0.0018954205
213150 0.0018952135
213200 0.0018947746
213250 0.001894182
213300 0.0018935551
213350 0.0018929177
213400 0.0018923017
213450 0.0018919919
213500 0.0018919138
213550 0.0018919261
213600 0.0018919801
213650 0.0018920813
213700 0.0018917586
213750 0.0018915404
213800 0.0018907703
213850 0.0018893647
213900 0.0018878424
213950 0.0018860678
214000 0.0018841223
214050 0.0018820685
214100 0.0018804684
214150 0.0018788562
214200 0.0018773366
214250 0.0018759731
214300 0.001874665
214350 0.0018733738
214400 0.0018722287
214450 0.0018709529
214500 0.0018700256
214550 0.0018695645
214600 0.0018688916
214650 0.001868399
214700 0.0018677302
214750 0.0018668294
214800 0.0018657049
214850 0.0018644934
214900 0.0018631686
214950 0.0018619004
215000 0.0018607618
215050 0.0018595901
215100 0.001858261
215150 0.0018568573
215200 0.0018552476
215250 0.0018537066
215300 0.0018523776
215350 0.0018511333
215400 0.001850113
215450 0.0018489099
215500 0.0018473123
215550 0.0018456019
215600 0.001843663
215650 0.0018415059
215700 0.0018395193
215750 0.0018373945
215800 0.0018350528
215850 0.001832279
215900 0.0018294791
215950 0.0018264601
216000 0.0018236353
216050 0.0018208091
216100 0.0018184969
216150 0.001816144
216200 0.0018140402
216250 0.0018121645
216300 0.0018108924
216350 0.0018097588
216400 0.001808764
216450 0.0018078693
216500 0.0018069286
216550 0.0018058253
216600 0.0018047074
216650 0.0018036792
216700 0.0018022648
216750 0.0018010003
216800 0.0017997884
216850 0.0017987149
216900 0.0017973811
216950 0.0017959133
217000 0.0017948443
217050 0.0017940454
217100 0.0017938665
217150 0.0017939667
217200 0.0017939739
217250 0.0017942525
217300 0.0017949518
217350 0.0017959988
217400 0.0017970331
217450 0.0017981259
217500 0.0017994008
217550 0.0018005872
217600 0.0018018821
217650 0.0018027566
217700 0.0018035372
217750 0.0018043742
217800 0.001805465
217850 0.001806574
217900 0.0018073652
217950 0.0018078859
218000 0.0018081988
218050 0.0018084081
218100 0.0018084479
218150 0.0018084579
218200 0.0018082234
218250 0.0018078486
218300 0.0018071762
218350 0.0018061119
218400 0.0018049374
218450 0.0018038391
218500 0.0018026174
218550 0.0018015146
218600 0.0018003749
218650 0.0017989179
218700 0.0017972928
218750 0.0017956535
218800 0.0017939065
218850 0.001792198
218900 0.0017905682
218950 0.0017888454
219000 0.0017868685
219050 0.0017846518
219100 0.0017823339
219150 0.001779959
219200 0.0017775947
219250 0.0017754473
219300 0.0017736773
219350 0.0017721974
219400 0.001770969
219450 0.0017699572
219500 0.0017691253
219550 0.0017687914
219600 0.0017687551
219650 0.001768532
219700 0.001768144
219750 0.0017676473
219800 0.0017671879
219850 0.0017667738
219900 0.0017663262
219950 0.0017661518
220000 0.0017658692
220050 0.0017658803
220100 0.0017664106
220150 0.0017667656
220200 0.0017674021
220250 0.0017676993
220300 0.0017677976
220350 0.0017678323
220400 0.0017677076
220450 0.0017677411
220500 0.0017674511
220550 0.0017671329
220600 0.0017666376
220650 0.0017659352
220700 0.0017652402
220750 0.0017646827
220800 0.0017643733
220850 0.0017641472
220900 0.001764153
220950 0.0017637267
221000 0.0017631384
221050 0.0017623663
221100 0.0017614737
221150 0.0017606074
221200 0.0017598825
221250 0.0017594505
221300 0.0017592054
221350 0.001758893
221400 0.0017584588
221450 0.001758052
221500 0.0017579629
221550 0.0017576979
221600 0.0017570901
221650 0.0017566698
221700 0.0017564663
221750 0.0017565559
221800 0.0017570429
221850 0.0017575015
221900 0.0017582244
221950 0.0017584191
222000 0.0017583469
222050 0.0017580404
222100 0.0017576104
222150 0.0017573287
222200 0.0017574184
222250 0.0017575613
222300 0.0017577719
222350 0.0017580171
222400 0.0017579683
222450 0.0017580692
222500 0.0017579028
222550 0.0017576149
222600 0.0017573772
222650 0.0017571198
222700 0.0017566426
222750 0.0017561824
222800 0.001755567
222850 0.0017547642
222900 0.0017542246
222950 0.0017534875
223000 0.0017525705
223050 0.0017517282
223100 0.0017510383
223150 0.0017504582
223200 0.0017496941
223250 0.001749013
223300 0.0017480263
223350 0.0017471524
223400 0.0017460802
223450 0.0017452891
223500 0.0017450283
223550 0.001744576
223600 0.0017437983
223650 0.0017429406
223700 0.0017416766
223750 0.0017401532
223800 0.0017385298
223850 0.00173696
223900 0.0017354721
223950 0.0017338981
224000 0.0017321126
224050 0.0017302638
224100 0.0017286754
224150 0.0017271606
224200 0.0017258371
224250 0.0017243922
224300 0.0017228913
224350 0.0017210767
224400 0.0017192712
224450 0.0017176408
224500 0.0017161331
224550 0.001714764
224600 0.0017135613
224650 0.0017125426
224700 0.0017111378
224750 0.0017099525
224800 0.001708807
224850 0.0017076905
224900 0.0017065093
224950 0.0017053223
225000 0.0017043018
225050 0.0017028255
225100 0.0017015275
225150 0.0017001768
225200 0.001698706
225250 0.0016970917
225300 0.0016957028
225350 0.0016941688
225400 0.001692674
225450 0.0016913629
225500 0.0016900903
225550 0.0016886632
225600 0.0016873496
225650 0.0016860783
225700 0.0016846593
225750 0.0016833734
225800 0.0016822038
225850 0.0016811743
225900 0.0016802121
225950 0.0016794166
226000 0.0016781447
226050 0.0016769224
226100 0.0016756412
226150 0.0016744034
226200 0.0016734293
226250 0.0016722466
226300 0.0016709641
226350 0.0016694864
226400 0.001667634
226450 0.0016659191
226500 0.0016640509
226550 0.0016622199
226600 0.0016602781
226650 0.0016580295
226700 0.0016554015
226750 0.0016526495
226800 0.0016496161
226850 0.0016464034
226900 0.0016432382
226950 0.0016404775
227000 0.0016379099
227050 0.0016355386
227100 0.0016338265
227150 0.0016318311
227200 0.0016300022
227250 0.0016284282
227300 0.0016270697
227350 0.0016255727
227400 0.0016242049
227450 0.0016230395
227500 0.0016219515
227550 0.0016208574
227600 0.0016199854
227650 0.0016192233
227700 0.0016185147
227750 0.0016179066
227800 0.0016174925
227850 0.0016170136
227900 0.0016168651
227950 0.0016166202
228000 0.0016164624
228050 0.0016162537
228100 0.0016159714
228150 0.0016156471
228200 0.0016155571
228250 0.001615609
228300 0.0016160456
228350 0.0016167579
228400 0.0016173451
228450 0.0016177261
228500 0.0016180628
228550 0.0016184619
228600 0.0016188669
228650 0.0016192554
228700 0.0016197
228750 0.001620076
228800 0.0016203597
228850 0.001620453
228900 0.001620744
228950 0.00162104
229000 0.0016213827
229050 0.0016215669
229100 0.0016219259
229150 0.0016226547
229200 0.0016232809
229250 0.0016242481
229300 0.0016253228
229350 0.0016261277
229400 0.0016273923
229450 0.0016284182
229500 0.0016294253
229550 0.0016304368
229600 0.0016312893
229650 0.0016321662
229700 0.0016329644
229750 0.0016337968
229800 0.0016343699
229850 0.0016348937
229900 0.0016351463
229950 0.0016353295
230000 0.0016355279
230050 0.0016358873
230100 0.0016360411
230150 0.001635844
230200 0.0016355776
230250 0.0016350484
230300 0.0016345908
230350 0.0016339541
230400 0.0016331118
230450 0.0016323442
230500 0.0016317061
230550 0.0016310463
230600 0.0016304944
230650 0.0016298324
230700 0.0016291852
230750 0.0016282088
230800 0.001626943
230850 0.0016258541
230900 0.0016248317
230950 0.0016238972
231000 0.0016230296
231050 0.0016219574
231100 0.0016208797
231150 0.0016196353
231200 0.0016184329
231250 0.0016170309
231300 0.0016155303
231350 0.0016142868
231400 0.0016132183
231450 0.0016120666
231500 0.0016107085
231550 0.0016093215
231600 0.0016081961
231650 0.0016067522
231700 0.0016052558
231750 0.0016037526
231800 0.0016024475
231850 0.0016014501
231900 0.0016006024
231950 0.001599746
232000 0.0015989394
232050 0.001598216
232100 0.0015970805
232150 0.0015956517
232200 0.0015939312
232250 0.0015919443
232300 0.0015895068
232350 0.001586863
232400 0.0015842459
232450 0.0015814081
232500 0.0015788345
232550 0.0015762027
232600 0.001573809
232650 0.0015716854
232700 0.0015696647
232750 0.0015678525
232800 0.0015662732
232850 0.0015647208
232900 0.0015630827
232950 0.0015614887
233000 0.0015596596
233050 0.0015579605
233100 0.0015567439
233150 0.0015559115
233200 0.0015553349
233250 0.0015550168
233300 0.0015546811
233350 0.001554224
233400 0.0015537575
233450 0.0015532826
233500 0.0015528184
233550 0.0015525318
233600 0.0015520698
233650 0.0015515776
233700 0.0015512958
233750 0.0015510424
233800 0.0015504868
233850 0.0015501623
233900 0.0015498299
233950 0.0015496339
234000 0.0015493328
234050 0.0015491447
234100 0.0015490629
234150 0.0015490736
234200 0.0015492742
234250 0.0015493677
234300 0.001549349
234350 0.0015495251
234400 0.0015498876
234450 0.0015501725
234500 0.001550128
234550 0.0015499706
234600 0.0015497576
234650 0.0015492831
234700 0.0015487415
234750 0.0015483825
234800 0.0015479211
234850 0.0015475543
234900 0.0015468941
234950 0.0015461781
235000 0.0015454198
235050 0.0015444153
235100 0.0015434402
235150 0.0015423774
235200 0.0015412304
235250 0.0015400325
235300 0.0015388715
235350 0.0015377873
235400 0.0015365924
235450 0.0015352877
235500 0.0015341535
235550 0.001532732
235600 0.0015313488
235650 0.0015299145
235700 0.0015287057
235750 0.0015279893
235800 0.0015274448
235850 0.0015271836
235900 0.001526852
235950 0.0015264757
236000 0.0015261309
236050 0.0015257091
236100 0.001525659
236150 0.0015256691
236200 0.0015257317
236250 0.001525721
236300 0.0015255786
236350 0.0015252912
236400 0.0015250077
236450 0.0015249052
236500 0.0015249075
236550 0.0015251323
236600 0.0015254342
236650 0.0015257584
236700 0.0015262042
236750 0.0015263563
236800 0.0015264835
236850 0.0015264941
236900 0.0015266753
236950 0.0015269878
237000 0.0015275101
237050 0.0015282132
237100 0.0015289297
237150 0.0015297042
237200 0.0015306412
237250 0.0015312719
237300 0.0015320006
237350 0.0015329159
237400 0.0015338171
237450 0.0015347852
237500 0.0015360667
237550 0.0015371825
237600 0.0015385842
237650 0.0015399176
237700 0.0015412662
237750 0.0015427523
237800 0.0015439101
237850 0.0015447998
237900 0.0015455938
237950 0.001546162
238000 0.0015465716
238050 0.001546883
238100 0.0015472906
238150 0.0015477354
238200 0.0015481402
238250 0.0015483751
238300 0.0015483907
238350 0.0015483586
238400 0.0015483602
238450 0.0015486315
238500 0.0015489871
238550 0.0015493183
238600 0.001549656
238650 0.0015499323
238700 0.0015504609
238750 0.0015506001
238800 0.0015510515
238850 0.0015512952
238900 0.0015514857
238950 0.0015515394
239000 0.0015517486
239050 0.0015522856
239100 0.0015528964
239150 0.0015533065
239200 0.0015536246
239250 0.0015537814
239300 0.0015539389
239350 0.001554282
239400 0.0015550524
239450 0.0015562418
239500 0.0015573378
239550 0.0015585429
239600 0.0015596937
239650 0.00156061
239700 0.001561514
239750 0.0015626235
239800 0.0015637454
239850 0.0015652917
239900 0.0015668857
239950 0.0015685171
240000 0.0015702599
240050 0.0015722679
240100 0.0015744388
240150 0.001576694
240200 0.0015791415
240250 0.001581441
240300 0.0015838726
240350 0.0015862811
240400 0.0015885557
240450 0.0015908898
240500 0.0015929746
240550 0.001594652
240600 0.0015959839
240650 0.0015970181
240700 0.0015978347
240750 0.0015984883
240800 0.0015988957
240850 0.0015995337
240900 0.0016004149
240950 0.0016011104
241000 0.0016018767
241050 0.0016025864
241100 0.001603293
241150 0.0016042211
241200 0.0016053053
241250 0.0016066973
241300 0.0016081879
241350 0.0016098099
241400 0.0016111106
241450 0.0016127771
241500 0.0016141819
241550 0.0016156478
241600 0.001617021
241650 0.0016182368
241700 0.0016193498
241750 0.0016201723
241800 0.0016210779
241850 0.0016218175
241900 0.0016225646
241950 0.0016234376
242000 0.0016244717
242050 0.0016257354
242100 0.0016266098
242150 0.0016273006
242200 0.0016279828
242250 0.0016283611
242300 0.0016286837
242350 0.0016291163
242400 0.0016292479
242450 0.0016292374
242500 0.0016291723
242550 0.0016289307
242600 0.0016286277
242650 0.0016284015
242700 0.0016281208
242750 0.0016277947
242800 0.0016273669
242850 0.0016271144
242900 0.0016266052
242950 0.0016259897
243000 0.0016253972
243050 0.0016247048
243100 0.0016238889
243150 0.0016230093
243200 0.0016224314
243250 0.0016218748
243300 0.0016216543
243350 0.0016215053
243400 0.0016213551
243450 0.0016213275
243500 0.0016212451
243550 0.0016212479
243600 0.0016213146
243650 0.0016213582
243700 0.0016215874
243750 0.0016218
243800 0.0016219838
243850 0.0016223032
243900 0.0016225855
243950 0.0016224379
244000 0.0016222258
244050 0.001621727
244100 0.0016212003
244150 0.0016205257
244200 0.0016197856
244250 0.0016191387
244300 0.0016184757
244350 0.0016178196
244400 0.0016171054
244450 0.0016163447
244500 0.0016154179
244550 0.0016144702
244600 0.0016135965
244650 0.0016129334
244700 0.0016123904
244750 0.0016116458
244800 0.0016105855
244850 0.0016096118
244900 0.001608677
244950 0.001607644
245000 0.0016066362
245050 0.0016055958
245100 0.0016043757
245150 0.0016030486
245200 0.0016016701
245250 0.0016000632
245300 0.0015986461
245350 0.0015975352
245400 0.0015965401
245450 0.0015953831
245500 0.0015941664
245550 0.0015928982
245600 0.0015919008
245650 0.0015911276
245700 0.0015903848
245750 0.0015897759
245800 0.0015888714
245850 0.0015880099
245900 0.0015871078
245950 0.001586376
246000 0.0015858365
246050 0.0015853952
246100 0.0015852771
246150 0.0015850247
246200 0.0015849015
246250 0.0015846534
246300 0.0015841143
246350 0.0015834032
246400 0.0015824017
246450 0.0015813188
246500 0.001580371
246550 0.0015796151
246600 0.0015786591
246650 0.0015775747
246700 0.0015765906
246750 0.0015757148
246800 0.0015749054
246850 0.0015743043
246900 0.0015739664
246950 0.001573813
247000 0.0015734083
247050 0.0015731748
247100 0.001572929
247150 0.0015725317
247200 0.0015720539
247250 0.0015718305
247300 0.0015716605
247350 0.0015715091
247400 0.0015714192
247450 0.0015714095
247500 0.0015714157
247550 0.0015715485
247600 0.0015718144
247650 0.0015721224
247700 0.001572367
247750 0.0015726688
247800 0.0015729601
247850 0.0015734379
247900 0.0015738097
247950 0.001574178
248000 0.0015744339
248050 0.0015746446
248100 0.0015746044
248150 0.0015746065
248200 0.0015744779
248250 0.0015743294
248300 0.0015737031
248350 0.001573026
248400 0.001571798
248450 0.0015702057
248500 0.0015685834
248550 0.0015668465
248600 0.0015649615
248650 0.0015632529
248700 0.0015613243
248750 0.0015593288
248800 0.0015574102
248850 0.001555621
248900 0.001554286
248950 0.0015531853
249000 0.0015525223
249050 0.0015519569
249100 0.0015513914
249150 0.0015509784
249200 0.0015504427
249250 0.0015497149
249300 0.0015488258
249350 0.0015475725
249400 0.0015463776
249450 0.0015453802
249500 0.0015442526
249550 0.00154349
249600 0.0015429545
249650 0.0015424986
249700 0.0015417711
249750 0.0015410642
249800 0.0015401304
249850 0.0015391752
249900 0.0015382785
249950 0.0015376205
250000 0.0015369485
250050 0.001536318
250100 0.0015356816
250150 0.0015349971
250200 0.001534555
250250 0.0015339651
250300 0.001533571
250350 0.0015334996
250400 0.0015335313
250450 0.0015336259
250500 0.0015336584
250550 0.0015337625
250600 0.0015336869
250650 0.0015336427
250700 0.0015335412
250750 0.0015332149
250800 0.0015329936
250850 0.0015325109
250900 0.0015318403
250950 0.0015311686
251000 0.0015304573
251050 0.0015295798
251100 0.0015288378
251150 0.001528135
251200 0.0015274129
251250 0.0015269763
251300 0.0015265066
251350 0.0015261125
251400 0.0015256543
251450 0.0015251914
251500 0.0015247412
251550 0.0015240671
251600 0.0015232567
251650 0.0015225448
251700 0.001521936
251750 0.0015216052
251800 0.001521374
251850 0.0015210447
251900 0.0015206049
251950 0.0015198853
252000 0.0015188835
252050 0.0015182851
252100 0.001517572
252150 0.0015170002
252200 0.0015167331
252250 0.0015162141
252300 0.0015157939
252350 0.0015155563
252400 0.0015152044
252450 0.0015147756
252500 0.0015141522
252550 0.0015134863
252600 0.0015131394
252650 0.0015126884
252700 0.0015123846
252750 0.0015122358
252800 0.0015117629
252850 0.0015113325
252900 0.0015108447
252950 0.0015104551
253000 0.0015100342
253050 0.0015096912
253100 0.0015089666
253150 0.0015085044
253200 0.0015077925
253250 0.0015073453
253300 0.0015072895
253350 0.0015074193
253400 0.0015075476
253450 0.0015077929
253500 0.0015079714
253550 0.0015081636
253600 0.0015085846
253650 0.0015090492
253700 0.0015096297
253750 0.0015100786
253800 0.0015105939
253850 0.0015113472
253900 0.0015121792
253950 0.0015129867
254000 0.001513557
254050 0.0015136171
254100 0.0015136558
254150 0.001513754
254200 0.0015138754
254250 0.001513895
254300 0.0015137912
254350 0.0015136772
254400 0.0015134533
254450 0.0015134785
254500 0.0015134207
254550 0.0015133908
254600 0.001513212
254650 0.0015131427
254700 0.0015130294
254750 0.0015130462
254800 0.0015129534
254850 0.0015130106
254900 0.0015130706
254950 0.0015130484
255000 0.0015129692
255050 0.0015129059
255100 0.0015128123
255150 0.0015126998
255200 0.0015126781
255250 0.001512971
255300 0.001513127
255350 0.0015130048
255400 0.0015126972
255450 0.0015123321
255500 0.0015117415
255550 0.0015113053
255600 0.0015108128
255650 0.0015103272
255700 0.001509702
255750 0.0015091647
255800 0.0015085446
255850 0.0015078309
255900 0.0015070755
255950 0.0015063108
256000 0.0015055508
256050 0.0015046432
256100 0.0015035971
256150 0.0015027044
256200 0.0015018753
256250 0.0015012928
256300 0.0015009525
256350 0.001500585
256400 0.0015004476
256450 0.0015003148
256500 0.0015004838
256550 0.0015005564
256600 0.0015005962
256650 0.001500795
256700 0.0015010826
256750 0.0015014222
256800 0.0015018949
256850 0.0015024813
256900 0.0015030382
256950 0.0015038127
257000 0.0015044945
257050 0.0015050328
257100 0.0015055069
257150 0.0015058606
257200 0.001506173
257250 0.0015064076
257300 0.0015065379
257350 0.001506543
257400 0.0015067167
257450 0.0015068657
257500 0.0015069505
257550 0.0015069622
257600 0.0015069775
257650 0.0015067661
257700 0.0015067351
257750 0.001506598
257800 0.001506387
257850 0.0015060074
257900 0.001505175
257950 0.001504342
258000 0.0015036137
258050 0.0015033897
258100 0.0015032549
258150 0.0015034527
258200 0.0015037496
258250 0.0015040251
258300 0.0015047455
258350 0.0015055353
258400 0.0015062402
258450 0.0015068878
258500 0.0015074514
258550 0.0015078752
258600 0.0015079391
258650 0.0015079803
258700 0.0015079565
258750 0.0015077472
258800 0.0015076636
258850 0.0015076708
258900 0.0015078209
258950 0.0015078489
259000 0.001507938
259050 0.0015085122
259100 0.0015090922
259150 0.0015099327
259200 0.0015108348
259250 0.0015117879
259300 0.0015126343
259350 0.0015132302
259400 0.0015138167
259450 0.001514253
259500 0.0015150203
259550 0.0015158429
259600 0.0015164648
259650 0.0015171775
259700 0.0015175231
259750 0.0015177544
259800 0.001517774
259850 0.0015179225
259900 0.0015182485
259950 0.0015186247
260000 0.0015191326
260050 0.0015194192
260100 0.0015197417
260150 0.0015200097
260200 0.0015201377
260250 0.001520044
260300 0.0015200419
260350 0.0015203312
260400 0.0015208079
260450 0.0015211143
260500 0.0015214683
260550 0.0015217141
260600 0.0015219163
260650 0.0015222758
260700 0.0015227157
260750 0.0015231269
260800 0.0015236842
260850 0.0015238059
260900 0.0015239017
260950 0.0015238514
261000 0.0015238034
261050 0.0015235858
261100 0.0015230741
261150 0.0015225183
261200 0.0015223004
261250 0.0015220789
261300 0.0015216608
261350 0.0015212469
261400 0.0015204321
261450 0.0015196932
261500 0.001519411
261550 0.0015191057
261600 0.0015188874
261650 0.0015185395
261700 0.0015182595
261750 0.0015179585
261800 0.0015176082
261850 0.0015172096
261900 0.0015167344
261950 0.0015164057
262000 0.0015160104
262050 0.0015158012
262100 0.0015157459
262150 0.0015157351
262200 0.001515738
262250 0.0015158369
262300 0.0015157716
262350 0.0015156138
262400 0.0015156376
262450 0.0015157946
262500 0.001516203
262550 0.0015166804
262600 0.0015173169
262650 0.0015179679
262700 0.0015186615
262750 0.0015192829
262800 0.0015198928
262850 0.0015203657
262900 0.0015207109
262950 0.0015211908
263000 0.0015216298
263050 0.0015220371
263100 0.0015221778
263150 0.0015221223
263200 0.0015220046
263250 0.0015220922
263300 0.0015223322
263350 0.0015224941
263400 0.0015228608
263450 0.0015230997
263500 0.0015234431
263550 0.0015239022
263600 0.001524524
263650 0.0015255744
263700 0.0015267066
263750 0.001528137
263800 0.0015293751
263850 0.0015305328
263900 0.0015314261
263950 0.0015322784
264000 0.0015331634
264050 0.0015342114
264100 0.0015352386
264150 0.0015363691
264200 0.0015373723
264250 0.0015386309
264300 0.0015402848
264350 0.00154142
264400 0.0015426297
264450 0.0015435807
264500 0.0015443744
264550 0.0015452289
264600 0.0015462906
264650 0.0015474029
264700 0.0015483739
264750 0.0015494716
264800 0.0015503325
264850 0.0015513716
264900 0.0015522969
264950 0.0015531965
265000 0.0015544607
265050 0.0015559336
265100 0.0015574893
265150 0.0015591897
265200 0.0015612176
265250 0.0015634502
265300 0.0015655917
265350 0.0015675505
265400 0.0015692614
265450 0.0015707558
265500 0.0015721576
265550 0.0015733744
265600 0.0015744721
265650 0.0015754251
265700 0.0015761608
265750 0.0015769799
265800 0.0015776441
265850 0.0015785428
265900 0.0015793737
265950 0.0015799099
266000 0.0015803387
266050 0.0015810448
266100 0.0015817102
266150 0.0015822716
266200 0.0015830704
266250 0.0015839339
266300 0.0015845487
266350 0.0015849672
266400 0.0015853279
266450 0.0015852875
266500 0.0015848852
266550 0.0015844386
266600 0.0015839087
266650 0.0015834955
266700 0.0015830426
266750 0.0015826641
266800 0.0015823591
266850 0.0015819728
266900 0.0015816644
266950 0.0015813112
267000 0.0015810148
267050 0.0015804787
267100 0.0015798902
267150 0.0015793517
267200 0.0015784824
267250 0.0015778742
267300 0.001577174
267350 0.0015762874
267400 0.0015753168
267450 0.0015743205
267500 0.0015734855
267550 0.0015727557
267600 0.0015720382
267650 0.0015713871
267700 0.0015708781
267750 0.0015704503
267800 0.0015698948
267850 0.0015693986
267900 0.0015687822
267950 0.0015682444
268000 0.0015675602
268050 0.0015667348
268100 0.0015658616
268150 0.0015652464
268200 0.0015646344
268250 0.001564208
268300 0.0015637999
268350 0.0015630064
268400 0.0015624186
268450 0.0015620543
268500 0.0015618353
268550 0.0015619841
268600 0.0015619298
268650 0.0015617448
268700 0.0015614277
268750 0.001561154
268800 0.0015609237
268850 0.0015606194
268900 0.0015605461
268950 0.0015606989
269000 0.0015608574
269050 0.0015610918
269100 0.0015613709
269150 0.0015616134
269200 0.0015620255
269250 0.0015622728
269300 0.0015626248
269350 0.0015629331
269400 0.0015632444
269450 0.0015636011
269500 0.0015639647
269550 0.0015642039
269600 0.0015644154
269650 0.0015645323
269700 0.0015645079
269750 0.0015645386
269800 0.0015645454
269850 0.0015647227
269900 0.0015651482
269950 0.0015652945
270000 0.0015654913
270050 0.0015657342
270100 0.0015660072
270150 0.001566428
270200 0.0015668102
270250 0.0015669259
270300 0.0015670876
270350 0.0015675256
270400 0.0015677941
270450 0.0015681445
270500 0.0015683567
270550 0.0015684491
270600 0.0015679669
270650 0.0015673385
270700 0.0015663223
270750 0.0015652174
270800 0.0015642248
270850 0.0015633744
270900 0.0015626854
270950 0.0015620539
271000 0.0015614336
271050 0.0015606399
271100 0.0015596144
271150 0.0015586391
271200 0.0015576235
271250 0.0015566114
271300 0.001555356
271350 0.0015541561
271400 0.0015529572
271450 0.0015516478
271500 0.001550294
271550 0.0015491886
271600 0.0015480131
271650 0.0015468008
271700 0.001545728
271750 0.0015446225
271800 0.0015437542
271850 0.001543006
271900 0.0015424312
271950 0.0015420565
272000 0.0015417143
272050 0.0015413089
272100 0.0015408856
272150 0.0015405126
272200 0.0015400295
272250 0.0015397562
272300 0.0015395027
272350 0.001539143
272400 0.001538611
272450 0.0015383161
272500 0.0015381508
272550 0.0015378702
272600 0.0015374168
272650 0.0015369362
272700 0.0015365108
272750 0.0015360494
272800 0.0015357199
272850 0.0015358723
272900 0.0015363021
272950 0.0015365923
273000 0.0015371543
273050 0.0015373594
273100 0.0015378094
273150 0.0015382607
273200 0.0015389062
273250 0.0015396586
273300 0.0015403095
273350 0.001540864
273400 0.0015416007
273450 0.0015421072
273500 0.0015429402
273550 0.0015438718
273600 0.0015447849
273650 0.0015454062
273700 0.0015458817
273750 0.001546418
273800 0.0015468801
273850 0.0015473437
273900 0.0015477931
273950 0.0015479961
274000 0.0015482046
274050 0.0015481534
274100 0.0015480116
274150 0.0015475598
274200 0.0015467878
274250 0.001546
274300 0.0015453884
274350 0.001544876
274400 0.0015445212
274450 0.0015443747
274500 0.0015442817
274550 0.0015445352
274600 0.0015447475
274650 0.0015449041
274700 0.0015448864
274750 0.0015447215
274800 0.0015442654
274850 0.0015437263
274900 0.0015430509
274950 0.0015422868
275000 0.0015415595
275050 0.0015409676
275100 0.0015406603
275150 0.0015404751
275200 0.0015405884
275250 0.0015408805
275300 0.0015413375
275350 0.0015421211
275400 0.0015427819
275450 0.0015435185
275500 0.0015442643
275550 0.0015452134
275600 0.001545951
275650 0.0015468618
275700 0.0015479362
275750 0.0015488472
275800 0.0015494297
275850 0.0015501146
275900 0.0015509057
275950 0.0015519563
276000 0.0015529571
276050 0.0015540031
276100 0.0015551595
276150 0.0015562435
276200 0.0015574232
276250 0.0015588094
276300 0.0015601163
276350 0.0015614443
276400 0.0015627155
276450 0.0015640108
276500 0.0015649217
276550 0.0015656347
276600 0.0015663218
276650 0.0015666264
276700 0.0015666766
276750 0.0015668677
276800 0.001567146
276850 0.0015676653
276900 0.0015682247
276950 0.0015691554
277000 0.001570125
277050 0.0015710859
277100 0.0015719392
277150 0.0015725872
277200 0.0015730811
277250 0.0015733383
277300 0.0015736652
277350 0.0015741868
277400 0.0015748529
277450 0.0015753921
277500 0.0015759679
277550 0.0015763006
277600 0.0015765343
277650 0.0015768543
277700 0.001577236
277750 0.0015778243
277800 0.0015785945
277850 0.0015792
277900 0.0015801571
277950 0.0015810626
278000 0.0015818373
278050 0.0015828396
278100 0.0015837756
278150 0.0015846435
278200 0.0015856521
278250 0.0015866818
278300 0.0015877216
278350 0.0015888464
278400 0.0015897205
278450 0.0015904415
278500 0.0015914396
278550 0.0015921855
278600 0.0015928421
278650 0.0015933108
278700 0.0015937228
278750 0.0015940621
278800 0.0015946648
278850 0.0015951791
278900 0.0015957833
278950 0.0015963279
279000 0.0015970163
279050 0.0015977344
279100 0.0015984137
279150 0.0015992276
279200 0.0016002649
279250 0.0016014912
279300 0.0016025102
279350 0.0016032325
279400 0.0016037164
279450 0.0016042314
279500 0.0016048335
279550 0.0016054036
279600 0.0016062546
279650 0.0016068898
279700 0.0016071477
279750 0.0016075719
279800 0.0016078636
279850 0.0016083922
279900 0.0016092843
279950 0.001610057
280000 0.0016107691
280050 0.001611669
280100 0.0016125381
280150 0.0016134837
280200 0.0016143192
280250 0.0016153301
280300 0.0016161825
280350 0.0016171683
280400 0.0016181716
280450 0.0016193794
280500 0.0016206432
280550 0.0016223557
280600 0.0016237146
280650 0.0016249419
280700 0.001626046
280750 0.0016269057
280800 0.0016276741
280850 0.0016284184
280900 0.0016291139
280950 0.0016299623
281000 0.0016310125
281050 0.0016323341
281100 0.0016335711
281150 0.0016348197
281200 0.001636368
281250 0.0016378949
281300 0.0016396204
281350 0.0016414914
281400 0.0016430964
281450 0.001644618
281500 0.0016460867
281550 0.0016473891
281600 0.0016487834
281650 0.0016502798
281700 0.0016519845
281750 0.001653417
281800 0.0016547752
281850 0.0016556719
281900 0.0016563368
281950 0.0016564561
282000 0.001656883
282050 0.0016576411
282100 0.0016583106
282150 0.0016589191
282200 0.0016594059
282250 0.00165998
282300 0.0016606749
282350 0.0016613512
282400 0.0016618895
282450 0.0016624044
282500 0.0016627513
282550 0.001663012
282600 0.0016632808
282650 0.0016639538
282700 0.0016647266
282750 0.0016657106
282800 0.0016664264
282850 0.0016672863
282900 0.0016679443
282950 0.0016683376
283000 0.0016686776
283050 0.0016687162
283100 0.001668688
283150 0.0016685731
283200 0.0016685429
283250 0.0016684437
283300 0.0016682055
283350 0.00166787
283400 0.0016676774
283450 0.0016679571
283500 0.0016683533
283550 0.0016690487
283600 0.0016696355
283650 0.0016703516
283700 0.0016706223
283750 0.0016710425
283800 0.0016713077
283850 0.0016718224
283900 0.0016717047
283950 0.0016717194
284000 0.0016717572
284050 0.001671537
284100 0.0016713065
284150 0.0016709354
284200 0.0016706565
284250 0.0016699496
284300 0.001668999
284350 0.0016679251
284400 0.0016671225
284450 0.001666063
284500 0.0016649309
284550 0.0016637327
284600 0.0016624545
284650 0.0016612278
284700 0.0016597567
284750 0.0016582062
284800 0.0016566636
284850 0.0016547236
284900 0.0016526974
284950 0.0016509683
285000 0.0016493694
285050 0.0016479622
285100 0.0016465549
285150 0.0016451736
285200 0.0016438192
285250 0.00164219
285300 0.0016406186
285350 0.001638718
285400 0.0016368287
285450 0.0016350507
285500 0.0016335053
285550 0.0016320442
285600 0.0016308116
285650 0.001629907
285700 0.0016294739
285750 0.0016289906
285800 0.0016285025
285850 0.0016282594
285900 0.0016278793
285950 0.0016275893
286000 0.0016270083
286050 0.0016266373
286100 0.0016262859
286150 0.0016261477
286200 0.00162593
286250 0.0016255401
286300 0.0016250118
286350 0.0016245361
286400 0.0016239637
286450 0.0016233675
286500 0.001622831
286550 0.0016224287
286600 0.0016220433
286650 0.001621301
286700 0.0016203917
286750 0.0016194126
286800 0.0016184017
286850 0.001617446
286900 0.0016168809
286950 0.0016162639
287000 0.0016156471
287050 0.0016150835
287100 0.0016144584
287150 0.0016136428
287200 0.0016128869
287250 0.0016119199
287300 0.0016109281
287350 0.0016095375
287400 0.0016080006
287450 0.0016061489
287500 0.0016040005
287550 0.0016019148
287600 0.0015997073
287650 0.0015980438
287700 0.0015965692
287750 0.0015953579
287800 0.0015944289
287850 0.0015935624
287900 0.001592832
287950 0.0015919923
288000 0.0015912685
288050 0.0015908006
288100 0.0015902459
288150 0.0015898111
288200 0.0015890122
288250 0.0015883097
288300 0.001587584
288350 0.001586787
288400 0.0015860739
288450 0.0015851167
288500 0.0015842403
288550 0.0015834148
288600 0.0015827962
288650 0.0015820774
288700 0.0015814908
288750 0.0015812726
288800 0.0015811488
288850 0.0015810303
288900 0.0015808603
288950 0.0015806138
289000 0.0015804668
289050 0.0015801617
289100 0.0015796659
289150 0.0015793207
289200 0.0015788229
289250 0.0015787173
289300 0.0015784457
289350 0.0015780902
289400 0.0015777248
289450 0.001577314
289500 0.0015767599
289550 0.0015760275
289600 0.0015751013
289650 0.0015741857
289700 0.001573088
289750 0.0015723389
289800 0.0015712992
289850 0.0015702441
289900 0.001569174
289950 0.0015679634
290000 0.0015667306
290050 0.0015650583
290100 0.0015634466
290150 0.0015618728
290200 0.0015600742
290250 0.0015583023
290300 0.0015564149
290350 0.0015546054
290400 0.0015527562
290450 0.0015508794
290500 0.0015488233
290550 0.0015471398
290600 0.0015455077
290650 0.0015440462
290700 0.0015426194
290750 0.0015409011
290800 0.001539096
290850 0.0015371684
290900 0.0015352972
290950 0.0015334332
291000 0.0015316481
291050 0.001530103
291100 0.0015285871
291150 0.0015269531
291200 0.0015253873
291250 0.001523497
291300 0.0015217284
291350 0.0015197344
291400 0.0015176343
291450 0.0015158159
291500 0.0015139803
291550 0.0015122583
291600 0.0015106548
291650 0.0015091676
291700 0.0015076033
291750 0.0015059277
291800 0.001504581
291850 0.0015032684
291900 0.0015021608
291950 0.0015013221
292000 0.0015007273
292050 0.0015003846
292100 0.0015000758
292150 0.0015000928
292200 0.0014999119
292250 0.0014997026
292300 0.001499379
292350 0.001499518
292400 0.001499808
292450 0.0015001145
292500 0.0015005303
292550 0.001500839
292600 0.0015012631
292650 0.001501684
292700 0.001502458
292750 0.001503297
292800 0.0015042905
292850 0.0015051483
292900 0.0015058455
292950 0.0015061096
293000 0.001506331
293050 0.0015064544
293100 0.001506828
293150 0.0015073895
293200 0.0015078398
293250 0.0015084373
293300 0.0015088172
293350 0.0015092121
293400 0.0015095576
293450 0.0015096165
293500 0.0015095942
293550 0.0015096169
293600 0.0015095739
293650 0.0015096558
293700 0.0015099291
293750 0.0015099634
293800 0.0015100266
293850 0.0015099969
293900 0.0015100318
293950 0.0015100211
294000 0.0015100222
294050 0.0015100531
294100 0.001510148
294150 0.0015101384
294200 0.0015105261
294250 0.0015108489
294300 0.0015109437
294350 0.0015111483
294400 0.0015112932
294450 0.001511288
294500 0.0015110935
294550 0.0015107808
294600 0.0015101845
294650 0.0015091231
294700 0.0015078021
294750 0.0015065633
294800 0.0015054766
294850 0.0015046534
294900 0.001503816
294950 0.0015034202
295000 0.0015028771
295050 0.0015025254
295100 0.0015020393
295150 0.0015014524
295200 0.0015007386
295250 0.0014999045
295300 0.0014993275
295350 0.0014988269
295400 0.0014987837
295450 0.0014987709
295500 0.0014987955
295550 0.0014986635
295600 0.0014987042
295650 0.0014990989
295700 0.0014993663
295750 0.0014994768
295800 0.0014993689
295850 0.0014991228
295900 0.0014989288
295950 0.0014988665
296000 0.0014990269
296050 0.0014993211
296100 0.0014995475
296150 0.0014998427
296200 0.001500357
296250 0.0015008719
296300 0.0015012959
296350 0.0015013289
296400 0.0015015313
296450 0.0015017639
296500 0.0015018999
296550 0.0015023121
296600 0.0015027862
296650 0.0015031002
296700 0.0015032114
296750 0.0015031178
296800 0.0015027918
296850 0.0015022002
296900 0.0015018114
296950 0.0015013512
297000 0.0015006941
297050 0.0015001775
297100 0.0014996678
297150 0.0014991625
297200 0.0014988957
297250 0.0014983309
297300 0.0014979364
297350 0.0014974478
297400 0.0014969199
297450 0.0014964632
297500 0.0014960301
297550 0.0014955946
297600 0.0014953221
297650 0.0014951479
297700 0.0014950384
297750 0.0014945478
297800 0.0014938955
297850 0.0014930265
297900 0.001491906
297950 0.0014909745
298000 0.0014900008
298050 0.001489422
298100 0.0014888389
298150 0.0014884049
298200 0.0014880111
298250 0.0014873403
298300 0.0014865414
298350 0.0014856162
298400 0.001484593
298450 0.0014834743
298500 0.0014821746
298550 0.0014810047
298600 0.001479909
298650 0.0014786211
298700 0.0014773548
298750 0.0014761457
298800 0.0014750084
298850 0.0014739191
298900 0.0014728682
298950 0.0014719602
299000 0.0014709954
299050 0.0014700702
299100 0.0014691984
299150 0.001468047
299200 0.0014673067
299250 0.0014662818
299300 0.0014656495
299350 0.0014651129
299400 0.0014646109
299450 0.0014643469
299500 0.0014639596
299550 0.0014634819
299600 0.0014630395
299650 0.0014625572
299700 0.0014620391
299750 0.0014614711
299800 0.0014608723
299850 0.0014601982
299900 0.0014598221
299950 0.0014592407
300000 0.0014588275
300050 0.0014586407
300100 0.0014584707
300150 0.001458396
300200 0.0014581653
300250 0.0014581929
300300 0.0014585035
300350 0.0014589845
300400 0.0014594452
300450 0.001459967
300500 0.0014602759
300550 0.0014604687
300600 0.0014606081
300650 0.0014601663
300700 0.001459714
300750 0.0014589993
300800 0.0014579458
300850 0.0014568757
300900 0.0014556456
300950 0.0014544553
301000 0.0014534089
301050 0.0014525963
301100 0.001452049
301150 0.0014516712
301200 0.0014512995
301250 0.0014513184
301300 0.0014514223
301350 0.0014519547
301400 0.0014524749
301450 0.0014534988
301500 0.001454654
301550 0.0014559439
301600 0.0014573997
301650 0.0014590322
301700 0.0014609791
301750 0.0014630975
301800 0.0014653728
301850 0.001468197
301900 0.0014711924
301950 0.0014744434
302000 0.0014777225
302050 0.0014808026
302100 0.0014835738
302150 0.0014863369
302200 0.0014891406
302250 0.0014920161
302300 0.0014947555
302350 0.0014970858
302400 0.0014989878
302450 0.0015008932
302500 0.001502629
302550 0.0015042083
302600 0.0015056183
302650 0.0015066684
302700 0.0015075854
302750 0.0015082522
302800 0.0015091697
302850 0.0015099612
302900 0.0015108375
302950 0.0015116448
303000 0.0015124917
303050 0.0015131973
303100 0.0015139574
303150 0.0015149144
303200 0.0015159588
303250 0.0015173621
303300 0.0015187889
303350 0.001520483
303400 0.0015220611
303450 0.0015238625
303500 0.0015251918
303550 0.0015261878
303600 0.0015272352
303650 0.0015282943
303700 0.0015292633
303750 0.0015305152
303800 0.0015319176
303850 0.0015333496
303900 0.0015347761
303950 0.001536342
304000 0.0015377999
304050 0.0015390196
304100 0.0015401501
304150 0.0015411966
304200 0.0015421488
304250 0.0015433194
304300 0.0015445699
304350 0.0015462448
304400 0.0015479508
304450 0.0015498582
304500 0.0015518148
304550 0.0015539972
304600 0.0015560123
304650 0.0015581617
304700 0.001559868
304750 0.0015610062
304800 0.0015620591
304850 0.0015630566
304900 0.0015639339
304950 0.00156481
305000 0.0015656908
305050 0.0015662785
305100 0.0015667815
305150 0.0015673751
305200 0.0015676598
305250 0.0015679851
305300 0.0015680779
305350 0.0015681176
305400 0.0015681038
305450 0.0015678081
305500 0.00156746
305550 0.0015672397
305600 0.0015672668
305650 0.0015672906
305700 0.0015673929
305750 0.0015673079
305800 0.0015673929
305850 0.0015673386
305900 0.0015675168
305950 0.0015677439
306000 0.0015678717
306050 0.0015679596
306100 0.0015679948
306150 0.0015683875
306200 0.0015687157
306250 0.0015691953
306300 0.0015696724
306350 0.0015703889
306400 0.0015710055
306450 0.0015715856
306500 0.0015719708
306550 0.0015725022
306600 0.001572883
306650 0.0015732616
306700 0.0015736341
306750 0.0015738961
306800 0.0015737902
306850 0.0015736887
306900 0.0015739239
306950 0.0015744668
307000 0.0015752024
307050 0.0015763622
307100 0.0015772375
307150 0.0015778311
307200 0.0015781886
307250 0.001578164
307300 0.0015780118
307350 0.001577711
307400 0.0015774782
307450 0.0015774797
307500 0.0015774871
307550 0.0015776458
307600 0.0015776277
307650 0.0015773765
307700 0.0015770014
307750 0.001576616
307800 0.001576208
307850 0.0015758301
307900 0.0015754492
307950 0.0015752943
308000 0.0015751401
308050 0.001575064
308100 0.0015750148
308150 0.0015749734
308200 0.0015747965
308250 0.0015747953
308300 0.0015750037
308350 0.0015750089
308400 0.0015753182
308450 0.001575311
308500 0.001575421
308550 0.0015751369
308600 0.0015747723
308650 0.0015742865
308700 0.00157341
308750 0.0015724019
308800 0.0015712983
308850 0.0015705975
308900 0.0015700578
308950 0.0015696784
309000 0.0015689261
309050 0.0015682685
309100 0.0015674406
309150 0.001566643
309200 0.0015656537
309250 0.0015648195
309300 0.0015641949
309350 0.0015637065
309400 0.0015635187
309450 0.0015634904
309500 0.0015634611
309550 0.0015633103
309600 0.0015632414
309650 0.0015628423
309700 0.001562543
309750 0.0015620864
309800 0.0015615914
309850 0.0015610945
309900 0.0015602563
309950 0.0015591154
310000 0.001557585
310050 0.0015558852
310100 0.0015540497
310150 0.0015521747
310200 0.001550694
310250 0.0015492248
310300 0.0015482225
310350 0.0015472839
310400 0.0015465134
310450 0.0015456034
310500 0.0015444154
310550 0.0015431888
310600 0.0015416049
310650 0.0015398317
310700 0.0015381132
310750 0.0015364097
310800 0.0015346975
310850 0.0015329411
310900 0.0015313911
310950 0.0015301103
311000 0.0015286113
311050 0.0015270712
311100 0.0015258058
311150 0.0015244396
311200 0.0015231757
311250 0.0015222292
311300 0.0015212583
311350 0.0015203737
311400 0.0015194128
311450 0.0015182698
311500 0.0015170424
311550 0.0015156554
311600 0.0015140569
311650 0.0015126291
311700 0.001510876
311750 0.0015093527
311800 0.0015077218
311850 0.0015060951
311900 0.0015041005
311950 0.0015022108
312000 0.0015000446
312050 0.0014975655
312100 0.0014952681
312150 0.001492999
312200 0.00149103
312250 0.0014890808
312300 0.0014870513
312350 0.0014851356
312400 0.0014834518
312450 0.0014819221
312500 0.0014804204
312550 0.001478776
312600 0.0014770677
312650 0.0014754314
312700 0.0014737755
312750 0.0014720436
312800 0.0014704121
312850 0.0014692976
312900 0.0014683803
312950 0.0014676669
313000 0.0014671228
313050 0.0014665871
313100 0.0014662337
313150 0.0014660872
313200 0.0014660305
313250 0.0014661749
313300 0.0014665129
313350 0.0014666843
313400 0.0014670484
313450 0.0014672879
313500 0.001467424
313550 0.0014674708
313600 0.0014675985
313650 0.0014681288
313700 0.0014688079
313750 0.0014693774
313800 0.0014700588
313850 0.0014706413
313900 0.0014707728
313950 0.0014710256
314000 0.0014711355
314050 0.0014709915
314100 0.0014706044
314150 0.0014700559
314200 0.0014696395
314250 0.0014691338
314300 0.0014686834
314350 0.0014683382
314400 0.0014679658
314450 0.0014679206
314500 0.0014675319
314550 0.0014669282
314600 0.0014661528
314650 0.0014653789
314700 0.0014644716
314750 0.0014636136
314800 0.0014628559
314850 0.0014619348
314900 0.0014607053
314950 0.0014595
315000 0.0014583917
315050 0.0014574646
315100 0.0014563989
315150 0.001455431
315200 0.0014542082
315250 0.0014528965
315300 0.0014513416
315350 0.0014498645
315400 0.0014483244
315450 0.0014470171
315500 0.0014459432
315550 0.0014449609
315600 0.0014440357
315650 0.0014430978
315700 0.0014421809
315750 0.001441361
315800 0.0014404608
315850 0.001439684
315900 0.001439051
315950 0.0014385339
316000 0.0014379815
316050 0.0014373915
316100 0.0014367828
316150 0.0014363742
316200 0.001436054
316250 0.0014356189
316300 0.0014350154
316350 0.0014340958
316400 0.0014329363
316450 0.001431807
316500 0.0014305
316550 0.0014289977
316600 0.0014276448
316650 0.0014265882
316700 0.0014253534
316750 0.0014239977
316800 0.0014229633
316850 0.0014221376
316900 0.0014215048
316950 0.0014211908
317000 0.0014208762
317050 0.0014205209
317100 0.0014199892
317150 0.0014192718
317200 0.0014181773
317250 0.0014171289
317300 0.0014160617
317350 0.0014147587
317400 0.0014135522
317450 0.0014121608
317500 0.0014108089
317550 0.0014092182
317600 0.0014077497
317650 0.0014060235
317700 0.0014041942
317750 0.0014023164
317800 0.001400327
317850 0.0013984152
317900 0.0013964445
317950 0.0013945074
318000 0.0013924406
318050 0.0013904825
318100 0.0013885256
318150 0.0013867354
318200 0.0013851259
318250 0.0013838523
318300 0.0013824976
318350 0.0013814106
318400 0.0013803716
318450 0.0013794768
318500 0.0013783862
318550 0.0013773341
318600 0.0013761714
318650 0.0013750894
318700 0.0013743703
318750 0.0013737796
318800 0.0013732513
318850 0.0013731917
318900 0.0013731525
318950 0.0013731021
319000 0.0013731108
319050 0.0013733157
319100 0.0013734699
319150 0.0013735307
319200 0.0013736826
319250 0.0013738075
319300 0.0013739947
319350 0.0013745796
319400 0.0013754181
319450 0.0013761313
319500 0.0013769902
319550 0.0013778771
319600 0.0013788668
319650 0.0013799521
319700 0.0013812773
319750 0.00138262
319800 0.0013838343
319850 0.0013849735
319900 0.0013860009
319950 0.0013869708
320000 0.0013879646
320050 0.0013890587
320100 0.0013897403
320150 0.0013905028
320200 0.0013913256
320250 0.0013921831
320300 0.0013933117
320350 0.00139445
320400 0.0013957419
320450 0.0013971338
320500 0.0013984045
320550 0.001399874
320600 0.0014013237
320650 0.0014028142
320700 0.0014043681
320750 0.001406068
320800 0.0014076662
320850 0.0014095204
320900 0.0014113118
320950 0.0014130105
321000 0.0014145006
321050 0.0014158888
321100 0.0014171545
321150 0.0014181406
321200 0.0014192732
321250 0.0014201578
321300 0.0014205761
321350 0.001421103
321400 0.001421248
321450 0.0014212727
321500 0.0014212596
321550 0.0014213137
321600 0.0014210759
321650 0.0014207992
321700 0.0014205179
321750 0.0014201277
321800 0.001419784
321850 0.001419515
321900 0.0014192235
321950 0.0014190787
322000 0.0014189606
322050 0.0014189153
322100 0.0014188472
322150 0.0014186983
322200 0.0014186888
322250 0.0014187175
322300 0.0014188249
322350 0.0014189628
322400 0.0014188879
322450 0.0014187004
322500 0.0014182945
322550 0.0014179051
322600 0.0014173229
322650 0.0014166621
322700 0.0014159773
322750 0.0014154182
322800 0.0014150358
322850 0.0014149598
322900 0.0014146724
322950 0.0014141586
323000 0.0014135165
323050 0.0014127968
323100 0.0014123699
323150 0.0014122578
323200 0.0014123759
323250 0.0014126066
323300 0.0014130441
323350 0.0014132476
323400 0.0014130624
323450 0.0014128474
323500 0.0014125535
323550 0.0014123736
323600 0.0014124506
323650 0.0014125393
323700 0.0014128938
323750 0.0014132182
323800 0.001413569
323850 0.0014139606
323900 0.0014143277
323950 0.0014148162
324000 0.0014151195
324050 0.0014151927
324100 0.0014149145
324150 0.0014146622
324200 0.0014143055
324250 0.0014140072
324300 0.0014136536
324350 0.0014133104
324400 0.001412854
324450 0.0014126763
324500 0.0014124573
324550 0.0014122265
324600 0.0014123262
324650 0.0014123663
324700 0.0014125419
324750 0.0014124868
324800 0.0014121192
324850 0.0014117031
324900 0.001411108
324950 0.0014106787
325000 0.0014106667
325050 0.0014106264
325100 0.0014107342
325150 0.0014110153
325200 0.0014114816
325250 0.0014118976
325300 0.0014122772
325350 0.0014126849
325400 0.0014130751
325450 0.0014135978
325500 0.0014140942
325550 0.001414375
325600 0.001414635
325650 0.0014151221
325700 0.0014152562
325750 0.0014152326
325800 0.0014151203
325850 0.0014151145
325900 0.0014152296
325950 0.0014156479
326000 0.0014161151
326050 0.0014167542
326100 0.0014173565
326150 0.0014176689
326200 0.0014177369
326250 0.0014176749
326300 0.0014172602
326350 0.0014168894
326400 0.0014164015
326450 0.0014161222
326500 0.0014158423
326550 0.0014156258
326600 0.0014153615
326650 0.0014151115
326700 0.0014152979
326750 0.0014157609
326800 0.0014164229
326850 0.001417224
326900 0.0014180109
326950 0.0014188489
327000 0.0014197712
327050 0.0014205942
327100 0.0014214843
327150 0.0014221763
327200 0.0014227618
327250 0.0014234034
327300 0.0014240236
327350 0.0014247602
327400 0.0014256366
327450 0.0014264942
327500 0.0014274228
327550 0.0014282617
327600 0.0014293096
327650 0.0014304828
327700 0.0014318692
327750 0.0014332523
327800 0.0014347779
327850 0.0014362742
327900 0.0014380588
327950 0.0014399402
328000 0.0014422047
328050 0.0014444059
328100 0.0014469294
328150 0.001449514
328200 0.0014520809
328250 0.0014544538
328300 0.0014565337
328350 0.0014580206
328400 0.0014594653
328450 0.0014608468
328500 0.0014623998
328550 0.0014636791
328600 0.0014644533
328650 0.0014649347
328700 0.0014650961
328750 0.0014651189
328800 0.0014648459
328850 0.0014646601
328900 0.001464592
328950 0.0014644539
329000 0.0014639976
329050 0.0014636428
329100 0.0014632172
329150 0.0014627494
329200 0.0014624212
329250 0.0014623093
329300 0.0014623143
329350 0.0014622776
329400 0.0014622984
329450 0.0014623289
329500 0.0014626766
329550 0.0014629577
329600 0.0014633713
329650 0.001463665
329700 0.0014638308
329750 0.0014640259
329800 0.0014641934
329850 0.0014642502
329900 0.0014644941
329950 0.0014645711
330000 0.0014644859
330050 0.0014644222
330100 0.0014643327
330150 0.0014643224
330200 0.0014641763
330250 0.001464243
330300 0.0014643833
330350 0.0014645896
330400 0.0014646297
330450 0.001464629
330500 0.0014646454
330550 0.0014647774
330600 0.0014649472
330650 0.0014649936
330700 0.0014648687
330750 0.0014646378
330800 0.0014643356
330850 0.0014641756
330900 0.0014637094
330950 0.0014631028
331000 0.0014627754
331050 0.0014622128
331100 0.0014617862
331150 0.0014611009
331200 0.001460671
331250 0.0014602318
331300 0.0014595889
331350 0.0014589511
331400 0.0014583977
331450 0.0014578405
331500 0.0014574162
331550 0.0014569983
331600 0.0014566529
331650 0.0014563232
331700 0.0014562453
331750 0.0014560813
331800 0.0014559148
331850 0.0014561007
331900 0.0014563947
331950 0.0014568047
332000 0.0014573152
332050 0.0014577458
332100 0.001457938
332150 0.001458151
332200 0.0014582786
332250 0.0014585304
332300 0.0014586559
332350 0.0014589185
332400 0.0014592923
332450 0.0014598325
332500 0.0014604974
332550 0.0014614516
332600 0.0014622877
332650 0.0014630333
332700 0.0014639738
332750 0.0014650094
332800 0.0014663603
332850 0.001467782
332900 0.001469278
332950 0.0014710504
333000 0.0014731009
333050 0.0014751651
333100 0.0014774292
333150 0.001479747
333200 0.0014819185
333250 0.0014840455
333300 0.0014859803
333350 0.0014876213
333400 0.0014891979
333450 0.0014906236
333500 0.001491985
333550 0.0014931628
333600 0.0014943567
333650 0.0014952824
333700 0.0014962569
333750 0.0014971131
333800 0.0014978614
333850 0.0014986773
333900 0.0014993789
333950 0.0015000239
334000 0.0015007148
334050 0.0015014157
334100 0.0015020662
334150 0.0015024695
334200 0.0015029042
334250 0.0015033805
334300 0.0015035901
334350 0.0015036347
334400 0.001503796
334450 0.001503732
334500 0.0015035962
334550 0.0015035734
334600 0.0015035217
334650 0.0015034533
334700 0.0015031392
334750 0.0015028275
334800 0.0015021939
334850 0.0015013664
334900 0.0015003626
334950 0.0014989779
335000 0.0014975628
335050 0.0014961551
335100 0.0014947937
335150 0.0014933987
335200 0.0014918937
335250 0.0014903679
335300 0.001488624
335350 0.001486691
335400 0.0014848633
335450 0.0014831161
335500 0.0014813765
335550 0.0014796757
335600 0.0014780302
335650 0.0014765229
335700 0.001475214
335750 0.0014742741
335800 0.0014736546
335850 0.0014732239
335900 0.0014727176
335950 0.0014720969
336000 0.0014713871
336050 0.0014705627
336100 0.0014698012
336150 0.0014691947
336200 0.001468576
336250 0.001467711
336300 0.0014670521
336350 0.001466269
336400 0.001465226
336450 0.0014644103
336500 0.0014636154
336550 0.0014631075
336600 0.0014629438
336650 0.0014631659
336700 0.001463563
336750 0.0014641489
336800 0.0014648563
336850 0.0014653343
336900 0.0014661783
336950 0.0014667938
337000 0.0014676479
337050 0.0014685931
337100 0.0014695537
337150 0.0014705653
337200 0.0014713866
337250 0.0014720157
337300 0.0014728021
337350 0.0014737646
337400 0.0014746509
337450 0.0014757476
337500 0.0014768591
337550 0.0014780708
337600 0.0014792686
337650 0.0014806826
337700 0.0014821728
337750 0.0014839569
337800 0.0014856573
337850 0.0014874052
337900 0.0014890864
337950 0.0014907282
338000 0.0014924952
338050 0.0014942804
338100 0.0014961653
338150 0.001497964
338200 0.0014996021
338250 0.0015011106
338300 0.0015022971
338350 0.0015034384
338400 0.0015045977
338450 0.0015058212
338500 0.0015069285
338550 0.0015078802
338600 0.001509029
338650 0.0015102258
338700 0.0015115274
338750 0.0015127337
338800 0.0015139368
338850 0.0015152701
338900 0.0015163458
338950 0.0015175019
339000 0.0015185674
339050 0.0015195434
339100 0.0015210024
339150 0.0015222111
339200 0.0015234347
339250 0.0015246146
339300 0.0015255708
339350 0.0015264967
339400 0.0015276433
339450 0.0015288227
339500 0.0015301475
339550 0.0015314376
339600 0.001532669
339650 0.0015340852
339700 0.0015353783
339750 0.0015366928
339800 0.0015380961
339850 0.001539415
339900 0.0015408816
339950 0.0015423791
340000 0.0015437764
340050 0.0015452238
340100 0.0015462711
340150 0.0015472709
340200 0.0015480238
340250 0.0015487339
340300 0.0015493573
340350 0.0015500391
340400 0.0015504652
340450 0.0015509475
340500 0.0015513748
340550 0.0015518559
340600 0.0015523588
340650 0.0015529056
340700 0.0015535805
340750 0.0015540363
340800 0.0015547045
340850 0.001555194
340900 0.0015555419
340950 0.0015559441
341000 0.0015562414
341050 0.0015565886
341100 0.0015565635
341150 0.0015564621
341200 0.0015562858
341250 0.0015557711
341300 0.0015552835
341350 0.001554837
341400 0.0015543109
341450 0.0015539831
341500 0.0015536889
341550 0.0015532878
341600 0.0015528298
341650 0.0015526962
341700 0.0015525878
341750 0.0015524443
341800 0.0015521364
341850 0.001551744
341900 0.0015514187
341950 0.0015509888
342000 0.0015507012
342050 0.0015502887
342100 0.0015500281
342150 0.0015497715
342200 0.0015494442
342250 0.0015492901
342300 0.0015493559
342350 0.0015493842
342400 0.0015493053
342450 0.0015492053
342500 0.0015488928
342550 0.0015485305
342600 0.0015482211
342650 0.001547911
342700 0.0015476717
342750 0.0015475835
342800 0.0015474168
342850 0.0015471297
342900 0.0015472291
342950 0.0015475565
343000 0.0015479868
343050 0.0015482254
343100 0.0015483663
343150 0.001548258
343200 0.0015481972
343250 0.0015480083
343300 0.0015477684
343350 0.0015475143
343400 0.001547357
343450 0.0015472367
343500 0.0015471111
343550 0.0015471426
343600 0.0015471027
343650 0.0015473417
343700 0.0015473577
343750 0.0015473344
343800 0.0015469744
343850 0.0015464902
343900 0.0015457638
343950 0.0015449128
344000 0.001544091
344050 0.001542985
344100 0.001541768
344150 0.0015405508
344200 0.0015393293
344250 0.0015383115
344300 0.0015370782
344350 0.0015359652
344400 0.0015349834
344450 0.0015341003
344500 0.0015333433
344550 0.0015326381
344600 0.0015319541
344650 0.001531276
344700 0.0015307684
344750 0.0015305171
344800 0.0015304643
344850 0.0015305173
344900 0.0015306016
344950 0.0015307876
345000 0.0015307664
345050 0.0015309599
345100 0.0015312946
345150 0.0015315801
345200 0.001531708
345250 0.001531781
345300 0.0015319736
345350 0.0015323716
345400 0.0015327843
345450 0.0015334057
345500 0.0015339402
345550 0.001534319
345600 0.001534794
345650 0.0015351395
345700 0.0015353597
345750 0.0015356167
345800 0.001535726
345850 0.0015356813
345900 0.0015353952
345950 0.001534902
346000 0.0015346278
346050 0.001534274
346100 0.0015341124
346150 0.0015339251
346200 0.0015336696
346250 0.0015332186
346300 0.0015327934
346350 0.0015326984
346400 0.001532417
346450 0.001532254
346500 0.0015320405
346550 0.0015316412
346600 0.0015311488
346650 0.0015305276
346700 0.0015299209
346750 0.0015290561
346800 0.0015283041
346850 0.0015273953
346900 0.0015266324
346950 0.0015262607
347000 0.001525729
347050 0.0015251233
347100 0.0015241152
347150 0.0015227763
347200 0.0015209569
347250 0.0015189207
347300 0.0015170038
347350 0.0015152988
347400 0.0015135339
347450 0.0015117276
347500 0.0015102326
347550 0.0015087855
347600 0.0015073526
347650 0.0015060646
347700 0.0015047099
347750 0.0015035045
347800 0.0015023173
347850 0.0015011426
347900 0.0015002288
347950 0.0014992969
348000 0.0014982084
348050 0.0014971453
348100 0.0014960717
348150 0.0014950979
348200 0.0014941493
348250 0.0014934442
348300 0.0014926961
348350 0.0014921951
348400 0.001491546
348450 0.0014909105
348500 0.0014903643
348550 0.0014897272
348600 0.0014893311
348650 0.0014887043
348700 0.001487967
348750 0.0014870422
348800 0.0014859629
348850 0.0014847503
348900 0.0014836182
348950 0.0014823279
349000 0.0014809242
349050 0.0014794622
349100 0.0014780456
349150 0.001476947
349200 0.0014755966
349250 0.0014742205
349300 0.0014727769
349350 0.0014713171
349400 0.0014700281
349450 0.0014686987
349500 0.0014672804
349550 0.0014656843
349600 0.0014640935
349650 0.0014629374
349700 0.0014615576
349750 0.0014604829
349800 0.0014593969
349850 0.0014583175
349900 0.0014572007
349950 0.001456058
350000 0.0014550825
350050 0.0014543694
350100 0.0014537468
350150 0.0014532158
350200 0.0014525733
350250 0.0014519562
350300 0.0014511853
350350 0.0014503468
350400 0.0014496287
350450 0.001448795
350500 0.0014478527
350550 0.0014468796
350600 0.0014455181
350650 0.0014441067
350700 0.0014427059
350750 0.0014411392
350800 0.0014394336
350850 0.0014374485
350900 0.0014353015
350950 0.0014328077
351000 0.0014301969
351050 0.0014274075
351100 0.0014251987
351150 0.0014233245
351200 0.0014216438
351250 0.0014199179
351300 0.0014181836
351350 0.0014165004
351400 0.0014151399
351450 0.0014141392
351500 0.0014131373
351550 0.0014124729
351600 0.0014118252
351650 0.0014111
351700 0.0014103407
351750 0.0014093379
351800 0.0014083495
351850 0.0014074631
351900 0.0014066662
351950 0.0014059362
352000 0.0014050677
352050 0.0014040745
352100 0.0014027888
352150 0.0014016499
352200 0.0014004358
352250 0.0013996703
352300 0.0013989365
352350 0.0013983522
352400 0.0013979986
352450 0.0013976089
352500 0.001397309
352550 0.0013969538
352600 0.0013964756
352650 0.0013960061
352700 0.0013954467
352750 0.0013949105
352800 0.0013942945
352850 0.0013940489
352900 0.001394084
352950 0.0013941643
353000 0.0013942975
353050 0.0013942475
353100 0.0013943991
353150 0.0013946597
353200 0.0013948665
353250 0.0013951047
353300 0.0013952306
353350 0.0013954702
353400 0.0013954847
353450 0.0013956523
353500 0.0013959194
353550 0.0013960166
353600 0.0013959825
353650 0.0013962681
353700 0.0013964776
353750 0.0013968142
353800 0.0013970859
353850 0.0013973551
353900 0.0013977768
353950 0.0013982543
354000 0.0013989282
354050 0.0013995954
354100 0.001400217
354150 0.0014009994
354200 0.0014016705
354250 0.0014023047
354300 0.0014030383
354350 0.001403661
354400 0.0014040257
354450 0.0014044504
354500 0.0014047342
354550 0.0014049689
354600 0.0014052193
354650 0.0014055259
354700 0.001405875
354750 0.001406323
354800 0.0014068571
354850 0.0014074177
354900 0.0014078296
354950 0.0014080869
355000 0.0014082004
355050 0.0014081499
355100 0.0014079205
355150 0.0014077422
355200 0.0014073575
355250 0.0014066879
355300 0.0014058218
355350 0.001404819
355400 0.0014036327
355450 0.0014024061
355500 0.0014013255
355550 0.0014004979
355600 0.0013999021
355650 0.0013994257
355700 0.0013990175
355750 0.0013983307
355800 0.0013977511
355850 0.0013973857
355900 0.0013968738
355950 0.0013962209
356000 0.001395496
356050 0.001394797
356100 0.0013940569
356150 0.0013933004
356200 0.0013924712
356250 0.0013914476
356300 0.0013903537
356350 0.0013892125
356400 0.001387832
356450 0.0013866065
356500 0.0013853968
356550 0.0013843053
356600 0.0013833256
356650 0.0013823873
356700 0.001381431
356750 0.0013805198
356800 0.0013794649
356850 0.0013783185
356900 0.0013772775
356950 0.001376074
357000 0.0013751237
357050 0.0013740144
357100 0.0013732001
357150 0.0013726039
357200 0.0013718355
357250 0.001371247
357300 0.0013705625
357350 0.0013697871
357400 0.0013687829
357450 0.0013678631
357500 0.00136684
357550 0.0013657868
357600 0.0013646871
357650 0.0013636057
357700 0.001362593
357750 0.001361845
357800 0.0013611978
357850 0.0013606131
357900 0.0013599805
357950 0.0013595219
358000 0.0013591387
358050 0.0013585965
358100 0.0013583169
358150 0.0013581122
358200 0.0013578916
358250 0.001357598
358300 0.0013575105
358350 0.0013575556
358400 0.0013577234
358450 0.001358029
358500 0.0013578912
358550 0.001357602
358600 0.0013573962
358650 0.0013568077
358700 0.0013561257
358750 0.0013553272
358800 0.0013544156
358850 0.0013535239
358900 0.0013525539
358950 0.0013516354
359000 0.0013507796
359050 0.0013494933
359100 0.0013481306
359150 0.001346673
359200 0.0013451799
359250 0.001343696
359300 0.0013423453
359350 0.0013406238
359400 0.0013388265
359450 0.0013372173
359500 0.0013356546
359550 0.0013342861
359600 0.0013329844
359650 0.0013318559
359700 0.0013307359
359750 0.0013300135
359800 0.0013290554
359850 0.0013281573
359900 0.0013274203
359950 0.0013266102
360000 0.0013258576
360050 0.0013253179
360100 0.0013246535
360150 0.0013240576
360200 0.0013234358
360250 0.0013228479
360300 0.0013222707
360350 0.0013215908
360400 0.0013207226
360450 0.0013196479
360500 0.0013183417
360550 0.0013171902
360600 0.0013160837
360650 0.001314587
360700 0.0013128066
360750 0.0013110057
360800 0.0013092077
360850 0.0013072367
360900 0.0013052316
360950 0.0013032217
361000 0.0013011635
361050 0.0012991392
361100 0.0012974074
361150 0.0012957938
361200 0.0012944201
361250 0.0012932933
361300 0.0012922561
361350 0.0012912947
361400 0.0012904633
361450 0.0012894869
361500 0.0012886604
361550 0.0012879114
361600 0.0012870125
361650 0.0012862991
361700 0.0012854929
361750 0.0012846506
361800 0.0012837736
361850 0.0012830437
361900 0.0012824027
361950 0.0012819405
362000 0.0012814102
362050 0.0012808933
362100 0.0012802354
362150 0.0012794886
362200 0.0012786216
362250 0.001277835
362300 0.0012772456
362350 0.0012768059
362400 0.0012763163
362450 0.0012756471
362500 0.0012749453
362550 0.0012742202
362600 0.0012734862
362650 0.0012729978
362700 0.0012726851
362750 0.0012725167
362800 0.0012725981
362850 0.0012728711
362900 0.0012730437
362950 0.0012732747
363000 0.0012736858
363050 0.0012738598
363100 0.0012740867
363150 0.0012742472
363200 0.0012744741
363250 0.0012745825
363300 0.0012751108
363350 0.0012756973
363400 0.0012767044
363450 0.0012775314
363500 0.0012783609
363550 0.0012792259
363600 0.0012798425
363650 0.0012805915
363700 0.0012811707
363750 0.0012818889
363800 0.0012826304
363850 0.0012834241
363900 0.0012841697
363950 0.0012848491
364000 0.001285418
364050 0.0012859241
364100 0.0012861543
364150 0.0012863835
364200 0.0012870212
364250 0.0012876287
364300 0.0012882212
364350 0.0012889234
364400 0.0012894925
364450 0.0012900207
364500 0.0012906823
364550 0.0012914166
364600 0.0012921468
364650 0.0012929688
364700 0.0012935953
364750 0.0012943612
364800 0.0012952016
364850 0.0012959464
364900 0.0012967443
364950 0.0012977785
365000 0.0012988174
365050 0.0012998309
365100 0.001300851
365150 0.0013017357
365200 0.0013028904
365250 0.0013039261
365300 0.0013049883
365350 0.0013058266
365400 0.0013065152
365450 0.0013071791
365500 0.0013075889
365550 0.0013079019
365600 0.0013079565
365650 0.0013081087
365700 0.0013082493
365750 0.0013083173
365800 0.0013086407
365850 0.0013088917
365900 0.0013092528
365950 0.001309834
366000 0.0013101227
366050 0.0013103195
366100 0.0013105947
366150 0.001310782
366200 0.0013110361
366250 0.0013113763
366300 0.0013118407
366350 0.0013123892
366400 0.0013131599
366450 0.0013141943
366500 0.0013155859
366550 0.0013174077
366600 0.0013194594
366650 0.0013219481
366700 0.00132455
366750 0.0013272695
366800 0.0013300583
366850 0.0013326792
366900 0.0013350445
366950 0.0013373276
367000 0.0013394441
367050 0.00134111
367100 0.0013427965
367150 0.0013441235
367200 0.0013453522
367250 0.0013463472
367300 0.0013473486
367350 0.0013483808
367400 0.0013491359
367450 0.0013497861
367500 0.0013502233
367550 0.0013505608
367600 0.0013507782
367650 0.0013509922
367700 0.0013511185
367750 0.0013515477
367800 0.0013520136
367850 0.0013524313
367900 0.0013526204
367950 0.0013526642
368000 0.0013527376
368050 0.0013530125
368100 0.0013533716
368150 0.0013540502
368200 0.0013548477
368250 0.001355844
368300 0.0013569387
368350 0.0013577412
368400 0.0013586798
368450 0.0013592937
368500 0.0013600152
368550 0.0013607207
368600 0.0013613128
368650 0.0013618952
368700 0.0013623379
368750 0.0013628009
368800 0.0013631679
368850 0.001363745
368900 0.0013641971
368950 0.00136461
369000 0.001364934
369050 0.0013652328
369100 0.001365599
369150 0.0013658172
369200 0.0013660825
369250 0.0013662182
369300 0.001366395
369350 0.0013667056
369400 0.0013670395
369450 0.0013674225
369500 0.0013676129
369550 0.0013676382
369600 0.0013674864
369650 0.0013673018
369700 0.0013670687
369750 0.0013669324
369800 0.0013666838
369850 0.0013664403
369900 0.0013660465
369950 0.001365701
370000 0.0013652583
370050 0.0013645578
370100 0.0013640371
370150 0.0013636019
370200 0.0013628771
370250 0.0013622389
370300 0.0013619155
370350 0.001361812
370400 0.0013617675
370450 0.0013617969
370500 0.0013619616
370550 0.0013621151
370600 0.0013621299
370650 0.0013623136
370700 0.0013625979
370750 0.0013630219
370800 0.0013633716
370850 0.0013637367
370900 0.0013642834
370950 0.0013648943
371000 0.0013656141
371050 0.001366447
371100 0.0013673871
371150 0.0013680925
371200 0.0013686527
371250 0.0013689292
371300 0.001369331
371350 0.0013699631
371400 0.001370504
371450 0.0013711807
371500 0.0013718266
371550 0.0013722982
371600 0.001372883
371650 0.0013734817
371700 0.0013745171
371750 0.0013756266
371800 0.00137683
371850 0.0013780306
371900 0.0013793755
371950 0.0013809686
372000 0.0013827993
372050 0.0013849192
372100 0.0013873188
372150 0.0013897652
372200 0.0013922748
372250 0.0013948144
372300 0.0013972617
372350 0.0013992768
372400 0.0014009609
372450 0.0014025882
372500 0.0014039659
372550 0.0014052827
372600 0.0014064164
372650 0.0014072744
372700 0.001407861
372750 0.0014081151
372800 0.0014084817
372850 0.0014087806
372900 0.0014092976
372950 0.0014100324
373000 0.0014110163
373050 0.0014119316
373100 0.0014126869
373150 0.0014134919
373200 0.0014142376
373250 0.0014148659
373300 0.0014155588
373350 0.0014162376
373400 0.001416836
373450 0.001417516
373500 0.0014182659
373550 0.0014188533
373600 0.0014194212
373650 0.0014197922
373700 0.0014204708
373750 0.0014211511
373800 0.0014215893
373850 0.0014219586
373900 0.001422346
373950 0.0014228834
374000 0.0014235742
374050 0.0014242126
374100 0.0014250548
374150 0.0014260643
374200 0.0014270489
374250 0.0014282755
374300 0.0014295492
374350 0.0014306769
374400 0.001431869
374450 0.0014334061
374500 0.0014351086
374550 0.0014370134
374600 0.001439029
374650 0.0014409979
374700 0.0014430028
374750 0.0014451528
374800 0.0014471461
374850 0.0014489946
374900 0.0014506357
374950 0.0014523446
375000 0.0014540137
375050 0.0014556373
375100 0.0014572729
375150 0.0014592991
375200 0.0014613529
375250 0.0014635132
375300 0.0014657153
375350 0.0014677271
375400 0.0014697021
375450 0.0014718864
375500 0.0014741027
375550 0.0014764459
375600 0.001478652
375650 0.001480633
375700 0.0014824531
375750 0.001483909
375800 0.0014853994
375850 0.0014868233
375900 0.0014881295
375950 0.001489188
376000 0.0014901174
376050 0.0014906923
376100 0.0014908355
376150 0.001490771
376200 0.0014905146
376250 0.001490318
376300 0.0014900745
376350 0.0014898474
376400 0.0014892081
376450 0.0014883154
376500 0.0014871876
376550 0.0014861128
376600 0.0014850972
376650 0.0014845366
376700 0.0014837361
376750 0.001483131
376800 0.0014825491
376850 0.0014820279
376900 0.0014814797
376950 0.0014807826
377000 0.0014800236
377050 0.0014793641
377100 0.0014786091
377150 0.0014777178
377200 0.0014772703
377250 0.0014768138
377300 0.0014764751
377350 0.0014762266
377400 0.0014757867
377450 0.0014751913
377500 0.001474492
377550 0.001473601
377600 0.0014727908
377650 0.0014721671
377700 0.0014714893
377750 0.0014710104
377800 0.0014706053
377850 0.0014703252
377900 0.0014700535
377950 0.0014697626
378000 0.0014697621
378050 0.00146964
378100 0.0014694369
378150 0.0014693391
378200 0.0014693914
378250 0.001469655
378300 0.0014699841
378350 0.0014703713
378400 0.0014708577
378450 0.0014713411
378500 0.0014718992
378550 0.0014721076
378600 0.0014722797
378650 0.0014721705
378700 0.0014718487
378750 0.0014715722
378800 0.0014714521
378850 0.0014717578
378900 0.0014721367
378950 0.0014724861
379000 0.0014728548
379050 0.0014735061
379100 0.0014740019
379150 0.0014745137
379200 0.0014747316
379250 0.0014749834
379300 0.0014751112
379350 0.001475138
379400 0.0014749515
379450 0.001474582
379500 0.0014739466
379550 0.0014730925
379600 0.0014725286
379650 0.0014722488
379700 0.0014721462
379750 0.001472228
379800 0.0014724381
379850 0.0014728042
379900 0.0014731658
379950 0.0014731827
380000 0.0014732217
380050 0.0014731905
380100 0.0014732561
380150 0.0014731678
380200 0.0014731477
380250 0.0014728599
380300 0.0014725043
380350 0.0014720504
380400 0.0014715391
380450 0.0014710705
380500 0.0014705953
380550 0.0014700526
380600 0.0014694475
380650 0.001468839
380700 0.0014682116
380750 0.0014675014
380800 0.001466509
380850 0.0014652168
380900 0.0014633978
380950 0.0014615951
381000 0.001459808
381050 0.001458138
381100 0.0014567412
381150 0.0014551451
381200 0.0014538074
381250 0.0014524356
381300 0.0014514163
381350 0.0014505305
381400 0.0014495881
381450 0.0014488029
381500 0.0014480536
381550 0.0014472272
381600 0.0014464428
381650 0.0014457686
381700 0.001445283
381750 0.0014449454
381800 0.0014443971
381850 0.0014435128
381900 0.0014426149
381950 0.001441745
382000 0.001441058
382050 0.001440355
382100 0.0014398092
382150 0.0014395578
382200 0.0014394713
382250 0.0014393167
382300 0.0014394661
382350 0.0014395185
382400 0.0014394108
382450 0.0014391378
382500 0.0014387303
382550 0.0014383987
382600 0.0014380809
382650 0.0014376397
382700 0.0014374054
382750 0.0014371898
382800 0.0014370519
382850 0.0014369345
382900 0.00143692
382950 0.001436959
383000 0.0014369366
383050 0.001436698
383100 0.0014363496
383150 0.0014358533
383200 0.0014353786
383250 0.001434701
383300 0.0014342454
383350 0.0014339208
383400 0.0014338009
383450 0.0014340001
383500 0.0014341564
383550 0.001434531
383600 0.001434935
383650 0.0014352664
383700 0.0014357376
383750 0.0014362433
383800 0.0014369014
383850 0.0014372931
383900 0.0014376572
383950 0.0014381357
384000 0.0014386253
384050 0.0014394038
384100 0.001440347
384150 0.0014409752
384200 0.001441487
384250 0.0014419738
384300 0.0014423228
384350 0.001442756
384400 0.0014433378
384450 0.0014438869
384500 0.0014444552
384550 0.0014449448
384600 0.0014454875
384650 0.0014461667
384700 0.0014468245
384750 0.0014474484
384800 0.0014481246
384850 0.0014490389
384900 0.0014501023
384950 0.0014515956
385000 0.0014528072
385050 0.0014541366
385100 0.0014552705
385150 0.0014564824
385200 0.0014573783
385250 0.0014581888
385300 0.0014590169
385350 0.0014600797
385400 0.0014612521
385450 0.0014624158
385500 0.001463593
385550 0.0014647148
385600 0.0014658673
385650 0.0014672367
385700 0.0014686341
385750 0.0014702896
385800 0.0014717491
385850 0.0014732068
385900 0.0014746543
385950 0.0014762125
386000 0.0014775783
386050 0.0014791718
386100 0.0014806851
386150 0.0014822141
386200 0.0014840275
386250 0.0014858387
386300 0.0014875582
386350 0.0014890087
386400 0.0014902904
386450 0.0014915337
386500 0.0014926501
386550 0.001493796
386600 0.0014951224
386650 0.0014965901
386700 0.0014979798
386750 0.0014990762
386800 0.0014999469
386850 0.0015008688
386900 0.0015018211
386950 0.0015025178
387000 0.0015031528
387050 0.0015036729
387100 0.0015043351
387150 0.0015051104
387200 0.0015061467
387250 0.0015073514
387300 0.0015085151
387350 0.0015097442
387400 0.0015109544
387450 0.0015120162
387500 0.001512909
387550 0.0015138145
387600 0.0015146968
387650 0.0015157855
387700 0.0015170595
387750 0.0015185782
387800 0.0015200256
387850 0.0015215508
387900 0.0015233548
387950 0.0015253669
388000 0.0015274333
388050 0.0015293796
388100 0.0015312041
388150 0.0015327794
388200 0.0015340693
388250 0.0015352533
388300 0.0015362015
388350 0.0015372013
388400 0.0015380445
388450 0.0015388451
388500 0.0015395279
388550 0.0015400836
388600 0.0015405425
388650 0.0015409142
388700 0.001541231
388750 0.0015411169
388800 0.0015407943
388850 0.0015404963
388900 0.0015404022
388950 0.0015404307
389000 0.0015405838
389050 0.0015406968
389100 0.0015408994
389150 0.0015406711
389200 0.0015403241
389250 0.001539789
389300 0.0015395874
389350 0.0015394245
389400 0.001538903
389450 0.0015384104
389500 0.0015383191
389550 0.0015382301
389600 0.0015383477
389650 0.0015385652
389700 0.0015388035
389750 0.0015390601
389800 0.0015392067
389850 0.0015388684
389900 0.0015385279
389950 0.0015378236
390000 0.0015370545
390050 0.0015364883
390100 0.0015359733
390150 0.0015354923
390200 0.0015351203
390250 0.0015346635
390300 0.0015344937
390350 0.0015343789
390400 0.0015341489
390450 0.0015336798
390500 0.0015330758
390550 0.001532503
390600 0.0015321162
390650 0.0015318132
390700 0.0015317189
390750 0.00153185
390800 0.0015320387
390850 0.0015323796
390900 0.0015330714
390950 0.0015340326
391000 0.0015349073
391050 0.0015359825
391100 0.0015373285
391150 0.0015386323
391200 0.0015398725
391250 0.0015412138
391300 0.0015422585
391350 0.0015433521
391400 0.0015442313
391450 0.0015451074
391500 0.0015461337
391550 0.0015470534
391600 0.0015477587
391650 0.0015481717
391700 0.0015483372
391750 0.0015486322
391800 0.0015487875
391850 0.0015488734
391900 0.0015489687
391950 0.0015486382
392000 0.0015481672
392050 0.0015472716
392100 0.001546496
392150 0.0015456219
392200 0.0015447417
392250 0.0015437713
392300 0.001542492
392350 0.0015414079
392400 0.0015404656
392450 0.0015394559
392500 0.0015385183
392550 0.0015374354
392600 0.0015364742
392650 0.0015352499
392700 0.001534077
392750 0.0015330194
392800 0.0015318361
392850 0.0015308687
392900 0.0015301184
392950 0.0015292161
393000 0.0015283598
393050 0.0015274649
393100 0.001526286
393150 0.0015247548
393200 0.001522926
393250 0.0015208771
393300 0.0015189589
393350 0.0015168586
393400 0.0015145144
393450 0.0015120392
393500 0.0015090818
393550 0.0015062972
393600 0.001503515
393650 0.0015008211
393700 0.0014984424
393750 0.0014963422
393800 0.0014945205
393850 0.0014928753
393900 0.0014914146
393950 0.0014898588
394000 0.001488452
394050 0.0014871186
394100 0.0014855111
394150 0.0014838191
394200 0.0014822492
394250 0.0014809334
394300 0.0014799544
394350 0.0014792473
394400 0.001478739
394450 0.0014785378
394500 0.0014783182
394550 0.0014780006
394600 0.001477743
394650 0.0014775772
394700 0.0014774387
394750 0.0014774387
394800 0.0014775074
394850 0.0014776136
394900 0.0014774985
394950 0.0014771202
395000 0.0014769244
395050 0.001476795
395100 0.0014769757
395150 0.0014775374
395200 0.0014782557
395250 0.0014794168
395300 0.0014805487
395350 0.001481659
395400 0.0014828764
395450 0.0014840951
395500 0.0014856953
395550 0.0014872387
395600 0.0014889108
395650 0.0014906024
395700 0.0014920702
395750 0.0014933717
395800 0.0014945819
395850 0.0014954868
395900 0.0014962246
395950 0.0014970324
396000 0.0014976626
396050 0.0014982726
396100 0.0014988834
396150 0.0014993955
396200 0.0015000172
396250 0.001500622
396300 0.0015012554
396350 0.0015019141
396400 0.0015026663
396450 0.0015037549
396500 0.001505076
396550 0.0015065553
396600 0.0015081894
396650 0.0015096161
396700 0.0015108925
396750 0.0015120492
396800 0.0015134145
396850 0.0015146546
396900 0.0015161482
396950 0.0015174643
397000 0.0015190149
397050 0.0015202284
397100 0.001521377
397150 0.0015222874
397200 0.0015230011
397250 0.0015234859
397300 0.001523927
397350 0.0015243066
397400 0.0015247365
397450 0.0015254209
397500 0.0015265348
397550 0.0015280652
397600 0.0015300251
397650 0.0015320843
397700 0.0015341754
397750 0.0015364658
397800 0.0015389904
397850 0.0015414104
397900 0.0015436838
397950 0.0015458828
398000 0.0015480734
398050 0.0015500565
398100 0.0015518659
398150 0.00155353
398200 0.0015550361
398250 0.0015564886
398300 0.0015578731
398350 0.0015593762
398400 0.001561082
398450 0.0015626383
398500 0.0015639927
398550 0.0015653888
398600 0.0015664345
398650 0.0015675674
398700 0.0015686914
398750 0.0015700541
398800 0.0015713924
398850 0.0015727221
398900 0.0015741091
398950 0.0015753722
399000 0.0015766844
399050 0.0015779867
399100 0.0015793402
399150 0.0015808091
399200 0.0015822695
399250 0.0015834764
399300 0.0015846894
399350 0.0015860433
399400 0.0015874104
399450 0.0015886806
399500 0.0015901119
399550 0.0015915228
399600 0.0015931115
399650 0.0015946878
399700 0.0015963891
399750 0.0015979225
399800 0.0015993029
399850 0.0016007003
399900 0.0016020203
399950 0.0016035529
400000 0.0016052637
400050 0.001607073
400100 0.0016090194
400150 0.0016106698
400200 0.0016119927
400250 0.0016132226
400300 0.0016141284
400350 0.001615102
400400 0.0016160951
400450 0.0016170397
400500 0.0016180685
400550 0.0016191815
400600 0.0016205284
400650 0.0016217119
400700 0.001622834
400750 0.0016236203
400800 0.0016242428
400850 0.0016247907
400900 0.0016253175
400950 0.0016259004
401000 0.0016266812
401050 0.0016272967
401100 0.001627933
401150 0.0016286741
401200 0.001629259
401250 0.0016300158
401300 0.0016306934
401350 0.00163156
401400 0.0016320894
401450 0.0016326194
401500 0.0016330678
401550 0.0016336394
401600 0.0016343771
401650 0.0016352445
401700 0.0016357687
401750 0.0016359184
401800 0.0016359024
401850 0.0016357071
401900 0.0016356885
401950 0.0016358404
402000 0.0016361884
402050 0.0016365571
402100 0.0016370223
402150 0.0016372546
402200 0.0016376285
402250 0.0016379039
402300 0.0016380977
402350 0.0016379587
402400 0.0016375981
402450 0.0016372429
402500 0.0016362183
402550 0.0016350239
402600 0.0016337246
402650 0.001632294
402700 0.0016309603
402750 0.0016297155
402800 0.0016288687
402850 0.0016275404
402900 0.0016259676
402950 0.0016240384
403000 0.0016219154
403050 0.001619532
403100 0.0016172516
403150 0.0016151037
403200 0.0016132133
403250 0.0016117264
403300 0.0016104478
403350 0.0016094611
403400 0.0016083308
403450 0.0016074685
403500 0.0016065948
403550 0.0016059792
403600 0.0016057175
403650 0.0016053711
403700 0.0016051346
403750 0.0016049561
403800 0.0016049469
403850 0.0016046311
403900 0.0016045127
403950 0.0016045334
404000 0.0016043577
404050 0.0016043712
404100 0.001604188
404150 0.0016041787
404200 0.0016038922
404250 0.0016039356
404300 0.0016038699
404350 0.0016040568
404400 0.00160435
404450 0.0016046348
404500 0.0016049818
404550 0.0016053386
404600 0.0016058093
404650 0.0016063816
404700 0.0016068563
404750 0.0016073011
404800 0.0016074605
404850 0.0016072877
404900 0.0016072848
404950 0.0016071824
405000 0.0016071464
405050 0.0016070043
405100 0.0016066728
405150 0.0016061423
405200 0.0016054903
405250 0.0016045328
405300 0.0016034175
405350 0.0016018551
405400 0.0016000191
405450 0.0015983778
405500 0.0015966286
405550 0.0015948824
405600 0.0015932518
405650 0.0015916205
405700 0.0015903046
405750 0.0015891754
405800 0.0015879077
405850 0.0015870341
405900 0.001586165
405950 0.0015853967
406000 0.0015849384
406050 0.0015846764
406100 0.0015844369
406150 0.0015847772
406200 0.0015851614
406250 0.0015856006
406300 0.0015862649
406350 0.0015866056
406400 0.0015870322
406450 0.001587294
406500 0.0015877924
406550 0.0015883601
406600 0.0015887102
406650 0.0015888481
406700 0.0015888632
406750 0.0015887459
406800 0.00158874
406850 0.0015886558
406900 0.0015887232
406950 0.0015884936
407000 0.0015881106
407050 0.0015872778
407100 0.0015864115
407150 0.0015852616
407200 0.0015844596
407250 0.0015837254
407300 0.001583291
407350 0.0015829013
407400 0.0015823768
407450 0.0015815037
407500 0.0015806675
407550 0.0015798623
407600 0.0015793016
407650 0.001578642
407700 0.0015778503
407750 0.0015769894
407800 0.0015766006
407850 0.0015763405
407900 0.0015761468
407950 0.0015757745
408000 0.0015755318
408050 0.0015753707
408100 0.0015748754
408150 0.0015745261
408200 0.0015742629
408250 0.0015739806
408300 0.0015739334
408350 0.0015740071
408400 0.0015740208
408450 0.0015739086
408500 0.0015737563
408550 0.0015739783
408600 0.0015740543
408650 0.0015739016
408700 0.0015738353
408750 0.0015734115
408800 0.0015730991
408850 0.001572636
408900 0.0015718656
408950 0.0015711444
409000 0.0015704216
409050 0.0015696082
409100 0.0015691306
409150 0.0015685665
409200 0.0015679945
409250 0.0015674616
409300 0.0015667746
409350 0.0015660129
409400 0.0015648842
409450 0.0015641206
409500 0.0015631858
409550 0.0015620639
409600 0.0015610801
409650 0.0015600056
409700 0.0015588005
409750 0.0015577283
409800 0.0015565419
409850 0.0015552261
409900 0.0015541851
409950 0.0015530113
410000 0.0015519257
410050 0.0015506177
410100 0.0015494406
410150 0.0015480653
410200 0.0015464994
410250 0.0015448305
410300 0.0015431094
410350 0.0015412652
410400 0.0015393671
410450 0.0015373413
410500 0.0015355361
410550 0.001533754
410600 0.0015323479
410650 0.0015308184
410700 0.0015293661
410750 0.001527951
410800 0.0015261581
410850 0.0015243907
410900 0.0015225769
410950 0.0015206676
411000 0.0015189067
411050 0.0015167664
411100 0.0015144818
411150 0.0015121408
411200 0.0015098087
411250 0.0015075068
411300 0.0015052815
411350 0.0015029761
411400 0.0015006951
411450 0.0014986676
411500 0.001496675
411550 0.0014951667
411600 0.0014939673
411650 0.0014929884
411700 0.001492288
411750 0.0014917024
411800 0.0014912734
411850 0.0014907685
411900 0.0014902128
411950 0.0014893963
412000 0.0014887079
412050 0.0014879462
412100 0.0014872977
412150 0.0014868741
412200 0.0014864113
412250 0.0014858602
412300 0.0014850916
412350 0.0014841999
412400 0.0014836671
412450 0.0014831639
412500 0.0014828044
412550 0.001482414
412600 0.0014818474
412650 0.001481111
412700 0.001480171
412750 0.0014794193
412800 0.0014783751
412850 0.0014775951
412900 0.0014770596
412950 0.0014769023
413000 0.0014770355
413050 0.0014773866
413100 0.0014777698
413150 0.0014783278
413200 0.0014784065
413250 0.001478337
413300 0.0014784491
413350 0.00147859
413400 0.0014789999
413450 0.0014793494
413500 0.0014796097
413550 0.0014799435
413600 0.001479888
413650 0.0014795174
413700 0.0014789373
413750 0.0014784321
413800 0.0014780054
413850 0.0014777277
413900 0.0014777641
413950 0.0014776089
414000 0.0014774949
414050 0.0014774575
414100 0.0014772118
414150 0.0014770177
414200 0.0014765172
414250 0.0014762461
414300 0.0014760066
414350 0.0014757723
414400 0.001475741
414450 0.0014756236
414500 0.0014754654
414550 0.0014754162
414600 0.001475265
414650 0.0014754331
414700 0.0014756337
414750 0.001475898
414800 0.0014760673
414850 0.0014758586
414900 0.0014755719
414950 0.0014751571
415000 0.0014747681
415050 0.0014742829
415100 0.0014738173
415150 0.0014731573
415200 0.0014724485
415250 0.0014716495
415300 0.001470751
415350 0.0014696751
415400 0.0014684974
415450 0.0014672974
415500 0.0014659179
415550 0.0014644648
415600 0.0014631663
415650 0.0014617424
415700 0.0014605435
415750 0.0014593608
415800 0.0014583352
415850 0.0014573521
415900 0.0014566018
415950 0.0014559191
416000 0.0014553942
416050 0.0014550318
416100 0.0014547995
416150 0.0014542923
416200 0.001453541
416250 0.0014529991
416300 0.0014525505
416350 0.0014519918
416400 0.0014513957
416450 0.0014505655
416500 0.0014499049
416550 0.0014491916
416600 0.0014484489
416650 0.0014476659
416700 0.0014470539
416750 0.0014461728
416800 0.0014453173
416850 0.0014441853
416900 0.0014429908
416950 0.0014421449
417000 0.0014413671
417050 0.0014405102
417100 0.0014396535
417150 0.001438519
417200 0.0014372976
417250 0.0014360593
417300 0.0014347765
417350 0.0014333039
417400 0.001431909
417450 0.0014304094
417500 0.0014289244
417550 0.0014275035
417600 0.0014260789
417650 0.0014246672
417700 0.0014233825
417750 0.0014220751
417800 0.0014208203
417850 0.0014195488
417900 0.0014183274
417950 0.0014172027
418000 0.001416353
418050 0.0014158251
418100 0.0014154715
418150 0.0014152547
418200 0.0014149946
418250 0.0014147515
418300 0.0014147497
418350 0.0014146117
418400 0.001414411
418450 0.0014143478
418500 0.0014142329
418550 0.0014139187
418600 0.0014134971
418650 0.0014131717
418700 0.0014126726
418750 0.0014124196
418800 0.0014119697
418850 0.0014116992
418900 0.0014116063
418950 0.001411465
419000 0.0014113628
419050 0.0014111598
419100 0.0014110566
419150 0.0014109991
419200 0.0014110013
419250 0.0014108494
419300 0.0014108605
419350 0.0014107511
419400 0.0014108181
419450 0.0014109838
419500 0.0014112844
419550 0.0014118057
419600 0.0014124578
419650 0.0014131266
419700 0.0014135351
419750 0.0014141763
419800 0.0014152049
419850 0.0014161712
419900 0.0014173594
419950 0.001418602
420000 0.001419982
420050 0.0014213966
420100 0.0014229656
420150 0.0014249368
420200 0.0014266939
420250 0.001428398
420300 0.0014301077
420350 0.0014318638
420400 0.0014337333
420450 0.001435522
420500 0.0014372206
420550 0.00143891
420600 0.0014404402
420650 0.0014418997
420700 0.001443109
420750 0.0014445229
420800 0.0014461237
420850 0.0014472691
420900 0.001448382
420950 0.0014491403
421000 0.0014496167
421050 0.0014500519
421100 0.0014504137
421150 0.0014507997
421200 0.0014510975
421250 0.0014513534
421300 0.0014514751
421350 0.0014511273
421400 0.0014507154
421450 0.0014503321
421500 0.0014500704
421550 0.0014498798
421600 0.0014500477
421650 0.0014504815
421700 0.0014512112
421750 0.0014521768
421800 0.0014530293
421850 0.0014537558
421900 0.0014543954
421950 0.0014551263
422000 0.0014559569
422050 0.0014566852
422100 0.001457202
422150 0.0014576952
422200 0.0014582563
422250 0.0014585293
422300 0.0014587789
422350 0.0014590647
422400 0.0014592704
422450 0.001459284
422500 0.0014589617
422550 0.0014587002
422600 0.0014586244
422650 0.0014587036
422700 0.0014589936
422750 0.0014593926
422800 0.0014601386
422850 0.0014607167
422900 0.0014616683
422950 0.0014624637
423000 0.0014632253
423050 0.0014641537
423100 0.0014648852
423150 0.001465605
423200 0.0014661848
423250 0.0014664723
423300 0.0014664251
423350 0.0014664068
423400 0.0014664443
423450 0.0014664026
423500 0.0014662808
423550 0.0014660429
423600 0.0014656105
423650 0.0014653539
423700 0.0014648883
423750 0.0014645787
423800 0.0014641922
423850 0.0014638518
423900 0.0014636831
423950 0.0014633906
424000 0.001463312
424050 0.0014631874
424100 0.0014633372
424150 0.0014635682
424200 0.0014640942
424250 0.0014645036
424300 0.0014647546
424350 0.0014650531
424400 0.0014653797
424450 0.0014660623
424500 0.0014666084
424550 0.0014671759
424600 0.0014676371
424650 0.0014684428
424700 0.0014690332
424750 0.0014699985
424800 0.0014712582
424850 0.0014724997
424900 0.0014737786
424950 0.0014751065
425000 0.0014764207
425050 0.0014780053
425100 0.0014793638
425150 0.0014806227
425200 0.0014816438
425250 0.0014827179
425300 0.0014837101
425350 0.0014847575
425400 0.0014858791
425450 0.0014869462
425500 0.0014879605
425550 0.0014891733
425600 0.0014901961
425650 0.0014910074
425700 0.0014919919
425750 0.0014930244
425800 0.0014938107
425850 0.0014942936
425900 0.0014948374
425950 0.0014953544
426000 0.0014959793
426050 0.0014964169
426100 0.0014968324
426150 0.0014972964
426200 0.0014979577
426250 0.0014986321
426300 0.0014992018
426350 0.0015000085
426400 0.0015006394
426450 0.0015013851
426500 0.0015021423
426550 0.0015029659
426600 0.00150404
426650 0.0015051694
426700 0.0015064072
426750 0.0015076524
426800 0.0015089158
426850 0.0015104989
426900 0.0015120604
426950 0.0015139233
427000 0.001515918
427050 0.001517868
427100 0.0015201683
427150 0.0015224916
427200 0.0015247864
427250 0.0015275274
427300 0.0015302098
427350 0.0015331831
427400 0.0015361333
427450 0.0015389572
427500 0.0015416404
427550 0.0015440847
427600 0.0015463792
427650 0.0015484149
427700 0.0015502561
427750 0.0015517221
427800 0.0015529534
427850 0.0015539694
427900 0.0015547796
427950 0.0015552103
428000 0.0015556992
428050 0.0015559295
428100 0.0015558613
428150 0.0015558025
428200 0.0015557274
428250 0.0015558969
428300 0.0015561623
428350 0.0015565067
428400 0.001556808
428450 0.0015571843
428500 0.0015577274
428550 0.0015584071
428600 0.0015592674
428650 0.0015599893
428700 0.0015608325
428750 0.0015612542
428800 0.0015616878
428850 0.0015622437
428900 0.0015627761
428950 0.0015635399
429000 0.0015643541
429050 0.0015651676
429100 0.0015658197
429150 0.0015665472
429200 0.0015671002
429250 0.0015677472
429300 0.0015680235
429350 0.0015680052
429400 0.0015678797
429450 0.0015678967
429500 0.0015681115
429550 0.0015686509
429600 0.0015692879
429650 0.0015699707
429700 0.0015706059
429750 0.001570813
429800 0.0015710543
429850 0.0015713776
429900 0.001571568
429950 0.0015716401
430000 0.0015714139
430050 0.0015712372
430100 0.0015710073
430150 0.001570524
430200 0.0015700982
430250 0.0015698934
430300 0.0015698933
430350 0.0015699897
430400 0.0015698409
430450 0.001569632
430500 0.0015693272
430550 0.0015690346
430600 0.001568694
430650 0.0015683206
430700 0.0015680591
430750 0.0015678093
430800 0.0015678134
430850 0.0015677467
430900 0.0015676245
430950 0.0015676509
431000 0.0015675744
431050 0.0015671933
431100 0.0015668738
431150 0.0015666013
431200 0.0015664373
431250 0.0015662807
431300 0.0015662879
431350 0.0015662411
431400 0.0015663337
431450 0.0015665836
431500 0.0015668041
431550 0.0015668116
431600 0.0015666071
431650 0.0015662731
431700 0.0015658724
431750 0.0015655667
431800 0.0015656907
431850 0.0015658636
431900 0.0015663214
431950 0.0015667835
432000 0.0015674973
432050 0.0015679337
432100 0.0015684747
432150 0.0015687657
432200 0.001569156
432250 0.0015695829
432300 0.0015697751
432350 0.0015699017
432400 0.0015697249
432450 0.0015694607
432500 0.0015695255
432550 0.0015699048
432600 0.0015706834
432650 0.0015713504
432700 0.0015720331
432750 0.0015726968
432800 0.0015729803
432850 0.0015728555
432900 0.0015727737
432950 0.0015725282
433000 0.0015723918
433050 0.0015720112
433100 0.0015717622
433150 0.0015714328
433200 0.001571096
433250 0.0015709117
433300 0.0015706023
433350 0.0015704048
433400 0.0015702806
433450 0.0015704262
433500 0.0015707563
433550 0.0015710415
433600 0.0015709897
433650 0.0015709072
433700 0.0015709336
433750 0.0015707671
433800 0.0015703073
433850 0.0015697583
433900 0.0015692919
433950 0.001568844
434000 0.0015685357
434050 0.0015682807
434100 0.0015680285
434150 0.0015678076
434200 0.0015677789
434250 0.0015679102
434300 0.0015683366
434350 0.0015686297
434400 0.0015687768
434450 0.0015688739
434500 0.0015691196
434550 0.0015696696
434600 0.0015703342
434650 0.0015710347
434700 0.0015715299
434750 0.001572058
434800 0.00157257
434850 0.0015727938
434900 0.0015728966
434950 0.0015731153
435000 0.0015729727
435050 0.0015727615
435100 0.0015725075
435150 0.0015722668
435200 0.0015719536
435250 0.0015716654
435300 0.0015713929
435350 0.0015713832
435400 0.0015715695
435450 0.0015716491
435500 0.0015718057
435550 0.0015718537
435600 0.0015716885
435650 0.0015714928
435700 0.0015712312
435750 0.001571039
435800 0.0015708546
435850 0.0015706355
435900 0.0015705531
435950 0.0015702481
436000 0.0015700397
436050 0.0015700096
436100 0.0015700285
436150 0.0015703078
436200 0.0015704087
436250 0.0015705688
436300 0.0015708317
436350 0.0015708909
436400 0.0015707908
436450 0.0015706782
436500 0.0015706564
436550 0.0015708436
436600 0.0015709895
436650 0.001570994
436700 0.0015707492
436750 0.0015706377
436800 0.0015705583
436850 0.0015706301
436900 0.0015707913
436950 0.0015709277
437000 0.0015712308
437050 0.0015717359
437100 0.0015720613
437150 0.0015727211
437200 0.0015738049
437250 0.0015747204
437300 0.0015755749
437350 0.0015761165
437400 0.0015765874
437450 0.0015767931
437500 0.0015768888
437550 0.0015770756
437600 0.0015773347
437650 0.0015776998
437700 0.0015785414
437750 0.00157916
437800 0.0015797552
437850 0.0015801991
437900 0.0015805337
437950 0.0015807643
438000 0.0015808661
438050 0.0015811289
438100 0.0015812898
438150 0.0015813628
438200 0.001581583
438250 0.0015818012
438300 0.0015821591
438350 0.0015824993
438400 0.0015830728
438450 0.001584116
438500 0.0015853522
438550 0.0015866665
438600 0.0015879662
438650 0.0015889296
438700 0.0015897963
438750 0.0015905983
438800 0.001591405
438850 0.0015921113
438900 0.0015928885
438950 0.0015939611
439000 0.0015950908
439050 0.0015964453
439100 0.0015977581
439150 0.0015991382
439200 0.0016002781
439250 0.0016012142
439300 0.0016022954
439350 0.0016034741
439400 0.0016050198
439450 0.0016065416
439500 0.001607718
439550 0.0016086442
439600 0.0016095061
439650 0.0016102116
439700 0.0016108892
439750 0.0016118362
439800 0.0016124362
439850 0.0016129529
439900 0.0016134042
439950 0.0016134592
440000 0.0016133969
440050 0.0016132369
440100 0.001613309
440150 0.0016133126
440200 0.0016131768
440250 0.001613225
440300 0.0016133613
440350 0.0016135451
440400 0.0016133326
440450 0.001613074
440500 0.0016126987
440550 0.001612305
440600 0.0016117649
440650 0.0016113088
440700 0.0016107073
440750 0.0016100356
440800 0.0016094792
440850 0.0016091533
440900 0.0016089275
440950 0.0016088615
441000 0.0016088006
441050 0.0016088224
441100 0.0016090912
441150 0.0016095121
441200 0.001609951
441250 0.0016105666
441300 0.00161094
441350 0.0016110907
441400 0.0016115791
441450 0.0016119079
441500 0.0016123874
441550 0.0016131331
441600 0.0016140458
441650 0.0016151185
441700 0.0016160609
441750 0.0016169084
441800 0.0016178844
441850 0.0016190201
441900 0.0016201678
441950 0.0016211756
442000 0.0016223241
442050 0.0016234473
442100 0.0016246037
442150 0.0016258368
442200 0.0016269418
442250 0.0016280152
442300 0.0016290998
442350 0.0016300541
442400 0.0016308443
442450 0.001631712
442500 0.0016322029
442550 0.0016327684
442600 0.0016336137
442650 0.0016349294
442700 0.001636499
442750 0.0016380783
442800 0.0016400421
442850 0.0016423188
442900 0.001644808
442950 0.0016472121
443000 0.0016496621
443050 0.0016523969
443100 0.0016550592
443150 0.0016580556
443200 0.0016609145
443250 0.0016638683
443300 0.0016664852
443350 0.001668857
443400 0.0016709121
443450 0.0016728368
443500 0.0016745289
443550 0.0016759187
443600 0.0016770677
443650 0.0016778998
443700 0.0016785333
443750 0.0016789271
443800 0.0016793871
443850 0.00167994
443900 0.0016803671
443950 0.0016809728
444000 0.001681523
444050 0.0016820676
444100 0.0016825022
444150 0.0016828496
444200 0.0016832869
444250 0.0016837678
444300 0.0016844858
444350 0.0016854317
444400 0.0016862433
444450 0.0016872141
444500 0.0016881101
444550 0.0016891984
444600 0.0016902183
444650 0.0016915356
444700 0.0016932118
444750 0.0016948319
444800 0.0016964397
444850 0.0016979318
444900 0.0016992924
444950 0.0017004939
445000 0.0017017269
445050 0.0017028291
445100 0.0017037426
445150 0.0017043943
445200 0.0017047313
445250 0.0017044835
445300 0.0017045011
445350 0.0017042051
445400 0.0017041537
445450 0.0017043608
445500 0.001704636
445550 0.001705152
445600 0.0017058124
445650 0.0017061864
445700 0.0017069655
445750 0.0017074849
445800 0.0017085981
445850 0.0017100092
445900 0.0017113468
445950 0.0017126858
446000 0.0017138272
446050 0.0017150227
446100 0.0017159915
446150 0.0017169631
446200 0.0017175938
446250 0.0017180392
446300 0.0017184126
446350 0.0017188005
446400 0.0017191783
446450 0.0017196298
446500 0.0017201661
446550 0.0017205758
446600 0.0017208413
446650 0.0017206369
446700 0.001719994
446750 0.0017191971
446800 0.0017181981
446850 0.001717414
446900 0.0017164723
446950 0.0017157142
447000 0.0017151273
447050 0.0017144331
447100 0.0017139923
447150 0.0017135277
447200 0.0017132521
447250 0.0017132307
447300 0.0017129592
447350 0.0017126547
447400 0.0017124535
447450 0.0017120264
447500 0.0017116967
447550 0.0017115973
447600 0.0017111907
447650 0.0017108267
447700 0.0017105933
447750 0.0017100953
447800 0.0017096346
447850 0.0017090421
447900 0.0017080861
447950 0.0017069788
448000 0.0017054348
448050 0.001703621
448100 0.00170186
448150 0.0016999092
448200 0.0016979708
448250 0.0016960364
448300 0.0016939205
448350 0.0016918698
448400 0.0016895968
448450 0.001687199
448500 0.0016849688
448550 0.0016828461
448600 0.0016808924
448650 0.0016788164
448700 0.0016768153
448750 0.0016747396
448800 0.0016728827
448850 0.0016712793
448900 0.0016698876
448950 0.0016688213
449000 0.0016679533
449050 0.0016671848
449100 0.0016666465
449150 0.0016660927
449200 0.0016655662
449250 0.001664862
449300 0.0016643559
449350 0.0016639578
449400 0.0016635442
449450 0.0016635057
449500 0.0016634905
449550 0.0016633952
449600 0.0016635729
449650 0.0016635332
449700 0.0016638172
449750 0.0016640444
449800 0.0016646368
449850 0.001665139
449900 0.0016656499
449950 0.0016663147
450000 0.0016668908
450050 0.001667296
450100 0.0016673875
450150 0.001667324
450200 0.001667286
450250 0.0016675268
450300 0.0016681584
450350 0.0016694075
450400 0.0016706731
450450 0.0016720194
450500 0.0016737802
450550 0.0016754043
450600 0.0016767991
450650 0.0016782443
450700 0.0016794495
450750 0.0016802716
450800 0.001680687
450850 0.0016814645
450900 0.0016821682
450950 0.001682712
451000 0.0016829036
451050 0.0016829774
451100 0.0016829345
451150 0.0016826172
451200 0.0016823241
451250 0.0016819699
451300 0.0016814393
451350 0.001680795
451400 0.0016801632
451450 0.0016797163
451500 0.0016792652
451550 0.0016788337
451600 0.0016788025
451650 0.0016791763
451700 0.0016795161
451750 0.0016801431
451800 0.0016808933
451850 0.0016816452
451900 0.0016821779
451950 0.0016823094
452000 0.0016824378
452050 0.0016822958
452100 0.0016820278
452150 0.0016817437
452200 0.0016811673
452250 0.0016805889
452300 0.0016799834
452350 0.0016794381
452400 0.0016787232
452450 0.0016775933
452500 0.0016762089
452550 0.0016747676
452600 0.0016733331
452650 0.0016716251
452700 0.0016697089
452750 0.0016679162
452800 0.0016660736
452850 0.0016646803
452900 0.001663321
452950 0.0016617359
453000 0.0016603255
453050 0.001658667
453100 0.0016574889
453150 0.0016564135
453200 0.0016556149
453250 0.0016551276
453300 0.0016547341
453350 0.0016545557
453400 0.0016545989
453450 0.0016546876
453500 0.0016548965
453550 0.0016549449
453600 0.0016549457
453650 0.0016550773
453700 0.001655347
453750 0.0016555649
453800 0.0016559405
453850 0.0016563733
453900 0.0016567029
453950 0.0016571718
454000 0.0016577415
454050 0.0016583828
454100 0.0016587434
454150 0.001659314
454200 0.0016597053
454250 0.0016598778
454300 0.0016601278
454350 0.0016607578
454400 0.0016616769
454450 0.0016632021
454500 0.0016645146
454550 0.0016660272
454600 0.0016674631
454650 0.0016688056
454700 0.0016702743
454750 0.0016716557
454800 0.0016728927
454850 0.0016740304
454900 0.0016751892
454950 0.0016762017
455000 0.0016768331
455050 0.0016771596
455100 0.0016778103
455150 0.0016783421
455200 0.0016791018
455250 0.0016798088
455300 0.0016808116
455350 0.0016816945
455400 0.0016827832
455450 0.0016835721
455500 0.0016845022
455550 0.0016853209
455600 0.0016862759
455650 0.001687115
455700 0.0016879557
455750 0.0016886865
455800 0.0016896529
455850 0.001690808
455900 0.0016921216
455950 0.0016936177
456000 0.0016948267
456050 0.0016964028
456100 0.0016977579
456150 0.0016993253
456200 0.0017008219
456250 0.0017022163
456300 0.001703618
456350 0.0017051885
456400 0.0017068591
456450 0.0017085205
456500 0.0017100291
456550 0.0017113239
456600 0.0017123606
456650 0.0017132073
456700 0.001714236
456750 0.0017152111
456800 0.0017161031
456850 0.0017166871
456900 0.0017171873
456950 0.0017178088
457000 0.0017190067
457050 0.0017206991
457100 0.0017225375
457150 0.0017246183
457200 0.0017265376
457250 0.0017285921
457300 0.0017309808
457350 0.0017337783
457400 0.0017366307
457450 0.0017395953
457500 0.001742446
457550 0.0017456216
457600 0.0017486286
457650 0.001751208
457700 0.0017536072
457750 0.0017554974
457800 0.0017571086
457850 0.0017584766
457900 0.0017595118
457950 0.0017605301
458000 0.0017612848
458050 0.0017620111
458100 0.0017626034
458150 0.0017630416
458200 0.0017633614
458250 0.0017635347
458300 0.0017635621
458350 0.0017637599
458400 0.0017640837
458450 0.0017642833
458500 0.00176476
458550 0.0017651468
458600 0.0017655105
458650 0.0017661812
458700 0.001767095
458750 0.0017680416
458800 0.0017693353
458850 0.0017706652
458900 0.0017718331
458950 0.001772815
459000 0.0017737852
459050 0.0017747535
459100 0.0017757919
459150 0.0017773033
459200 0.0017786868
459250 0.0017803545
459300 0.0017820731
459350 0.0017836234
459400 0.0017849011
459450 0.0017851173
459500 0.0017851657
459550 0.0017854027
459600 0.0017857634
459650 0.0017863751
459700 0.0017868717
459750 0.0017872877
459800 0.0017874171
459850 0.0017876516
459900 0.001787925
459950 0.0017882166
460000 0.0017882735
460050 0.0017886829
460100 0.0017891124
460150 0.0017896962
460200 0.0017905079
460250 0.0017912475
460300 0.0017918344
460350 0.0017925404
460400 0.0017930636
460450 0.0017936711
460500 0.0017941347
460550 0.0017946123
460600 0.00179504
460650 0.001795347
460700 0.0017954502
460750 0.0017955701
460800 0.0017952974
460850 0.0017953046
460900 0.001795109
460950 0.0017949749
461000 0.0017944221
461050 0.00179348
461100 0.001792622
461150 0.0017916703
461200 0.0017907577
461250 0.0017898522
461300 0.0017887811
461350 0.0017875954
461400 0.0017865685
461450 0.0017854024
461500 0.001784088
461550 0.0017828801
461600 0.0017818852
461650 0.0017806002
461700 0.0017790837
461750 0.0017776136
461800 0.0017761059
461850 0.0017747162
461900 0.0017733252
461950 0.0017721289
462000 0.001771198
462050 0.001770028
462100 0.0017687811
462150 0.0017675491
462200 0.0017663876
462250 0.0017654307
462300 0.0017643285
462350 0.0017632488
462400 0.0017624417
462450 0.0017615557
462500 0.0017607085
462550 0.001759521
462600 0.0017578734
462650 0.0017559416
462700 0.0017542372
462750 0.0017523605
462800 0.0017506297
462850 0.0017487449
462900 0.0017467906
462950 0.0017445909
463000 0.001742153
463050 0.0017395313
463100 0.0017368797
463150 0.0017343263
463200 0.0017317132
463250 0.0017290129
463300 0.0017264795
463350 0.0017238906
463400 0.0017212275
463450 0.0017184529
463500 0.0017157551
463550 0.0017131772
463600 0.001710727
463650 0.001708784
463700 0.0017067471
463750 0.0017049035
463800 0.001703059
463850 0.0017012086
463900 0.0016992283
463950 0.0016972452
464000 0.0016953728
464050 0.0016934521
464100 0.0016917678
464150 0.0016904413
464200 0.0016889051
464250 0.0016876493
464300 0.0016862704
464350 0.0016849751
464400 0.0016841049
464450 0.0016830752
464500 0.0016825835
464550 0.0016820626
464600 0.0016819711
464650 0.0016821552
464700 0.0016826579
464750 0.0016833508
464800 0.0016842106
464850 0.0016852536
464900 0.0016864526
464950 0.0016873058
465000 0.0016876633
465050 0.0016877076
465100 0.0016878421
465150 0.0016881769
465200 0.0016890782
465250 0.0016900734
465300 0.0016909215
465350 0.0016919538
465400 0.0016925995
465450 0.0016930924
465500 0.0016935349
465550 0.0016940015
465600 0.0016946064
465650 0.0016955947
465700 0.0016966944
465750 0.0016977161
465800 0.0016990818
465850 0.0017008014
465900 0.0017025586
465950 0.0017044903
466000 0.0017066654
466050 0.0017086087
466100 0.0017104608
466150 0.0017123396
466200 0.0017137234
466250 0.0017152453
466300 0.0017167031
466350 0.0017182711
466400 0.0017201745
466450 0.0017221976
466500 0.0017240937
466550 0.0017261284
466600 0.0017281548
466650 0.0017303896
466700 0.0017327062
466750 0.001735266
466800 0.0017377757
466850 0.001740068
466900 0.0017419046
466950 0.0017435929
467000 0.0017450453
467050 0.0017464607
467100 0.0017483239
467150 0.0017502332
467200 0.0017517661
467250 0.0017532064
467300 0.0017546822
467350 0.0017556626
467400 0.0017569443
467450 0.0017579059
467500 0.0017587756
467550 0.0017599949
467600 0.0017611829
467650 0.0017620944
467700 0.0017633419
467750 0.0017641032
467800 0.0017645772
467850 0.0017650762
467900 0.0017655456
467950 0.0017659088
468000 0.0017665367
468050 0.0017670043
468100 0.0017673317
468150 0.0017675704
468200 0.0017677947
468250 0.001767933
468300 0.0017680245
468350 0.00176792
468400 0.0017674976
468450 0.0017672976
468500 0.0017673333
468550 0.0017672504
468600 0.0017676331
468650 0.0017681117
468700 0.001768807
468750 0.0017693659
468800 0.001769501
468850 0.0017695838
468900 0.0017691775
468950 0.0017687533
469000 0.0017680892
469050 0.0017672737
469100 0.0017662181
469150 0.0017650222
469200 0.0017638038
469250 0.0017627568
469300 0.0017617172
469350 0.0017611859
469400 0.0017606758
469450 0.001760631
469500 0.0017609738
469550 0.0017612052
469600 0.0017615356
469650 0.0017614922
469700 0.0017614805
469750 0.0017612667
469800 0.001760733
469850 0.0017600293
469900 0.0017595163
469950 0.0017593335
470000 0.0017588495
470050 0.001758238
470100 0.0017575605
470150 0.0017568228
470200 0.0017556361
470250 0.0017543545
470300 0.0017530134
470350 0.0017517981
470400 0.0017506058
470450 0.0017493828
470500 0.001748217
470550 0.0017471474
470600 0.0017460126
470650 0.0017449986
470700 0.0017441683
470750 0.00174358
470800 0.0017429496
470850 0.0017424085
470900 0.0017418091
470950 0.001741313
471000 0.0017405512
471050 0.0017392219
471100 0.0017379282
471150 0.0017362835
471200 0.0017344653
471250 0.0017324066
471300 0.0017305537
471350 0.0017286624
471400 0.001726873
471450 0.0017252072
471500 0.0017239904
471550 0.0017229865
471600 0.0017222086
471650 0.0017216674
471700 0.0017212474
471750 0.0017208897
471800 0.0017201331
471850 0.0017190704
471900 0.0017182121
471950 0.0017172351
472000 0.0017161332
472050 0.0017147797
472100 0.0017130415
472150 0.0017109281
472200 0.0017086603
472250 0.0017061919
472300 0.0017036168
472350 0.0017007714
472400 0.0016980942
472450 0.0016951662
472500 0.0016922425
472550 0.0016895964
472600 0.0016873278
472650 0.0016852118
472700 0.001683458
472750 0.0016818357
472800 0.0016799234
472850 0.001678094
472900 0.0016764053
472950 0.001674954
473000 0.0016735689
473050 0.0016725166
473100 0.0016717093
473150 0.0016711586
473200 0.0016706159
473250 0.0016702449
473300 0.0016701376
473350 0.0016697285
473400 0.0016694598
473450 0.0016693213
473500 0.0016694735
473550 0.0016691475
473600 0.0016690577
473650 0.0016691168
473700 0.0016692528
473750 0.0016694662
473800 0.0016693772
473850 0.0016691007
473900 0.0016683105
473950 0.0016675283
474000 0.0016662316
474050 0.0016648004
474100 0.0016636562
474150 0.0016625138
474200 0.0016614321
474250 0.0016602703
474300 0.0016588003
474350 0.0016570495
474400 0.0016550753
474450 0.0016530902
474500 0.0016509249
474550 0.001648716
474600 0.0016466256
474650 0.0016443129
474700 0.0016417418
474750 0.0016391746
474800 0.0016365077
474850 0.0016339343
474900 0.0016315589
474950 0.0016293054
475000 0.0016275659
475050 0.0016258964
475100 0.0016243086
475150 0.0016230822
475200 0.0016218371
475250 0.0016204947
475300 0.0016194898
475350 0.001618374
475400 0.0016171816
475450 0.0016161791
475500 0.0016152703
475550 0.0016143606
475600 0.001613544
475650 0.001612578
475700 0.0016112418
475750 0.0016099379
475800 0.0016089229
475850 0.0016075922
475900 0.0016063215
475950 0.0016048903
476000 0.0016039089
476050 0.0016031023
476100 0.0016024966
476150 0.0016021404
476200 0.0016019303
476250 0.001602111
476300 0.0016027816
476350 0.0016034255
476400 0.0016041421
476450 0.001604743
476500 0.0016050431
476550 0.0016057609
476600 0.0016066162
476650 0.0016075205
476700 0.0016082544
476750 0.0016091353
476800 0.001610334
476850 0.0016118284
476900 0.00161339
476950 0.0016151168
477000 0.0016166241
477050 0.0016180548
477100 0.0016195639
477150 0.0016210695
477200 0.0016225432
477250 0.0016238274
477300 0.0016254236
477350 0.0016273892
477400 0.0016290809
477450 0.0016309735
477500 0.001632658
477550 0.001634305
477600 0.0016356656
477650 0.0016370947
477700 0.0016384677
477750 0.0016399138
477800 0.0016414601
477850 0.0016430864
477900 0.0016445108
477950 0.0016459855
478000 0.0016469156
478050 0.0016475522
478100 0.0016481332
478150 0.0016487225
478200 0.0016494983
478250 0.0016502772
478300 0.0016513311
478350 0.0016524497
478400 0.0016533552
478450 0.0016549429
478500 0.0016564617
478550 0.0016582721
478600 0.0016599667
478650 0.0016615497
478700 0.0016630074
478750 0.0016643846
478800 0.001665516
478850 0.0016663595
478900 0.0016670594
478950 0.0016677345
479000 0.001668685
479050 0.0016698547
479100 0.0016712001
479150 0.001672457
479200 0.0016735163
479250 0.0016743581
479300 0.0016752088
479350 0.0016760429
479400 0.0016769533
479450 0.0016779016
479500 0.0016786988
479550 0.0016795841
479600 0.001680266
479650 0.0016810398
479700 0.0016818724
479750 0.0016826435
479800 0.0016835245
479850 0.0016844852
479900 0.0016852136
479950 0.0016860095
480000 0.001686606
480050 0.0016870965
480100 0.0016878259
480150 0.0016883341
480200 0.0016888545
480250 0.0016892246
480300 0.0016896586
480350 0.0016903894
480400 0.0016911648
480450 0.0016921425
480500 0.0016927781
480550 0.0016934642
480600 0.0016940701
480650 0.0016945724
480700 0.001695041
480750 0.0016956137
480800 0.0016961794
480850 0.00169671
480900 0.0016968813
480950 0.0016971663
481000 0.0016973236
481050 0.0016974354
481100 0.0016974256
481150 0.0016974123
481200 0.0016973518
481250 0.0016976203
481300 0.0016979166
481350 0.0016984136
481400 0.0016989131
481450 0.0016992817
481500 0.0016995468
481550 0.0016997969
481600 0.0017001035
481650 0.0017001675
481700 0.0017004364
481750 0.0017006609
481800 0.0017008046
481850 0.001700814
481900 0.001700636
481950 0.0017003384
482000 0.0017001738
482050 0.0016996746
482100 0.001699129
482150 0.0016984981
482200 0.0016978901
482250 0.0016973007
482300 0.0016968661
482350 0.0016965396
482400 0.0016961773
482450 0.0016958687
482500 0.0016954454
482550 0.001694729
482600 0.001694034
482650 0.0016933691
482700 0.00169288
482750 0.0016922113
482800 0.001691487
482850 0.0016905987
482900 0.0016895183
482950 0.0016883546
483000 0.0016873403
483050 0.0016863056
483100 0.0016850306
483150 0.0016835443
483200 0.0016820941
483250 0.0016805741
483300 0.0016791263
483350 0.0016780452
483400 0.0016768901
483450 0.0016761413
483500 0.0016756738
483550 0.0016752838
483600 0.0016747976
483650 0.0016740594
483700 0.0016734236
483750 0.0016727679
483800 0.0016720293
483850 0.0016714176
483900 0.0016708401
483950 0.0016702475
484000 0.0016696721
484050 0.0016692196
484100 0.001668755
484150 0.0016680532
484200 0.0016671323
484250 0.0016661006
484300 0.0016648327
484350 0.0016634568
484400 0.0016618629
484450 0.0016602687
484500 0.0016588196
484550 0.0016575475
484600 0.0016562737
484650 0.0016553071
484700 0.0016541619
484750 0.0016531356
484800 0.0016520247
484850 0.0016509045
484900 0.0016496372
484950 0.0016479831
485000 0.0016460633
485050 0.0016437554
485100 0.0016411871
485150 0.001638774
485200 0.0016365939
485250 0.0016349892
485300 0.0016337514
485350 0.0016327778
485400 0.0016319309
485450 0.0016309934
485500 0.0016302265
485550 0.0016297139
485600 0.0016294005
485650 0.0016293415
485700 0.0016294646
485750 0.0016294428
485800 0.0016295412
485850 0.0016296195
485900 0.0016297307
485950 0.0016298061
486000 0.0016298399
486050 0.0016301723
486100 0.0016304424
486150 0.0016306713
486200 0.0016307651
486250 0.0016311646
486300 0.0016310526
486350 0.0016310846
486400 0.0016312207
486450 0.0016316883
486500 0.0016323707
486550 0.0016330529
486600 0.0016337398
486650 0.0016340378
486700 0.0016342495
486750 0.0016346908
486800 0.0016348929
486850 0.0016348319
486900 0.0016349286
486950 0.0016349136
487000 0.0016351589
487050 0.0016354754
487100 0.0016354499
487150 0.0016355131
487200 0.0016357831
487250 0.0016359429
487300 0.0016359121
487350 0.0016364901
487400 0.0016368628
487450 0.0016371967
487500 0.0016375039
487550 0.0016372946
487600 0.0016369524
487650 0.0016366501
487700 0.0016366579
487750 0.0016366854
487800 0.0016366073
487850 0.0016368367
487900 0.0016369746
487950 0.0016371436
488000 0.0016372038
488050 0.0016371704
488100 0.0016371411
488150 0.0016371713
488200 0.0016370682
488250 0.001636909
488300 0.0016367767
488350 0.0016365686
488400 0.0016362315
488450 0.0016357931
488500 0.0016351707
488550 0.0016343574
488600 0.001633769
488650 0.0016333752
488700 0.0016328989
488750 0.0016326464
488800 0.001632803
488850 0.0016330975
488900 0.0016335557
488950 0.0016336775
489000 0.0016335011
489050 0.0016334375
489100 0.0016332906
489150 0.0016329898
489200 0.0016326919
489250 0.0016324751
489300 0.0016324916
489350 0.0016327339
489400 0.0016331583
489450 0.0016337069
489500 0.001633808
489550 0.0016340775
489600 0.0016343213
489650 0.0016348323
489700 0.0016354399
489750 0.0016361078
489800 0.0016366805
489850 0.0016371488
489900 0.0016374943
489950 0.001637752
490000 0.0016381196
490050 0.0016384689
490100 0.0016388922
490150 0.0016392965
490200 0.0016396982
490250 0.0016401802
490300 0.0016408346
490350 0.00164135
490400 0.0016417402
490450 0.0016420803
490500 0.0016421387
490550 0.001642318
490600 0.0016425551
490650 0.0016425477
490700 0.0016425827
490750 0.0016423623
490800 0.0016420849
490850 0.0016420124
490900 0.0016417674
490950 0.0016419668
491000 0.0016419839
491050 0.0016422166
491100 0.0016425406
491150 0.001642545
491200 0.0016424501
491250 0.0016421985
491300 0.0016418943
491350 0.0016416165
491400 0.0016415343
491450 0.0016416755
491500 0.0016420944
491550 0.0016426011
491600 0.001643078
491650 0.0016438647
491700 0.0016443767
491750 0.0016447431
491800 0.0016448448
491850 0.0016451599
491900 0.0016454489
491950 0.0016458192
492000 0.0016461452
492050 0.0016461552
492100 0.0016460242
492150 0.0016459066
492200 0.0016455794
492250 0.0016451876
492300 0.0016446138
492350 0.0016440544
492400 0.0016432229
492450 0.001642336
492500 0.0016411964
492550 0.0016400596
492600 0.0016391015
492650 0.0016379849
492700 0.0016367521
492750 0.0016352039
492800 0.0016336455
492850 0.0016320856
492900 0.0016305181
492950 0.0016286785
493000 0.0016269072
493050 0.0016255361
493100 0.0016241396
493150 0.0016226347
493200 0.0016211868
493250 0.001619853
493300 0.0016189074
493350 0.0016180966
493400 0.0016175445
493450 0.0016175124
493500 0.0016171857
493550 0.0016170335
493600 0.0016168637
493650 0.001616736
493700 0.0016164035
493750 0.001616413
493800 0.001616192
493850 0.0016161308
493900 0.0016160582
493950 0.0016158385
494000 0.001615716
494050 0.0016154328
494100 0.0016148899
494150 0.0016143777
494200 0.0016136952
494250 0.0016130783
494300 0.0016123592
494350 0.0016118291
494400 0.0016115841
494450 0.0016111547
494500 0.0016106278
494550 0.001610098
494600 0.0016089644
494650 0.0016074531
494700 0.0016057224
494750 0.0016040604
494800 0.0016024402
494850 0.0016010077
494900 0.0015994677
494950 0.0015977526
495000 0.0015961333
495050 0.0015945285
495100 0.0015928418
495150 0.0015910002
495200 0.0015891688
495250 0.0015873058
495300 0.0015852587
495350 0.0015836038
495400 0.0015818194
495450 0.0015802204
495500 0.0015785043
495550 0.0015767674
495600 0.0015751252
495650 0.0015732447
495700 0.0015714434
495750 0.0015699185
495800 0.0015685053
495850 0.0015672956
495900 0.0015662413
495950 0.0015651431
496000 0.0015642829
496050 0.0015635576
496100 0.0015629472
496150 0.001562484
496200 0.0015620774
496250 0.0015617987
496300 0.0015616408
496350 0.0015611632
496400 0.0015608518
496450 0.0015606626
496500 0.0015607269
496550 0.0015606589
496600 0.0015606502
496650 0.0015608001
496700 0.0015610166
496750 0.0015608855
496800 0.0015608268
496850 0.0015608113
496900 0.0015608872
496950 0.0015607255
497000 0.0015607276
497050 0.001561155
497100 0.0015617909
497150 0.0015624167
497200 0.0015628802
497250 0.0015634777
497300 0.0015643015
497350 0.0015652495
497400 0.0015663593
497450 0.001567545
497500 0.0015686674
497550 0.0015701045
497600 0.0015713908
497650 0.001572884
497700 0.0015742765
497750 0.0015759035
497800 0.0015776302
497850 0.0015793152
497900 0.001581137
497950 0.0015830299
498000 0.001584866
498050 0.0015866386
498100 0.001588278
498150 0.0015897864
498200 0.0015914796
498250 0.0015928001
498300 0.0015942381
498350 0.0015956704
498400 0.001597301
498450 0.0015987449
498500 0.0016002866
498550 0.0016016612
498600 0.001602784
498650 0.0016038548
498700 0.0016045328
498750 0.0016052196
498800 0.0016059761
498850 0.0016067819
498900 0.0016076351
498950 0.0016082599
499000 0.0016086145
499050 0.0016093534
499100 0.001610105
499150 0.0016112537
499200 0.0016123948
499250 0.0016135936
499300 0.0016147149
499350 0.0016159627
499400 0.0016173594
499450 0.0016190447
499500 0.0016208163
499550 0.0016227949
499600 0.001624659
499650 0.0016264872
499700 0.0016282506
499750 0.0016299566
499800 0.0016315548
499850 0.0016330184
499900 0.0016343761
499950 0.0016356956
500000 0.0016370682
500050 0.0016382918
500100 0.0016397871
500150 0.0016416985
500200 0.0016435789
500250 0.0016455715
500300 0.0016477679
500350 0.0016499126
500400 0.001652019
500450 0.0016543922
500500 0.0016566618
500550 0.0016587363
500600 0.0016607533
500650 0.001662783
500700 0.0016649321
500750 0.0016668443
500800 0.0016688139
500850 0.0016707545
500900 0.0016725844
500950 0.0016740803
501000 0.0016757546
501050 0.0016775954
501100 0.0016795558
501150 0.0016813194
501200 0.0016830903
501250 0.0016847177
501300 0.0016866613
501350 0.0016881882
501400 0.0016897095
501450 0.0016908926
501500 0.001691993
501550 0.0016931246
501600 0.0016939111
501650 0.0016944233
501700 0.0016948863
501750 0.001695042
501800 0.0016954143
501850 0.0016956792
501900 0.0016959678
501950 0.0016963813
502000 0.0016967752
502050 0.001697272
502100 0.0016974776
502150 0.0016982914
502200 0.001699004
502250 0.0016996402
502300 0.0017002471
502350 0.0017009462
502400 0.0017019658
502450 0.0017033686
502500 0.0017047615
502550 0.0017060043
502600 0.001707395
502650 0.001708979
502700 0.0017107426
502750 0.0017123497
502800 0.0017140525
502850 0.0017158136
502900 0.0017177223
502950 0.0017197446
503000 0.0017218462
503050 0.001724474
503100 0.001727347
503150 0.0017307393
503200 0.001734058
503250 0.0017371469
503300 0.0017397996
503350 0.0017417922
503400 0.0017436931
503450 0.0017453212
503500 0.001746644
503550 0.0017481423
503600 0.0017493869
503650 0.0017504027
503700 0.001751284
503750 0.0017519609
503800 0.0017525071
503850 0.0017531737
503900 0.0017539946
503950 0.0017548727
504000 0.0017556656
504050 0.0017563525
504100 0.0017568518
504150 0.0017569599
504200 0.0017572262
504250 0.0017572508
504300 0.0017571588
504350 0.0017568375
504400 0.001756429
504450 0.0017559622
504500 0.0017553864
504550 0.0017547152
504600 0.0017541054
504650 0.0017537316
504700 0.0017535522
504750 0.0017532831
504800 0.0017532535
504850 0.0017536334
504900 0.0017541259
504950 0.0017546637
505000 0.0017551484
505050 0.0017553507
505100 0.0017551338
505150 0.0017544877
505200 0.0017539336
505250 0.0017536167
505300 0.0017536708
505350 0.0017542416
505400 0.0017545111
505450 0.0017546188
505500 0.0017548781
505550 0.0017551184
505600 0.0017555893
505650 0.0017558578
505700 0.0017561138
505750 0.0017563516
505800 0.001756552
505850 0.0017567728
505900 0.0017570045
505950 0.0017574019
506000 0.0017575303
506050 0.0017575646
506100 0.001757351
506150 0.0017573135
506200 0.0017572388
506250 0.001757288
506300 0.0017573527
506350 0.0017573819
506400 0.001757132
506450 0.0017569245
506500 0.0017566053
506550 0.0017558585
506600 0.0017551915
506650 0.001754322
506700 0.0017533198
506750 0.0017523637
506800 0.0017514015
506850 0.0017508454
506900 0.0017503031
506950 0.0017497904
507000 0.0017493171
507050 0.0017489775
507100 0.0017488379
507150 0.0017486918
507200 0.0017483873
507250 0.0017481638
507300 0.0017480979
507350 0.0017480539
507400 0.0017480709
507450 0.0017480864
507500 0.0017479656
507550 0.0017479616
507600 0.0017479437
507650 0.0017481459
507700 0.0017482974
507750 0.0017486201
507800 0.0017488834
507850 0.0017490013
507900 0.0017488829
507950 0.0017483593
508000 0.001747592
508050 0.0017463604
508100 0.0017445742
508150 0.0017422017
508200 0.0017397726
508250 0.0017371319
508300 0.0017342313
508350 0.0017313545
508400 0.0017282389
508450 0.0017251581
508500 0.0017220928
508550 0.0017189267
508600 0.0017159753
508650 0.001713534
508700 0.0017114829
508750 0.0017096608
508800 0.0017084605
508850 0.0017074676
508900 0.0017063258
508950 0.0017053483
509000 0.0017042607
509050 0.0017034075
509100 0.0017027956
509150 0.0017024641
509200 0.0017024545
509250 0.0017026327
509300 0.0017030146
509350 0.0017033874
509400 0.00170341
509450 0.0017033769
509500 0.0017029181
509550 0.0017022589
509600 0.0017018037
509650 0.0017012102
509700 0.0017006358
509750 0.0017003018
509800 0.0017000097
509850 0.0016994292
509900 0.0016985606
509950 0.0016974621
510000 0.001696218
510050 0.0016951933
510100 0.0016940624
510150 0.0016928015
510200 0.0016914298
510250 0.0016899559
510300 0.0016883682
510350 0.0016872287
510400 0.0016860725
510450 0.0016850762
510500 0.0016843994
510550 0.0016837385
510600 0.0016827131
510650 0.0016817039
510700 0.0016806768
510750 0.0016794012
510800 0.0016779843
510850 0.0016763827
510900 0.0016748988
510950 0.0016734332
511000 0.0016721453
511050 0.001671072
511100 0.0016699407
511150 0.0016691251
511200 0.0016680737
511250 0.0016671264
511300 0.001666172
511350 0.001665316
511400 0.0016643712
511450 0.0016636612
511500 0.0016629429
511550 0.0016621653
511600 0.0016612122
511650 0.0016600726
511700 0.0016592046
511750 0.0016585468
511800 0.0016579656
511850 0.0016575897
511900 0.0016573185
511950 0.0016569737
512000 0.0016569437
512050 0.001656709
512100 0.0016564099
512150 0.0016560408
512200 0.0016556672
512250 0.0016551491
512300 0.0016546667
512350 0.0016542169
512400 0.00165427
512450 0.0016547019
512500 0.0016550551
512550 0.0016554051
512600 0.0016558936
512650 0.0016563829
512700 0.0016567467
512750 0.0016568983
512800 0.0016571241
512850 0.0016573039
512900 0.0016571623
512950 0.0016571352
513000 0.0016571446
513050 0.0016571339
513100 0.0016573347
513150 0.001657666
513200 0.0016578647
513250 0.001658039
513300 0.0016580289
513350 0.0016578506
513400 0.0016574105
513450 0.0016568842
513500 0.0016565021
513550 0.0016561493
513600 0.0016558229
513650 0.0016560085
513700 0.001656425
513750 0.0016572592
513800 0.0016580096
513850 0.0016587544
513900 0.0016593925
513950 0.0016600506
514000 0.0016608097
514050 0.0016615499
514100 0.0016627476
514150 0.0016640747
514200 0.0016654685
514250 0.001666914
514300 0.0016681271
514350 0.0016697236
514400 0.0016715
514450 0.0016733604
514500 0.0016751931
514550 0.0016767624
514600 0.0016781378
514650 0.0016795123
514700 0.0016809136
514750 0.0016821744
514800 0.0016837552
514850 0.0016854633
514900 0.0016869938
514950 0.0016886655
515000 0.0016902079
515050 0.0016919362
515100 0.0016937818
515150 0.0016957985
515200 0.0016974185
515250 0.0016990275
515300 0.0017009506
515350 0.0017025991
515400 0.0017041285
515450 0.0017054833
515500 0.0017063599
515550 0.0017071967
515600 0.0017077074
515650 0.0017081842
515700 0.0017088251
515750 0.0017094866
515800 0.0017103599
515850 0.0017113719
515900 0.001712154
515950 0.0017132039
516000 0.0017144845
516050 0.0017156326
516100 0.0017167278
516150 0.0017180762
516200 0.0017198561
516250 0.0017216397
516300 0.0017238574
516350 0.0017263166
516400 0.0017287151
516450 0.0017309222
516500 0.0017327506
516550 0.0017343464
516600 0.0017361017
516650 0.0017380067
516700 0.0017399011
516750 0.0017416642
516800 0.0017430023
516850 0.0017442332
516900 0.001744977
516950 0.0017452781
517000 0.0017454144
517050 0.001745695
517100 0.0017460679
517150 0.0017467915
517200 0.0017478774
517250 0.0017489814
517300 0.0017505594
517350 0.0017522856
517400 0.0017543633
517450 0.0017563849
517500 0.0017582428
517550 0.0017603123
517600 0.0017623582
517650 0.0017642151
517700 0.0017662739
517750 0.0017679725
517800 0.0017695873
517850 0.0017708261
517900 0.0017723807
517950 0.0017736809
518000 0.0017749244
518050 0.0017762849
518100 0.0017772122
518150 0.0017782095
518200 0.0017789516
518250 0.0017799595
518300 0.0017812143
518350 0.0017825659
518400 0.0017841982
518450 0.0017857238
518500 0.0017868322
518550 0.0017881354
518600 0.0017892738
518650 0.0017906784
518700 0.0017920616
518750 0.0017935593
518800 0.0017950441
518850 0.0017964321
518900 0.0017980694
518950 0.001799629
519000 0.0018010516
519050 0.0018025937
519100 0.0018041424
519150 0.001805677
519200 0.0018073975
519250 0.0018090743
519300 0.0018104386
519350 0.0018119712
519400 0.0018138066
519450 0.0018153878
519500 0.0018169606
519550 0.0018183087
519600 0.0018194447
519650 0.0018202862
519700 0.0018210941
519750 0.0018215387
519800 0.0018219291
519850 0.0018222791
519900 0.0018225684
519950 0.0018229754
520000 0.0018232095
520050 0.0018230492
520100 0.0018229299
520150 0.001822739
520200 0.0018223226
520250 0.0018217657
520300 0.0018210231
520350 0.0018201568
520400 0.0018192543
520450 0.0018186285
520500 0.0018181112
520550 0.0018174162
520600 0.0018165994
520650 0.0018159671
520700 0.0018155193
520750 0.0018151767
520800 0.0018152192
520850 0.0018155964
520900 0.0018160791
520950 0.0018165477
521000 0.0018165725
521050 0.0018162221
521100 0.0018153481
521150 0.0018143564
521200 0.0018131443
521250 0.0018120365
521300 0.0018110248
521350 0.0018100906
521400 0.0018092407
521450 0.0018079688
521500 0.0018070007
521550 0.0018058066
521600 0.0018048119
521650 0.0018035339
521700 0.0018023429
521750 0.001801208
521800 0.0017999979
521850 0.0017987117
521900 0.0017977926
521950 0.0017968655
522000 0.0017959754
522050 0.0017952346
522100 0.0017944959
522150 0.0017936488
522200 0.0017925963
522250 0.0017915281
522300 0.0017904644
522350 0.0017894199
522400 0.0017883957
522450 0.0017874661
522500 0.0017865251
522550 0.0017857968
522600 0.0017852023
522650 0.0017842622
522700 0.0017829029
522750 0.0017815187
522800 0.0017800927
522850 0.0017783686
522900 0.0017764828
522950 0.0017743723
523000 0.0017726024
523050 0.0017710694
523100 0.0017695572
523150 0.0017681778
523200 0.0017664977
523250 0.0017650771
523300 0.0017637033
523350 0.0017623479
523400 0.0017611283
523450 0.0017598966
523500 0.0017584762
523550 0.0017568823
523600 0.0017551577
523650 0.0017535008
523700 0.0017523736
523750 0.0017515853
523800 0.0017509295
523850 0.0017501096
523900 0.0017492483
523950 0.0017484352
524000 0.0017479602
524050 0.0017475502
524100 0.0017471934
524150 0.0017467533
524200 0.0017461951
524250 0.0017457119
524300 0.0017453728
524350 0.0017446212
524400 0.0017442423
524450 0.0017436573
524500 0.0017432322
524550 0.0017427089
524600 0.00174279
524650 0.0017429693
524700 0.001743009
524750 0.0017427739
524800 0.0017421847
524850 0.0017415118
524900 0.0017409002
524950 0.0017407589
525000 0.0017408009
525050 0.0017409471
525100 0.0017412321
525150 0.0017417429
525200 0.0017424745
525250 0.0017432017
525300 0.0017439175
525350 0.001744812
525400 0.0017457474
525450 0.0017465817
525500 0.0017473868
525550 0.0017482244
525600 0.0017491459
525650 0.0017499621
525700 0.0017506469
525750 0.0017511252
525800 0.0017517651
525850 0.0017524088
525900 0.0017532384
525950 0.0017542288
526000 0.0017553952
526050 0.0017566474
526100 0.0017583359
526150 0.0017605545
526200 0.0017625148
526250 0.0017646558
526300 0.0017669083
526350 0.0017691126
526400 0.0017711218
526450 0.0017733063
526500 0.0017754612
526550 0.001777451
526600 0.0017792395
526650 0.0017807534
526700 0.0017825478
526750 0.0017842537
526800 0.0017860923
526850 0.0017877009
526900 0.001789159
526950 0.0017908105
527000 0.0017924721
527050 0.0017941034
527100 0.0017958081
527150 0.0017975223
527200 0.001798945
527250 0.0018002697
527300 0.001801395
527350 0.0018025065
527400 0.0018035827
527450 0.0018042073
527500 0.0018043248
527550 0.00180456
527600 0.0018047744
527650 0.0018049981
527700 0.0018050816
527750 0.0018051396
527800 0.001805481
527850 0.0018063441
527900 0.0018076932
527950 0.0018091907
528000 0.0018105123
528050 0.0018113968
528100 0.0018121035
528150 0.0018123891
528200 0.0018126694
528250 0.0018129353
528300 0.0018134832
528350 0.0018141172
528400 0.0018150349
528450 0.0018161449
528500 0.0018176121
528550 0.0018197182
528600 0.0018219293
528650 0.0018241316
528700 0.0018260121
528750 0.0018280947
528800 0.0018306355
528850 0.0018331183
528900 0.001835641
528950 0.0018385873
529000 0.0018418186
529050 0.0018451215
529100 0.0018484713
529150 0.0018517803
529200 0.0018555505
529250 0.001859171
529300 0.0018621956
529350 0.0018647924
529400 0.0018671123
529450 0.0018690008
529500 0.0018708791
529550 0.0018728458
529600 0.0018748943
529650 0.0018766882
529700 0.0018784323
529750 0.0018801535
529800 0.0018813463
529850 0.0018825957
529900 0.0018840402
529950 0.0018853188
530000 0.0018865607
530050 0.0018877366
530100 0.0018884452
530150 0.0018888642
530200 0.0018891661
530250 0.0018897103
530300 0.001890466
530350 0.0018914058
530400 0.0018925542
530450 0.0018939589
530500 0.0018952577
530550 0.0018963778
530600 0.0018972805
530650 0.0018980929
530700 0.0018986529
530750 0.0018992254
530800 0.0018993909
530850 0.0018996641
530900 0.0019000236
530950 0.001900534
531000 0.001900614
531050 0.0019004917
531100 0.0019002029
531150 0.0018999377
531200 0.0018997835
531250 0.0018997668
531300 0.0018999694
531350 0.0019002701
531400 0.0019011769
531450 0.0019019046
531500 0.0019030786
531550 0.0019042537
531600 0.001905634
531650 0.0019074511
531700 0.0019093842
531750 0.0019120026
531800 0.0019146372
531850 0.0019174343
531900 0.0019207439
531950 0.0019243916
532000 0.0019284486
532050 0.0019326093
532100 0.0019366732
532150 0.0019405962
532200 0.0019442568
532250 0.0019477383
532300 0.0019508974
532350 0.0019537166
532400 0.001956428
532450 0.0019586166
532500 0.0019604316
532550 0.0019619246
532600 0.001963089
532650 0.0019643396
532700 0.0019654468
532750 0.001966653
532800 0.0019679524
532850 0.0019694095
532900 0.0019711209
532950 0.0019728947
533000 0.0019746471
533050 0.0019764235
533100 0.0019782937
533150 0.0019799921
533200 0.0019818159
533250 0.0019838697
533300 0.0019861262
533350 0.0019885098
533400 0.0019908671
533450 0.0019930607
533500 0.0019950165
533550 0.0019968406
533600 0.0019983743
533650 0.0020000142
533700 0.0020014415
533750 0.0020027461
533800 0.0020037237
533850 0.0020043785
533900 0.0020053889
533950 0.0020063576
534000 0.0020072942
534050 0.0020081375
534100 0.0020088032
534150 0.002009341
534200 0.0020098959
534250 0.0020104349
534300 0.0020108276
534350 0.0020113813
534400 0.0020115327
534450 0.0020117409
534500 0.0020114084
534550 0.0020112673
534600 0.0020113028
534650 0.0020113814
534700 0.0020118045
534750 0.0020121215
534800 0.0020124049
534850 0.0020127663
534900 0.0020132705
534950 0.0020138727
535000 0.0020144483
535050 0.0020155205
535100 0.0020167686
535150 0.0020181745
535200 0.0020198997
535250 0.0020219923
535300 0.0020244645
535350 0.0020269697
535400 0.0020295005
535450 0.0020318524
535500 0.0020342241
535550 0.0020366711
535600 0.002038861
535650 0.0020411392
535700 0.0020433154
535750 0.0020453272
535800 0.0020471055
535850 0.0020488279
535900 0.0020503625
535950 0.0020519971
536000 0.002053632
536050 0.0020553321
536100 0.0020569681
536150 0.0020588409
536200 0.0020607322
536250 0.0020625689
536300 0.0020642365
536350 0.0020657283
536400 0.0020673197
536450 0.0020690615
536500 0.0020707702
536550 0.0020720583
536600 0.0020729706
536650 0.0020736305
536700 0.0020741356
536750 0.0020747212
536800 0.0020755497
536850 0.002076187
536900 0.0020768291
536950 0.0020774167
537000 0.0020779834
537050 0.002078764
537100 0.0020797972
537150 0.0020811156
537200 0.0020823993
537250 0.002083641
537300 0.0020850418
537350 0.0020868661
537400 0.0020887027
537450 0.0020906059
537500 0.0020923412
537550 0.0020939197
537600 0.0020953589
537650 0.0020966183
537700 0.0020978758
537750 0.0020986071
537800 0.0020988715
537850 0.0020989313
537900 0.0020986044
537950 0.0020987565
538000 0.0020989844
538050 0.0020992832
538100 0.0020992883
538150 0.002100074
538200 0.0021010249
538250 0.0021020107
538300 0.0021028223
538350 0.0021036211
538400 0.0021037829
538450 0.0021039071
538500 0.0021040701
538550 0.0021037116
538600 0.0021031401
538650 0.0021023436
538700 0.0021016887
538750 0.0021007099
538800 0.0020998638
538850 0.0020995357
538900 0.0020987656
538950 0.0020976673
539000 0.002096548
539050 0.0020953902
539100 0.002094413
539150 0.0020934463
539200 0.0020924172
539250 0.0020916106
539300 0.0020910781
539350 0.0020906181
539400 0.0020900924
539450 0.0020893177
539500 0.0020882669
539550 0.0020871696
539600 0.002086306
539650 0.0020859911
539700 0.0020856712
539750 0.0020854742
539800 0.002085234
539850 0.002084604
539900 0.0020837917
539950 0.0020825209
540000 0.0020813385
540050 0.0020803399
540100 0.0020799738
540150 0.0020800242
540200 0.0020806643
540250 0.0020814468
540300 0.0020818592
540350 0.0020819028
540400 0.0020817585
540450 0.0020819222
540500 0.0020820852
540550 0.0020826162
540600 0.0020831677
540650 0.0020837939
540700 0.0020845091
540750 0.0020853716
540800 0.0020865379
540850 0.0020880295
540900 0.002089924
540950 0.0020918931
541000 0.002093641
541050 0.0020950137
541100 0.0020965532
541150 0.0020975626
541200 0.0020984384
541250 0.0020993829
541300 0.0021001721
541350 0.0021010787
541400 0.0021019519
541450 0.002103203
541500 0.0021043753
541550 0.0021056812
541600 0.0021070399
541650 0.0021080834
541700 0.0021092978
541750 0.0021102366
541800 0.0021114626
541850 0.0021130917
541900 0.0021148507
541950 0.0021168368
542000 0.0021190842
542050 0.0021214998
542100 0.0021237885
542150 0.0021256323
542200 0.0021276831
542250 0.0021291999
542300 0.0021306146
542350 0.0021319445
542400 0.0021331487
542450 0.002134184
542500 0.0021354877
542550 0.0021365674
542600 0.0021371251
542650 0.0021375356
542700 0.00213771
542750 0.0021379354
542800 0.0021384657
542850 0.002139
542900 0.0021394795
542950 0.0021397976
543000 0.0021398045
543050 0.0021395193
543100 0.0021397094
543150 0.0021399043
543200 0.0021400908
543250 0.002140476
543300 0.0021406207
543350 0.0021403412
543400 0.002140066
543450 0.0021392735
543500 0.0021382478
543550 0.0021367595
543600 0.0021354858
543650 0.0021344055
543700 0.0021333792
543750 0.0021323514
543800 0.0021310778
543850 0.0021296885
543900 0.0021283612
543950 0.0021270825
544000 0.0021260068
544050 0.0021252289
544100 0.0021246481
544150 0.0021239986
544200 0.0021236231
544250 0.0021224208
544300 0.0021209859
544350 0.0021196958
544400 0.002118409
544450 0.0021170176
544500 0.0021153296
544550 0.0021137034
544600 0.00211181
544650 0.002109893
544700 0.0021078903
544750 0.0021057986
544800 0.0021036002
544850 0.0021017115
544900 0.0020999201
544950 0.002097968
545000 0.0020960123
545050 0.002094336
545100 0.0020928514
545150 0.0020913768
545200 0.002090103
545250 0.0020888751
545300 0.0020880049
545350 0.0020873736
545400 0.0020869734
545450 0.0020864271
545500 0.0020859327
545550 0.0020852606
545600 0.002084475
545650 0.0020835037
545700 0.0020824014
545750 0.0020814062
545800 0.0020806256
545850 0.0020800422
545900 0.0020797299
545950 0.0020797979
546000 0.0020798932
546050 0.0020798305
546100 0.002079861
546150 0.0020798438
546200 0.0020800572
546250 0.0020799746
546300 0.002080305
546350 0.0020803462
546400 0.002080009
546450 0.0020794581
546500 0.0020787376
546550 0.0020777933
546600 0.0020768935
546650 0.0020756635
546700 0.0020743136
546750 0.002072718
546800 0.0020710068
546850 0.002069519
546900 0.0020682612
546950 0.0020669417
547000 0.0020657676
547050 0.002064479
547100 0.0020629588
547150 0.0020616219
547200 0.0020603257
547250 0.0020591067
547300 0.0020581301
547350 0.0020571653
547400 0.0020565875
547450 0.0020562505
547500 0.0020560307
547550 0.0020555769
547600 0.0020549945
547650 0.0020543123
547700 0.0020539799
547750 0.0020536347
547800 0.0020529307
547850 0.0020518483
547900 0.0020504681
547950 0.0020488255
548000 0.0020469501
548050 0.0020447668
548100 0.0020424883
548150 0.0020403923
548200 0.0020382051
548250 0.0020362502
548300 0.0020339376
548350 0.0020314647
548400 0.0020290703
548450 0.0020265544
548500 0.0020241858
548550 0.0020217456
548600 0.0020193438
548650 0.0020171831
548700 0.0020151554
548750 0.0020133781
548800 0.0020118291
548850 0.0020106292
548900 0.0020090796
548950 0.0020073557
549000 0.0020052262
549050 0.0020029167
549100 0.0020007803
549150 0.0019986284
549200 0.0019967212
549250 0.0019948044
549300 0.0019926459
549350 0.0019909489
549400 0.0019890828
549450 0.0019873584
549500 0.001985629
549550 0.0019837068
549600 0.0019816363
549650 0.0019801873
549700 0.001978457
549750 0.0019769689
549800 0.0019749357
549850 0.001972773
549900 0.0019707604
549950 0.0019689649
550000 0.0019675084
550050 0.0019661414
550100 0.0019646183
550150 0.0019631059
550200 0.0019615315
550250 0.0019599072
550300 0.0019584069
550350 0.0019571268
550400 0.0019564706
550450 0.0019559854
550500 0.0019556965
550550 0.00195534
550600 0.0019548505
550650 0.0019539687
550700 0.001953005
550750 0.0019522254
550800 0.0019513993
550850 0.0019507877
550900 0.0019508341
550950 0.0019510127
551000 0.0019512472
551050 0.0019518048
551100 0.0019519644
551150 0.0019518494
551200 0.0019514007
551250 0.0019507078
551300 0.001950059
551350 0.001949032
551400 0.0019480923
551450 0.0019471011
551500 0.0019462344
551550 0.0019453336
551600 0.0019444415
551650 0.0019434677
551700 0.0019426712
551750 0.0019418699
551800 0.0019410828
551850 0.0019402949
551900 0.001939346
551950 0.0019381927
552000 0.001936767
552050 0.0019352509
552100 0.0019337326
552150 0.0019320348
552200 0.0019302066
552250 0.0019285899
552300 0.0019267383
552350 0.0019249033
552400 0.0019231702
552450 0.0019214207
552500 0.0019201163
552550 0.00191849
552600 0.0019173266
552650 0.0019162266
552700 0.0019152331
552750 0.0019144482
552800 0.00191402
552850 0.0019137096
552900 0.0019136818
552950 0.0019135647
553000 0.0019132255
553050 0.001913064
553100 0.0019126817
553150 0.001912383
553200 0.0019119139
553250 0.0019117023
553300 0.0019114398
553350 0.0019111171
553400 0.0019105494
553450 0.0019100004
553500 0.0019093107
553550 0.0019084448
553600 0.0019078913
553650 0.0019072454
553700 0.0019062543
553750 0.0019056201
553800 0.0019048151
553850 0.0019035584
553900 0.0019020936
553950 0.0019007878
554000 0.0018991668
554050 0.0018971946
554100 0.0018951137
554150 0.0018929524
554200 0.0018904899
554250 0.0018879106
554300 0.001885299
554350 0.0018828484
554400 0.0018804395
554450 0.0018779132
554500 0.0018757837
554550 0.0018733546
554600 0.0018710159
554650 0.0018691091
554700 0.0018672155
554750 0.0018652779
554800 0.0018633912
554850 0.0018614671
554900 0.0018599095
554950 0.001858895
555000 0.0018576272
555050 0.0018562471
555100 0.0018545477
555150 0.0018528649
555200 0.0018513247
555250 0.0018501315
555300 0.0018487616
555350 0.0018473335
555400 0.001846117
555450 0.0018453729
555500 0.0018449842
555550 0.001844926
555600 0.0018448682
555650 0.0018451061
555700 0.0018453791
555750 0.0018456167
555800 0.0018459435
555850 0.0018463789
555900 0.001846954
555950 0.0018473234
556000 0.0018476126
556050 0.0018479664
556100 0.0018484945
556150 0.0018491121
556200 0.0018498931
556250 0.0018506796
556300 0.0018515557
556350 0.0018522604
556400 0.0018530587
556450 0.0018538295
556500 0.0018544122
556550 0.001855501
556600 0.0018566698
556650 0.0018579171
556700 0.0018591194
556750 0.0018600455
556800 0.0018607875
556850 0.0018611715
556900 0.0018613213
556950 0.0018615634
557000 0.0018617524
557050 0.0018618614
557100 0.0018619448
557150 0.0018618728
557200 0.0018618827
557250 0.0018617483
557300 0.0018618038
557350 0.0018616537
557400 0.001861524
557450 0.0018613473
557500 0.0018609805
557550 0.0018605361
557600 0.00186013
557650 0.001859843
557700 0.0018594488
557750 0.0018587043
557800 0.0018574956
557850 0.0018561458
557900 0.0018547294
557950 0.001853536
558000 0.0018525115
558050 0.0018516695
558100 0.0018512334
558150 0.0018510596
558200 0.0018507967
558250 0.0018505669
558300 0.0018498655
558350 0.0018493289
558400 0.0018486259
558450 0.0018480955
558500 0.0018476744
558550 0.0018474415
558600 0.0018472728
558650 0.0018475264
558700 0.0018478876
558750 0.0018481612
558800 0.0018488747
558850 0.0018498758
558900 0.0018511089
558950 0.0018520343
559000 0.0018531189
559050 0.0018542863
559100 0.0018552658
559150 0.0018559841
559200 0.001856679
559250 0.0018573105
559300 0.001858233
559350 0.0018591127
559400 0.0018600718
559450 0.0018609885
559500 0.001861663
559550 0.0018620347
559600 0.0018622147
559650 0.0018623461
559700 0.0018622694
559750 0.0018621595
559800 0.0018620455
559850 0.0018623375
559900 0.0018628613
559950 0.0018634434
560000 0.001863693
560050 0.001863608
560100 0.0018634268
560150 0.0018630965
560200 0.0018628395
560250 0.0018626652
560300 0.0018622985
560350 0.001861883
560400 0.001861492
560450 0.0018608983
560500 0.0018599368
560550 0.0018587375
560600 0.0018574926
560650 0.0018562408
560700 0.0018552355
560750 0.001854249
560800 0.0018531716
560850 0.0018521856
560900 0.0018508737
560950 0.0018492872
561000 0.0018477507
561050 0.0018462333
561100 0.0018448798
561150 0.0018436749
561200 0.0018427412
561250 0.0018417995
561300 0.0018410917
561350 0.0018402746
561400 0.0018395309
561450 0.001838765
561500 0.0018383372
561550 0.0018378494
561600 0.001837592
561650 0.0018371328
561700 0.0018365834
561750 0.0018358373
561800 0.0018351293
561850 0.0018344726
561900 0.0018340088
561950 0.0018333578
562000 0.0018323716
562050 0.0018311214
562100 0.0018300844
562150 0.0018293262
562200 0.0018287463
562250 0.001828159
562300 0.0018277477
562350 0.0018275575
562400 0.0018271924
562450 0.0018269182
562500 0.0018265126
562550 0.0018257612
562600 0.001825051
562650 0.001824085
562700 0.0018229973
562750 0.0018217964
562800 0.0018203235
562850 0.0018187313
562900 0.0018174281
562950 0.0018158806
563000 0.0018145191
563050 0.0018131785
563100 0.0018118254
563150 0.0018101965
563200 0.0018083688
563250 0.0018063569
563300 0.0018046691
563350 0.001803249
563400 0.0018021333
563450 0.0018012178
563500 0.001799953
563550 0.0017988463
563600 0.0017977951
563650 0.0017963962
563700 0.0017951252
563750 0.0017937391
563800 0.0017920336
563850 0.0017905828
563900 0.0017892684
563950 0.0017878928
564000 0.0017863063
564050 0.0017844901
564100 0.0017822624
564150 0.0017799412
564200 0.0017779855
564250 0.0017767599
564300 0.0017764025
564350 0.0017762186
564400 0.0017760894
564450 0.0017756751
564500 0.0017752225
564550 0.0017747359
564600 0.0017739101
564650 0.0017729937
564700 0.0017717746
564750 0.0017702277
564800 0.0017689786
564850 0.0017676254
564900 0.0017665395
564950 0.0017655464
565000 0.0017642641
565050 0.0017631952
565100 0.0017616754
565150 0.0017595547
565200 0.0017569619
565250 0.0017545808
565300 0.0017525102
565350 0.0017505765
565400 0.0017488727
565450 0.0017472015
565500 0.0017453269
565550 0.0017439153
565600 0.0017427095
565650 0.0017420151
565700 0.0017415036
565750 0.0017407713
565800 0.0017400773
565850 0.001739422
565900 0.0017389365
565950 0.0017383759
566000 0.0017374873
566050 0.0017365581
566100 0.0017355101
566150 0.0017345718
566200 0.0017337295
566250 0.001732937
566300 0.0017322699
566350 0.0017314003
566400 0.001730632
566450 0.0017298767
566500 0.0017292563
566550 0.001728785
566600 0.0017282126
566650 0.0017272787
566700 0.0017261553
566750 0.0017248878
566800 0.0017232162
566850 0.0017216
566900 0.0017198507
566950 0.0017180706
567000 0.0017164736
567050 0.0017147559
567100 0.0017132243
567150 0.0017119198
567200 0.0017108776
567250 0.0017097276
567300 0.0017088479
567350 0.001708123
567400 0.0017075302
567450 0.0017068555
567500 0.0017063396
567550 0.0017053708
567600 0.0017041378
567650 0.0017028747
567700 0.0017014693
567750 0.0017002692
567800 0.0016992591
567850 0.0016981141
567900 0.0016962358
567950 0.0016942093
568000 0.0016919201
568050 0.0016898272
568100 0.0016873083
568150 0.0016850382
568200 0.0016828091
568250 0.0016806386
568300 0.001678796
568350 0.0016771289
568400 0.0016756492
568450 0.0016741647
568500 0.0016726768
568550 0.0016707656
568600 0.0016689308
568650 0.0016670423
568700 0.0016653168
568750 0.0016638371
568800 0.0016623115
568850 0.0016609202
568900 0.0016594487
568950 0.0016579707
569000 0.0016564134
569050 0.0016546221
569100 0.0016531706
569150 0.0016519716
569200 0.0016509769
569250 0.001649874
569300 0.0016487479
569350 0.0016474968
569400 0.0016461205
569450 0.0016447995
569500 0.001643535
569550 0.0016420687
569600 0.0016403969
569650 0.0016386452
569700 0.0016370101
569750 0.0016357606
569800 0.0016347773
569850 0.0016340529
569900 0.0016335207
569950 0.0016329465
570000 0.0016325559
570050 0.0016323491
570100 0.0016320555
570150 0.0016318325
570200 0.0016316057
570250 0.0016313074
570300 0.0016310506
570350 0.0016307724
570400 0.0016306548
570450 0.0016306493
570500 0.0016308545
570550 0.0016312871
570600 0.0016319825
570650 0.0016327003
570700 0.0016333366
570750 0.001633642
570800 0.0016336384
570850 0.0016338089
570900 0.0016335736
570950 0.001633405
571000 0.0016333818
571050 0.0016332926
571100 0.0016330691
571150 0.0016330344
571200 0.0016327322
571250 0.0016321772
571300 0.001631622
571350 0.0016309391
571400 0.0016302983
571450 0.0016296317
571500 0.0016291721
571550 0.0016286753
571600 0.0016284538
571650 0.00162811
571700 0.0016281848
571750 0.0016281276
571800 0.0016280916
571850 0.0016281883
571900 0.0016277127
571950 0.001627037
572000 0.0016264894
572050 0.0016261065
572100 0.0016258298
572150 0.0016256404
572200 0.0016251661
572250 0.0016245363
572300 0.001624072
572350 0.0016239217
572400 0.0016237329
572450 0.0016234768
572500 0.0016230389
572550 0.0016227031
572600 0.0016219885
572650 0.0016211869
572700 0.0016201906
572750 0.0016192352
572800 0.0016184323
572850 0.0016181143
572900 0.0016183302
572950 0.0016184653
573000 0.0016187775
573050 0.0016189296
573100 0.0016191754
573150 0.0016191841
573200 0.0016191045
573250 0.00161923
573300 0.0016192072
573350 0.0016192743
573400 0.0016197371
573450 0.0016207122
573500 0.0016218126
573550 0.0016229344
573600 0.0016241546
573650 0.0016249991
573700 0.001625786
573750 0.0016263107
573800 0.0016266082
573850 0.0016269316
573900 0.0016275859
573950 0.0016280071
574000 0.0016283144
574050 0.0016285828
574100 0.0016287884
574150 0.0016291021
574200 0.0016291853
574250 0.0016291144
574300 0.0016286397
574350 0.0016282462
574400 0.0016278151
574450 0.0016272791
574500 0.0016267502
574550 0.0016263629
574600 0.0016259341
574650 0.0016256329
574700 0.0016254406
574750 0.0016252705
574800 0.0016250797
574850 0.0016247331
574900 0.001624378
574950 0.0016239845
575000 0.001623287
575050 0.0016226543
575100 0.0016217453
575150 0.0016206309
575200 0.0016191048
575250 0.0016178004
575300 0.0016164609
575350 0.0016152845
575400 0.0016143668
575450 0.001613339
575500 0.0016121949
575550 0.0016106826
575600 0.0016092397
575650 0.0016079997
575700 0.0016066447
575750 0.0016058574
575800 0.001605185
575850 0.0016051737
575900 0.0016052931
575950 0.0016053156
576000 0.0016054562
576050 0.0016054852
576100 0.0016052531
576150 0.0016049908
576200 0.0016046601
576250 0.0016043643
576300 0.001603996
576350 0.0016033778
576400 0.0016026997
576450 0.0016019052
576500 0.0016014459
576550 0.0016012862
576600 0.0016010273
576650 0.0016007667
576700 0.0016004432
576750 0.0015996628
576800 0.0015985943
576850 0.0015972053
576900 0.0015956473
576950 0.0015942094
577000 0.0015927486
577050 0.0015913351
577100 0.0015901176
577150 0.0015890422
577200 0.0015879519
577250 0.0015868304
577300 0.0015857311
577350 0.0015847308
577400 0.0015837703
577450 0.0015829937
577500 0.0015821741
577550 0.0015814307
577600 0.0015807223
577650 0.0015799683
577700 0.001579164
577750 0.0015782069
577800 0.0015770163
577850 0.0015757036
577900 0.001574231
577950 0.0015728522
578000 0.0015716322
578050 0.0015708389
578100 0.0015699497
578150 0.0015691319
578200 0.0015678757
578250 0.0015668437
578300 0.0015657762
578350 0.0015647899
578400 0.0015640362
578450 0.0015633922
578500 0.0015629625
578550 0.0015625363
578600 0.0015619194
578650 0.0015614109
578700 0.001560815
578750 0.0015603071
578800 0.0015599769
578850 0.0015600994
578900 0.0015604241
578950 0.0015605959
579000 0.0015606968
579050 0.0015607697
579100 0.0015609263
579150 0.0015611817
579200 0.0015613487
579250 0.0015617693
579300 0.0015621777
579350 0.0015626774
579400 0.0015632391
579450 0.0015639303
579500 0.0015648244
579550 0.0015656324
579600 0.001566305
579650 0.0015671273
579700 0.001568403
579750 0.0015696807
579800 0.0015712718
579850 0.0015732452
579900 0.0015755483
579950 0.0015780474
580000 0.0015808284
580050 0.0015836733
580100 0.0015869128
580150 0.0015901301
580200 0.0015930567
580250 0.0015957237
580300 0.0015981131
580350 0.0016004982
580400 0.0016029819
580450 0.0016053267
580500 0.0016077514
580550 0.0016102405
580600 0.0016124436
580650 0.0016144968
580700 0.0016164061
580750 0.0016178757
580800 0.001619263
580850 0.0016206325
580900 0.0016220721
580950 0.0016233804
581000 0.001624616
581050 0.0016256211
581100 0.001626427
581150 0.0016270338
581200 0.0016277878
581250 0.0016289248
581300 0.001630066
581350 0.001631094
581400 0.001632109
581450 0.0016331684
581500 0.0016340147
581550 0.0016348574
581600 0.0016355616
581650 0.0016358962
581700 0.0016361317
581750 0.0016360405
581800 0.0016358477
581850 0.0016355499
581900 0.0016351952
581950 0.0016351306
582000 0.0016352606
582050 0.0016354009
582100 0.0016354586
582150 0.0016356955
582200 0.001635999
582250 0.0016363122
582300 0.0016363097
582350 0.0016364734
582400 0.001636293
582450 0.0016363665
582500 0.0016368511
582550 0.0016374419
582600 0.0016384092
582650 0.001639694
582700 0.001641003
582750 0.0016423378
582800 0.0016435848
582850 0.0016447396
582900 0.0016460475
582950 0.0016475247
583000 0.0016489181
583050 0.0016506187
583100 0.0016522075
583150 0.0016535544
583200 0.0016548601
583250 0.001656243
583300 0.0016578286
583350 0.0016592506
583400 0.0016604626
583450 0.00166164
583500 0.0016628451
583550 0.0016642809
583600 0.0016655035
583650 0.0016669521
583700 0.001668201
583750 0.0016695546
583800 0.001670578
583850 0.0016716979
583900 0.0016729787
583950 0.0016743138
584000 0.0016757982
584050 0.0016773152
584100 0.0016788785
584150 0.001680314
584200 0.0016818939
584250 0.0016833308
584300 0.0016846792
584350 0.0016859881
584400 0.0016869326
584450 0.0016876896
584500 0.0016886375
584550 0.001689557
584600 0.0016905945
584650 0.0016916099
584700 0.0016929935
584750 0.0016942138
584800 0.0016952204
584850 0.0016961514
584900 0.0016967566
584950 0.0016975555
585000 0.0016986072
585050 0.0016998675
585100 0.0017014918
585150 0.0017030031
585200 0.0017046113
585250 0.0017062368
585300 0.0017082087
585350 0.0017102582
585400 0.0017128734
585450 0.001715736
585500 0.0017187539
585550 0.0017217685
585600 0.0017246338
585650 0.0017269147
585700 0.0017291455
585750 0.0017309754
585800 0.0017331977
585850 0.0017354384
585900 0.0017377134
585950 0.0017397901
586000 0.0017422209
586050 0.0017440594
586100 0.0017461085
586150 0.0017480639
586200 0.001749795
586250 0.0017515624
586300 0.0017532987
586350 0.0017549598
586400 0.001756323
586450 0.0017573849
586500 0.0017577859
586550 0.0017579496
586600 0.0017582363
586650 0.0017585603
586700 0.0017588787
586750 0.0017593918
586800 0.0017596276
586850 0.0017601517
586900 0.0017607463
586950 0.0017611703
587000 0.0017617301
587050 0.0017619624
587100 0.001761969
587150 0.0017618997
587200 0.001761944
587250 0.0017620673
587300 0.0017623516
587350 0.0017621526
587400 0.001762124
587450 0.0017619269
587500 0.0017615783
587550 0.001760966
587600 0.0017602792
587650 0.0017594297
587700 0.0017586059
587750 0.0017577185
587800 0.0017567553
587850 0.0017560192
587900 0.0017553725
587950 0.0017544989
588000 0.0017538977
588050 0.0017533409
588100 0.0017529431
588150 0.0017523683
588200 0.0017520464
588250 0.0017518681
588300 0.0017515193
588350 0.001751209
588400 0.0017507289
588450 0.0017497876
588500 0.0017486353
588550 0.0017474829
588600 0.0017465249
588650 0.0017458111
588700 0.001745305
588750 0.0017445863
588800 0.001743716
588850 0.00174292
588900 0.0017423952
588950 0.0017421287
589000 0.0017416976
589050 0.0017410432
589100 0.0017401834
589150 0.0017396137
589200 0.0017389665
589250 0.0017384957
589300 0.0017380056
589350 0.0017375183
589400 0.0017370947
589450 0.0017368672
589500 0.0017367481
589550 0.0017369038
589600 0.0017371316
589650 0.0017371608
589700 0.0017370785
589750 0.0017370205
589800 0.0017370572
589850 0.0017369835
589900 0.001736673
589950 0.0017361725
590000 0.0017356867
590050 0.0017351662
590100 0.001734601
590150 0.0017344028
590200 0.0017339803
590250 0.0017334558
590300 0.0017329947
590350 0.0017323254
590400 0.0017314659
590450 0.0017303687
590500 0.0017295315
590550 0.0017288955
590600 0.0017280121
590650 0.0017273483
590700 0.0017266921
590750 0.0017259836
590800 0.0017254589
590850 0.0017252529
590900 0.0017249524
590950 0.0017246938
591000 0.0017243678
591050 0.0017237033
591100 0.0017228046
591150 0.0017218149
591200 0.0017207732
591250 0.0017194621
591300 0.0017183216
591350 0.0017170232
591400 0.0017159554
591450 0.0017150065
591500 0.0017138219
591550 0.001712716
591600 0.0017113292
591650 0.001709954
591700 0.0017082712
591750 0.0017068223
591800 0.0017050382
591850 0.0017032118
591900 0.0017014587
591950 0.0016997889
592000 0.0016982602
592050 0.0016971938
592100 0.0016960009
592150 0.0016949813
592200 0.0016942193
592250 0.0016936596
592300 0.0016931135
592350 0.0016927173
592400 0.0016924417
592450 0.0016924184
592500 0.0016923158
592550 0.0016921814
592600 0.0016920675
592650 0.0016918195
592700 0.0016919183
592750 0.0016916478
592800 0.0016912691
592850 0.0016903776
592900 0.0016894318
592950 0.0016886085
593000 0.0016879546
593050 0.0016877511
593100 0.0016876451
593150 0.0016875179
593200 0.0016874187
593250 0.0016873677
593300 0.0016870255
593350 0.0016866121
593400 0.0016861997
593450 0.0016857865
593500 0.0016855338
593550 0.0016854303
593600 0.0016853903
593650 0.0016854166
593700 0.0016855154
593750 0.0016855049
593800 0.0016855388
593850 0.0016856087
593900 0.0016858299
593950 0.0016858729
594000 0.0016854676
594050 0.0016848806
594100 0.0016839888
594150 0.0016828666
594200 0.0016816238
594250 0.0016806771
594300 0.001679886
594350 0.0016795708
594400 0.0016791846
594450 0.0016787503
594500 0.0016784867
594550 0.0016782855
594600 0.0016784426
594650 0.0016787126
594700 0.001679072
594750 0.0016793985
594800 0.0016794649
594850 0.0016797152
594900 0.0016801989
594950 0.0016804932
595000 0.0016810587
595050 0.0016818541
595100 0.001682717
595150 0.0016837021
595200 0.0016847315
595250 0.0016856113
595300 0.0016862483
595350 0.0016867489
595400 0.0016870896
595450 0.0016871532
595500 0.0016870911
595550 0.0016867844
595600 0.0016865259
595650 0.0016862807
595700 0.0016859296
595750 0.0016853492
595800 0.0016846146
595850 0.001683926
595900 0.0016834619
595950 0.001683165
596000 0.0016827478
596050 0.0016827339
596100 0.001682726
596150 0.0016827496
596200 0.0016828612
596250 0.0016827433
596300 0.0016824295
596350 0.0016819782
596400 0.0016817126
596450 0.0016816253
596500 0.0016814273
596550 0.0016811167
596600 0.0016806746
596650 0.0016802251
596700 0.0016797594
596750 0.0016792489
596800 0.0016786634
596850 0.0016779306
596900 0.0016772985
596950 0.0016766898
597000 0.0016761996
597050 0.0016753672
597100 0.0016745713
597150 0.0016736435
597200 0.0016731138
597250 0.0016723564
597300 0.0016717408
597350 0.0016709734
597400 0.0016699473
597450 0.001669166
597500 0.001668449
597550 0.0016676276
597600 0.0016668179
597650 0.0016661421
597700 0.0016654658
597750 0.0016651003
597800 0.0016646362
597850 0.0016638883
597900 0.0016632262
597950 0.0016626016
598000 0.0016619173
598050 0.0016614767
598100 0.0016609782
598150 0.0016603782
598200 0.0016598683
598250 0.0016592482
598300 0.0016587215
598350 0.0016579451
598400 0.0016567484
598450 0.0016557395
598500 0.0016545348
598550 0.0016534322
598600 0.0016525687
598650 0.0016516827
598700 0.001650785
598750 0.0016498586
598800 0.0016485928
598850 0.0016474377
598900 0.0016459437
598950 0.001644404
599000 0.0016428232
599050 0.0016413228
599100 0.0016398795
599150 0.0016384418
599200 0.0016371655
599250 0.0016355259
599300 0.0016338078
599350 0.0016323332
599400 0.0016305764
599450 0.0016290911
599500 0.0016278578
599550 0.0016267929
599600 0.0016261443
599650 0.0016255698
599700 0.0016252784
599750 0.0016247389
599800 0.0016241088
599850 0.0016237026
599900 0.0016233253
599950 0.0016228878
600000 0.0016223541
600050 0.0016218004
600100 0.0016209573
600150 0.0016202577
600200 0.0016196155
600250 0.0016192884
600300 0.0016186977
600350 0.0016181377
600400 0.0016175789
600450 0.001617195
600500 0.001616675
600550 0.0016161409
600600 0.0016156978
600650 0.0016150957
600700 0.0016144936
600750 0.0016137461
600800 0.0016129935
600850 0.001611901
600900 0.001610549
600950 0.0016092087
601000 0.0016080694
601050 0.0016071772
601100 0.0016064189
601150 0.0016059943
601200 0.0016054133
601250 0.001604667
601300 0.001603971
601350 0.0016031739
601400 0.0016025391
601450 0.0016018221
601500 0.0016007595
601550 0.0015996416
601600 0.0015983135
601650 0.0015968961
601700 0.0015956576
601750 0.001594744
601800 0.0015939942
601850 0.0015931217
601900 0.00159246
601950 0.0015915626
602000 0.0015904544
602050 0.0015895836
602100 0.0015887149
602150 0.0015880438
602200 0.0015872677
602250 0.0015864656
602300 0.001585393
602350 0.001584496
602400 0.0015834019
602450 0.0015824115
602500 0.0015813872
602550 0.0015803878
602600 0.0015794828
602650 0.0015786663
602700 0.0015779608
602750 0.0015772529
602800 0.0015768444
602850 0.0015764748
602900 0.0015758505
602950 0.0015752116
603000 0.0015743808
603050 0.001573703
603100 0.0015731941
603150 0.0015726013
603200 0.0015717826
603250 0.0015704521
603300 0.0015693617
603350 0.0015680093
603400 0.001566661
603450 0.0015654421
603500 0.0015643276
603550 0.0015632747
603600 0.0015618796
603650 0.0015601079
603700 0.0015582337
603750 0.0015560778
603800 0.00155394
603850 0.0015518321
603900 0.0015498114
603950 0.0015476755
604000 0.0015459923
604050 0.0015445577
604100 0.0015433781
604150 0.0015423509
604200 0.001541447
604250 0.001540411
604300 0.0015395979
604350 0.0015386364
604400 0.0015379635
604450 0.0015373227
604500 0.0015364387
604550 0.001535458
604600 0.0015344836
604650 0.0015334283
604700 0.0015321588
604750 0.0015309466
604800 0.0015297123
604850 0.0015284
604900 0.001527012
604950 0.0015255538
605000 0.0015241246
605050 0.0015226178
605100 0.0015210803
605150 0.001519476
605200 0.0015179083
605250 0.0015162132
605300 0.0015144508
605350 0.0015125994
605400 0.0015108568
605450 0.0015094017
605500 0.0015083262
605550 0.0015073286
605600 0.0015062806
605650 0.0015050547
605700 0.0015037692
605750 0.0015025932
605800 0.0015013091
605850 0.0014999995
605900 0.0014984668
605950 0.0014970866
606000 0.0014958745
606050 0.0014948973
606100 0.0014938855
606150 0.0014929551
606200 0.0014918274
606250 0.0014905493
606300 0.0014892033
606350 0.0014877058
606400 0.0014860105
606450 0.0014844574
606500 0.0014830083
606550 0.001481588
606600 0.0014800313
606650 0.0014790766
606700 0.0014784211
606750 0.0014775578
606800 0.0014767351
606850 0.001475884
606900 0.0014750909
606950 0.0014747442
607000 0.0014747876
607050 0.0014752248
607100 0.001475869
607150 0.0014764025
607200 0.0014771756
607250 0.0014782613
607300 0.0014796454
607350 0.001481047
607400 0.0014823715
607450 0.0014835102
607500 0.0014843652
607550 0.0014849799
607600 0.0014852658
607650 0.001485363
607700 0.0014858093
607750 0.0014862617
607800 0.0014866104
607850 0.0014869277
607900 0.0014871576
607950 0.0014870789
608000 0.001487006
608050 0.0014868889
608100 0.0014866088
608150 0.0014860837
608200 0.001485768
608250 0.0014853326
608300 0.0014850468
608350 0.0014848681
608400 0.0014844816
608450 0.0014837712
608500 0.0014828798
608550 0.001482039
608600 0.0014811859
608650 0.0014803711
608700 0.0014794393
608750 0.0014785878
608800 0.0014780307
608850 0.0014773251
608900 0.0014770397
608950 0.0014765576
609000 0.0014757011
609050 0.0014747294
609100 0.0014735733
609150 0.0014727657
609200 0.0014719469
609250 0.0014712642
609300 0.0014708178
609350 0.0014703458
609400 0.0014700336
609450 0.0014695182
609500 0.0014690678
609550 0.0014686207
609600 0.0014680309
609650 0.0014673389
609700 0.0014667906
609750 0.0014661034
609800 0.0014658834
609850 0.0014655792
609900 0.001465299
609950 0.0014651473
610000 0.0014650344
610050 0.0014652459
610100 0.0014655122
610150 0.0014657354
610200 0.0014658339
610250 0.0014661625
610300 0.0014666005
610350 0.0014670839
610400 0.0014676273
610450 0.0014685851
610500 0.0014695386
610550 0.0014702921
610600 0.0014713848
610650 0.001472248
610700 0.0014732195
610750 0.0014743227
610800 0.0014756446
610850 0.0014770516
610900 0.001478908
610950 0.0014807756
611000 0.0014825493
611050 0.0014842237
611100 0.001485716
611150 0.0014871796
611200 0.0014884519
611250 0.0014897923
611300 0.0014911889
611350 0.0014923445
611400 0.0014935429
611450 0.0014944272
611500 0.0014956294
611550 0.0014968087
611600 0.0014982029
611650 0.0014992773
611700 0.0015002057
611750 0.0015008891
611800 0.0015013501
611850 0.0015015722
611900 0.0015017058
611950 0.0015021015
612000 0.0015026222
612050 0.0015030086
612100 0.0015032979
612150 0.0015036663
612200 0.0015040479
612250 0.0015045952
612300 0.0015053074
612350 0.0015060558
612400 0.0015069798
612450 0.0015079409
612500 0.0015085802
612550 0.0015090994
612600 0.0015097446
612650 0.0015103817
612700 0.00151077
612750 0.0015112698
612800 0.0015120397
612850 0.0015130096
612900 0.0015141215
612950 0.001515529
613000 0.0015170371
613050 0.0015185968
613100 0.0015199677
613150 0.0015216394
613200 0.0015233176
613250 0.0015253075
613300 0.001527479
613350 0.001529546
613400 0.0015316217
613450 0.0015337909
613500 0.0015359622
613550 0.0015382015
613600 0.0015405286
613650 0.0015428056
613700 0.0015448933
613750 0.0015468036
613800 0.0015484249
613850 0.0015502219
613900 0.0015518928
613950 0.0015534787
614000 0.0015551637
614050 0.0015565707
614100 0.0015579581
614150 0.0015591056
614200 0.001560374
614250 0.0015615283
614300 0.001562851
614350 0.0015645538
614400 0.0015662745
614450 0.0015680243
614500 0.0015695348
614550 0.0015707294
614600 0.0015717817
614650 0.0015728831
614700 0.0015739428
614750 0.0015748817
614800 0.0015758421
614850 0.0015766008
614900 0.0015774361
614950 0.0015781331
615000 0.0015788438
615050 0.0015793353
615100 0.0015797908
615150 0.0015803266
615200 0.0015808259
615250 0.0015815494
615300 0.001582346
615350 0.0015834452
615400 0.0015846752
615450 0.0015860806
615500 0.0015876507
615550 0.0015894304
615600 0.0015909384
615650 0.0015925309
615700 0.0015941354
615750 0.0015956981
615800 0.0015974736
615850 0.0015995024
615900 0.0016014765
615950 0.0016034832
616000 0.0016053848
616050 0.0016072015
616100 0.0016089674
616150 0.001610792
616200 0.0016127752
616250 0.0016143133
616300 0.0016156688
616350 0.0016167354
616400 0.0016172289
616450 0.0016177539
616500 0.001618137
616550 0.0016185727
616600 0.0016191175
616650 0.0016191851
616700 0.0016191104
616750 0.0016190625
616800 0.0016192058
616850 0.0016190492
616900 0.0016189367
616950 0.0016188634
617000 0.0016190021
617050 0.0016189426
617100 0.0016185032
617150 0.0016177953
617200 0.0016169952
617250 0.0016163309
617300 0.00161567
617350 0.0016149482
617400 0.0016139324
617450 0.0016130105
617500 0.001612091
617550 0.0016112
617600 0.0016104621
617650 0.0016096107
617700 0.0016087889
617750 0.0016083096
617800 0.0016080755
617850 0.0016080201
617900 0.0016078498
617950 0.0016072824
618000 0.0016066623
618050 0.001606075
618100 0.0016057426
618150 0.0016055106
618200 0.0016053144
618250 0.0016051794
618300 0.001604802
618350 0.001604428
618400 0.0016040875
618450 0.0016036333
618500 0.0016029498
618550 0.0016021626
618600 0.0016014496
618650 0.0016010276
618700 0.0016009732
618750 0.0016013262
618800 0.0016017432
618850 0.0016020102
618900 0.0016020973
618950 0.0016019916
619000 0.001601946
619050 0.0016018722
619100 0.0016020908
619150 0.0016021105
619200 0.001601936
619250 0.0016013751
619300 0.0016007318
619350 0.0016002228
619400 0.0015995807
619450 0.0015990547
619500 0.0015986907
619550 0.0015981182
619600 0.0015974375
619650 0.001596348
619700 0.0015950857
619750 0.0015938758
619800 0.0015930833
619850 0.0015926984
619900 0.0015922022
619950 0.0015915376
620000 0.0015903634
620050 0.0015887531
620100 0.0015871299
620150 0.0015852533
620200 0.001583102
620250 0.0015809312
620300 0.0015787522
620350 0.0015765085
620400 0.0015745645
620450 0.0015727255
620500 0.0015711539
620550 0.0015698052
620600 0.0015684727
620650 0.0015673541
620700 0.0015664908
620750 0.0015654513
620800 0.0015646336
620850 0.0015641042
620900 0.0015634652
620950 0.0015627435
621000 0.0015619599
621050 0.0015614333
621100 0.0015611367
621150 0.0015610859
621200 0.0015613691
621250 0.0015613271
621300 0.001561339
621350 0.0015610626
621400 0.0015609326
621450 0.001561086
621500 0.0015609058
621550 0.0015606003
621600 0.001560346
621650 0.0015600132
621700 0.0015596208
621750 0.0015587028
621800 0.0015577683
621850 0.0015565293
621900 0.0015553355
621950 0.0015540106
622000 0.0015526784
622050 0.0015515474
622100 0.0015505699
622150 0.0015501257
622200 0.0015500763
622250 0.0015499348
622300 0.0015495981
622350 0.0015489833
622400 0.001548455
622450 0.0015480565
622500 0.0015477313
622550 0.001547529
622600 0.0015470799
622650 0.0015462621
622700 0.0015449968
622750 0.0015438089
622800 0.0015429046
622850 0.0015418346
622900 0.0015413241
622950 0.001541017
623000 0.0015409855
623050 0.0015407601
623100 0.0015405417
623150 0.0015405422
623200 0.0015403783
623250 0.0015405314
623300 0.0015408515
623350 0.0015411398
623400 0.0015414373
623450 0.0015416636
623500 0.0015417765
623550 0.0015418029
623600 0.0015418356
623650 0.001542132
623700 0.0015424166
623750 0.0015428376
623800 0.0015431654
623850 0.001543578
623900 0.0015436827
623950 0.0015435898
624000 0.0015435063
624050 0.0015436209
624100 0.0015438024
624150 0.0015437652
624200 0.0015437055
624250 0.0015437585
624300 0.0015437889
624350 0.0015438514
624400 0.0015440998
624450 0.0015443528
624500 0.0015445256
624550 0.0015451668
624600 0.0015459081
624650 0.0015468395
624700 0.0015478849
624750 0.0015490471
624800 0.0015501813
624850 0.0015514902
624900 0.0015528831
624950 0.0015544626
625000 0.0015560103
625050 0.0015575001
625100 0.0015586166
625150 0.0015596875
625200 0.0015606775
625250 0.0015618617
625300 0.0015633422
625350 0.0015649283
625400 0.0015665447
625450 0.0015680021
625500 0.0015692501
625550 0.001570336
625600 0.0015711011
625650 0.0015719522
625700 0.0015730011
625750 0.0015740836
625800 0.0015752894
625850 0.0015765107
625900 0.0015778465
625950 0.0015788867
626000 0.001579972
626050 0.0015806762
626100 0.0015814271
626150 0.0015820815
626200 0.0015826153
626250 0.0015830575
626300 0.00158324
626350 0.0015833436
626400 0.0015834796
626450 0.0015836888
626500 0.0015838783
626550 0.0015843132
626600 0.0015850286
626650 0.0015856242
626700 0.0015859683
626750 0.0015860842
626800 0.0015859077
626850 0.0015857028
626900 0.001585288
626950 0.0015848207
627000 0.0015842711
627050 0.0015837057
627100 0.0015828986
627150 0.0015818288
627200 0.0015808675
627250 0.0015799434
627300 0.0015788424
627350 0.0015774426
627400 0.0015761478
627450 0.0015746851
627500 0.0015732064
627550 0.0015716226
627600 0.0015698968
627650 0.0015679307
627700 0.0015660228
627750 0.0015641894
627800 0.0015624625
627850 0.0015607469
627900 0.0015591672
627950 0.0015575618
628000 0.0015558272
628050 0.0015540271
628100 0.0015525546
628150 0.0015510878
628200 0.001549824
628250 0.0015488769
628300 0.0015478051
628350 0.0015469671
628400 0.0015460302
628450 0.001545228
628500 0.0015442536
628550 0.0015434314
628600 0.0015426766
628650 0.0015414366
628700 0.0015398436
628750 0.0015380891
628800 0.001535936
628850 0.001533947
628900 0.0015320516
628950 0.0015302316
629000 0.0015287612
629050 0.0015274552
629100 0.001526161
629150 0.0015250784
629200 0.00152426
629250 0.0015234802
629300 0.0015227583
629350 0.0015222105
629400 0.0015217968
629450 0.0015215506
629500 0.001521248
629550 0.0015207902
629600 0.0015204438
629650 0.0015196122
629700 0.0015187327
629750 0.0015181571
629800 0.0015174451
629850 0.0015167167
629900 0.0015159611
629950 0.0015149284
630000 0.0015136775
630050 0.0015122827
630100 0.0015105662
630150 0.0015087172
630200 0.0015067693
630250 0.0015047196
630300 0.0015026523
630350 0.0015006766
630400 0.0014986502
630450 0.0014968124
630500 0.0014948292
630550 0.0014929344
630600 0.0014911452
630650 0.0014893522
630700 0.0014878808
630750 0.0014863765
630800 0.0014844338
630850 0.0014826524
630900 0.00148064
630950 0.0014785089
631000 0.001476822
631050 0.0014751063
631100 0.0014734738
631150 0.0014717365
631200 0.0014701393
631250 0.0014684437
631300 0.001467202
631350 0.0014664263
631400 0.0014658431
631450 0.0014655888
631500 0.0014652906
631550 0.0014647789
631600 0.0014642825
631650 0.00146387
631700 0.0014633381
631750 0.0014631738
631800 0.0014629573
631850 0.0014626928
631900 0.0014622998
631950 0.0014617312
632000 0.0014610688
632050 0.0014603242
632100 0.0014598064
632150 0.0014593205
632200 0.0014591294
632250 0.0014591948
632300 0.0014592743
632350 0.0014595896
632400 0.0014599092
632450 0.0014603976
632500 0.0014609057
632550 0.0014612444
632600 0.0014618207
632650 0.0014622321
632700 0.0014624992
632750 0.0014624953
632800 0.0014624897
632850 0.0014624065
632900 0.0014622727
632950 0.0014620931
633000 0.001462041
633050 0.0014621788
633100 0.0014623323
633150 0.0014624717
633200 0.0014624788
633250 0.0014624592
633300 0.0014625366
633350 0.0014624353
633400 0.0014625068
633450 0.0014627612
633500 0.0014634651
633550 0.0014643932
633600 0.0014650734
633650 0.0014659666
633700 0.001466888
633750 0.0014676114
633800 0.0014681858
633850 0.0014686534
633900 0.0014691494
633950 0.0014697944
634000 0.0014702526
634050 0.0014708501
634100 0.0014711197
634150 0.0014712303
634200 0.0014715807
634250 0.0014718936
634300 0.0014724306
634350 0.0014729486
634400 0.0014733874
634450 0.0014737652
634500 0.0014738578
634550 0.0014741483
634600 0.0014742773
634650 0.0014745081
634700 0.0014746162
634750 0.001474581
634800 0.0014745711
634850 0.0014744171
634900 0.0014741904
634950 0.0014738108
635000 0.0014733445
635050 0.0014729889
635100 0.0014728906
635150 0.001472742
635200 0.0014727504
635250 0.0014726906
635300 0.0014727746
635350 0.0014725346
635400 0.001472572
635450 0.0014725428
635500 0.0014727615
635550 0.001472764
635600 0.0014725473
635650 0.0014723144
635700 0.001471946
635750 0.0014717025
635800 0.0014716849
635850 0.0014716209
635900 0.0014717125
635950 0.0014718482
636000 0.0014720683
636050 0.0014721401
636100 0.0014722211
636150 0.0014722188
636200 0.0014724267
636250 0.0014726072
636300 0.0014729362
636350 0.0014730854
636400 0.001473291
636450 0.0014733666
636500 0.0014732445
636550 0.0014731667
636600 0.0014730808
636650 0.001473124
636700 0.0014732936
636750 0.0014736403
636800 0.0014741572
636850 0.0014746297
636900 0.0014750628
636950 0.0014753951
637000 0.0014759978
637050 0.0014766872
637100 0.0014775279
637150 0.0014783677
637200 0.0014790113
637250 0.0014793805
637300 0.0014794954
637350 0.0014795514
637400 0.0014793795
637450 0.001478924
637500 0.0014786632
637550 0.0014783647
637600 0.0014779352
637650 0.001477839
637700 0.0014778218
637750 0.0014778531
637800 0.0014777687
637850 0.0014776113
637900 0.001477368
637950 0.001476695
638000 0.0014759228
638050 0.001474984
638100 0.0014739158
638150 0.0014729715
638200 0.0014720059
638250 0.0014708734
638300 0.0014697354
638350 0.0014688565
638400 0.0014675095
638450 0.0014661245
638500 0.0014644573
638550 0.0014629477
638600 0.001461288
638650 0.0014594957
638700 0.0014577351
638750 0.001455645
638800 0.0014530494
638850 0.0014504997
638900 0.0014477265
638950 0.001445162
639000 0.0014426803
639050 0.0014402612
639100 0.0014378343
639150 0.0014355359
639200 0.0014330515
639250 0.0014306112
639300 0.0014283138
639350 0.0014262873
639400 0.00142451
639450 0.0014229713
639500 0.0014213969
639550 0.0014200139
639600 0.001418603
639650 0.0014172799
639700 0.0014160902
639750 0.0014150665
639800 0.001414045
639850 0.0014131478
639900 0.0014123043
639950 0.0014117514
640000 0.0014113449
640050 0.0014107238
640100 0.0014101434
640150 0.0014098022
640200 0.0014094399
640250 0.001409123
640300 0.0014087863
640350 0.0014086942
640400 0.0014085401
640450 0.0014082286
640500 0.0014079593
640550 0.0014076017
640600 0.0014074911
640650 0.0014073329
640700 0.0014068704
640750 0.0014064673
640800 0.001405841
640850 0.0014053757
640900 0.0014049128
640950 0.0014045807
641000 0.0014041934
641050 0.0014039812
641100 0.0014037251
641150 0.0014031224
641200 0.0014023247
641250 0.0014012689
641300 0.0014002489
641350 0.0013991493
641400 0.0013976479
641450 0.0013960563
641500 0.0013943389
641550 0.0013926876
641600 0.0013913728
641650 0.0013901044
641700 0.0013888681
641750 0.0013875496
641800 0.0013863755
641850 0.0013851801
641900 0.0013842667
641950 0.0013833338
642000 0.0013825335
642050 0.0013816127
642100 0.0013807369
642150 0.0013797478
642200 0.0013784918
642250 0.0013775267
642300 0.001376453
642350 0.0013753473
642400 0.0013744319
642450 0.0013736536
642500 0.0013730446
642550 0.0013726379
642600 0.0013723792
642650 0.0013720248
642700 0.0013717743
642750 0.0013714534
642800 0.00137107
642850 0.001370582
642900 0.0013699507
642950 0.0013692578
643000 0.0013684785
643050 0.0013676336
643100 0.0013669477
643150 0.0013663661
643200 0.0013658627
643250 0.0013657191
643300 0.0013653421
643350 0.0013650316
643400 0.0013648742
643450 0.0013647815
643500 0.0013651468
643550 0.00136575
643600 0.0013665118
643650 0.0013673855
643700 0.0013683679
643750 0.0013692713
643800 0.001370057
643850 0.0013710878
643900 0.0013723584
643950 0.0013739397
644000 0.0013757574
644050 0.00137763
644100 0.0013795145
644150 0.001381073
644200 0.0013823625
644250 0.0013836738
644300 0.0013848992
644350 0.001385888
644400 0.0013869391
644450 0.0013877328
644500 0.0013883802
644550 0.0013889597
644600 0.0013893783
644650 0.0013898375
644700 0.0013904418
644750 0.0013909327
644800 0.0013914301
644850 0.00139192
644900 0.0013923043
644950 0.0013926116
645000 0.0013928442
645050 0.0013929945
645100 0.0013931401
645150 0.0013934203
645200 0.0013938242
645250 0.0013942012
645300 0.0013946154
645350 0.0013950397
645400 0.0013953691
645450 0.0013957181
645500 0.0013963751
645550 0.0013972381
645600 0.0013981581
645650 0.001399142
645700 0.0014005129
645750 0.0014018332
645800 0.0014031993
645850 0.0014048034
645900 0.0014061609
645950 0.0014072416
646000 0.0014082411
646050 0.0014093889
646100 0.0014105848
646150 0.0014117459
646200 0.0014130361
646250 0.0014142676
646300 0.001415568
646350 0.0014166582
646400 0.0014175139
646450 0.0014183895
646500 0.0014188808
646550 0.0014195763
646600 0.0014204886
646650 0.0014217189
646700 0.0014230715
646750 0.0014243637
646800 0.0014253512
646850 0.0014263615
646900 0.0014271539
646950 0.0014279635
647000 0.0014288013
647050 0.0014295814
647100 0.0014300955
647150 0.0014303289
647200 0.0014307144
647250 0.0014311561
647300 0.0014314339
647350 0.0014317648
647400 0.0014320582
647450 0.0014322283
647500 0.0014324027
647550 0.0014323675
647600 0.0014324071
647650 0.0014326899
647700 0.0014330986
647750 0.0014335782
647800 0.0014342529
647850 0.001435097
647900 0.001435904
647950 0.0014372287
648000 0.0014387488
648050 0.0014400198
648100 0.001441128
648150 0.0014420723
648200 0.0014429027
648250 0.0014440116
648300 0.0014452813
648350 0.0014468021
648400 0.0014484539
648450 0.0014500094
648500 0.0014514834
648550 0.0014527011
648600 0.0014536481
648650 0.0014544835
648700 0.0014552987
648750 0.0014563082
648800 0.0014571125
648850 0.0014578442
648900 0.0014582986
648950 0.0014587786
649000 0.0014590416
649050 0.001459249
649100 0.0014592687
649150 0.0014595592
649200 0.0014599351
649250 0.0014605304
649300 0.0014610779
649350 0.0014615497
649400 0.0014621245
649450 0.0014629237
649500 0.0014639284
649550 0.0014650697
649600 0.0014666006
649650 0.0014681735
649700 0.0014698605
649750 0.0014714203
649800 0.0014728831
649850 0.0014743315
649900 0.0014754018
649950 0.0014765874
650000 0.0014778813
650050 0.0014791207
650100 0.0014803395
650150 0.0014815781
650200 0.0014827144
650250 0.001483724
650300 0.0014848921
650350 0.0014861383
650400 0.0014873815
650450 0.0014888087
650500 0.0014901099
650550 0.0014914851
650600 0.0014929074
650650 0.0014944429
650700 0.0014960861
650750 0.0014980377
650800 0.0014998562
650850 0.0015016464
650900 0.0015037056
650950 0.0015058278
651000 0.0015078268
651050 0.0015096969
651100 0.0015114406
651150 0.0015128832
651200 0.0015141237
651250 0.0015152054
651300 0.0015162296
651350 0.001517325
651400 0.0015184887
651450 0.0015196398
651500 0.0015208037
651550 0.0015221365
651600 0.0015233131
651650 0.0015244432
651700 0.0015255111
651750 0.0015266079
651800 0.0015276902
651850 0.0015283505
651900 0.0015286691
651950 0.0015293513
652000 0.0015300716
652050 0.0015308728
652100 0.0015317768
652150 0.0015327415
652200 0.0015337081
652250 0.0015346542
652300 0.0015357127
652350 0.0015370314
652400 0.0015387224
652450 0.0015402277
652500 0.0015416924
652550 0.0015430373
652600 0.0015443691
652650 0.0015461998
652700 0.0015483894
652750 0.0015510719
652800 0.0015538232
652850 0.0015565553
652900 0.0015592442
652950 0.0015617706
653000 0.001564338
653050 0.0015667588
653100 0.0015693878
653150 0.0015719943
653200 0.0015743885
653250 0.0015768437
653300 0.0015792766
653350 0.001581521
653400 0.0015838858
653450 0.0015861326
653500 0.0015882929
653550 0.0015906193
653600 0.0015926966
653650 0.0015946031
653700 0.0015960724
653750 0.001597009
653800 0.0015977013
653850 0.0015979922
653900 0.0015984955
653950 0.0015989119
654000 0.0015993374
654050 0.001599614
654100 0.001599812
654150 0.0016000172
654200 0.0015999615
654250 0.0015998173
654300 0.0015994498
654350 0.0015986614
654400 0.0015975177
654450 0.0015962325
654500 0.0015951001
654550 0.0015938735
654600 0.0015924254
654650 0.0015909507
654700 0.0015892332
654750 0.0015874098
654800 0.0015858357
654850 0.0015840359
654900 0.0015823365
654950 0.0015807739
655000 0.0015795419
655050 0.0015783515
655100 0.0015772269
655150 0.0015761447
655200 0.0015750621
655250 0.0015737346
655300 0.001572755
655350 0.0015718587
655400 0.0015708072
655450 0.0015698808
655500 0.001568864
655550 0.0015678691
655600 0.001566768
655650 0.0015660215
655700 0.0015655204
655750 0.0015652245
655800 0.001565044
655850 0.00156478
655900 0.0015644267
655950 0.0015640607
656000 0.0015634227
656050 0.0015624814
656100 0.0015612271
656150 0.001559791
656200 0.0015583478
656250 0.0015569108
656300 0.0015552564
656350 0.0015536976
656400 0.0015519998
656450 0.0015502257
656500 0.0015481693
656550 0.0015459456
656600 0.001543805
656650 0.0015414391
656700 0.0015388983
656750 0.0015364401
656800 0.0015340154
656850 0.0015320024
656900 0.0015303
656950 0.0015288886
657000 0.0015279004
657050 0.0015269215
657100 0.0015262318
657150 0.0015256251
657200 0.001525261
657250 0.0015248388
657300 0.0015244179
657350 0.0015239454
657400 0.0015235307
657450 0.0015229143
657500 0.0015224575
657550 0.0015217199
657600 0.001521097
657650 0.0015203606
657700 0.0015195587
657750 0.0015187653
657800 0.001517682
657850 0.0015167307
657900 0.0015159726
657950 0.001515159
658000 0.0015143675
658050 0.0015132505
658100 0.001512102
658150 0.0015107107
658200 0.0015094811
658250 0.0015082689
658300 0.0015072553
658350 0.001506202
658400 0.0015052566
658450 0.001504151
658500 0.001503258
658550 0.0015023802
658600 0.0015018653
658650 0.0015014193
658700 0.0015009224
658750 0.0015004094
658800 0.0014998743
658850 0.0014994985
658900 0.0014991434
658950 0.0014988521
659000 0.0014985378
659050 0.0014982344
659100 0.0014975841
659150 0.0014967066
659200 0.0014953614
659250 0.0014938779
659300 0.0014921957
659350 0.0014906122
659400 0.0014889323
659450 0.0014871497
659500 0.001485459
659550 0.001483735
659600 0.0014821097
659650 0.0014803257
659700 0.0014784541
659750 0.0014767433
659800 0.0014751084
659850 0.0014736171
659900 0.0014722098
659950 0.0014708869
660000 0.0014697831
660050 0.0014688764
660100 0.0014681444
660150 0.0014673292
660200 0.0014666779
660250 0.0014661109
660300 0.0014654197
660350 0.001464806
660400 0.001464278
660450 0.0014636678
660500 0.0014630728
660550 0.001462093
660600 0.0014611995
660650 0.001460596
660700 0.0014599344
660750 0.0014592356
660800 0.0014583382
660850 0.0014573175
660900 0.0014562448
660950 0.0014550438
661000 0.0014541959
661050 0.0014534837
661100 0.0014530443
661150 0.0014526889
661200 0.0014522968
661250 0.0014518798
661300 0.001451357
661350 0.0014510259
661400 0.0014505469
661450 0.0014501143
661500 0.0014498992
661550 0.0014498168
661600 0.0014496579
661650 0.0014494327
661700 0.0014489563
661750 0.0014484072
661800 0.0014477996
661850 0.001447204
661900 0.0014463875
661950 0.0014454963
662000 0.0014444797
662050 0.0014435207
662100 0.0014428165
662150 0.0014418449
662200 0.0014408833
662250 0.0014399065
662300 0.0014391296
662350 0.0014385567
662400 0.0014381706
662450 0.0014379828
662500 0.001437944
662550 0.0014380866
662600 0.0014378212
662650 0.0014374965
662700 0.0014373717
662750 0.0014370347
662800 0.0014370648
662850 0.0014370512
662900 0.0014374096
662950 0.0014378161
663000 0.0014382385
663050 0.0014387598
663100 0.0014394146
663150 0.0014403214
663200 0.0014414742
663250 0.0014425055
663300 0.0014436433
663350 0.0014446701
663400 0.001445537
663450 0.0014460844
663500 0.0014464069
663550 0.0014467543
663600 0.0014469732
663650 0.001446887
663700 0.0014467137
663750 0.0014463683
663800 0.0014460311
663850 0.0014458016
663900 0.0014455127
663950 0.0014453556
664000 0.0014452861
664050 0.0014452289
664100 0.0014450304
664150 0.0014445769
664200 0.0014440277
664250 0.001443243
664300 0.0014425398
664350 0.0014420654
664400 0.0014414739
664450 0.0014404714
664500 0.0014390649
664550 0.0014375912
664600 0.0014360493
664650 0.0014345232
664700 0.0014330699
664750 0.001431449
664800 0.0014299849
664850 0.001428815
664900 0.0014276324
664950 0.0014265896
665000 0.0014257971
665050 0.0014252453
665100 0.0014252493
665150 0.0014253942
665200 0.0014253168
665250 0.0014250843
665300 0.0014247979
665350 0.0014244206
665400 0.0014241277
665450 0.0014238033
665500 0.0014234494
665550 0.0014231551
665600 0.0014229353
665650 0.0014225012
665700 0.001422268
665750 0.0014222038
665800 0.001422249
665850 0.0014222513
665900 0.0014222649
665950 0.0014219138
666000 0.0014216355
666050 0.0014209632
666100 0.0014204606
666150 0.001419795
666200 0.0014190545
666250 0.0014181427
666300 0.0014169936
666350 0.0014155144
666400 0.0014140672
666450 0.0014127599
666500 0.0014113953
666550 0.0014100433
666600 0.0014089583
666650 0.0014077326
666700 0.0014065751
666750 0.0014054172
666800 0.0014044338
666850 0.0014036117
666900 0.0014026003
666950 0.0014015279
667000 0.0014006676
667050 0.0014001138
667100 0.0013998663
667150 0.0013998884
667200 0.0013999689
667250 0.0013997862
667300 0.001399715
667350 0.0013998902
667400 0.0014003319
667450 0.0014009405
667500 0.0014016551
667550 0.0014024224
667600 0.0014030881
667650 0.001403492
667700 0.0014040222
667750 0.0014043973
667800 0.00140471
667850 0.0014048494
667900 0.0014049425
667950 0.0014051445
668000 0.0014051022
668050 0.0014053815
668100 0.0014055687
668150 0.001405799
668200 0.0014058589
668250 0.0014058597
668300 0.0014059577
668350 0.0014062184
668400 0.0014067036
668450 0.0014072945
668500 0.0014081216
668550 0.001409303
668600 0.0014102967
668650 0.0014111945
668700 0.0014120256
668750 0.0014126883
668800 0.0014132239
668850 0.0014139029
668900 0.0014147019
668950 0.001415565
669000 0.0014165244
669050 0.0014172213
669100 0.0014175789
669150 0.0014181468
669200 0.0014187646
669250 0.0014195647
669300 0.0014205055
669350 0.0014213179
669400 0.0014222946
669450 0.0014231662
669500 0.0014235989
669550 0.0014238114
669600 0.0014238635
669650 0.0014238227
669700 0.001423706
669750 0.0014234451
669800 0.0014233072
669850 0.0014233153
669900 0.0014235146
669950 0.0014237048
670000 0.0014240356
670050 0.0014244107
670100 0.0014250545
670150 0.0014256349
670200 0.0014262895
670250 0.001426983
670300 0.0014277748
670350 0.0014285109
670400 0.0014291894
670450 0.0014300717
670500 0.0014306501
670550 0.0014311936
670600 0.0014318454
670650 0.0014323735
670700 0.0014325789
670750 0.0014327344
670800 0.0014327023
670850 0.0014323959
670900 0.0014321191
670950 0.0014315654
671000 0.0014311076
671050 0.0014306911
671100 0.0014301851
671150 0.0014297683
671200 0.0014293076
671250 0.0014288188
671300 0.0014280818
671350 0.0014270361
671400 0.0014261914
671450 0.0014254247
671500 0.0014247973
671550 0.0014241363
671600 0.0014234171
671650 0.001422467
671700 0.0014212605
671750 0.0014200541
671800 0.0014189352
671850 0.0014178774
671900 0.001417115
671950 0.0014166119
672000 0.0014164352
672050 0.0014163735
672100 0.0014163989
672150 0.0014162277
672200 0.0014160015
672250 0.0014156242
672300 0.0014153406
672350 0.001415045
672400 0.0014145943
672450 0.001414053
672500 0.0014135423
672550 0.0014129334
672600 0.0014121436
672650 0.001411253
672700 0.0014103186
672750 0.0014093923
672800 0.00140866
672850 0.0014079114
672900 0.0014073178
672950 0.0014070572
673000 0.0014070322
673050 0.0014069358
673100 0.0014069388
673150 0.0014068513
673200 0.0014064843
673250 0.00140617
673300 0.0014057935
673350 0.0014054846
673400 0.0014052526
673450 0.0014052795
673500 0.0014053546
673550 0.0014053285
673600 0.0014054222
673650 0.0014054652
673700 0.0014052259
673750 0.0014047872
673800 0.0014041598
673850 0.0014033802
673900 0.0014026356
673950 0.0014018406
674000 0.0014008713
674050 0.0013997572
674100 0.0013983048
674150 0.0013967314
674200 0.001395428
674250 0.0013942313
674300 0.0013930414
674350 0.0013917804
674400 0.001390314
674450 0.0013888239
674500 0.0013869566
674550 0.0013851617
674600 0.0013834795
674650 0.0013818562
674700 0.001380384
674750 0.0013789445
674800 0.0013775574
674850 0.0013763306
674900 0.0013750164
674950 0.0013739352
675000 0.0013728358
675050 0.0013720342
675100 0.0013712432
675150 0.0013708066
675200 0.0013703346
675250 0.0013698345
675300 0.0013694066
675350 0.0013689571
675400 0.0013687848
675450 0.0013686688
675500 0.0013685719
675550 0.0013688185
675600 0.0013690922
675650 0.0013693939
675700 0.0013695854
675750 0.0013697775
675800 0.0013698215
675850 0.0013698061
675900 0.001369688
675950 0.0013694025
676000 0.0013690607
676050 0.0013686165
676100 0.00136797
676150 0.0013674055
676200 0.0013669046
676250 0.0013663288
676300 0.0013658888
676350 0.001365193
676400 0.0013647778
676450 0.0013642565
676500 0.00136368
676550 0.0013629709
676600 0.0013620105
676650 0.0013607918
676700 0.0013595793
676750 0.0013584082
676800 0.0013574101
676850 0.0013564825
676900 0.0013555968
676950 0.0013545537
677000 0.0013531576
677050 0.0013519161
677100 0.0013503879
677150 0.0013490119
677200 0.0013477134
677250 0.0013466251
677300 0.0013457935
677350 0.0013454194
677400 0.0013452054
677450 0.0013453144
677500 0.001345598
677550 0.0013460973
677600 0.0013465352
677650 0.0013467837
677700 0.0013470109
677750 0.0013472732
677800 0.0013471963
677850 0.0013470192
677900 0.0013467107
677950 0.0013463972
678000 0.0013461797
678050 0.0013458875
678100 0.0013458882
678150 0.0013460979
678200 0.0013461546
678250 0.0013461977
678300 0.0013464059
678350 0.0013464139
678400 0.0013462025
678450 0.0013457446
678500 0.0013454259
678550 0.0013450114
678600 0.0013444193
678650 0.001343844
678700 0.0013434123
678750 0.0013433642
678800 0.0013432676
678850 0.0013431761
678900 0.0013429552
678950 0.0013425885
679000 0.0013421945
679050 0.0013418958
679100 0.0013415989
679150 0.0013412253
679200 0.0013407936
679250 0.0013403055
679300 0.0013397811
679350 0.0013393739
679400 0.0013388773
679450 0.0013384716
679500 0.001337944
679550 0.0013372973
679600 0.0013366341
679650 0.0013359925
679700 0.00133533
679750 0.0013344774
679800 0.0013336449
679850 0.0013328195
679900 0.0013320535
679950 0.0013317221
680000 0.0013313464
680050 0.0013310815
680100 0.0013308392
680150 0.001330744
680200 0.0013308242
680250 0.001331058
680300 0.0013316213
680350 0.0013319954
680400 0.001332534
680450 0.0013330207
680500 0.0013333847
680550 0.0013335691
680600 0.0013338033
680650 0.0013338374
680700 0.0013338571
680750 0.0013338257
680800 0.0013338105
680850 0.0013339069
680900 0.0013339462
680950 0.0013342091
681000 0.0013343236
681050 0.0013340327
681100 0.0013335624
681150 0.0013331267
681200 0.001332945
681250 0.0013329218
681300 0.0013331173
681350 0.0013333729
681400 0.0013336061
681450 0.001333933
681500 0.0013340251
681550 0.0013343834
681600 0.0013346955
681650 0.0013350072
681700 0.0013355431
681750 0.0013361365
681800 0.0013369181
681850 0.0013379251
681900 0.0013391139
681950 0.001340377
682000 0.0013417871
682050 0.0013432085
682100 0.0013445407
682150 0.0013458488
682200 0.0013470801
682250 0.001348309
682300 0.0013494854
682350 0.0013504093
682400 0.0013511392
682450 0.0013516197
682500 0.0013519785
682550 0.0013520908
682600 0.0013521049
682650 0.0013517805
682700 0.0013513074
682750 0.0013507149
682800 0.0013503501
682850 0.0013501596
682900 0.0013500841
682950 0.0013500476
683000 0.0013503582
683050 0.0013507946
683100 0.0013510539
683150 0.0013512224
683200 0.001351583
683250 0.0013520093
683300 0.0013525131
683350 0.0013533006
683400 0.0013541679
683450 0.001355193
683500 0.0013561664
683550 0.0013570577
683600 0.0013580383
683650 0.0013593536
683700 0.0013606382
683750 0.0013622359
683800 0.001363757
683850 0.0013653804
683900 0.0013668655
683950 0.0013682715
684000 0.0013698619
684050 0.0013716742
684100 0.0013731387
684150 0.0013744354
684200 0.0013756431
684250 0.001377008
684300 0.0013782247
684350 0.0013791798
684400 0.0013800076
684450 0.0013805542
684500 0.0013807146
684550 0.0013809905
684600 0.0013812424
684650 0.0013814907
684700 0.0013815916
684750 0.0013813061
684800 0.0013807982
684850 0.001379967
684900 0.001379205
684950 0.0013781956
685000 0.0013771279
685050 0.0013761168
685100 0.001375132
685150 0.0013740686
685200 0.0013730612
685250 0.0013721203
685300 0.0013709535
685350 0.0013699201
685400 0.0013689236
685450 0.00136789
685500 0.0013669224
685550 0.001365802
685600 0.001364706
685650 0.0013637577
685700 0.0013630559
685750 0.00136247
685800 0.0013619121
685850 0.0013614446
685900 0.0013608867
685950 0.0013603803
686000 0.0013598953
686050 0.0013594681
686100 0.0013591901
686150 0.0013589711
686200 0.0013589225
686250 0.0013589851
686300 0.0013593041
686350 0.0013596454
686400 0.0013598963
686450 0.0013599099
686500 0.0013599729
686550 0.0013598804
686600 0.0013597373
686650 0.0013597851
686700 0.0013597907
686750 0.0013599828
686800 0.0013601643
686850 0.0013601636
686900 0.0013603534
686950 0.0013603777
687000 0.0013606287
687050 0.0013611445
687100 0.0013615587
687150 0.0013622146
687200 0.001362848
687250 0.0013636193
687300 0.0013643699
687350 0.0013654831
687400 0.0013664301
687450 0.001367497
687500 0.0013684957
687550 0.0013695975
687600 0.0013705426
687650 0.0013715239
687700 0.0013728552
687750 0.0013745041
687800 0.0013760688
687850 0.0013775247
687900 0.0013788376
687950 0.0013803152
688000 0.0013816257
688050 0.0013827099
688100 0.0013837571
688150 0.0013845478
688200 0.0013853749
688250 0.0013861733
688300 0.0013867298
688350 0.0013870813
688400 0.0013872485
688450 0.001387511
688500 0.0013875489
688550 0.0013876797
688600 0.0013879942
688650 0.0013882431
688700 0.0013884411
688750 0.0013885518
688800 0.0013885497
688850 0.0013887667
688900 0.0013891255
688950 0.0013895993
689000 0.0013901534
689050 0.0013905639
689100 0.0013909837
689150 0.0013911537
689200 0.0013912793
689250 0.0013910006
689300 0.0013907452
689350 0.0013901915
689400 0.0013897277
689450 0.0013894905
689500 0.0013892284
689550 0.0013885442
689600 0.0013879932
689650 0.0013874093
689700 0.0013866028
689750 0.0013859783
689800 0.0013851128
689850 0.0013841542
689900 0.0013834465
689950 0.0013827802
690000 0.00138192
690050 0.001380763
690100 0.0013792697
690150 0.0013776462
690200 0.0013758918
690250 0.0013740637
690300 0.0013719836
690350 0.0013700789
690400 0.0013682279
690450 0.0013663082
690500 0.0013643135
690550 0.0013623848
690600 0.0013605443
690650 0.0013586555
690700 0.0013568371
690750 0.0013550664
690800 0.0013536319
690850 0.0013522646
690900 0.0013508791
690950 0.0013495368
691000 0.001348257
691050 0.0013472215
691100 0.0013463313
691150 0.0013458181
691200 0.0013453012
691250 0.0013448969
691300 0.0013446483
691350 0.0013444523
691400 0.0013441557
691450 0.0013435256
691500 0.0013428227
691550 0.0013419051
691600 0.001340862
691650 0.0013398842
691700 0.0013388245
691750 0.0013378335
691800 0.0013368257
691850 0.0013358966
691900 0.0013349879
691950 0.0013342124
692000 0.0013335082
692050 0.0013330192
692100 0.0013325314
692150 0.0013318925
692200 0.001331
692250 0.001329916
692300 0.0013287828
692350 0.0013277529
692400 0.0013268078
692450 0.0013257989
692500 0.001325125
692550 0.0013243386
692600 0.0013233299
692650 0.0013220821
692700 0.001320923
692750 0.0013197506
692800 0.0013186501
692850 0.0013173457
692900 0.0013159967
692950 0.0013146475
693000 0.0013133622
693050 0.0013121434
693100 0.0013111803
693150 0.0013100175
693200 0.0013087198
693250 0.0013074276
693300 0.001306079
693350 0.0013045963
693400 0.0013031779
693450 0.001301673
693500 0.0013005216
693550 0.001299236
693600 0.001297889
693650 0.0012966176
693700 0.0012954532
693750 0.0012943537
693800 0.0012933978
693850 0.0012925816
693900 0.0012918234
693950 0.0012910773
694000 0.001290688
694050 0.001290251
694100 0.0012898778
694150 0.0012895428
694200 0.0012895695
694250 0.001289862
694300 0.0012900835
694350 0.0012902477
694400 0.0012905682
694450 0.0012908339
694500 0.0012913077
694550 0.0012916937
694600 0.0012921233
694650 0.0012923996
694700 0.0012925585
694750 0.0012928958
694800 0.0012931017
694850 0.0012933032
694900 0.001293566
694950 0.0012938583
695000 0.0012941096
695050 0.0012943853
695100 0.001294474
695150 0.0012944761
695200 0.001294144
695250 0.0012938229
695300 0.0012934942
695350 0.0012934067
695400 0.001293304
695450 0.0012930246
695500 0.001292438
695550 0.0012918564
695600 0.0012913219
695650 0.0012906026
695700 0.0012901424
695750 0.0012896564
695800 0.0012889507
695850 0.0012882105
695900 0.0012874975
695950 0.0012868004
696000 0.0012862138
696050 0.0012855313
696100 0.0012846616
696150 0.0012836164
696200 0.0012825134
696250 0.0012813901
696300 0.0012803364
696350 0.001279178
696400 0.0012781856
696450 0.0012774045
696500 0.0012765618
696550 0.0012756642
696600 0.0012747567
696650 0.0012737301
696700 0.0012729745
696750 0.0012721828
696800 0.0012716297
696850 0.0012713451
696900 0.0012712036
696950 0.0012709843
697000 0.0012705814
697050 0.0012703109
697100 0.0012699425
697150 0.0012692133
697200 0.0012686124
697250 0.0012677532
697300 0.0012670349
697350 0.0012664458
697400 0.0012659214
697450 0.001265584
697500 0.0012654167
697550 0.0012651813
697600 0.0012650072
697650 0.0012652731
697700 0.0012658637
697750 0.0012666662
697800 0.0012674356
697850 0.0012681141
697900 0.0012687905
697950 0.0012694163
698000 0.0012699448
698050 0.0012706314
698100 0.0012713064
698150 0.0012719629
698200 0.0012725273
698250 0.0012730884
698300 0.0012733711
698350 0.0012734738
698400 0.0012735251
698450 0.0012737418
698500 0.0012740071
698550 0.0012741788
698600 0.0012743231
698650 0.0012743852
698700 0.0012748263
698750 0.0012753656
698800 0.0012759832
698850 0.0012765225
698900 0.0012767874
698950 0.0012770816
699000 0.00127738
699050 0.0012779031
699100 0.0012783987
699150 0.0012790103
699200 0.0012797006
699250 0.0012802663
699300 0.0012808985
699350 0.0012816104
699400 0.0012826194
699450 0.0012836614
699500 0.0012844166
699550 0.0012852728
699600 0.0012862326
699650 0.0012872555
699700 0.0012882541
699750 0.0012892621
699800 0.0012902968
699850 0.001291282
699900 0.0012920739
699950 0.0012928569
700000 0.0012937691
700050 0.0012946619
700100 0.001295628
700150 0.0012965922
700200 0.0012977712
700250 0.0012988864
700300 0.0012999852
700350 0.0013011305
700400 0.0013023357
700450 0.0013036524
700500 0.001304943
700550 0.0013063577
700600 0.0013079078
700650 0.0013095516
700700 0.0013110866
700750 0.0013124444
700800 0.001313558
700850 0.0013145247
700900 0.0013154336
700950 0.001316152
701000 0.0013166174
701050 0.001316842
701100 0.0013169459
701150 0.0013170957
701200 0.0013172171
701250 0.0013171736
701300 0.0013174407
701350 0.0013176613
701400 0.001317913
701450 0.0013182851
701500 0.0013188696
701550 0.0013195976
701600 0.0013202041
701650 0.0013206909
701700 0.001321368
701750 0.0013219898
701800 0.0013227732
701850 0.00132358
701900 0.0013244515
701950 0.0013255366
702000 0.0013264663
702050 0.0013272395
702100 0.0013280459
702150 0.0013287474
702200 0.0013293575
702250 0.0013299274
702300 0.0013303625
702350 0.0013307004
702400 0.0013310517
702450 0.0013314648
702500 0.0013318466
702550 0.0013323771
702600 0.0013328301
702650 0.0013331146
702700 0.0013335833
702750 0.0013336419
702800 0.001333747
702850 0.0013337466
702900 0.0013339368
702950 0.0013340877
703000 0.001334198
703050 0.0013343185
703100 0.0013341948
703150 0.0013339756
703200 0.001333717
703250 0.0013335454
703300 0.0013332624
703350 0.0013328796
703400 0.0013328006
703450 0.0013326388
703500 0.0013328581
703550 0.0013330054
703600 0.0013333975
703650 0.0013338667
703700 0.0013343692
703750 0.0013350082
703800 0.0013357204
703850 0.0013366764
703900 0.0013376317
703950 0.0013387432
704000 0.0013397333
704050 0.0013405262
704100 0.0013414485
704150 0.0013423995
704200 0.001343681
704250 0.0013452334
704300 0.0013466867
704350 0.0013480386
704400 0.0013490608
704450 0.0013499836
704500 0.0013506286
704550 0.0013511929
704600 0.0013517148
704650 0.0013523632
704700 0.0013532293
704750 0.0013541337
704800 0.0013549655
704850 0.0013559537
704900 0.0013568511
704950 0.0013576379
705000 0.0013586994
705050 0.0013600156
705100 0.0013612316
705150 0.0013626504
705200 0.0013639061
705250 0.0013649748
705300 0.0013660489
705350 0.0013671046
705400 0.0013681548
705450 0.0013694091
705500 0.0013706823
705550 0.0013721053
705600 0.0013737066
705650 0.0013750873
705700 0.001376456
705750 0.001378078
705800 0.0013799224
705850 0.0013816347
705900 0.0013830805
705950 0.0013844443
706000 0.0013857948
706050 0.0013870316
706100 0.0013881443
706150 0.0013892897
706200 0.001390589
706250 0.0013920634
706300 0.0013935643
706350 0.0013952631
706400 0.0013966828
706450 0.001398112
706500 0.0013995798
706550 0.001400888
706600 0.0014018391
706650 0.0014026631
706700 0.0014030075
706750 0.0014032431
706800 0.0014034381
706850 0.0014036881
706900 0.0014040622
706950 0.0014042071
707000 0.0014043028
707050 0.0014043481
707100 0.0014043497
707150 0.0014043606
707200 0.0014043903
707250 0.0014044553
707300 0.001404751
707350 0.0014048941
707400 0.001405187
707450 0.0014052609
707500 0.001405212
707550 0.0014052854
707600 0.0014056756
707650 0.001406095
707700 0.0014062379
707750 0.0014060269
707800 0.0014055619
707850 0.0014047702
707900 0.0014038793
707950 0.0014029021
708000 0.0014020119
708050 0.0014009866
708100 0.0013998432
708150 0.0013985926
708200 0.0013973556
708250 0.0013962799
708300 0.0013952831
708350 0.0013945915
708400 0.0013937835
708450 0.0013931006
708500 0.0013926062
708550 0.0013920899
708600 0.001391759
708650 0.0013912073
708700 0.001390694
708750 0.0013901081
708800 0.0013893332
708850 0.001388564
708900 0.0013875852
708950 0.0013866451
709000 0.0013857513
709050 0.0013849772
709100 0.0013844088
709150 0.001383756
709200 0.0013831337
709250 0.0013827862
709300 0.0013824117
709350 0.0013821513
709400 0.001382102
709450 0.001382338
709500 0.0013825314
709550 0.0013827903
709600 0.0013828619
709650 0.0013826719
709700 0.0013821914
709750 0.0013817511
709800 0.0013811693
709850 0.0013806721
709900 0.0013801452
709950 0.0013797771
710000 0.0013794591
710050 0.0013791026
710100 0.0013788436
710150 0.0013785028
710200 0.0013781121
710250 0.0013775606
710300 0.001376913
710350 0.0013760028
710400 0.0013751121
710450 0.0013743018
710500 0.0013735144
710550 0.0013727365
710600 0.0013720342
710650 0.0013710811
710700 0.0013700453
710750 0.0013688712
710800 0.0013675283
710850 0.0013659871
710900 0.0013642752
710950 0.001362613
711000 0.0013609098
711050 0.0013594142
711100 0.001358158
711150 0.0013572452
711200 0.0013563724
711250 0.0013553003
711300 0.001354489
711350 0.0013537972
711400 0.0013534836
711450 0.0013530854
711500 0.0013529036
711550 0.0013526093
711600 0.0013523947
711650 0.001352215
711700 0.0013519653
711750 0.001351779
711800 0.0013515357
711850 0.0013511613
711900 0.0013506576
711950 0.0013500086
712000 0.0013492697
712050 0.0013486108
712100 0.0013481065
712150 0.0013474381
712200 0.0013469066
712250 0.001346359
712300 0.0013458189
712350 0.0013451577
712400 0.001344358
712450 0.0013434407
712500 0.0013423645
712550 0.0013414226
712600 0.0013402822
712650 0.0013394768
712700 0.0013386185
712750 0.0013378557
712800 0.0013370021
712850 0.0013360406
712900 0.0013349033
712950 0.0013339586
713000 0.001333006
713050 0.0013320808
713100 0.0013314734
713150 0.0013307372
713200 0.0013299493
713250 0.0013292905
713300 0.0013285113
713350 0.0013279975
713400 0.0013275978
713450 0.0013274299
713500 0.0013273454
713550 0.0013269748
713600 0.0013268009
713650 0.0013266068
713700 0.0013264782
713750 0.0013264176
713800 0.001326582
713850 0.0013267463
713900 0.0013270803
713950 0.0013273086
714000 0.0013275354
714050 0.0013278577
714100 0.0013282124
714150 0.0013286035
714200 0.0013288807
714250 0.0013292378
714300 0.0013294612
714350 0.0013294715
714400 0.0013294072
714450 0.0013295371
714500 0.00132975
714550 0.0013300463
714600 0.0013303993
714650 0.0013308903
714700 0.0013312482
714750 0.0013320336
714800 0.0013332671
714850 0.001334571
714900 0.0013360207
714950 0.0013376148
715000 0.0013390953
715050 0.0013405776
715100 0.0013419942
715150 0.0013433923
715200 0.0013447872
715250 0.0013458621
715300 0.0013471829
715350 0.0013484135
715400 0.0013495902
715450 0.0013505041
715500 0.001351262
715550 0.0013520533
715600 0.0013527677
715650 0.0013536146
715700 0.0013543929
715750 0.0013551242
715800 0.0013556851
715850 0.0013562731
715900 0.0013570921
715950 0.00135829
716000 0.0013593249
716050 0.0013603091
716100 0.001361298
716150 0.0013622523
716200 0.001363139
716250 0.0013639701
716300 0.0013647025
716350 0.0013654751
716400 0.0013663509
716450 0.0013672365
716500 0.0013682218
716550 0.0013691427
716600 0.0013700207
716650 0.0013708295
716700 0.0013717298
716750 0.0013729934
716800 0.0013743587
716850 0.0013758717
716900 0.001377546
716950 0.001379203
717000 0.0013809998
717050 0.0013826738
717100 0.0013846958
717150 0.0013869881
717200 0.0013893798
717250 0.0013919553
717300 0.0013945894
717350 0.0013969091
717400 0.0013991022
717450 0.0014010223
717500 0.0014025591
717550 0.0014041262
717600 0.0014056095
717650 0.0014071731
717700 0.0014086138
717750 0.0014102366
717800 0.0014118642
717850 0.0014135952
717900 0.0014154141
717950 0.0014170143
718000 0.0014182808
718050 0.0014194785
718100 0.0014206394
718150 0.0014216543
718200 0.0014225662
718250 0.0014234648
718300 0.0014245293
718350 0.0014256574
718400 0.0014267606
718450 0.0014279011
718500 0.0014285519
718550 0.0014290222
718600 0.0014294968
718650 0.0014296521
718700 0.0014298633
718750 0.0014300349
718800 0.0014303397
718850 0.0014308521
718900 0.00143166
718950 0.0014325404
719000 0.0014334105
719050 0.0014339915
719100 0.0014341589
719150 0.0014342748
719200 0.0014347145
719250 0.0014353117
719300 0.0014355899
719350 0.0014352568
719400 0.0014347265
719450 0.0014339686
719500 0.0014332639
719550 0.0014326779
719600 0.0014317462
719650 0.0014308506
719700 0.0014295018
719750 0.0014281066
719800 0.0014267776
719850 0.0014255063
719900 0.0014239354
719950 0.0014223192
720000 0.0014205469
720050 0.0014184579
720100 0.0014161439
720150 0.0014140036
720200 0.0014120179
720250 0.0014105679
720300 0.0014093001
720350 0.0014079807
720400 0.0014068382
720450 0.0014060901
720500 0.0014053633
720550 0.0014048122
720600 0.0014044199
720650 0.0014038396
720700 0.0014031582
720750 0.0014023492
720800 0.0014016178
720850 0.0014010133
720900 0.0014004884
720950 0.0013998104
721000 0.001399315
721050 0.0013988494
721100 0.0013984517
721150 0.0013984336
721200 0.0013984736
721250 0.0013985314
721300 0.0013985672
721350 0.001398704
721400 0.0013988621
721450 0.0013990397
721500 0.0013991871
721550 0.0013990738
721600 0.0013988849
721650 0.0013987624
721700 0.0013990002
721750 0.0013995642
721800 0.0014002919
721850 0.001401111
721900 0.0014021074
721950 0.0014027596
722000 0.0014033284
722050 0.0014036791
722100 0.0014038322
722150 0.0014038916
722200 0.0014037482
722250 0.0014034218
722300 0.0014033278
722350 0.0014033241
722400 0.0014032947
722450 0.0014036033
722500 0.0014039444
722550 0.0014044306
722600 0.0014047017
722650 0.0014049856
722700 0.0014051006
722750 0.0014053823
722800 0.0014058016
722850 0.0014064648
722900 0.0014072881
722950 0.0014080393
723000 0.0014088469
723050 0.0014098672
723100 0.0014108909
723150 0.0014118468
723200 0.0014128343
723250 0.0014139717
723300 0.0014153053
723350 0.0014166141
723400 0.0014180263
723450 0.0014193097
723500 0.0014207293
723550 0.0014218905
723600 0.0014230104
723650 0.0014239183
723700 0.001424616
723750 0.0014254868
723800 0.0014266085
723850 0.0014278648
723900 0.0014293853
723950 0.0014309321
724000 0.0014324329
724050 0.0014341821
724100 0.0014360288
724150 0.001437753
724200 0.0014399016
724250 0.0014418275
724300 0.0014439371
724350 0.0014462966
724400 0.0014485866
724450 0.0014510649
724500 0.0014534603
724550 0.0014556076
724600 0.0014574201
724650 0.0014588789
724700 0.0014603704
724750 0.0014619485
724800 0.0014635766
724850 0.0014649749
724900 0.0014664844
724950 0.0014680131
725000 0.0014694122
725050 0.0014708379
725100 0.0014719992
725150 0.0014730329
725200 0.0014737904
725250 0.0014744619
725300 0.0014751245
725350 0.0014759245
725400 0.0014766389
725450 0.0014773834
725500 0.0014779067
725550 0.0014782888
725600 0.0014786562
725650 0.0014789656
725700 0.0014793914
725750 0.0014801106
725800 0.0014809183
725850 0.0014817775
725900 0.0014825416
725950 0.0014834755
726000 0.0014842786
726050 0.0014851312
726100 0.0014860832
726150 0.0014869307
726200 0.0014878917
726250 0.0014890704
726300 0.0014902406
726350 0.0014915859
726400 0.0014927066
726450 0.0014940381
726500 0.0014951249
726550 0.0014963429
726600 0.0014975572
726650 0.0014986798
726700 0.0014997973
726750 0.0015008699
726800 0.0015019517
726850 0.0015029123
726900 0.0015039649
726950 0.0015047874
727000 0.0015055096
727050 0.001506209
727100 0.0015068931
727150 0.0015073805
727200 0.0015076198
727250 0.0015080584
727300 0.0015083893
727350 0.0015086225
727400 0.0015090255
727450 0.0015095149
727500 0.0015099978
727550 0.0015103027
727600 0.0015103301
727650 0.0015104993
727700 0.0015106364
727750 0.001510698
727800 0.0015107936
727850 0.0015110082
727900 0.0015113495
727950 0.0015115431
728000 0.0015118441
728050 0.0015123636
728100 0.0015129224
728150 0.0015138737
728200 0.0015147958
728250 0.0015156581
728300 0.0015164593
728350 0.0015173403
728400 0.0015178552
728450 0.00151835
728500 0.0015187977
728550 0.0015192829
728600 0.0015195418
728650 0.0015197493
728700 0.0015199456
728750 0.0015203605
728800 0.0015209191
728850 0.0015217701
728900 0.0015225794
728950 0.0015231622
729000 0.00152343
729050 0.0015235863
729100 0.0015238645
729150 0.0015242908
729200 0.0015250961
729250 0.0015258661
729300 0.0015266185
729350 0.0015271944
729400 0.0015271635
729450 0.0015270378
729500 0.0015271141
729550 0.0015269826
729600 0.0015269794
729650 0.0015270491
729700 0.0015272027
729750 0.0015272721
729800 0.0015275014
729850 0.0015277843
729900 0.001528257
729950 0.0015286894
730000 0.0015291581
730050 0.0015296517
730100 0.0015298746
730150 0.0015299771
730200 0.0015299421
730250 0.0015299853
730300 0.0015298219
730350 0.0015296089
730400 0.001529292
730450 0.0015287796
730500 0.0015280723
730550 0.0015271863
730600 0.0015263124
730650 0.0015260469
730700 0.0015259159
730750 0.001526028
730800 0.0015262783
730850 0.0015263135
730900 0.0015264755
730950 0.0015264802
731000 0.0015264265
731050 0.0015263739
731100 0.0015263621
731150 0.0015265631
731200 0.0015266868
731250 0.0015265896
731300 0.0015265055
731350 0.0015261643
731400 0.0015257451
731450 0.001525597
731500 0.0015251565
731550 0.001524759
731600 0.0015243697
731650 0.0015237379
731700 0.0015231455
731750 0.0015224008
731800 0.0015215319
731850 0.0015203797
731900 0.0015191019
731950 0.0015178283
732000 0.0015166207
732050 0.0015156014
732100 0.00151463
732150 0.0015136828
732200 0.0015128984
732250 0.0015122195
732300 0.001511711
732350 0.0015112461
732400 0.0015106173
732450 0.0015099825
732500 0.0015095359
732550 0.0015091004
732600 0.0015089764
732650 0.0015087633
732700 0.0015086292
732750 0.0015085563
732800 0.0015084905
732850 0.0015084023
732900 0.0015083883
732950 0.0015086832
733000 0.0015087351
733050 0.0015088523
733100 0.001509249
733150 0.0015099447
733200 0.001510794
733250 0.0015118402
733300 0.0015129357
733350 0.0015141145
733400 0.0015155233
733450 0.0015167864
733500 0.0015180383
733550 0.0015192656
733600 0.001520874
733650 0.0015227477
733700 0.001524805
733750 0.0015268162
733800 0.0015287891
733850 0.0015309601
733900 0.0015332198
733950 0.0015355095
734000 0.0015378666
734050 0.0015401982
734100 0.0015424698
734150 0.0015447522
734200 0.0015469136
734250 0.0015492238
734300 0.0015512314
734350 0.0015531104
734400 0.0015551323
734450 0.0015570222
734500 0.0015587753
734550 0.0015610086
734600 0.0015631532
734650 0.0015655054
734700 0.0015679233
734750 0.0015702633
734800 0.0015725241
734850 0.00157465
734900 0.001576697
734950 0.0015783594
735000 0.0015799211
735050 0.0015812777
735100 0.0015822061
735150 0.0015830916
735200 0.001583866
735250 0.0015847531
735300 0.0015852566
735350 0.0015857324
735400 0.0015865226
735450 0.0015870219
735500 0.0015878407
735550 0.0015882652
735600 0.0015884825
735650 0.0015887835
735700 0.0015890839
735750 0.0015894633
735800 0.0015898316
735850 0.0015903039
735900 0.0015909191
735950 0.0015918434
736000 0.0015927672
736050 0.0015937372
736100 0.0015946662
736150 0.0015954487
736200 0.0015960495
736250 0.0015962802
736300 0.001596468
736350 0.0015967951
736400 0.0015972237
736450 0.0015977968
736500 0.0015983562
736550 0.0015987119
736600 0.0015989401
736650 0.0015990992
736700 0.0015992588
736750 0.0015997804
736800 0.0016006559
736850 0.0016018149
736900 0.0016031794
736950 0.0016048686
737000 0.0016061547
737050 0.0016073582
737100 0.0016085441
737150 0.0016095022
737200 0.0016106061
737250 0.0016111887
737300 0.0016114692
737350 0.0016115626
737400 0.0016119996
737450 0.0016126572
737500 0.0016133472
737550 0.0016142516
737600 0.0016147733
737650 0.0016148414
737700 0.0016149224
737750 0.0016149061
737800 0.0016149655
737850 0.0016149734
737900 0.0016150233
737950 0.0016150748
738000 0.0016153636
738050 0.0016156269
738100 0.0016160064
738150 0.0016162005
738200 0.0016162347
738250 0.0016166503
738300 0.0016169943
738350 0.0016176813
738400 0.0016185887
738450 0.0016192947
738500 0.001619601
738550 0.0016192997
738600 0.0016183127
738650 0.0016170705
738700 0.0016158321
738750 0.0016145835
738800 0.0016133162
738850 0.0016120862
738900 0.0016110055
738950 0.0016096826
739000 0.0016080265
739050 0.0016062556
739100 0.0016040525
739150 0.0016013409
739200 0.0015986979
739250 0.0015961154
739300 0.0015936974
739350 0.0015915472
739400 0.0015892475
739450 0.0015868081
739500 0.0015843984
739550 0.0015818067
739600 0.0015793682
739650 0.0015771454
739700 0.0015753258
739750 0.0015738971
739800 0.0015726265
739850 0.0015713258
739900 0.0015704039
739950 0.0015694411
740000 0.0015683406
740050 0.0015674034
740100 0.0015665864
740150 0.0015658231
740200 0.0015650384
740250 0.0015641252
740300 0.0015635339
740350 0.0015628492
740400 0.0015624393
740450 0.0015621168
740500 0.0015618454
740550 0.0015614422
740600 0.0015612186
740650 0.0015609949
740700 0.0015604474
740750 0.0015598209
740800 0.0015590543
740850 0.0015581471
740900 0.0015574302
740950 0.0015565723
741000 0.0015556369
741050 0.0015548327
741100 0.0015539379
741150 0.0015529328
741200 0.0015520899
741250 0.0015514668
741300 0.0015509264
741350 0.0015506273
741400 0.001550094
741450 0.0015488325
741500 0.0015472943
741550 0.0015456837
741600 0.0015441184
741650 0.0015424359
741700 0.0015409142
741750 0.0015394483
741800 0.0015380191
741850 0.0015367985
741900 0.001535906
741950 0.0015350919
742000 0.0015342247
742050 0.0015331092
742100 0.0015319234
742150 0.0015308687
742200 0.0015296678
742250 0.0015285682
742300 0.0015275208
742350 0.0015264802
742400 0.0015254243
742450 0.0015245906
742500 0.001523891
742550 0.0015231585
742600 0.0015222079
742650 0.0015208698
742700 0.0015195122
742750 0.0015182407
742800 0.0015170973
742850 0.0015161186
742900 0.0015150068
742950 0.0015137744
743000 0.0015122365
743050 0.0015105958
743100 0.0015091301
743150 0.0015074431
743200 0.0015059642
743250 0.0015044059
743300 0.0015029468
743350 0.0015016482
743400 0.0015003763
743450 0.0014991992
743500 0.0014977157
743550 0.0014960382
743600 0.0014942762
743650 0.0014927181
743700 0.0014912124
743750 0.0014898797
743800 0.0014885144
743850 0.001486997
743900 0.0014855159
743950 0.0014840305
744000 0.0014825661
744050 0.0014814342
744100 0.0014804313
744150 0.0014794227
744200 0.0014785561
744250 0.001477564
744300 0.0014765414
744350 0.0014755646
744400 0.001474506
744450 0.001473607
744500 0.0014726115
744550 0.0014720379
744600 0.0014713517
744650 0.0014706294
744700 0.0014698186
744750 0.0014688338
744800 0.0014678274
744850 0.0014668157
744900 0.0014657405
744950 0.0014649127
745000 0.0014640884
745050 0.0014633405
745100 0.0014628169
745150 0.0014621218
745200 0.001461768
745250 0.0014614699
745300 0.0014610314
745350 0.0014603906
745400 0.0014597111
745450 0.0014593679
745500 0.0014591425
745550 0.0014588357
745600 0.0014587446
745650 0.0014586274
745700 0.0014584629
745750 0.0014581854
745800 0.0014578805
745850 0.0014575977
745900 0.0014570999
745950 0.0014565821
746000 0.0014561303
746050 0.0014555821
746100 0.0014549089
746150 0.0014542636
746200 0.0014540144
746250 0.0014536011
746300 0.0014537749
746350 0.0014539076
746400 0.0014541796
746450 0.0014545541
746500 0.001454659
746550 0.0014547439
746600 0.0014545862
746650 0.0014544389
746700 0.0014540997
746750 0.0014537194
746800 0.0014533569
746850 0.0014530415
746900 0.0014529255
746950 0.0014528834
747000 0.0014527194
747050 0.0014523353
747100 0.0014518794
747150 0.0014516533
747200 0.0014513344
747250 0.0014513838
747300 0.001451385
747350 0.0014514428
747400 0.0014515771
747450 0.0014515624
747500 0.00145176
747550 0.0014519486
747600 0.0014520985
747650 0.0014521186
747700 0.0014519724
747750 0.0014518624
747800 0.0014515853
747850 0.0014512462
747900 0.0014510211
747950 0.0014506553
748000 0.0014504602
748050 0.0014502514
748100 0.0014503079
748150 0.0014507175
748200 0.0014515024
748250 0.0014526537
748300 0.0014544415
748350 0.0014560826
748400 0.0014577447
748450 0.0014594501
748500 0.0014613147
748550 0.0014631068
748600 0.0014649104
748650 0.0014665982
748700 0.0014679443
748750 0.0014692005
748800 0.0014701101
748850 0.0014706038
748900 0.0014708965
748950 0.0014709065
749000 0.0014710226
749050 0.0014712861
749100 0.0014715349
749150 0.001471469
749200 0.0014713036
749250 0.001470767
749300 0.0014700745
749350 0.0014695391
749400 0.0014689709
749450 0.0014683794
749500 0.0014679405
749550 0.0014672415
749600 0.0014666379
749650 0.0014656086
749700 0.0014644849
749750 0.0014628931
749800 0.0014613395
749850 0.0014595769
749900 0.001457802
749950 0.0014560824
750000 0.0014542935
750050 0.0014527402
750100 0.0014512095
750150 0.0014497415
750200 0.001448483
750250 0.0014472487
750300 0.0014462736
750350 0.0014452917
750400 0.0014444553
750450 0.0014437792
750500 0.0014431892
750550 0.0014426141
750600 0.0014420013
750650 0.0014415119
750700 0.0014414478
750750 0.0014414066
750800 0.0014416439
750850 0.0014417592
750900 0.0014417549
750950 0.0014417228
751000 0.0014415063
751050 0.001441303
751100 0.0014407736
751150 0.0014400351
751200 0.0014389937
751250 0.0014378104
751300 0.0014365355
751350 0.0014353369
751400 0.0014344724
751450 0.0014339349
751500 0.0014330923
751550 0.0014324329
751600 0.0014318756
751650 0.001431327
751700 0.001430634
751750 0.0014297144
751800 0.0014287006
751850 0.0014276058
751900 0.001426225
751950 0.0014247101
752000 0.0014232686
752050 0.0014218739
752100 0.0014203092
752150 0.0014188083
752200 0.0014172678
752250 0.0014156699
752300 0.0014141966
752350 0.001412941
752400 0.0014117885
752450 0.001410811
752500 0.0014099062
752550 0.0014090841
752600 0.0014082494
752650 0.0014075872
752700 0.0014071321
752750 0.0014067104
752800 0.0014061361
752850 0.0014056124
752900 0.001405321
752950 0.0014050852
753000 0.0014047548
753050 0.0014043931
753100 0.001404104
753150 0.0014039492
753200 0.0014036871
753250 0.001403464
753300 0.0014030359
753350 0.0014024008
753400 0.0014017921
753450 0.0014013452
753500 0.001400909
753550 0.0014000705
753600 0.0013991974
753650 0.0013983211
753700 0.0013972651
753750 0.0013964145
753800 0.001395677
753850 0.0013953061
753900 0.0013947036
753950 0.0013937565
754000 0.001392459
754050 0.0013905984
754100 0.0013888005
754150 0.0013868049
754200 0.0013846166
754250 0.0013825376
754300 0.0013804743
754350 0.0013787951
754400 0.0013769902
754450 0.00137515
754500 0.0013736509
754550 0.0013724227
754600 0.0013715999
754650 0.0013709832
754700 0.0013704967
754750 0.001370073
754800 0.0013696431
754850 0.0013692294
754900 0.0013685051
754950 0.0013678127
755000 0.0013669713
755050 0.0013661616
755100 0.0013655162
755150 0.0013649237
755200 0.0013642166
755250 0.0013636707
755300 0.0013630546
755350 0.0013627936
755400 0.0013622595
755450 0.0013618517
755500 0.0013617917
755550 0.0013617296
755600 0.001361661
755650 0.0013613965
755700 0.0013612594
755750 0.0013614285
755800 0.0013615673
755850 0.0013619788
755900 0.0013624276
755950 0.0013628373
756000 0.0013632901
756050 0.0013637904
756100 0.0013639715
756150 0.0013641046
756200 0.0013642861
756250 0.0013644615
756300 0.0013645553
756350 0.0013646024
756400 0.0013647075
756450 0.0013647647
756500 0.0013647864
756550 0.0013646243
756600 0.0013643762
756650 0.0013641705
756700 0.0013636825
756750 0.0013630888
756800 0.0013623716
756850 0.0013616551
756900 0.0013610626
756950 0.0013607743
757000 0.0013605472
757050 0.0013608243
757100 0.0013613031
757150 0.001361724
757200 0.0013620874
757250 0.0013623751
757300 0.0013625671
757350 0.0013626823
757400 0.0013627314
757450 0.00136296
757500 0.0013630614
757550 0.001363186
757600 0.0013632073
757650 0.0013631901
757700 0.0013632082
757750 0.0013632519
757800 0.0013632891
757850 0.0013631173
757900 0.0013629848
757950 0.0013627327
758000 0.0013625547
758050 0.0013624046
758100 0.0013623007
758150 0.001362165
758200 0.0013623473
758250 0.0013622941
758300 0.0013623207
758350 0.0013621929
758400 0.0013618245
758450 0.0013614414
758500 0.0013609245
758550 0.0013605967
758600 0.0013603412
758650 0.0013601982
758700 0.0013601043
758750 0.0013599242
758800 0.0013595331
758850 0.0013592028
758900 0.0013588176
758950 0.0013585917
759000 0.0013583756
759050 0.0013583477
759100 0.0013583732
759150 0.0013585856
759200 0.0013589363
759250 0.0013591505
759300 0.0013592657
759350 0.0013594028
759400 0.001359546
759450 0.0013598463
759500 0.0013600815
759550 0.0013606998
759600 0.0013611786
759650 0.0013619576
759700 0.0013626685
759750 0.0013636131
759800 0.0013648733
759850 0.0013663412
759900 0.0013678923
759950 0.0013694977
760000 0.0013712752
760050 0.0013728576
760100 0.0013743508
760150 0.0013755909
760200 0.0013768735
760250 0.0013783294
760300 0.0013797276
760350 0.0013812055
760400 0.0013826309
760450 0.001383886
760500 0.0013851184
760550 0.001386495
760600 0.0013879305
760650 0.0013892114
760700 0.0013907152
760750 0.0013923122
760800 0.0013938716
760850 0.0013955532
760900 0.001397154
760950 0.0013987707
761000 0.0014006274
761050 0.0014024048
761100 0.0014042553
761150 0.0014057674
761200 0.0014071906
761250 0.0014084665
761300 0.001409641
761350 0.0014107862
761400 0.001411699
761450 0.0014126676
761500 0.0014133328
761550 0.0014136383
761600 0.0014140844
761650 0.0014143428
761700 0.0014145688
761750 0.0014146896
761800 0.0014148107
761850 0.0014149018
761900 0.0014150765
761950 0.0014154454
762000 0.0014157504
762050 0.0014160696
762100 0.0014163833
762150 0.001416689
762200 0.0014169944
762250 0.0014173402
762300 0.0014178605
762350 0.0014186332
762400 0.0014197051
762450 0.0014210644
762500 0.0014226112
762550 0.0014244359
762600 0.001426349
762650 0.0014284531
762700 0.0014305324
762750 0.0014326595
762800 0.0014347879
762850 0.0014367612
762900 0.0014385486
762950 0.0014401669
763000 0.0014418372
763050 0.0014434393
763100 0.0014447906
763150 0.0014459744
763200 0.0014472113
763250 0.0014486424
763300 0.001449897
763350 0.0014508725
763400 0.0014519924
763450 0.00145301
763500 0.0014540244
763550 0.0014550564
763600 0.0014560945
763650 0.0014572801
763700 0.0014582866
763750 0.0014594807
763800 0.0014604133
763850 0.001461124
763900 0.0014618416
763950 0.0014623543
764000 0.0014627794
764050 0.0014632906
764100 0.00146355
764150 0.0014639739
764200 0.0014644002
764250 0.0014646613
764300 0.0014652148
764350 0.001465831
764400 0.0014663755
764450 0.0014667894
764500 0.0014667992
764550 0.0014669089
764600 0.0014669957
764650 0.0014671075
764700 0.0014672726
764750 0.0014673672
764800 0.0014671575
764850 0.0014670322
764900 0.0014670461
764950 0.0014670598
765000 0.0014671806
765050 0.0014675842
765100 0.001468187
765150 0.0014688832
765200 0.0014693598
765250 0.0014695878
765300 0.001469479
765350 0.0014692318
765400 0.0014689497
765450 0.0014690008
765500 0.0014691201
765550 0.0014691438
765600 0.0014688927
765650 0.0014687675
765700 0.0014686598
765750 0.0014687467
765800 0.0014690019
765850 0.001469319
765900 0.0014700134
765950 0.0014705231
766000 0.0014708827
766050 0.0014710164
766100 0.0014712937
766150 0.0014717408
766200 0.0014718579
766250 0.0014720703
766300 0.0014721941
766350 0.0014723126
766400 0.0014725564
766450 0.001472703
766500 0.001472976
766550 0.0014731627
766600 0.001473551
766650 0.0014738726
766700 0.0014742601
766750 0.0014745919
766800 0.0014747852
766850 0.0014750571
766900 0.0014754269
766950 0.0014759827
767000 0.0014766506
767050 0.001477246
767100 0.0014777424
767150 0.0014783317
767200 0.0014790713
767250 0.0014796685
767300 0.0014803011
767350 0.0014810075
767400 0.0014819279
767450 0.001482756
767500 0.0014840257
767550 0.0014855577
767600 0.001487358
767650 0.001489297
767700 0.0014914699
767750 0.0014933888
767800 0.0014953953
767850 0.0014970037
767900 0.0014985985
767950 0.0015003061
768000 0.0015021503
768050 0.0015039309
768100 0.0015059188
768150 0.0015075836
768200 0.0015087682
768250 0.0015097196
768300 0.001510349
768350 0.0015106424
768400 0.001510892
768450 0.0015113968
768500 0.0015118813
768550 0.0015125147
768600 0.0015132015
768650 0.0015142101
768700 0.001515266
768750 0.0015165235
768800 0.001517639
768850 0.001518763
768900 0.0015197895
768950 0.001520538
769000 0.0015211842
769050 0.0015218043
769100 0.0015223059
769150 0.0015228544
769200 0.0015235624
769250 0.0015245647
769300 0.0015256964
769350 0.001526945
769400 0.0015284705
769450 0.0015300019
769500 0.0015317857
769550 0.0015334091
769600 0.0015349259
769650 0.001536535
769700 0.0015378243
769750 0.0015392117
769800 0.0015406465
769850 0.0015419559
769900 0.0015433706
769950 0.0015446795
770000 0.0015460495
770050 0.0015473595
770100 0.0015487356
770150 0.0015501602
770200 0.0015518028
770250 0.0015535602
770300 0.0015550225
770350 0.0015564076
770400 0.0015574907
770450 0.0015584222
770500 0.0015591851
770550 0.0015600985
770600 0.001560725
770650 0.0015614175
770700 0.0015622195
770750 0.0015628587
770800 0.0015633636
770850 0.0015638343
770900 0.0015639873
770950 0.0015639145
771000 0.0015637433
771050 0.001563581
771100 0.001563811
771150 0.0015640918
771200 0.0015644197
771250 0.0015649989
771300 0.001565433
771350 0.0015661331
771400 0.0015667104
771450 0.0015670651
771500 0.0015670477
771550 0.0015666553
771600 0.001566146
771650 0.0015658588
771700 0.0015657716
771750 0.001565901
771800 0.001565831
771850 0.0015656425
771900 0.0015652042
771950 0.0015648456
772000 0.0015643138
772050 0.0015640256
772100 0.0015634965
772150 0.0015629959
772200 0.0015623939
772250 0.0015621275
772300 0.0015617691
772350 0.0015613324
772400 0.0015611715
772450 0.0015613312
772500 0.001561863
772550 0.0015625044
772600 0.0015632946
772650 0.0015642998
772700 0.00156546
772750 0.0015670164
772800 0.0015687425
772850 0.001570339
772900 0.0015718301
772950 0.0015730899
773000 0.0015743468
773050 0.0015755762
773100 0.0015766041
773150 0.0015777694
773200 0.0015789768
773250 0.0015802912
773300 0.0015817389
773350 0.0015836326
773400 0.001585077
773450 0.0015864275
773500 0.0015876588
773550 0.0015888682
773600 0.0015898959
773650 0.0015912463
773700 0.0015928254
773750 0.0015943425
773800 0.001595821
773850 0.0015973903
773900 0.0015988206
773950 0.0016002457
774000 0.0016019853
774050 0.0016034365
774100 0.0016049273
774150 0.0016066377
774200 0.0016086397
774250 0.0016105595
774300 0.0016122427
774350 0.0016139462
774400 0.0016156912
774450 0.0016171452
774500 0.0016185092
774550 0.0016198255
774600 0.0016206854
774650 0.0016213872
774700 0.0016223243
774750 0.0016234032
774800 0.0016244039
774850 0.0016253813
774900 0.0016262679
774950 0.0016272634
775000 0.0016284225
775050 0.0016292517
775100 0.0016302444
775150 0.001631232
775200 0.0016323476
775250 0.001633231
775300 0.001633847
775350 0.0016345094
775400 0.0016350318
775450 0.001635295
775500 0.001635506
775550 0.0016358324
775600 0.00163589
775650 0.0016355649
775700 0.0016350172
775750 0.001634097
775800 0.0016328783
775850 0.0016314824
775900 0.0016300006
775950 0.0016281385
776000 0.0016261548
776050 0.0016240828
776100 0.0016221497
776150 0.0016202929
776200 0.0016186183
776250 0.0016174524
776300 0.0016162617
776350 0.0016151499
776400 0.0016136597
776450 0.0016122979
776500 0.0016110312
776550 0.0016099783
776600 0.0016089054
776650 0.001607933
776700 0.001606908
776750 0.0016056538
776800 0.0016041469
776850 0.0016025551
776900 0.001600853
776950 0.0015991452
777000 0.0015973853
777050 0.0015954297
777100 0.0015935998
777150 0.0015920808
777200 0.0015901902
777250 0.0015882883
777300 0.0015864787
777350 0.0015844929
777400 0.0015825084
777450 0.0015804431
777500 0.0015784838
777550 0.0015767748
777600 0.0015755841
777650 0.0015745176
777700 0.001573603
777750 0.0015727074
777800 0.0015719842
777850 0.0015714201
777900 0.0015709281
777950 0.0015705499
778000 0.0015698687
778050 0.0015691035
778100 0.0015679479
778150 0.001566558
778200 0.0015652711
778250 0.0015638025
778300 0.0015622704
778350 0.0015607575
778400 0.0015589303
778450 0.001557153
778500 0.0015554147
778550 0.0015539203
778600 0.0015526622
778650 0.0015516679
778700 0.0015506256
778750 0.0015492453
778800 0.0015476771
778850 0.0015463556
778900 0.0015447653
778950 0.0015434787
779000 0.0015422662
779050 0.0015410791
779100 0.0015399526
779150 0.0015390207
779200 0.0015385652
779250 0.0015378668
779300 0.0015372536
779350 0.0015365446
779400 0.0015357338
779450 0.0015348779
779500 0.0015342935
779550 0.0015336988
779600 0.0015335271
779650 0.0015333919
779700 0.0015334565
779750 0.0015335575
779800 0.0015336989
779850 0.0015335554
779900 0.0015334123
779950 0.0015331314
780000 0.0015329702
780050 0.0015328267
780100 0.0015324059
780150 0.0015317345
780200 0.0015310748
780250 0.0015302754
780300 0.0015292997
780350 0.0015282329
780400 0.0015270549
780450 0.0015258406
780500 0.0015246157
780550 0.0015236356
780600 0.001522651
780650 0.0015216433
780700 0.0015209028
780750 0.0015202167
780800 0.0015195397
780850 0.0015191223
780900 0.0015185107
780950 0.0015180523
781000 0.0015174911
781050 0.0015169514
781100 0.0015163894
781150 0.0015156739
781200 0.001515102
781250 0.0015145231
781300 0.0015140331
781350 0.0015135922
781400 0.0015129475
781450 0.0015123634
781500 0.0015120544
781550 0.0015119229
781600 0.0015116685
781650 0.0015113238
781700 0.0015108328
781750 0.0015104458
781800 0.0015099595
781850 0.0015095274
781900 0.0015091447
781950 0.0015087946
782000 0.0015086714
782050 0.0015088948
782100 0.001509124
782150 0.0015095172
782200 0.0015099378
782250 0.0015102306
782300 0.0015107315
782350 0.0015110731
782400 0.0015114654
782450 0.0015118937
782500 0.0015123425
782550 0.0015125797
782600 0.0015128339
782650 0.0015129124
782700 0.0015126258
782750 0.0015123717
782800 0.0015122047
782850 0.0015121957
782900 0.0015122749
782950 0.0015120861
783000 0.0015116698
783050 0.0015111995
783100 0.0015107002
783150 0.0015102694
783200 0.001509803
783250 0.0015095735
783300 0.0015092516
783350 0.0015085703
783400 0.0015077604
783450 0.0015069759
783500 0.0015060952
783550 0.0015053296
783600 0.0015046843
783650 0.0015038749
783700 0.0015029147
783750 0.0015017924
783800 0.0015007237
783850 0.0014998519
783900 0.0014989123
783950 0.0014980961
784000 0.0014972694
784050 0.0014967095
784100 0.0014962749
784150 0.0014959839
784200 0.0014958074
784250 0.001495758
784300 0.0014957707
784350 0.0014963249
784400 0.0014970113
784450 0.001497561
784500 0.0014982519
784550 0.0014991283
784600 0.0014999239
784650 0.0015010458
784700 0.001502538
784750 0.0015039409
784800 0.0015054473
784850 0.0015071255
784900 0.0015086778
784950 0.0015105363
785000 0.0015121945
785050 0.0015139616
785100 0.0015156813
785150 0.0015171157
785200 0.00151839
785250 0.0015194599
785300 0.0015202744
785350 0.0015207942
785400 0.0015212855
785450 0.0015216535
785500 0.0015216849
785550 0.0015217943
785600 0.0015221991
785650 0.0015225121
785700 0.0015228392
785750 0.001523404
785800 0.0015237385
785850 0.0015243507
785900 0.0015250404
785950 0.0015257208
786000 0.0015265586
786050 0.0015273241
786100 0.0015281867
786150 0.0015290084
786200 0.0015296486
786250 0.0015304132
786300 0.001531182
786350 0.0015318847
786400 0.0015328939
786450 0.0015340471
786500 0.001535326
786550 0.0015367351
786600 0.0015382378
786650 0.0015398761
786700 0.0015415228
786750 0.0015434171
786800 0.001545298
786850 0.0015469434
786900 0.0015484727
786950 0.0015499124
787000 0.0015510228
787050 0.0015518341
787100 0.0015522745
787150 0.0015527577
787200 0.0015532382
787250 0.0015539048
787300 0.0015544486
787350 0.0015548789
787400 0.0015554515
787450 0.0015562276
787500 0.0015570255
787550 0.0015579682
787600 0.001558623
787650 0.0015594112
787700 0.0015601778
787750 0.0015611289
787800 0.0015619593
787850 0.0015626283
787900 0.0015633264
787950 0.0015641865
788000 0.001565021
788050 0.0015655956
788100 0.0015661273
788150 0.001566369
788200 0.0015666853
788250 0.0015669841
788300 0.0015674065
788350 0.0015678933
788400 0.001568456
788450 0.0015689558
788500 0.001569312
788550 0.0015698725
788600 0.0015702013
788650 0.0015706466
788700 0.0015712044
788750 0.001571757
788800 0.0015721869
788850 0.0015723827
788900 0.0015727957
788950 0.0015731405
789000 0.0015736108
789050 0.0015739577
789100 0.0015744622
789150 0.0015751311
789200 0.0015756953
789250 0.0015762864
789300 0.0015768825
789350 0.0015774084
789400 0.0015775101
789450 0.0015776518
789500 0.0015777015
789550 0.0015777734
789600 0.0015781666
789650 0.0015785871
789700 0.0015791094
789750 0.0015797565
789800 0.0015803801
789850 0.0015810195
789900 0.0015816219
789950 0.0015823808
790000 0.0015832769
790050 0.0015842799
790100 0.0015854274
790150 0.0015864835
790200 0.0015874067
790250 0.0015884326
790300 0.001589272
790350 0.001590119
790400 0.0015911194
790450 0.0015921821
790500 0.0015933852
790550 0.0015945631
790600 0.0015954762
790650 0.0015963415
790700 0.0015975407
790750 0.0015987001
790800 0.0015997011
790850 0.0016003328
790900 0.0016008964
790950 0.0016013975
791000 0.0016016997
791050 0.001601715
791100 0.0016017751
791150 0.0016016472
791200 0.0016013752
791250 0.0016010974
791300 0.0016006497
791350 0.001600429
791400 0.0016001341
791450 0.0015995801
791500 0.001599056
791550 0.0015987049
791600 0.0015983455
791650 0.0015979203
791700 0.0015973562
791750 0.0015968448
791800 0.0015965293
791850 0.001596285
791900 0.001596044
791950 0.0015959824
792000 0.0015960813
792050 0.0015963255
792100 0.0015962436
792150 0.0015964452
792200 0.0015967161
792250 0.0015969542
792300 0.0015971346
792350 0.0015971532
792400 0.0015968648
792450 0.0015965053
792500 0.0015958186
792550 0.0015954349
792600 0.0015949996
792650 0.0015946903
792700 0.0015944613
792750 0.0015941789
792800 0.001594117
792850 0.0015937534
792900 0.0015934025
792950 0.0015928508
793000 0.0015924931
793050 0.0015921706
793100 0.0015921703
793150 0.0015921246
793200 0.0015921612
793250 0.0015923469
793300 0.0015923561
793350 0.0015926493
793400 0.0015930594
793450 0.0015934313
793500 0.0015940311
793550 0.0015947405
793600 0.0015952902
793650 0.0015953832
793700 0.001595311
793750 0.0015947181
793800 0.0015938821
793850 0.0015930759
793900 0.0015925083
793950 0.0015917734
794000 0.0015909332
794050 0.0015900634
794100 0.0015891746
794150 0.0015884184
794200 0.0015878143
794250 0.0015871917
794300 0.0015865761
794350 0.0015859926
794400 0.0015855724
794450 0.001585222
794500 0.0015850622
794550 0.001585013
794600 0.0015848971
794650 0.0015847718
794700 0.0015845859
794750 0.001584254
794800 0.0015838538
794850 0.001583434
794900 0.0015829108
794950 0.0015822357
795000 0.0015813155
795050 0.001580235
795100 0.0015792398
795150 0.0015781131
795200 0.0015769088
795250 0.0015758041
795300 0.0015748069
795350 0.0015741551
795400 0.0015735048
795450 0.0015727724
795500 0.0015721983
795550 0.0015713756
795600 0.0015705073
795650 0.0015695446
795700 0.0015689675
795750 0.0015685476
795800 0.0015683507
795850 0.0015683353
795900 0.0015682468
795950 0.0015681247
796000 0.0015683784
796050 0.0015687262
796100 0.0015690746
796150 0.0015695134
796200 0.0015697417
796250 0.0015697329
796300 0.0015698913
796350 0.001570118
796400 0.001570283
796450 0.0015703708
796500 0.0015702465
796550 0.001570194
796600 0.0015698866
796650 0.0015697168
796700 0.0015693066
796750 0.0015688421
796800 0.0015681968
796850 0.0015676584
796900 0.001566847
796950 0.0015660823
797000 0.0015655575
797050 0.0015648744
797100 0.0015646532
797150 0.0015644368
797200 0.0015646921
797250 0.0015652231
797300 0.0015659241
797350 0.0015667406
797400 0.0015674882
797450 0.0015683573
797500 0.0015692628
797550 0.0015702693
797600 0.0015717583
797650 0.0015735155
797700 0.0015756428
797750 0.0015781589
797800 0.0015807129
797850 0.0015833041
797900 0.0015859144
797950 0.0015883074
798000 0.0015901628
798050 0.0015919274
798100 0.0015936363
798150 0.0015951758
798200 0.0015965938
798250 0.0015977078
798300 0.0015984973
798350 0.0015991269
798400 0.0015994092
798450 0.001599656
798500 0.0015995136
798550 0.0015994445
798600 0.0015993261
798650 0.001599188
798700 0.0015990069
798750 0.0015989085
798800 0.0015987389
798850 0.0015985463
798900 0.0015983586
798950 0.0015983162
799000 0.0015983404
799050 0.0015987206
799100 0.001598991
799150 0.0015997441
799200 0.0016006658
799250 0.0016013252
799300 0.0016017805
799350 0.0016018952
799400 0.0016016413
799450 0.0016012156
799500 0.001600832
799550 0.0016005484
799600 0.0016002405
799650 0.0016002052
799700 0.0016001986
799750 0.0016002006
799800 0.0016007407
799850 0.001601344
799900 0.0016022996
799950 0.0016034678
800000 0.0016048124
800050 0.0016063959
800100 0.0016078685
800150 0.0016092918
800200 0.001610531
800250 0.0016119048
800300 0.0016132277
800350 0.0016147122
800400 0.0016158545
800450 0.0016164403
800500 0.0016171348
800550 0.0016176557
800600 0.0016183082
800650 0.0016190498
800700 0.0016199175
800750 0.0016207848
800800 0.0016217072
800850 0.001622541
800900 0.0016233112
800950 0.001624012
801000 0.0016245932
801050 0.0016253883
801100 0.0016261353
801150 0.0016270983
801200 0.0016279627
801250 0.0016285722
801300 0.0016290634
801350 0.0016296154
801400 0.0016303513
801450 0.0016310738
801500 0.0016318374
801550 0.0016324514
801600 0.0016331582
801650 0.0016339358
801700 0.0016349908
801750 0.0016361366
801800 0.0016377034
801850 0.0016394977
801900 0.0016412038
801950 0.0016426231
802000 0.001644309
802050 0.0016459387
802100 0.0016475706
802150 0.0016496514
802200 0.0016520582
802250 0.0016543836
802300 0.0016568726
802350 0.0016589485
802400 0.0016606869
802450 0.0016621775
802500 0.0016633251
802550 0.0016644963
802600 0.0016654172
802650 0.001666374
802700 0.0016673669
802750 0.0016684652
802800 0.0016699454
802850 0.0016716285
802900 0.0016733083
802950 0.0016752571
803000 0.0016767992
803050 0.0016782339
803100 0.0016795657
803150 0.0016813529
803200 0.0016828038
803250 0.0016842626
803300 0.0016857728
803350 0.0016870026
803400 0.0016883115
803450 0.0016897027
803500 0.0016911959
803550 0.0016928125
803600 0.0016941175
803650 0.0016952391
803700 0.0016963834
803750 0.0016978407
803800 0.0016994056
803850 0.0017012327
803900 0.0017031589
803950 0.0017051083
804000 0.0017066857
804050 0.0017080128
804100 0.00170868
804150 0.0017088267
804200 0.0017089852
804250 0.0017088623
804300 0.0017087191
804350 0.0017089037
804400 0.0017087649
804450 0.0017086978
804500 0.001708409
804550 0.0017078496
804600 0.0017071222
804650 0.0017060799
804700 0.0017047002
804750 0.0017034328
804800 0.0017020634
804850 0.0017007054
804900 0.0016992499
804950 0.0016976816
805000 0.0016959241
805050 0.0016937856
805100 0.001691318
805150 0.0016887199
805200 0.0016859087
805250 0.0016826385
805300 0.0016793954
805350 0.0016757033
805400 0.0016723224
805450 0.0016690878
805500 0.0016663559
805550 0.0016639131
805600 0.0016617107
805650 0.0016597049
805700 0.0016580676
805750 0.0016568987
805800 0.0016558154
805850 0.0016549271
805900 0.0016542395
805950 0.0016535788
806000 0.0016533236
806050 0.0016529531
806100 0.0016525562
806150 0.0016520255
806200 0.0016516407
806250 0.0016512501
806300 0.0016506468
806350 0.0016499878
806400 0.0016493949
806450 0.0016482816
806500 0.0016473982
806550 0.0016461905
806600 0.0016447777
806650 0.0016433797
806700 0.0016420803
806750 0.0016409905
806800 0.0016401454
806850 0.0016394038
806900 0.001638964
806950 0.001638562
807000 0.001638468
807050 0.0016388009
807100 0.0016393845
807150 0.0016402701
807200 0.0016412305
807250 0.0016426722
807300 0.0016444904
807350 0.0016463005
807400 0.001648233
807450 0.0016502745
807500 0.0016523588
807550 0.0016543761
807600 0.0016562697
807650 0.0016580024
807700 0.0016596882
807750 0.0016613873
807800 0.0016629623
807850 0.0016644485
807900 0.0016659101
807950 0.0016673073
808000 0.0016685442
808050 0.0016696317
808100 0.0016707213
808150 0.0016721014
808200 0.0016732207
808250 0.0016739571
808300 0.0016744905
808350 0.0016750888
808400 0.0016755519
808450 0.001675908
808500 0.0016760881
808550 0.0016761166
808600 0.0016762738
808650 0.0016765751
808700 0.0016765252
808750 0.0016765036
808800 0.0016767512
808850 0.0016770783
808900 0.0016771229
808950 0.0016768373
809000 0.0016762496
809050 0.0016752953
809100 0.0016743503
809150 0.0016731739
809200 0.0016720326
809250 0.0016710388
809300 0.0016701947
809350 0.0016692199
809400 0.001667936
809450 0.0016662786
809500 0.0016645124
809550 0.0016628822
809600 0.0016613851
809650 0.0016600317
809700 0.0016590501
809750 0.0016579903
809800 0.0016569674
809850 0.0016563988
809900 0.001656193
809950 0.0016560601
810000 0.0016560016
810050 0.0016559556
810100 0.0016556113
810150 0.0016550695
810200 0.0016546907
810250 0.0016544683
810300 0.0016543088
810350 0.0016541798
810400 0.0016540737
810450 0.0016537468
810500 0.0016534448
810550 0.0016535682
810600 0.0016536648
810650 0.0016539137
810700 0.0016540606
810750 0.0016542013
810800 0.0016541961
810850 0.0016545703
810900 0.0016549437
810950 0.0016553799
811000 0.0016559853
811050 0.0016563
811100 0.0016567872
811150 0.0016570602
811200 0.0016573943
811250 0.0016579017
811300 0.0016585977
811350 0.0016590262
811400 0.001659589
811450 0.0016604615
811500 0.0016612762
811550 0.0016620167
811600 0.0016628093
811650 0.0016636341
811700 0.0016647546
811750 0.0016660868
811800 0.0016676579
811850 0.0016692983
811900 0.0016711585
811950 0.0016731586
812000 0.0016748046
812050 0.0016766364
812100 0.0016785034
812150 0.0016806192
812200 0.00168302
812250 0.0016854131
812300 0.0016877587
812350 0.0016897358
812400 0.0016915265
812450 0.0016932682
812500 0.0016950902
812550 0.0016969544
812600 0.0016986712
812650 0.0017006169
812700 0.0017026878
812750 0.0017048416
812800 0.0017068683
812850 0.0017087104
812900 0.0017104067
812950 0.0017120532
813000 0.0017139376
813050 0.0017155908
813100 0.0017173955
813150 0.001718922
813200 0.0017203388
813250 0.0017216763
813300 0.001722676
813350 0.001723766
813400 0.0017248846
813450 0.0017255349
813500 0.0017260907
813550 0.0017265087
813600 0.0017269371
813650 0.0017274304
813700 0.0017277456
813750 0.0017282015
813800 0.0017287777
813850 0.0017295209
813900 0.0017301478
813950 0.0017309802
814000 0.0017319148
814050 0.0017328595
814100 0.001733999
814150 0.0017353079
814200 0.0017366139
814250 0.0017379431
814300 0.0017392582
814350 0.0017405018
814400 0.0017419646
814450 0.0017433299
814500 0.0017449517
814550 0.0017464781
814600 0.0017479564
814650 0.0017493569
814700 0.0017505693
814750 0.0017516528
814800 0.0017526514
814850 0.0017535522
814900 0.001754337
814950 0.0017549194
815000 0.001755564
815050 0.001756158
815100 0.0017568609
815150 0.0017576285
815200 0.0017582105
815250 0.0017587597
815300 0.0017593174
815350 0.0017601367
815400 0.001760836
815450 0.0017617247
815500 0.0017627838
815550 0.0017641731
815600 0.0017654933
815650 0.0017669534
815700 0.0017684545
815750 0.0017703318
815800 0.0017722444
815850 0.0017740052
815900 0.0017754961
815950 0.0017766362
816000 0.0017776713
816050 0.0017786815
816100 0.0017797268
816150 0.001780723
816200 0.0017816484
816250 0.0017826152
816300 0.0017831035
816350 0.0017835167
816400 0.0017841347
816450 0.0017845631
816500 0.0017852664
816550 0.0017863719
816600 0.0017873857
816650 0.0017881103
816700 0.0017886983
816750 0.0017886067
816800 0.0017884307
816850 0.001787697
816900 0.0017866052
816950 0.0017857193
817000 0.0017851182
817050 0.0017848395
817100 0.0017845419
817150 0.0017842754
817200 0.0017837089
817250 0.0017831653
817300 0.0017825559
817350 0.0017817982
817400 0.0017811196
817450 0.0017807786
817500 0.001780523
817550 0.0017801853
817600 0.001779889
817650 0.0017794043
817700 0.0017791927
817750 0.0017792669
817800 0.0017794285
817850 0.0017799816
817900 0.0017803341
817950 0.0017809781
818000 0.0017812828
818050 0.0017817437
818100 0.001782074
818150 0.001782184
818200 0.0017819851
818250 0.0017816561
818300 0.0017804777
818350 0.0017790629
818400 0.0017774604
818450 0.0017759537
818500 0.0017745096
818550 0.0017734812
818600 0.001772817
818650 0.0017724387
818700 0.0017725904
818750 0.0017728021
818800 0.0017729082
818850 0.0017728817
818900 0.0017726512
818950 0.0017722567
819000 0.0017719185
819050 0.0017716453
819100 0.0017714573
819150 0.0017715154
819200 0.0017715847
819250 0.0017711194
819300 0.0017709007
819350 0.0017705579
819400 0.0017707947
819450 0.0017710282
819500 0.0017712794
819550 0.0017717831
819600 0.0017720369
819650 0.0017723256
819700 0.001772674
819750 0.0017730297
819800 0.0017735585
819850 0.0017740149
819900 0.0017742847
819950 0.0017745013
820000 0.0017745685
820050 0.0017746201
820100 0.0017745821
820150 0.001774805
820200 0.0017754503
820250 0.0017761918
820300 0.0017768199
820350 0.0017781061
820400 0.0017793591
820450 0.0017806061
820500 0.0017816764
820550 0.0017824144
820600 0.0017834533
820650 0.0017844127
820700 0.0017854863
820750 0.0017867622
820800 0.0017879102
820850 0.0017893194
820900 0.0017906751
820950 0.0017921657
821000 0.001793575
821050 0.0017949099
821100 0.0017962666
821150 0.001797642
821200 0.0017987375
821250 0.0017999039
821300 0.0018009004
821350 0.0018014867
821400 0.0018017815
821450 0.0018017248
821500 0.0018015993
821550 0.0018015503
821600 0.0018017631
821650 0.0018017413
821700 0.0018018134
821750 0.0018018364
821800 0.0018016029
821850 0.0018014197
821900 0.0018015072
821950 0.0018018338
822000 0.0018022667
822050 0.0018030528
822100 0.0018040821
822150 0.0018053422
822200 0.0018065901
822250 0.0018075515
822300 0.001808192
822350 0.0018085794
822400 0.0018088141
822450 0.0018087951
822500 0.0018091186
822550 0.0018094047
822600 0.0018096774
822650 0.0018099036
822700 0.001810054
822750 0.0018103236
822800 0.001810754
822850 0.0018111178
822900 0.0018115643
822950 0.0018120901
823000 0.0018124778
823050 0.0018125313
823100 0.0018122068
823150 0.0018120536
823200 0.0018120133
823250 0.0018121295
823300 0.0018120692
823350 0.0018120395
823400 0.001811982
823450 0.0018119583
823500 0.0018119103
823550 0.001811956
823600 0.0018120364
823650 0.0018116069
823700 0.0018111986
823750 0.0018105883
823800 0.0018101269
823850 0.0018099702
823900 0.0018099301
823950 0.0018102946
824000 0.0018107054
824050 0.0018114556
824100 0.0018123547
824150 0.0018132383
824200 0.0018142266
824250 0.0018151914
824300 0.0018165013
824350 0.0018178959
824400 0.0018191102
824450 0.0018201974
824500 0.0018213562
824550 0.001822582
824600 0.0018240882
824650 0.0018258464
824700 0.0018277565
824750 0.0018293095
824800 0.0018307885
824850 0.0018319106
824900 0.0018332143
824950 0.0018347779
825000 0.0018362812
825050 0.0018379692
825100 0.0018394744
825150 0.0018408744
825200 0.0018421934
825250 0.0018434386
825300 0.0018446655
825350 0.0018454502
825400 0.0018464056
825450 0.0018473614
825500 0.0018485119
825550 0.0018494666
825600 0.0018505192
825650 0.0018514051
825700 0.0018522666
825750 0.0018532068
825800 0.0018540743
825850 0.0018548237
825900 0.0018556974
825950 0.0018560809
826000 0.0018565156
826050 0.0018572723
826100 0.0018587017
826150 0.0018604131
826200 0.0018620562
826250 0.0018634574
826300 0.0018642783
826350 0.0018647885
826400 0.0018653648
826450 0.001865983
826500 0.0018665386
826550 0.0018677579
826600 0.0018691565
826650 0.0018710552
826700 0.0018733243
826750 0.0018756451
826800 0.0018780671
826850 0.0018803718
826900 0.0018827919
826950 0.0018849443
827000 0.0018869693
827050 0.0018886237
827100 0.0018897196
827150 0.0018906849
827200 0.0018916344
827250 0.0018927759
827300 0.0018937779
827350 0.0018947281
827400 0.0018956809
827450 0.0018962223
827500 0.0018967815
827550 0.0018971445
827600 0.0018975832
827650 0.0018980798
827700 0.0018985528
827750 0.0018987682
827800 0.0018989732
827850 0.0018991518
827900 0.0019000328
827950 0.0019012119
828000 0.0019024508
828050 0.001903659
828100 0.0019047922
828150 0.0019056571
828200 0.0019067253
828250 0.0019072895
828300 0.0019076296
828350 0.0019079989
828400 0.0019082449
828450 0.0019086491
828500 0.0019091243
828550 0.0019094751
828600 0.001909778
828650 0.0019103181
828700 0.0019111031
828750 0.0019117236
828800 0.0019125611
828850 0.0019137548
828900 0.0019154368
828950 0.0019177064
829000 0.0019201278
829050 0.0019231002
829100 0.0019258045
829150 0.001928935
829200 0.0019321187
829250 0.0019352709
829300 0.0019386432
829350 0.0019418359
829400 0.0019447463
829450 0.0019471067
829500 0.0019491983
829550 0.0019506028
829600 0.0019517266
829650 0.0019529956
829700 0.0019542209
829750 0.0019554072
829800 0.00195644
829850 0.0019575112
829900 0.0019583891
829950 0.0019594869
830000 0.0019605486
830050 0.0019617148
830100 0.0019625795
830150 0.0019630856
830200 0.0019633407
830250 0.0019629518
830300 0.0019624966
830350 0.0019618277
830400 0.0019608476
830450 0.0019600663
830500 0.0019588768
830550 0.0019579119
830600 0.0019567467
830650 0.0019559409
830700 0.0019549262
830750 0.0019538806
830800 0.0019531993
830850 0.0019528419
830900 0.001952993
830950 0.0019533062
831000 0.0019535316
831050 0.0019536352
831100 0.0019536254
831150 0.0019536179
831200 0.0019531491
831250 0.0019528552
831300 0.0019527085
831350 0.001952506
831400 0.001952154
831450 0.0019520337
831500 0.0019520979
831550 0.0019522048
831600 0.0019524888
831650 0.0019529076
831700 0.0019529495
831750 0.0019527851
831800 0.0019523377
831850 0.0019522603
831900 0.0019518569
831950 0.0019517179
832000 0.0019516635
832050 0.0019516125
832100 0.0019513012
832150 0.0019508463
832200 0.0019507969
832250 0.0019509644
832300 0.0019509942
832350 0.0019509543
832400 0.001951019
832450 0.0019512884
832500 0.0019515649
832550 0.0019519507
832600 0.0019524043
832650 0.0019525373
832700 0.0019525129
832750 0.0019525627
832800 0.0019521725
832850 0.0019518904
832900 0.0019514909
832950 0.0019509066
833000 0.0019503591
833050 0.0019499816
833100 0.0019494291
833150 0.0019489582
833200 0.0019484758
833250 0.0019475856
833300 0.0019467327
833350 0.0019457545
833400 0.0019447946
833450 0.0019438502
833500 0.0019432958
833550 0.0019430726
833600 0.0019428534
833650 0.0019427488
833700 0.0019425329
833750 0.0019422641
833800 0.0019415414
833850 0.0019407096
833900 0.0019396769
833950 0.0019388425
834000 0.001938452
834050 0.0019378095
834100 0.0019369072
834150 0.0019358024
834200 0.0019345966
834250 0.0019338141
834300 0.0019330774
834350 0.0019323954
834400 0.0019313966
834450 0.001930321
834500 0.0019290921
834550 0.0019275155
834600 0.0019256462
834650 0.0019237679
834700 0.0019221375
834750 0.0019202925
834800 0.0019188037
834850 0.0019175117
834900 0.0019164996
834950 0.0019160183
835000 0.0019160039
835050 0.0019160068
835100 0.0019157937
835150 0.0019156198
835200 0.0019152983
835250 0.0019148201
835300 0.0019144554
835350 0.0019136815
835400 0.0019130256
835450 0.0019126482
835500 0.0019123473
835550 0.0019125331
835600 0.0019127814
835650 0.0019129459
835700 0.0019127163
835750 0.0019127586
835800 0.0019124847
835850 0.001912186
835900 0.0019116913
835950 0.0019112169
836000 0.0019108603
836050 0.0019102268
836100 0.0019092905
836150 0.0019082099
836200 0.001907008
836250 0.0019062007
836300 0.0019057992
836350 0.0019057492
836400 0.001905832
836450 0.001905976
836500 0.0019062128
836550 0.0019063647
836600 0.0019063044
836650 0.0019059742
836700 0.0019055375
836750 0.0019053581
836800 0.0019050437
836850 0.001904993
836900 0.0019047629
836950 0.0019048501
837000 0.0019047579
837050 0.0019044193
837100 0.0019041775
837150 0.0019038986
837200 0.0019034742
837250 0.0019031388
837300 0.0019026408
837350 0.0019022684
837400 0.001901887
837450 0.0019013898
837500 0.0019006675
837550 0.0018995892
837600 0.0018982218
837650 0.0018967308
837700 0.0018954129
837750 0.0018937415
837800 0.0018920223
837850 0.0018906594
837900 0.0018894492
837950 0.0018883877
838000 0.0018872754
838050 0.0018861504
838100 0.0018850895
838150 0.0018840292
838200 0.0018831376
838250 0.0018822183
838300 0.0018815094
838350 0.0018811786
838400 0.0018808566
838450 0.0018806049
838500 0.0018810023
838550 0.0018813315
838600 0.0018820055
838650 0.0018827223
838700 0.0018837189
838750 0.0018849274
838800 0.0018856734
838850 0.0018868006
838900 0.0018875769
838950 0.0018885501
839000 0.0018897646
839050 0.0018907732
839100 0.0018917965
839150 0.0018926546
839200 0.001893408
839250 0.0018938638
839300 0.0018940848
839350 0.0018942687
839400 0.0018943145
839450 0.001894444
839500 0.0018944004
839550 0.0018945028
839600 0.0018945495
839650 0.0018942181
839700 0.00189379
839750 0.0018930824
839800 0.0018926498
839850 0.0018923892
839900 0.0018920848
839950 0.0018918274
840000 0.001891835
840050 0.0018915492
840100 0.0018912544
840150 0.0018906592
840200 0.0018898358
840250 0.0018890007
840300 0.0018881219
840350 0.0018872979
840400 0.0018861229
840450 0.0018847524
840500 0.0018833311
840550 0.0018818652
840600 0.0018806529
840650 0.0018794571
840700 0.0018782655
840750 0.0018774031
840800 0.0018761597
840850 0.0018749106
840900 0.0018736496
840950 0.0018723815
841000 0.0018711776
841050 0.00187
841100 0.001869073
841150 0.0018679833
841200 0.0018664292
841250 0.0018648161
841300 0.0018630377
841350 0.001860974
841400 0.0018590461
841450 0.0018573627
841500 0.0018558685
841550 0.0018543372
841600 0.0018529119
841650 0.0018512307
841700 0.0018494988
841750 0.0018480634
841800 0.0018467661
841850 0.0018458791
841900 0.0018452554
841950 0.0018448348
842000 0.0018446648
842050 0.0018447523
842100 0.001844821
842150 0.0018451665
842200 0.0018454526
842250 0.0018455134
842300 0.0018453053
842350 0.0018447868
842400 0.0018439414
842450 0.0018431395
842500 0.0018423894
842550 0.00184178
842600 0.0018414294
842650 0.0018411152
842700 0.0018406378
842750 0.0018400431
842800 0.0018394404
842850 0.0018386943
842900 0.0018384003
842950 0.0018381543
843000 0.001838
843050 0.0018375512
843100 0.0018370001
843150 0.0018370206
843200 0.0018368861
843250 0.001836999
843300 0.001837121
843350 0.0018370419
843400 0.0018370972
843450 0.0018370106
843500 0.0018369751
843550 0.0018371855
843600 0.0018369873
843650 0.0018370002
843700 0.0018368493
843750 0.0018365081
843800 0.0018360909
843850 0.0018358194
843900 0.0018351605
843950 0.0018344515
844000 0.0018332416
844050 0.0018321355
844100 0.0018306823
844150 0.0018285959
844200 0.0018264446
844250 0.0018240581
844300 0.0018217009
844350 0.0018193025
844400 0.001816743
844450 0.0018143426
844500 0.0018122239
844550 0.0018103606
844600 0.0018092618
844650 0.0018084364
844700 0.0018076129
844750 0.0018066344
844800 0.001805771
844850 0.0018049979
844900 0.0018045824
844950 0.0018044004
845000 0.0018045594
845050 0.0018047493
845100 0.0018046979
845150 0.0018048242
845200 0.0018047681
845250 0.0018046455
845300 0.0018045341
845350 0.001804577
845400 0.0018047299
845450 0.0018050371
845500 0.0018052428
845550 0.0018053196
845600 0.001805474
845650 0.0018054975
845700 0.0018052438
845750 0.0018046837
845800 0.001804002
845850 0.0018028111
845900 0.0018015774
845950 0.0018003015
846000 0.001799221
846050 0.0017980697
846100 0.00179664
846150 0.0017950054
846200 0.0017930081
846250 0.0017909655
846300 0.001789165
846350 0.0017872229
846400 0.00178524
846450 0.0017834297
846500 0.0017818542
846550 0.001780825
846600 0.0017798683
846650 0.0017792253
846700 0.0017783865
846750 0.0017774926
846800 0.0017766596
846850 0.0017756734
846900 0.0017746014
846950 0.0017736065
847000 0.0017729448
847050 0.0017724179
847100 0.0017718552
847150 0.0017714073
847200 0.0017707411
847250 0.0017700289
847300 0.0017690349
847350 0.0017679494
847400 0.0017667485
847450 0.001765465
847500 0.0017643313
847550 0.0017629422
847600 0.0017617874
847650 0.0017608114
847700 0.0017600482
847750 0.001759301
847800 0.0017583279
847850 0.0017575774
847900 0.0017570462
847950 0.0017565027
848000 0.0017562136
848050 0.0017559758
848100 0.0017558227
848150 0.0017557244
848200 0.001755565
848250 0.0017552827
848300 0.0017549363
848350 0.0017543141
848400 0.0017537981
848450 0.0017532749
848500 0.0017523143
848550 0.0017511815
848600 0.0017497827
848650 0.0017481291
848700 0.0017466527
848750 0.0017453667
848800 0.0017439903
848850 0.0017426009
848900 0.0017409519
848950 0.0017390448
849000 0.0017369106
849050 0.0017348037
849100 0.0017325618
849150 0.0017300233
849200 0.0017271937
849250 0.0017241505
849300 0.0017211316
849350 0.0017183661
849400 0.0017157508
849450 0.0017132454
849500 0.0017106575
849550 0.0017081234
849600 0.0017061033
849650 0.0017043227
849700 0.0017030046
849750 0.0017017438
849800 0.0017004146
849850 0.0016992686
849900 0.001698278
849950 0.0016970047
850000 0.0016958385
850050 0.0016948407
850100 0.0016942449
850150 0.0016941579
850200 0.0016943006
850250 0.0016941939
850300 0.0016943153
850350 0.0016943996
850400 0.0016945028
850450 0.0016946341
850500 0.0016945605
850550 0.0016946872
850600 0.0016948871
850650 0.0016949221
850700 0.0016951689
850750 0.0016956146
850800 0.0016961578
850850 0.0016967191
850900 0.001697469
850950 0.001698197
851000 0.0016985081
851050 0.0016987895
851100 0.0016986849
851150 0.0016986287
851200 0.0016983935
851250 0.0016978575
851300 0.0016970605
851350 0.0016961799
851400 0.001695668
851450 0.0016950379
851500 0.0016940152
851550 0.0016930076
851600 0.0016915273
851650 0.0016900237
851700 0.0016886889
851750 0.0016873847
851800 0.0016858901
851850 0.0016843403
851900 0.0016830468
851950 0.001681844
852000 0.0016807459
852050 0.0016796576
852100 0.0016786663
852150 0.0016778044
852200 0.0016769871
852250 0.0016762531
852300 0.0016755464
852350 0.0016746858
852400 0.0016735295
852450 0.0016723411
852500 0.0016712135
852550 0.0016704158
852600 0.0016695902
852650 0.0016685489
852700 0.0016674421
852750 0.0016661223
852800 0.0016645277
852850 0.0016633041
852900 0.0016620269
852950 0.0016608205
853000 0.0016598995
853050 0.0016591152
853100 0.0016583554
853150 0.001657786
853200 0.0016570193
853250 0.0016562644
853300 0.0016553878
853350 0.0016542972
853400 0.001653249
853450 0.0016521017
853500 0.0016509082
853550 0.0016497747
853600 0.0016486753
853650 0.0016476771
853700 0.0016464986
853750 0.0016455852
853800 0.0016446566
853850 0.0016435951
853900 0.0016425018
853950 0.0016414726
854000 0.001640437
854050 0.0016392314
854100 0.0016380937
854150 0.0016369053
854200 0.0016358927
854250 0.0016346963
854300 0.001633504
854350 0.0016319123
854400 0.0016302595
854450 0.0016281828
854500 0.0016259406
854550 0.0016237698
854600 0.0016216787
854650 0.0016197327
854700 0.0016179238
854750 0.0016159309
854800 0.0016137341
854850 0.0016116171
854900 0.001609212
854950 0.0016066819
855000 0.0016039052
855050 0.0016010732
855100 0.0015982542
855150 0.001595484
855200 0.0015925702
855250 0.0015897425
855300 0.0015866944
855350 0.0015837479
855400 0.0015811422
855450 0.0015783968
855500 0.0015759206
855550 0.0015735826
855600 0.0015714365
855650 0.0015694681
855700 0.0015678392
855750 0.0015660736
855800 0.0015645031
855850 0.0015632102
855900 0.0015624496
855950 0.0015619351
856000 0.0015611921
856050 0.0015604838
856100 0.0015593004
856150 0.001558165
856200 0.0015572205
856250 0.001556553
856300 0.0015560621
856350 0.001555867
856400 0.0015554443
856450 0.0015553454
856500 0.0015552216
856550 0.0015552459
856600 0.001555392
856650 0.0015556129
856700 0.0015557754
856750 0.0015559682
856800 0.0015559134
856850 0.0015557631
856900 0.0015551743
856950 0.0015545938
857000 0.0015542118
857050 0.0015539812
857100 0.0015539317
857150 0.001553608
857200 0.0015532653
857250 0.0015530725
857300 0.001552623
857350 0.0015524235
857400 0.0015521751
857450 0.0015517561
857500 0.0015512557
857550 0.001550605
857600 0.0015498512
857650 0.0015490056
857700 0.001548066
857750 0.0015474205
857800 0.0015469294
857850 0.0015464081
857900 0.0015461824
857950 0.0015459655
858000 0.0015454708
858050 0.0015448576
858100 0.0015441025
858150 0.0015434698
858200 0.0015429499
858250 0.0015423378
858300 0.0015417844
858350 0.0015408298
858400 0.0015401399
858450 0.001539542
858500 0.0015389889
858550 0.0015384118
858600 0.0015377319
858650 0.0015370211
858700 0.0015360182
858750 0.0015352041
858800 0.0015343556
858850 0.0015334521
858900 0.0015321323
858950 0.0015306058
859000 0.0015287743
859050 0.0015270087
859100 0.0015253568
859150 0.0015237011
859200 0.0015219463
859250 0.001520334
859300 0.0015189543
859350 0.0015175262
859400 0.00151616
859450 0.0015148884
859500 0.00151365
859550 0.0015124271
859600 0.0015114537
859650 0.001510688
859700 0.0015097406
859750 0.0015090104
859800 0.0015081548
859850 0.0015072701
859900 0.0015061407
859950 0.001505026
860000 0.0015039185
860050 0.0015028543
860100 0.0015017118
860150 0.0015004729
860200 0.0014991116
860250 0.0014974508
860300 0.0014957727
860350 0.001493852
860400 0.0014917394
860450 0.001489289
860500 0.0014863929
860550 0.0014834174
860600 0.0014807149
860650 0.0014779063
860700 0.0014750371
860750 0.0014725037
860800 0.001470127
860850 0.0014681878
860900 0.0014670123
860950 0.0014664883
861000 0.0014662769
861050 0.0014661369
861100 0.0014659761
861150 0.0014656769
861200 0.0014653872
861250 0.0014650641
861300 0.0014648356
861350 0.0014647153
861400 0.0014642793
861450 0.0014636214
861500 0.0014628513
861550 0.0014619995
861600 0.001461168
861650 0.0014602835
861700 0.0014595031
861750 0.0014585458
861800 0.0014574327
861850 0.0014560379
861900 0.0014546426
861950 0.0014533578
862000 0.001451917
862050 0.0014505979
862100 0.0014494092
862150 0.001448134
862200 0.001446883
862250 0.001445737
862300 0.0014444509
862350 0.0014429446
862400 0.0014411365
862450 0.0014390782
862500 0.0014368999
862550 0.0014347963
862600 0.0014325978
862650 0.0014305367
862700 0.0014285107
862750 0.0014265001
862800 0.0014244621
862850 0.0014225321
862900 0.0014208704
862950 0.0014192918
863000 0.0014176207
863050 0.0014159939
863100 0.0014146034
863150 0.0014132092
863200 0.0014121798
863250 0.0014110312
863300 0.0014098791
863350 0.0014087409
863400 0.0014076881
863450 0.0014065617
863500 0.0014057777
863550 0.00140489
863600 0.0014041733
863650 0.0014035938
863700 0.001402985
863750 0.0014025392
863800 0.0014017346
863850 0.0014010957
863900 0.0014000361
863950 0.0013989612
864000 0.0013974268
864050 0.001395609
864100 0.0013935523
864150 0.0013915994
864200 0.0013894667
864250 0.0013874494
864300 0.0013855372
864350 0.0013836749
864400 0.0013819012
864450 0.0013803557
864500 0.0013788755
864550 0.0013777365
864600 0.001376413
864650 0.0013752207
864700 0.0013739551
864750 0.0013727433
864800 0.0013719245
864850 0.0013710186
864900 0.0013701536
864950 0.0013692749
865000 0.0013681608
865050 0.0013668059
865100 0.0013651716
865150 0.001363405
865200 0.0013618291
865250 0.0013603583
865300 0.0013589006
865350 0.0013575776
865400 0.0013562732
865450 0.0013550112
865500 0.0013538443
865550 0.0013525113
865600 0.0013511427
865650 0.001349963
865700 0.0013486891
865750 0.0013474911
865800 0.0013460517
865850 0.0013450131
865900 0.00134407
865950 0.0013431942
866000 0.0013423867
866050 0.0013416575
866100 0.0013410162
866150 0.0013405305
866200 0.0013399104
866250 0.0013390877
866300 0.0013381212
866350 0.0013369113
866400 0.0013356728
866450 0.0013345896
866500 0.0013335174
866550 0.0013325507
866600 0.0013315053
866650 0.0013302648
866700 0.0013286664
866750 0.0013267619
866800 0.0013247813
866850 0.0013227309
866900 0.0013204867
866950 0.0013180517
867000 0.0013155949
867050 0.0013130235
867100 0.0013105422
867150 0.0013078976
867200 0.0013051287
867250 0.0013022775
867300 0.0012994545
867350 0.0012967752
867400 0.0012945141
867450 0.0012928436
867500 0.0012914374
867550 0.001290389
867600 0.0012895023
867650 0.0012889729
867700 0.0012884467
867750 0.0012880907
867800 0.0012876775
867850 0.0012874807
867900 0.0012873709
867950 0.0012872993
868000 0.0012874609
868050 0.0012875148
868100 0.0012878335
868150 0.0012880953
868200 0.0012880537
868250 0.0012882535
868300 0.0012884884
868350 0.0012887695
868400 0.0012889417
868450 0.0012893604
868500 0.0012895379
868550 0.0012895184
868600 0.0012895591
868650 0.0012893357
868700 0.001289345
868750 0.0012892343
868800 0.0012891108
868850 0.0012893303
868900 0.001289444
868950 0.0012896991
869000 0.0012898784
869050 0.0012898609
869100 0.0012898574
869150 0.0012896918
869200 0.0012896468
869250 0.0012896175
869300 0.0012896909
869350 0.0012895245
869400 0.0012892796
869450 0.0012890007
869500 0.0012887682
869550 0.0012884994
869600 0.0012884013
869650 0.0012883942
869700 0.0012885424
869750 0.0012886511
869800 0.0012891876
869850 0.0012896706
869900 0.0012901255
869950 0.0012902474
870000 0.0012901121
870050 0.0012900296
870100 0.0012902214
870150 0.001290505
870200 0.0012907809
870250 0.0012907819
870300 0.0012909029
870350 0.0012909438
870400 0.0012908565
870450 0.0012907059
870500 0.0012904865
870550 0.0012901259
870600 0.0012896212
870650 0.0012893331
870700 0.001289241
870750 0.0012895945
870800 0.0012899082
870850 0.0012904633
870900 0.0012910723
870950 0.0012917963
871000 0.0012927703
871050 0.0012940548
871100 0.0012956142
871150 0.0012975148
871200 0.0012997058
871250 0.0013019595
871300 0.00130435
871350 0.0013065359
871400 0.0013087712
871450 0.0013109376
871500 0.001312852
871550 0.001314619
871600 0.0013163752
871650 0.0013179002
871700 0.0013190874
871750 0.0013200333
871800 0.0013209486
871850 0.0013217447
871900 0.0013223839
871950 0.0013227415
872000 0.0013229846
872050 0.0013232192
872100 0.0013234575
872150 0.0013236033
872200 0.0013236868
872250 0.0013239479
872300 0.0013244292
872350 0.0013250446
872400 0.0013255914
872450 0.0013257296
872500 0.0013258742
872550 0.0013259334
872600 0.0013259698
872650 0.001326028
872700 0.0013259745
872750 0.0013260935
872800 0.0013261603
872850 0.0013263681
872900 0.0013266838
872950 0.0013269294
873000 0.0013272932
873050 0.0013279571
873100 0.0013287615
873150 0.0013296528
873200 0.0013302781
873250 0.0013306227
873300 0.0013309541
873350 0.0013311992
873400 0.0013314446
873450 0.00133161
873500 0.0013318232
873550 0.001331978
873600 0.0013324244
873650 0.0013328712
873700 0.0013331763
873750 0.0013335085
873800 0.001333941
873850 0.0013341596
873900 0.00133421
873950 0.0013343021
874000 0.0013345738
874050 0.0013350311
874100 0.0013355476
874150 0.0013360005
874200 0.0013358784
874250 0.0013359077
874300 0.0013358861
874350 0.0013358252
874400 0.0013360848
874450 0.0013362965
874500 0.0013365376
874550 0.0013369762
874600 0.0013375356
874650 0.0013381721
874700 0.0013388864
874750 0.0013395413
874800 0.0013405053
874850 0.0013413638
874900 0.0013423676
874950 0.0013434302
875000 0.001344482
875050 0.0013455293
875100 0.0013463243
875150 0.0013473107
875200 0.0013481832
875250 0.0013492105
875300 0.001350253
875350 0.0013513192
875400 0.0013521811
875450 0.0013529794
875500 0.0013539031
875550 0.0013546667
875600 0.0013554205
875650 0.0013561778
875700 0.001356658
875750 0.0013569901
875800 0.0013576323
875850 0.0013579039
875900 0.0013579471
875950 0.0013581406
876000 0.0013581188
876050 0.0013583032
876100 0.0013588419
876150 0.0013595909
876200 0.0013601781
876250 0.0013607045
876300 0.0013611788
876350 0.0013615071
876400 0.0013618546
876450 0.0013621017
876500 0.0013621805
876550 0.0013621015
876600 0.0013620424
876650 0.0013620778
876700 0.0013623129
876750 0.001362487
876800 0.0013627613
876850 0.0013628616
876900 0.0013628462
876950 0.0013628743
877000 0.0013630258
877050 0.001363522
877100 0.0013640254
877150 0.0013645175
877200 0.0013647534
877250 0.0013649339
877300 0.0013653172
877350 0.0013659358
877400 0.001366587
877450 0.0013672722
877500 0.0013678648
877550 0.0013684137
877600 0.0013689713
877650 0.0013696217
877700 0.0013703035
877750 0.0013710237
877800 0.0013713472
877850 0.0013715122
877900 0.0013716625
877950 0.0013721393
878000 0.001372746
878050 0.0013735752
878100 0.001374433
878150 0.0013753897
878200 0.001376612
878250 0.0013779667
878300 0.0013794661
878350 0.0013809757
878400 0.0013822776
878450 0.0013834473
878500 0.0013844791
878550 0.0013855478
878600 0.0013868515
878650 0.0013883995
878700 0.0013900017
878750 0.0013916788
878800 0.001393483
878850 0.0013951762
878900 0.0013969711
878950 0.0013987304
879000 0.0014005033
879050 0.0014023799
879100 0.0014041873
879150 0.0014058597
879200 0.0014072199
879250 0.0014085205
879300 0.00140955
879350 0.0014104913
879400 0.0014111163
879450 0.001411949
879500 0.0014128101
879550 0.0014138048
879600 0.0014146117
879650 0.0014153539
879700 0.0014160428
879750 0.0014166073
879800 0.0014172703
879850 0.0014178471
879900 0.0014183175
879950 0.0014187401
880000 0.0014191274
880050 0.0014197327
880100 0.0014204936
880150 0.001421662
880200 0.0014229003
880250 0.0014242252
880300 0.0014255779
880350 0.0014269114
880400 0.0014280963
880450 0.0014289967
880500 0.0014301842
880550 0.0014314131
880600 0.0014326896
880650 0.0014341574
880700 0.0014356829
880750 0.0014374545
880800 0.0014392002
880850 0.0014408596
880900 0.0014425499
880950 0.0014439733
881000 0.0014453503
881050 0.0014465944
881100 0.0014478498
881150 0.0014488348
881200 0.0014495457
881250 0.0014500932
881300 0.0014502076
881350 0.0014501716
881400 0.0014501507
881450 0.0014499488
881500 0.0014499494
881550 0.0014502449
881600 0.0014504805
881650 0.0014508926
881700 0.001451265
881750 0.0014513816
881800 0.0014513342
881850 0.0014510688
881900 0.0014507049
881950 0.0014503408
882000 0.0014499022
882050 0.0014493845
882100 0.0014488311
882150 0.0014483955
882200 0.0014477257
882250 0.0014469482
882300 0.0014462959
882350 0.0014455423
882400 0.0014448162
882450 0.001444476
882500 0.0014442556
882550 0.0014437583
882600 0.0014435233
882650 0.0014431284
882700 0.0014425927
882750 0.0014423144
882800 0.0014421608
882850 0.0014420641
882900 0.0014418711
882950 0.0014414002
883000 0.0014410097
883050 0.0014410953
883100 0.0014411638
883150 0.0014412499
883200 0.00144136
883250 0.0014413722
883300 0.0014411627
883350 0.0014408581
883400 0.0014404518
883450 0.0014400911
883500 0.0014399523
883550 0.0014398123
883600 0.0014400197
883650 0.0014402314
883700 0.0014400362
883750 0.0014398617
883800 0.0014395011
883850 0.0014393683
883900 0.0014392852
883950 0.0014391273
884000 0.0014393135
884050 0.0014394512
884100 0.0014398807
884150 0.0014402824
884200 0.0014407161
884250 0.0014409295
884300 0.0014411708
884350 0.00144122
884400 0.001441204
884450 0.0014409117
884500 0.0014407294
884550 0.0014403493
884600 0.0014398736
884650 0.0014391125
884700 0.0014383301
884750 0.0014374947
884800 0.001436617
884850 0.0014354182
884900 0.0014341937
884950 0.0014330041
885000 0.0014319341
885050 0.0014307985
885100 0.0014294675
885150 0.0014281933
885200 0.0014264929
885250 0.0014250274
885300 0.0014234722
885350 0.0014218241
885400 0.0014199874
885450 0.0014180977
885500 0.0014161139
885550 0.0014142385
885600 0.0014126657
885650 0.0014113083
885700 0.0014101626
885750 0.0014094729
885800 0.00140887
885850 0.0014083051
885900 0.0014079423
885950 0.0014076316
886000 0.0014070918
886050 0.0014066336
886100 0.0014059336
886150 0.0014052824
886200 0.0014048025
886250 0.0014046944
886300 0.0014042107
886350 0.0014036645
886400 0.0014030086
886450 0.001401978
886500 0.0014007802
886550 0.001399493
886600 0.0013982751
886650 0.0013969004
886700 0.0013958343
886750 0.0013946838
886800 0.0013936919
886850 0.0013927147
886900 0.0013914968
886950 0.0013903057
887000 0.0013892366
887050 0.0013883515
887100 0.0013873649
887150 0.0013864479
887200 0.0013855466
887250 0.0013845718
887300 0.0013836743
887350 0.0013828438
887400 0.0013821178
887450 0.0013816045
887500 0.0013809238
887550 0.0013801279
887600 0.0013789546
887650 0.0013778081
887700 0.0013767642
887750 0.0013759349
887800 0.0013751986
887850 0.0013747669
887900 0.0013742489
887950 0.0013736938
888000 0.0013730991
888050 0.0013726235
888100 0.0013721138
888150 0.0013719011
888200 0.0013717399
888250 0.0013716464
888300 0.0013716289
888350 0.0013715965
888400 0.0013714697
888450 0.0013713062
888500 0.0013710296
888550 0.0013710454
888600 0.0013711242
888650 0.0013712968
888700 0.0013716181
888750 0.0013718775
888800 0.0013721843
888850 0.0013728344
888900 0.0013736944
888950 0.0013746656
889000 0.0013756701
889050 0.0013763517
889100 0.0013770765
889150 0.0013776353
889200 0.0013784418
889250 0.0013792894
889300 0.0013800253
889350 0.0013806088
889400 0.0013811058
889450 0.0013814252
889500 0.0013818501
889550 0.0013821541
889600 0.0013825459
889650 0.0013829493
889700 0.0013830613
889750 0.0013830614
889800 0.0013831474
889850 0.0013833074
889900 0.0013835447
889950 0.0013836606
890000 0.0013840115
890050 0.0013842686
890100 0.0013844923
890150 0.0013848113
890200 0.0013851671
890250 0.0013853049
890300 0.0013855925
890350 0.0013860536
890400 0.0013864859
890450 0.0013869997
890500 0.0013875672
890550 0.0013882774
890600 0.0013890743
890650 0.0013899847
890700 0.0013911854
890750 0.0013923387
890800 0.001393734
890850 0.001395135
890900 0.0013964358
890950 0.0013977975
891000 0.0013993683
891050 0.0014012939
891100 0.0014034481
891150 0.0014057208
891200 0.0014077961
891250 0.0014096002
891300 0.0014114308
891350 0.0014134214
891400 0.0014155039
891450 0.0014173932
891500 0.0014193948
891550 0.0014211719
891600 0.0014227852
891650 0.0014246148
891700 0.0014260371
891750 0.0014273332
891800 0.0014281986
891850 0.001428905
891900 0.0014296085
891950 0.0014300853
892000 0.0014306129
892050 0.0014310997
892100 0.0014312384
892150 0.0014315437
892200 0.0014320295
892250 0.0014323105
892300 0.0014324874
892350 0.0014328911
892400 0.00143328
892450 0.0014338872
892500 0.0014344613
892550 0.0014353379
892600 0.0014362487
892650 0.0014371758
892700 0.0014380783
892750 0.0014387003
892800 0.0014390644
892850 0.0014394697
892900 0.0014396649
892950 0.0014397527
893000 0.0014400873
893050 0.0014405245
893100 0.0014411265
893150 0.001441788
893200 0.001442661
893250 0.0014435691
893300 0.0014443337
893350 0.0014450252
893400 0.001445669
893450 0.001446508
893500 0.0014472545
893550 0.0014481372
893600 0.0014487763
893650 0.0014492865
893700 0.0014497201
893750 0.0014500999
893800 0.0014505754
893850 0.0014510979
893900 0.0014517951
893950 0.0014526263
894000 0.001453144
894050 0.0014536338
894100 0.0014537068
894150 0.0014538532
894200 0.0014539625
894250 0.001453969
894300 0.0014538516
894350 0.00145381
894400 0.0014534964
894450 0.0014532285
894500 0.0014529123
894550 0.0014523632
894600 0.0014515845
894650 0.0014505323
894700 0.0014493689
894750 0.0014477617
894800 0.0014461465
894850 0.0014444535
894900 0.0014425326
894950 0.0014408761
895000 0.0014391348
895050 0.0014374237
895100 0.0014358322
895150 0.00143441
895200 0.0014332089
895250 0.0014320454
895300 0.0014307315
895350 0.0014296699
895400 0.0014287125
895450 0.0014279337
895500 0.0014271768
895550 0.0014264455
895600 0.0014255322
895650 0.0014247952
895700 0.0014240534
895750 0.0014235065
895800 0.0014229615
895850 0.0014224457
895900 0.0014220169
895950 0.0014213458
896000 0.0014206844
896050 0.0014198451
896100 0.001418915
896150 0.0014179485
896200 0.0014168463
896250 0.0014159417
896300 0.0014151084
896350 0.0014144647
896400 0.0014136157
896450 0.0014126991
896500 0.0014119847
896550 0.0014114154
896600 0.0014109845
896650 0.0014106899
896700 0.0014102169
896750 0.0014097667
896800 0.0014088921
896850 0.0014080829
896900 0.0014070575
896950 0.0014059463
897000 0.001404543
897050 0.0014029907
897100 0.0014011521
897150 0.0013992458
897200 0.0013975548
897250 0.0013958999
897300 0.0013944746
897350 0.0013930606
897400 0.0013920341
897450 0.001391034
897500 0.0013903214
897550 0.0013898447
897600 0.0013890884
897650 0.0013883642
897700 0.0013877253
897750 0.0013870194
897800 0.0013863439
897850 0.0013855626
897900 0.0013849645
897950 0.0013844848
898000 0.0013839638
898050 0.001383481
898100 0.0013830938
898150 0.0013826444
898200 0.0013818875
898250 0.0013808994
898300 0.0013798837
898350 0.0013789249
898400 0.0013781967
898450 0.0013777161
898500 0.0013770601
898550 0.0013764697
898600 0.001375894
898650 0.0013751887
898700 0.0013745641
898750 0.0013740272
898800 0.0013731057
898850 0.0013724571
898900 0.001371625
898950 0.0013707894
899000 0.0013699095
899050 0.0013690962
899100 0.0013683414
899150 0.001367664
899200 0.0013668601
899250 0.0013661942
899300 0.0013657247
899350 0.0013652623
899400 0.0013647745
899450 0.0013643319
899500 0.001363908
899550 0.0013636154
899600 0.0013632092
899650 0.0013628539
899700 0.0013622376
899750 0.0013617747
899800 0.0013614139
899850 0.001360978
899900 0.0013605515
899950 0.0013599898
900000 0.0013593796
900050 0.0013588939
900100 0.0013584948
900150 0.001358011
900200 0.0013575848
900250 0.001357102
900300 0.0013567702
900350 0.0013565549
900400 0.0013564529
900450 0.0013562136
900500 0.0013558845
900550 0.0013552447
900600 0.001354724
900650 0.0013541468
900700 0.0013535509
900750 0.0013529387
900800 0.0013523551
900850 0.0013519074
900900 0.0013514048
900950 0.0013509638
901000 0.0013505575
901050 0.0013501327
901100 0.0013496717
901150 0.0013492861
901200 0.0013488904
901250 0.0013483777
901300 0.001348024
901350 0.0013476685
901400 0.0013475738
901450 0.0013475093
901500 0.0013477093
901550 0.0013479684
901600 0.0013480761
901650 0.0013481294
901700 0.0013480973
901750 0.0013480859
901800 0.0013479361
901850 0.0013478099
901900 0.001347879
901950 0.0013480138
902000 0.0013482018
902050 0.0013483178
902100 0.0013486886
902150 0.001349207
902200 0.0013498216
902250 0.0013505686
902300 0.0013515636
902350 0.0013527759
902400 0.0013540408
902450 0.0013552002
902500 0.0013562357
902550 0.0013569321
902600 0.0013577316
902650 0.0013585476
902700 0.001359203
902750 0.001359732
902800 0.0013605524
902850 0.0013613942
902900 0.0013623956
902950 0.0013632156
903000 0.0013638417
903050 0.0013644495
903100 0.0013650603
903150 0.0013655259
903200 0.0013660448
903250 0.0013666904
903300 0.0013674115
903350 0.0013682527
903400 0.0013693614
903450 0.0013703623
903500 0.0013715274
903550 0.0013727645
903600 0.001373976
903650 0.0013753644
903700 0.0013766606
903750 0.0013781803
903800 0.0013796746
903850 0.0013809754
903900 0.0013821636
903950 0.001383287
904000 0.0013843646
904050 0.0013854999
904100 0.0013868947
904150 0.0013883335
904200 0.0013898746
904250 0.0013912927
904300 0.0013927237
904350 0.0013940618
904400 0.0013951974
904450 0.0013962371
904500 0.0013972381
904550 0.0013981592
904600 0.0013991131
904650 0.0013999118
904700 0.00140061
904750 0.001401198
904800 0.0014019394
904850 0.0014029926
904900 0.0014040609
904950 0.0014053857
905000 0.0014066115
905050 0.0014076138
905100 0.0014083174
905150 0.0014089199
905200 0.001409435
905250 0.0014104209
905300 0.0014114249
905350 0.0014125293
905400 0.0014137997
905450 0.0014147398
905500 0.0014155443
905550 0.001416322
905600 0.0014169826
905650 0.0014175176
905700 0.0014179368
905750 0.001418231
905800 0.001418708
905850 0.0014194797
905900 0.0014204644
905950 0.0014214864
906000 0.0014223788
906050 0.0014231908
906100 0.0014242972
906150 0.0014251146
906200 0.0014259894
906250 0.0014270576
906300 0.0014281405
906350 0.0014296757
906400 0.0014313837
906450 0.0014334531
906500 0.0014354975
906550 0.0014375285
906600 0.0014395813
906650 0.0014413953
906700 0.0014431772
906750 0.0014450875
906800 0.001446873
906850 0.0014484348
906900 0.00144972
906950 0.0014508183
907000 0.0014519322
907050 0.001453076
907100 0.0014541431
907150 0.001454837
907200 0.0014552872
907250 0.0014553802
907300 0.0014552504
907350 0.0014549095
907400 0.0014547835
907450 0.0014544177
907500 0.0014540932
907550 0.0014537573
907600 0.0014534739
907650 0.0014531581
907700 0.0014526645
907750 0.0014517035
907800 0.0014507108
907850 0.001449483
907900 0.0014481024
907950 0.0014465028
908000 0.0014447594
908050 0.001442935
908100 0.0014412064
908150 0.0014395773
908200 0.0014381654
908250 0.0014368839
908300 0.0014358192
908350 0.0014345045
908400 0.0014332331
908450 0.0014318736
908500 0.0014301777
908550 0.0014285743
908600 0.0014269499
908650 0.0014253553
908700 0.0014240291
908750 0.0014227771
908800 0.0014215955
908850 0.0014204127
908900 0.0014192754
908950 0.0014180755
909000 0.0014168832
909050 0.0014156592
909100 0.0014142898
909150 0.0014128651
909200 0.0014114761
909250 0.0014100637
909300 0.00140865
909350 0.0014072494
909400 0.0014058948
909450 0.0014044964
909500 0.0014032165
909550 0.0014017238
909600 0.0014002537
909650 0.0013988445
909700 0.0013973701
909750 0.0013960284
909800 0.0013948694
909850 0.0013939522
909900 0.0013932747
909950 0.0013928686
910000 0.0013925061
910050 0.0013923672
910100 0.0013922459
910150 0.0013923269
910200 0.0013925669
910250 0.0013925821
910300 0.0013926252
910350 0.0013927186
910400 0.0013928507
910450 0.0013931196
910500 0.0013934456
910550 0.0013938873
910600 0.0013939664
910650 0.0013938841
910700 0.0013934028
910750 0.0013929389
910800 0.0013924818
910850 0.0013921483
910900 0.0013918884
910950 0.0013917954
911000 0.001391864
911050 0.0013918618
911100 0.001392142
911150 0.0013923828
911200 0.0013928681
911250 0.0013934424
911300 0.0013940561
911350 0.001394881
911400 0.0013957243
911450 0.0013968543
911500 0.0013983234
911550 0.0013999227
911600 0.0014014333
911650 0.0014029034
911700 0.0014040904
911750 0.0014052968
911800 0.0014069126
911850 0.0014084049
911900 0.0014100885
911950 0.0014116879
912000 0.001413644
912050 0.0014158021
912100 0.0014177572
912150 0.0014195208
912200 0.0014214235
912250 0.0014232924
912300 0.0014252312
912350 0.0014272014
912400 0.0014293116
912450 0.0014314239
912500 0.0014336432
912550 0.001435922
912600 0.0014382115
912650 0.0014404677
912700 0.0014426539
912750 0.001445079
912800 0.0014470536
912850 0.0014486344
912900 0.0014498146
912950 0.0014506968
913000 0.0014515318
913050 0.0014521638
913100 0.0014527132
913150 0.0014531525
913200 0.0014537191
913250 0.0014541568
913300 0.001454573
913350 0.0014550144
913400 0.001455586
913450 0.0014561128
913500 0.001456853
913550 0.0014575688
913600 0.0014581851
913650 0.0014587886
913700 0.0014594507
913750 0.0014600433
913800 0.0014607784
913850 0.0014614858
913900 0.0014619181
913950 0.0014624262
914000 0.0014628906
914050 0.0014636296
914100 0.0014646965
914150 0.0014660663
914200 0.001467529
914250 0.0014691334
914300 0.0014708837
914350 0.0014724495
914400 0.0014740483
914450 0.0014759466
914500 0.0014779164
914550 0.001479939
914600 0.0014819335
914650 0.0014836208
914700 0.0014850646
914750 0.0014867041
914800 0.0014883701
914850 0.0014900157
914900 0.001491716
914950 0.0014934871
915000 0.0014951682
915050 0.001496737
915100 0.0014980355
915150 0.0014990458
915200 0.0015000726
915250 0.0015009354
915300 0.0015021023
915350 0.0015033473
915400 0.0015047226
915450 0.0015062226
915500 0.0015077209
915550 0.0015091582
915600 0.0015104885
915650 0.001512162
915700 0.0015137813
915750 0.0015157759
915800 0.0015180563
915850 0.0015204086
915900 0.0015227196
915950 0.0015249883
916000 0.0015272199
916050 0.0015294733
916100 0.0015314878
916150 0.0015333777
916200 0.001535102
916250 0.0015366561
916300 0.0015380128
916350 0.0015391451
916400 0.0015399519
916450 0.0015406703
916500 0.0015410398
916550 0.0015411472
916600 0.0015410589
916650 0.0015409854
916700 0.0015407883
916750 0.0015407007
916800 0.0015405825
916850 0.0015404837
916900 0.0015403996
916950 0.0015400963
917000 0.0015398231
917050 0.0015397378
917100 0.0015395268
917150 0.0015394943
917200 0.0015392302
917250 0.0015388307
917300 0.0015387607
917350 0.0015385292
917400 0.0015381774
917450 0.0015376559
917500 0.0015368942
917550 0.0015361237
917600 0.0015354548
917650 0.0015344779
917700 0.0015333185
917750 0.001532122
917800 0.0015311901
917850 0.0015301588
917900 0.0015289716
917950 0.001527633
918000 0.0015261378
918050 0.0015246072
918100 0.0015230665
918150 0.0015215304
918200 0.0015201835
918250 0.0015191267
918300 0.0015180015
918350 0.0015169821
918400 0.0015162711
918450 0.0015153424
918500 0.0015146418
918550 0.0015141015
918600 0.0015136056
918650 0.0015131086
918700 0.0015124768
918750 0.001511567
918800 0.0015106553
918850 0.0015101509
918900 0.0015097799
918950 0.0015093695
919000 0.0015090245
919050 0.0015086694
919100 0.001508477
919150 0.0015084291
919200 0.0015083826
919250 0.001508211
919300 0.0015081648
919350 0.0015083203
919400 0.0015086089
919450 0.0015088515
919500 0.0015086125
919550 0.0015082955
919600 0.0015078569
919650 0.0015073995
919700 0.0015067874
919750 0.0015064775
919800 0.0015061855
919850 0.0015057996
919900 0.0015054621
919950 0.0015052842
920000 0.0015050047
920050 0.0015045702
920100 0.0015040126
920150 0.0015036056
920200 0.0015029612
920250 0.0015024332
920300 0.0015016792
920350 0.0015007706
920400 0.0014997401
920450 0.0014985712
920500 0.0014975081
920550 0.0014965995
920600 0.0014955701
920650 0.0014946728
920700 0.0014938238
920750 0.0014933846
920800 0.0014932462
920850 0.0014933736
920900 0.0014935548
920950 0.0014937967
921000 0.0014940157
921050 0.0014940849
921100 0.00149422
921150 0.0014942659
921200 0.00149436
921250 0.0014940546
921300 0.0014936226
921350 0.001492881
921400 0.0014919834
921450 0.0014907502
921500 0.0014892395
921550 0.0014875245
921600 0.0014852485
921650 0.0014828416
921700 0.0014804552
921750 0.0014782407
921800 0.0014763435
921850 0.0014745076
921900 0.0014728037
921950 0.0014710633
922000 0.001469306
922050 0.0014679701
922100 0.0014665475
922150 0.0014652252
922200 0.0014640459
922250 0.0014627544
922300 0.0014614841
922350 0.0014602228
922400 0.0014591467
922450 0.0014580943
922500 0.0014573832
922550 0.0014567553
922600 0.0014560737
922650 0.0014558294
922700 0.001455818
922750 0.0014556688
922800 0.0014558377
922850 0.0014559727
922900 0.0014561565
922950 0.0014563751
923000 0.0014566587
923050 0.0014567507
923100 0.0014570298
923150 0.0014573225
923200 0.0014575642
923250 0.0014578138
923300 0.0014583014
923350 0.0014588226
923400 0.0014594563
923450 0.0014602672
923500 0.0014609901
923550 0.0014617088
923600 0.0014624644
923650 0.0014631224
923700 0.0014637231
923750 0.0014642218
923800 0.0014646493
923850 0.0014652877
923900 0.0014657043
923950 0.0014664009
924000 0.0014670605
924050 0.001467954
924100 0.0014691114
924150 0.0014700841
924200 0.0014711404
924250 0.0014722589
924300 0.0014733698
924350 0.0014747242
924400 0.0014761803
924450 0.0014773468
924500 0.001478057
924550 0.0014785195
924600 0.0014789636
924650 0.0014794135
924700 0.0014796655
924750 0.0014796243
924800 0.0014795917
924850 0.0014794809
924900 0.001479626
924950 0.0014797741
925000 0.0014801453
925050 0.0014806284
925100 0.0014811485
925150 0.0014819528
925200 0.0014828199
925250 0.0014835151
925300 0.0014844427
925350 0.0014850215
925400 0.0014854398
925450 0.0014859574
925500 0.0014863154
925550 0.0014867756
925600 0.0014872419
925650 0.0014875166
925700 0.0014873607
925750 0.0014873352
925800 0.0014873189
925850 0.0014872939
925900 0.0014874234
925950 0.0014874238
926000 0.0014872289
926050 0.0014872738
926100 0.0014873092
926150 0.0014874613
926200 0.0014878111
926250 0.0014882788
926300 0.0014890461
926350 0.0014899855
926400 0.0014908924
926450 0.001491856
926500 0.0014927532
926550 0.0014936113
926600 0.0014941438
926650 0.0014948837
926700 0.0014953359
926750 0.0014959008
926800 0.0014966111
926850 0.001497153
926900 0.0014979453
926950 0.0014984227
927000 0.0014989395
927050 0.0014990807
927100 0.0014989475
927150 0.0014988174
927200 0.0014983471
927250 0.0014980182
927300 0.0014978948
927350 0.0014980708
927400 0.0014984383
927450 0.001498704
927500 0.0014987367
927550 0.00149849
927600 0.0014977716
927650 0.0014967701
927700 0.0014955236
927750 0.0014940247
927800 0.0014924238
927850 0.0014911552
927900 0.0014899782
927950 0.0014890428
928000 0.0014878761
928050 0.0014862069
928100 0.0014843546
928150 0.0014821814
928200 0.001479964
928250 0.0014779214
928300 0.0014759361
928350 0.0014741239
928400 0.0014727064
928450 0.00147145
928500 0.0014705289
928550 0.0014695372
928600 0.0014687126
928650 0.0014678111
928700 0.0014669348
928750 0.0014659892
928800 0.0014649629
928850 0.0014640379
928900 0.0014627403
928950 0.0014611789
929000 0.0014593976
929050 0.0014574746
929100 0.0014554895
929150 0.0014538448
929200 0.0014523555
929250 0.0014510742
929300 0.0014498377
929350 0.0014487285
929400 0.0014476288
929450 0.0014464378
929500 0.0014454036
929550 0.0014442106
929600 0.0014427099
929650 0.0014413132
929700 0.0014398458
929750 0.0014386865
929800 0.0014377302
929850 0.0014368726
929900 0.0014360916
929950 0.001435586
930000 0.0014350539
930050 0.0014346022
930100 0.0014341203
930150 0.0014338265
930200 0.0014335974
930250 0.0014331774
930300 0.0014326891
930350 0.0014322247
930400 0.0014315928
930450 0.001431027
930500 0.0014304268
930550 0.0014297284
930600 0.0014291989
930650 0.0014288989
930700 0.0014287814
930750 0.0014287034
930800 0.0014287125
930850 0.0014287402
930900 0.0014285426
930950 0.0014282353
931000 0.0014280682
931050 0.0014280375
931100 0.0014281052
931150 0.0014282505
931200 0.0014285018
931250 0.001428968
931300 0.0014296269
931350 0.0014301316
931400 0.0014304189
931450 0.0014304212
931500 0.0014303508
931550 0.0014299218
931600 0.0014298153
931650 0.0014296095
931700 0.0014291073
931750 0.0014285174
931800 0.0014279868
931850 0.0014274296
931900 0.0014267561
931950 0.0014259244
932000 0.0014251554
932050 0.0014245367
932100 0.0014243214
932150 0.0014242312
932200 0.0014241131
932250 0.0014242185
932300 0.0014243616
932350 0.0014243783
932400 0.0014245434
932450 0.001424678
932500 0.0014245059
932550 0.00142436
932600 0.0014242485
932650 0.001424475
932700 0.0014248255
932750 0.0014255168
932800 0.0014262526
932850 0.001426965
932900 0.0014280362
932950 0.0014292149
933000 0.0014304482
933050 0.0014318916
933100 0.0014329951
933150 0.001433941
933200 0.0014347656
933250 0.0014356097
933300 0.0014364138
933350 0.0014370288
933400 0.0014374277
933450 0.0014378189
933500 0.0014382895
933550 0.0014388741
933600 0.0014395329
933650 0.001440391
933700 0.0014415359
933750 0.0014428164
933800 0.0014442166
933850 0.0014457294
933900 0.0014468483
933950 0.0014477333
934000 0.0014485791
934050 0.001449078
934100 0.0014494141
934150 0.0014495258
934200 0.0014494969
934250 0.0014494303
934300 0.0014496133
934350 0.0014499132
934400 0.0014499945
934450 0.0014498266
934500 0.001449708
934550 0.0014495779
934600 0.001449294
934650 0.0014487591
934700 0.0014483985
934750 0.0014481114
934800 0.0014481273
934850 0.0014483243
934900 0.0014484293
934950 0.0014483647
935000 0.0014480121
935050 0.0014474482
935100 0.0014470262
935150 0.0014467324
935200 0.0014465468
935250 0.0014461789
935300 0.0014457546
935350 0.0014449526
935400 0.0014436957
935450 0.0014420036
935500 0.0014400176
935550 0.0014381563
935600 0.0014364351
935650 0.0014348353
935700 0.0014333216
935750 0.0014321339
935800 0.0014309015
935850 0.001429762
935900 0.0014288211
935950 0.0014279197
936000 0.0014273798
936050 0.001426709
936100 0.0014263737
936150 0.001426056
936200 0.0014257839
936250 0.0014255223
936300 0.0014254224
936350 0.0014256149
936400 0.0014258495
936450 0.0014259974
936500 0.0014260606
936550 0.0014261082
936600 0.0014260332
936650 0.0014256944
936700 0.0014251963
936750 0.0014249921
936800 0.0014248632
936850 0.0014244915
936900 0.0014240504
936950 0.0014233106
937000 0.001422248
937050 0.0014211606
937100 0.0014201319
937150 0.0014194692
937200 0.0014188585
937250 0.0014182976
937300 0.0014175551
937350 0.001416668
937400 0.0014158101
937450 0.001414885
937500 0.0014136657
937550 0.0014126002
937600 0.0014114039
937650 0.0014099571
937700 0.001408512
937750 0.0014067853
937800 0.0014051643
937850 0.0014034127
937900 0.0014015313
937950 0.0013997227
938000 0.001398031
938050 0.0013964986
938100 0.0013952399
938150 0.0013940853
938200 0.0013929923
938250 0.0013916882
938300 0.0013903038
938350 0.0013888384
938400 0.0013871944
938450 0.0013853914
938500 0.0013838588
938550 0.0013824532
938600 0.001381283
938650 0.0013804361
938700 0.001379578
938750 0.001378631
938800 0.0013777851
938850 0.0013766439
938900 0.0013758767
938950 0.0013753684
939000 0.0013749901
939050 0.0013750388
939100 0.0013750815
939150 0.0013749394
939200 0.0013748845
939250 0.0013745952
939300 0.0013740623
939350 0.0013732533
939400 0.0013722878
939450 0.0013714217
939500 0.0013707683
939550 0.0013700294
939600 0.0013693582
939650 0.0013684499
939700 0.0013675456
939750 0.0013668771
939800 0.0013662204
939850 0.0013652044
939900 0.0013641624
939950 0.0013633258
940000 0.0013627135
940050 0.0013619671
940100 0.0013612844
940150 0.001360436
940200 0.0013596942
940250 0.001358882
940300 0.0013582065
940350 0.0013576691
940400 0.0013570644
940450 0.0013564405
940500 0.0013559019
940550 0.0013552259
940600 0.0013547326
940650 0.0013542941
940700 0.0013538142
940750 0.0013534209
940800 0.0013534278
940850 0.0013537835
940900 0.0013541955
940950 0.0013547799
941000 0.0013552876
941050 0.0013558904
941100 0.0013564479
941150 0.0013569851
941200 0.0013576349
941250 0.0013583127
941300 0.0013589548
941350 0.0013596672
941400 0.0013602557
941450 0.0013611429
941500 0.0013619791
941550 0.0013629287
941600 0.001364073
941650 0.0013653389
941700 0.0013665186
941750 0.001367633
941800 0.0013685721
941850 0.0013694555
941900 0.0013701545
941950 0.0013707967
942000 0.0013714707
942050 0.0013721016
942100 0.0013725547
942150 0.0013729274
942200 0.0013733899
942250 0.0013739515
942300 0.001374485
942350 0.0013751802
942400 0.0013759872
942450 0.0013767374
942500 0.0013774093
942550 0.0013780704
942600 0.0013786129
942650 0.0013791803
942700 0.0013801062
942750 0.001381002
942800 0.0013820754
942850 0.0013833492
942900 0.0013847238
942950 0.0013865449
943000 0.0013883685
943050 0.0013903972
943100 0.0013927065
943150 0.0013951678
943200 0.0013974739
943250 0.0013996415
943300 0.0014018037
943350 0.0014038919
943400 0.0014057238
943450 0.0014072502
943500 0.0014085807
943550 0.0014096315
943600 0.0014105466
943650 0.0014116362
943700 0.0014126205
943750 0.0014136956
943800 0.0014145332
943850 0.0014155582
943900 0.0014164224
943950 0.0014172132
944000 0.0014179692
944050 0.0014187982
944100 0.0014198056
944150 0.0014207366
944200 0.0014215979
944250 0.001422184
944300 0.0014228279
944350 0.0014235471
944400 0.0014245114
944450 0.0014255491
944500 0.0014265857
944550 0.0014277712
944600 0.0014290103
944650 0.0014300622
944700 0.0014310759
944750 0.0014320859
944800 0.0014328604
944850 0.0014334576
944900 0.0014339219
944950 0.0014343273
945000 0.0014349273
945050 0.0014359618
945100 0.0014369324
945150 0.0014380173
945200 0.0014388824
945250 0.0014400256
945300 0.001441476
945350 0.0014431656
945400 0.0014450916
945450 0.0014476159
945500 0.0014503869
945550 0.0014531639
945600 0.0014555167
945650 0.0014575078
945700 0.0014591418
945750 0.0014603292
945800 0.0014612938
945850 0.0014619394
945900 0.001462337
945950 0.0014627512
946000 0.0014628959
946050 0.0014630281
946100 0.0014629315
946150 0.0014630475
946200 0.00146294
946250 0.0014627888
946300 0.0014626613
946350 0.0014627157
946400 0.0014626676
946450 0.0014627105
946500 0.0014626663
946550 0.0014625045
946600 0.0014624086
946650 0.0014625226
946700 0.0014626818
946750 0.0014625538
946800 0.0014622543
946850 0.0014618128
946900 0.0014612117
946950 0.0014603145
947000 0.0014592991
947050 0.0014584335
947100 0.0014578361
947150 0.0014572427
947200 0.0014567458
947250 0.0014562904
947300 0.0014557186
947350 0.0014553237
947400 0.0014551007
947450 0.0014550206
947500 0.0014553741
947550 0.001455908
947600 0.0014564281
947650 0.0014571601
947700 0.001457938
947750 0.0014585904
947800 0.0014595104
947850 0.0014604615
947900 0.0014611573
947950 0.0014618501
948000 0.0014626533
948050 0.0014634897
948100 0.0014644815
948150 0.0014655069
948200 0.0014665876
948250 0.001467869
948300 0.0014693284
948350 0.00147105
948400 0.001472702
948450 0.0014745113
948500 0.0014765177
948550 0.0014786638
948600 0.001481178
948650 0.0014840241
948700 0.0014870192
948750 0.0014901894
948800 0.0014931138
948850 0.0014955934
948900 0.0014971458
948950 0.0014982312
949000 0.0014989217
949050 0.0014996133
949100 0.0015003003
949150 0.0015012062
949200 0.0015018991
949250 0.0015027672
949300 0.001503478
949350 0.0015041989
949400 0.0015049567
949450 0.0015059701
949500 0.0015072326
949550 0.001508467
949600 0.0015096015
949650 0.0015107617
949700 0.0015120315
949750 0.0015132149
949800 0.0015145893
949850 0.001515679
949900 0.0015164784
949950 0.0015174116
950000 0.0015183811
950050 0.0015196004
950100 0.0015207986
950150 0.0015218017
950200 0.0015225711
950250 0.0015234875
950300 0.0015244338
950350 0.0015254703
950400 0.0015266093
950450 0.0015277202
950500 0.0015286641
950550 0.0015300515
950600 0.0015313336
950650 0.0015324255
950700 0.0015335466
950750 0.0015347192
950800 0.0015359149
950850 0.0015370556
950900 0.0015382211
950950 0.0015393319
951000 0.0015403876
951050 0.0015411773
951100 0.001541868
951150 0.0015428162
951200 0.0015437755
951250 0.0015445536
951300 0.0015450679
951350 0.0015453846
951400 0.0015456441
951450 0.001545783
951500 0.0015459325
951550 0.0015461415
951600 0.0015465647
951650 0.0015469008
951700 0.0015472526
951750 0.0015477989
951800 0.001548159
951850 0.0015484593
951900 0.0015482615
951950 0.001547855
952000 0.0015474795
952050 0.0015472042
952100 0.0015468726
952150 0.001546602
952200 0.0015462696
952250 0.0015456415
952300 0.0015451802
952350 0.0015445951
952400 0.0015439736
952450 0.0015433014
952500 0.0015426232
952550 0.0015417696
952600 0.0015406745
952650 0.0015395811
952700 0.0015381981
952750 0.0015369213
952800 0.0015357688
952850 0.0015341334
952900 0.0015323538
952950 0.0015306988
953000 0.0015289003
953050 0.0015272148
953100 0.0015256304
953150 0.0015244086
953200 0.0015231575
953250 0.0015218525
953300 0.0015204818
953350 0.0015189881
953400 0.001517566
953450 0.0015162431
953500 0.0015147753
953550 0.0015135312
953600 0.0015123268
953650 0.0015114471
953700 0.0015106474
953750 0.0015098459
953800 0.001509142
953850 0.0015085732
953900 0.0015080202
953950 0.0015074885
954000 0.001506984
954050 0.0015065125
954100 0.0015062549
954150 0.0015057558
954200 0.0015051538
954250 0.0015045346
954300 0.0015038367
954350 0.0015028944
954400 0.0015016619
954450 0.0015002132
954500 0.0014987611
954550 0.0014973592
954600 0.0014959801
954650 0.0014947309
954700 0.0014933586
954750 0.0014919971
954800 0.0014907244
954850 0.0014896492
954900 0.0014887316
954950 0.0014877877
955000 0.0014867175
955050 0.0014854058
955100 0.0014839041
955150 0.0014823961
955200 0.0014806931
955250 0.0014786302
955300 0.0014765226
955350 0.0014743657
955400 0.0014723494
955450 0.001470425
955500 0.0014689691
955550 0.0014677755
955600 0.0014666969
955650 0.0014655959
955700 0.0014645865
955750 0.0014636893
955800 0.0014629751
955850 0.0014623403
955900 0.0014617371
955950 0.0014612991
956000 0.0014611402
956050 0.0014609724
956100 0.0014611516
956150 0.0014615278
956200 0.0014619481
956250 0.0014625224
956300 0.0014629341
956350 0.0014631343
956400 0.0014633238
956450 0.0014635647
956500 0.0014636039
956550 0.0014636792
956600 0.0014634681
956650 0.00146337
956700 0.0014635232
956750 0.0014635497
956800 0.0014637219
956850 0.0014637841
956900 0.0014638843
956950 0.0014640621
957000 0.0014643551
957050 0.0014644364
957100 0.0014645519
957150 0.0014646576
957200 0.0014649152
957250 0.0014650442
957300 0.0014651895
957350 0.0014651588
957400 0.0014650705
957450 0.0014649918
957500 0.0014650854
957550 0.0014652633
957600 0.0014656375
957650 0.0014662019
957700 0.0014669432
957750 0.0014678092
957800 0.0014689223
957850 0.0014702548
957900 0.0014715517
957950 0.0014728817
958000 0.0014740738
958050 0.0014754927
958100 0.0014767881
958150 0.0014783226
958200 0.0014798944
958250 0.0014817629
958300 0.0014836346
958350 0.0014857579
958400 0.0014880763
958450 0.0014901731
958500 0.0014923189
958550 0.0014944174
958600 0.0014962497
958650 0.0014979672
958700 0.0014996221
958750 0.0015012295
958800 0.0015027233
958850 0.001504197
958900 0.0015055619
958950 0.0015073906
959000 0.0015091937
959050 0.0015109282
959100 0.0015124578
959150 0.0015136182
959200 0.0015144501
959250 0.0015148309
959300 0.0015149765
959350 0.0015149468
959400 0.0015148794
959450 0.0015145462
959500 0.0015141139
959550 0.0015136893
959600 0.0015129982
959650 0.0015122463
959700 0.0015112572
959750 0.0015102554
959800 0.0015095779
959850 0.0015089951
959900 0.0015088226
959950 0.0015084596
960000 0.0015081993
960050 0.0015079062
960100 0.0015073943
960150 0.0015070056
960200 0.0015066372
960250 0.0015064483
960300 0.0015064066
960350 0.0015063985
960400 0.0015062087
960450 0.0015062423
960500 0.001506585
960550 0.0015070636
960600 0.0015074767
960650 0.001508198
960700 0.0015088586
960750 0.001509492
960800 0.0015104405
960850 0.0015114466
960900 0.0015123417
960950 0.0015134777
961000 0.0015144948
961050 0.0015153587
961100 0.0015160741
961150 0.0015165689
961200 0.0015169286
961250 0.0015171735
961300 0.0015171198
961350 0.0015168559
961400 0.001516716
961450 0.0015163182
961500 0.0015159097
961550 0.0015155075
961600 0.0015151232
961650 0.0015144332
961700 0.0015136885
961750 0.001512683
961800 0.0015116974
961850 0.0015106492
961900 0.0015096977
961950 0.00150903
962000 0.0015083274
962050 0.0015076273
962100 0.0015072124
962150 0.0015066085
962200 0.0015062198
962250 0.0015062137
962300 0.001506421
962350 0.001506837
962400 0.0015071264
962450 0.0015072222
962500 0.0015075404
962550 0.0015080211
962600 0.0015089525
962650 0.001510046
962700 0.0015113264
962750 0.0015126067
962800 0.0015139896
962850 0.0015154482
962900 0.001516806
962950 0.0015181071
963000 0.001519575
963050 0.0015208998
963100 0.0015222589
963150 0.0015235595
963200 0.001524977
963250 0.0015259502
963300 0.0015270598
963350 0.0015281049
963400 0.0015291919
963450 0.0015301699
963500 0.001531015
963550 0.0015319983
963600 0.0015330782
963650 0.0015341043
963700 0.0015352903
963750 0.0015362469
963800 0.0015372441
963850 0.0015379883
963900 0.0015384471
963950 0.0015392771
964000 0.0015401347
964050 0.0015410636
964100 0.0015420677
964150 0.0015428069
964200 0.0015436462
964250 0.0015442254
964300 0.0015449066
964350 0.0015457679
964400 0.0015465844
964450 0.0015475308
964500 0.0015483454
964550 0.0015491983
964600 0.0015497455
964650 0.0015502005
964700 0.0015507508
964750 0.0015514056
964800 0.0015521858
964850 0.0015527
964900 0.0015530749
964950 0.0015534407
965000 0.0015533313
965050 0.0015530471
965100 0.0015527274
965150 0.0015524856
965200 0.0015520396
965250 0.0015520542
965300 0.0015522153
965350 0.001552265
965400 0.0015523455
965450 0.0015523374
965500 0.0015521626
965550 0.0015522339
965600 0.0015526626
965650 0.0015534899
965700 0.0015545712
965750 0.0015557168
965800 0.0015568359
965850 0.0015578463
965900 0.0015590629
965950 0.0015600974
966000 0.0015612121
966050 0.0015623622
966100 0.0015635279
966150 0.0015646873
966200 0.0015660185
966250 0.0015672979
966300 0.0015683396
966350 0.0015693443
966400 0.0015703373
966450 0.0015712223
966500 0.0015720313
966550 0.0015726804
966600 0.0015730714
966650 0.0015733303
966700 0.0015733262
966750 0.0015731946
966800 0.0015730422
966850 0.0015734438
966900 0.0015737117
966950 0.0015739654
967000 0.0015740587
967050 0.0015740594
967100 0.0015742912
967150 0.0015746243
967200 0.0015751224
967250 0.0015756765
967300 0.0015759669
967350 0.0015762784
967400 0.0015763835
967450 0.0015764945
967500 0.0015766751
967550 0.0015766811
967600 0.0015765403
967650 0.0015763092
967700 0.0015759543
967750 0.0015755401
967800 0.0015750512
967850 0.0015744765
967900 0.0015738579
967950 0.0015734639
968000 0.0015732875
968050 0.0015732006
968100 0.0015732634
968150 0.0015733967
968200 0.0015736923
968250 0.0015739405
968300 0.00157429
968350 0.0015747696
968400 0.0015751671
968450 0.0015759272
968500 0.0015765467
968550 0.0015771998
968600 0.0015777756
968650 0.0015783281
968700 0.0015787876
968750 0.0015791897
968800 0.001579312
968850 0.0015792869
968900 0.0015793101
968950 0.0015790992
969000 0.0015788697
969050 0.0015787567
969100 0.0015783295
969150 0.0015777279
969200 0.0015770974
969250 0.0015767664
969300 0.0015764067
969350 0.0015761511
969400 0.0015757101
969450 0.0015754453
969500 0.0015755977
969550 0.0015759852
969600 0.0015766609
969650 0.0015775444
969700 0.0015787426
969750 0.0015804173
969800 0.0015821043
969850 0.0015841379
969900 0.0015863416
969950 0.0015883667
970000 0.0015905355
970050 0.0015928146
970100 0.001594984
970150 0.0015972601
970200 0.0015993486
970250 0.0016013486
970300 0.001602902
970350 0.001604849
970400 0.0016068139
970450 0.0016090255
970500 0.0016112176
970550 0.0016133702
970600 0.0016155964
970650 0.0016178956
970700 0.0016203498
970750 0.0016227368
970800 0.00162503
970850 0.001627217
970900 0.0016294876
970950 0.0016318013
971000 0.0016339596
971050 0.0016362308
971100 0.0016382967
971150 0.0016400233
971200 0.0016416759
971250 0.0016431055
971300 0.0016444781
971350 0.001646
971400 0.0016475773
971450 0.0016493513
971500 0.001651206
971550 0.0016530528
971600 0.0016547318
971650 0.0016560453
971700 0.0016573277
971750 0.0016587391
971800 0.0016600362
971850 0.0016613189
971900 0.0016625675
971950 0.0016637831
972000 0.0016646506
972050 0.0016654193
972100 0.0016661624
972150 0.0016664452
972200 0.0016670092
972250 0.0016673023
972300 0.0016675625
972350 0.001667884
972400 0.0016684067
972450 0.0016691797
972500 0.0016702169
972550 0.0016711428
972600 0.001672008
972650 0.0016728887
972700 0.0016738198
972750 0.0016751617
972800 0.0016766344
972850 0.0016777423
972900 0.0016790148
972950 0.0016800675
973000 0.0016811502
973050 0.0016825058
973100 0.001683882
973150 0.0016851026
973200 0.0016864055
973250 0.0016877246
973300 0.0016892492
973350 0.001690624
973400 0.0016917721
973450 0.0016929018
973500 0.0016938536
973550 0.0016949372
973600 0.0016959643
973650 0.001697147
973700 0.0016981869
973750 0.0016995856
973800 0.0017012568
973850 0.0017031459
973900 0.0017048327
973950 0.0017064863
974000 0.001708176
974050 0.001709638
974100 0.0017112632
974150 0.001712934
974200 0.0017142025
974250 0.0017157457
974300 0.0017171469
974350 0.0017183597
974400 0.001719177
974450 0.0017200643
974500 0.0017212515
974550 0.0017225099
974600 0.0017236609
974650 0.0017250188
974700 0.0017266091
974750 0.001728075
974800 0.0017298518
974850 0.0017320823
974900 0.0017345747
974950 0.0017370344
975000 0.001739264
975050 0.0017416518
975100 0.0017440456
975150 0.001746605
975200 0.001748995
975250 0.0017511172
975300 0.001753387
975350 0.0017554601
975400 0.0017576266
975450 0.0017598171
975500 0.0017615292
975550 0.00176308
975600 0.0017649098
975650 0.0017666841
975700 0.0017686174
975750 0.0017701999
975800 0.0017719415
975850 0.0017734357
975900 0.0017750873
975950 0.0017769678
976000 0.0017786987
976050 0.0017804135
976100 0.001781841
976150 0.0017831561
976200 0.0017842335
976250 0.0017853287
976300 0.0017859345
976350 0.0017869205
976400 0.001787714
976450 0.00178844
976500 0.0017889783
976550 0.0017895294
976600 0.0017898783
976650 0.0017905111
976700 0.0017911459
976750 0.0017914888
976800 0.0017922312
976850 0.0017927901
976900 0.0017930991
976950 0.0017933997
977000 0.0017932965
977050 0.0017932714
977100 0.0017934357
977150 0.001793345
977200 0.0017936658
977250 0.0017941908
977300 0.0017945801
977350 0.0017949851
977400 0.0017953969
977450 0.0017956368
977500 0.0017956367
977550 0.00179536
977600 0.001794907
977650 0.0017944216
977700 0.0017942761
977750 0.0017939841
977800 0.0017937895
977850 0.0017937654
977900 0.0017937953
977950 0.0017936247
978000 0.0017933678
978050 0.0017931554
978100 0.0017926262
978150 0.0017917374
978200 0.0017902353
978250 0.0017885473
978300 0.0017867518
978350 0.0017852748
978400 0.0017835984
978450 0.0017818755
978500 0.0017804314
978550 0.0017790112
978600 0.0017777615
978650 0.0017764504
978700 0.0017753586
978750 0.0017748272
978800 0.0017744976
978850 0.0017743305
978900 0.0017739118
978950 0.0017733683
979000 0.0017727722
979050 0.0017720681
979100 0.0017712568
979150 0.0017703577
979200 0.001769131
979250 0.0017679181
979300 0.0017668407
979350 0.0017657168
979400 0.001764333
979450 0.0017630068
979500 0.0017616974
979550 0.0017605312
979600 0.0017596222
979650 0.0017585007
979700 0.0017567906
979750 0.0017544935
979800 0.0017522742
979850 0.001749546
979900 0.0017474085
979950 0.0017452377
980000 0.001743289
980050 0.0017411627
980100 0.0017392947
980150 0.0017377459
980200 0.0017362603
980250 0.0017351307
980300 0.001733955
980350 0.0017331069
980400 0.0017322082
980450 0.0017313195
980500 0.0017306266
980550 0.0017299615
980600 0.0017294551
980650 0.0017289195
980700 0.0017286701
980750 0.00172826
980800 0.0017278694
980850 0.0017273337
980900 0.0017271227
980950 0.0017268537
981000 0.0017267082
981050 0.0017267269
981100 0.0017264983
981150 0.0017263428
981200 0.0017259684
981250 0.0017259443
981300 0.0017256174
981350 0.0017255798
981400 0.0017254979
981450 0.001725489
981500 0.0017254476
981550 0.001725255
981600 0.0017246752
981650 0.0017237249
981700 0.0017227748
981750 0.0017215142
981800 0.001720245
981850 0.0017185008
981900 0.0017167572
981950 0.0017154417
982000 0.0017141393
982050 0.0017128071
982100 0.0017115041
982150 0.0017100229
982200 0.0017084409
982250 0.0017067003
982300 0.0017051873
982350 0.0017035054
982400 0.0017017454
982450 0.001699598
982500 0.0016974606
982550 0.0016954992
982600 0.0016937034
982650 0.0016920018
982700 0.001690419
982750 0.0016890493
982800 0.0016876801
982850 0.0016862071
982900 0.0016847369
982950 0.0016832824
983000 0.0016819485
983050 0.0016807031
983100 0.0016796087
983150 0.0016786858
983200 0.0016776925
983250 0.0016768101
983300 0.0016759932
983350 0.0016750911
983400 0.0016745488
983450 0.001674213
983500 0.0016738192
983550 0.0016737239
983600 0.0016731504
983650 0.0016723991
983700 0.0016716765
983750 0.0016710696
983800 0.0016707295
983850 0.0016703522
983900 0.0016701199
983950 0.0016697967
984000 0.0016695098
984050 0.0016694031
984100 0.0016694125
984150 0.0016693411
984200 0.0016692775
984250 0.0016693551
984300 0.0016695091
984350 0.0016699561
984400 0.0016701937
984450 0.0016706888
984500 0.0016708945
984550 0.0016709401
984600 0.00167101
984650 0.001670705
984700 0.001670312
984750 0.0016699782
984800 0.0016698345
984850 0.0016698752
984900 0.0016697188
984950 0.0016696406
985000 0.0016698632
985050 0.0016700692
985100 0.0016699618
985150 0.0016694045
985200 0.0016686186
985250 0.0016678157
985300 0.0016668625
985350 0.0016656588
985400 0.0016646834
985450 0.0016636199
985500 0.0016624597
985550 0.0016613243
985600 0.0016606888
985650 0.0016602798
985700 0.0016599781
985750 0.0016598853
985800 0.001659756
985850 0.0016599517
985900 0.0016604183
985950 0.0016608912
986000 0.0016611598
986050 0.0016615193
986100 0.0016619301
986150 0.0016623987
986200 0.0016627503
986250 0.0016631128
986300 0.0016636639
986350 0.0016639181
986400 0.0016643884
986450 0.0016644748
986500 0.0016646261
986550 0.0016647872
986600 0.0016650056
986650 0.0016651373
986700 0.0016653406
986750 0.001665369
986800 0.0016655775
986850 0.0016658401
986900 0.0016662503
986950 0.0016664208
987000 0.0016664838
987050 0.0016662837
987100 0.0016660078
987150 0.0016657389
987200 0.0016655452
987250 0.0016658833
987300 0.0016663776
987350 0.0016670037
987400 0.0016678993
987450 0.0016687998
987500 0.0016697192
987550 0.0016705302
987600 0.0016716346
987650 0.0016723807
987700 0.0016732377
987750 0.001674278
987800 0.0016753747
987850 0.0016764924
987900 0.0016778794
987950 0.0016793847
988000 0.0016809981
988050 0.0016827152
988100 0.0016842315
988150 0.0016857951
988200 0.001687283
988250 0.0016887831
988300 0.0016901789
988350 0.001691337
988400 0.0016924751
988450 0.0016932855
988500 0.0016939645
988550 0.0016945736
988600 0.0016953086
988650 0.0016960297
988700 0.0016966255
988750 0.0016970969
988800 0.0016977445
988850 0.0016986165
988900 0.0016996086
988950 0.0017005663
989000 0.0017014308
989050 0.0017024453
989100 0.0017030811
989150 0.0017038596
989200 0.0017043499
989250 0.001705101
989300 0.0017061978
989350 0.0017073712
989400 0.0017087268
989450 0.001710124
989500 0.001711437
989550 0.0017126323
989600 0.0017137457
989650 0.0017146855
989700 0.0017155251
989750 0.001716347
989800 0.001717115
989850 0.0017178534
989900 0.0017184488
989950 0.0017188886
990000 0.0017191125
990050 0.0017191878
990100 0.001719386
990150 0.0017193217
990200 0.0017193561
990250 0.0017194521
990300 0.0017196789
990350 0.00172038
990400 0.0017214302
990450 0.0017224068
990500 0.0017234582
990550 0.0017243787
990600 0.0017255614
990650 0.0017266645
990700 0.0017276644
990750 0.0017285466
990800 0.0017292632
990850 0.0017304369
990900 0.0017314279
990950 0.0017325202
991000 0.0017339521
991050 0.0017351531
991100 0.001736526
991150 0.0017383591
991200 0.0017405626
991250 0.001742728
991300 0.0017447779
991350 0.0017466126
991400 0.0017484256
991450 0.0017505157
991500 0.0017524195
991550 0.001754456
991600 0.0017564103
991650 0.0017580349
991700 0.0017591904
991750 0.0017601038
991800 0.0017607494
991850 0.0017612906
991900 0.0017617395
991950 0.0017622116
992000 0.0017626621
992050 0.0017628529
992100 0.0017632493
992150 0.0017630922
992200 0.0017627306
992250 0.0017624501
992300 0.0017625005
992350 0.0017626895
992400 0.0017632916
992450 0.0017639374
992500 0.0017648883
992550 0.0017657202
992600 0.0017666292
992650 0.0017675354
992700 0.0017683028
992750 0.0017689312
992800 0.0017697643
992850 0.0017703628
992900 0.0017711521
992950 0.0017719739
993000 0.0017727153
993050 0.0017731266
993100 0.0017738152
993150 0.0017747151
993200 0.0017756516
993250 0.0017766397
993300 0.0017779096
993350 0.0017792803
993400 0.0017809285
993450 0.0017824143
993500 0.0017842228
993550 0.0017863706
993600 0.0017885812
993650 0.0017905809
993700 0.0017924367
993750 0.0017941987
993800 0.0017957699
993850 0.0017976955
993900 0.0017994951
993950 0.0018011116
994000 0.001802541
994050 0.0018038862
994100 0.0018052871
994150 0.0018065256
994200 0.0018076947
994250 0.0018086918
994300 0.0018097656
994350 0.0018104384
994400 0.0018110256
994450 0.0018117649
994500 0.0018124153
994550 0.0018130289
994600 0.0018136001
994650 0.0018141485
994700 0.0018146642
994750 0.0018153301
994800 0.0018157254
994850 0.0018162095
994900 0.0018167624
994950 0.0018176047
995000 0.0018186427
995050 0.001819743
995100 0.0018207953
995150 0.0018219944
995200 0.001822932
995250 0.0018238192
995300 0.0018245622
995350 0.0018250915
995400 0.0018255999
995450 0.0018256747
995500 0.0018254712
995550 0.0018249124
995600 0.0018240517
995650 0.0018230109
995700 0.0018214568
995750 0.0018198642
995800 0.0018182679
995850 0.0018165974
995900 0.0018150008
995950 0.0018133228
996000 0.0018118519
996050 0.0018098215
996100 0.0018077358
996150 0.0018053982
996200 0.001802878
996250 0.0018002361
996300 0.0017974199
996350 0.0017951231
996400 0.001792829
996450 0.001791079
996500 0.0017897711
996550 0.0017885889
996600 0.0017877393
996650 0.0017874334
996700 0.0017871501
996750 0.0017870928
996800 0.0017870522
996850 0.0017868642
996900 0.0017864203
996950 0.0017863784
997000 0.0017865193
997050 0.0017868925
997100 0.0017870288
997150 0.0017869468
997200 0.0017870444
997250 0.0017869682
997300 0.0017871269
997350 0.0017871497
997400 0.0017868692
997450 0.001786419
997500 0.0017860594
997550 0.0017858092
997600 0.0017859731
997650 0.0017860853
997700 0.0017859728
997750 0.0017859895
997800 0.0017857287
997850 0.0017856871
997900 0.0017853679
997950 0.0017848724
998000 0.0017843178
998050 0.001783816
998100 0.0017832799
998150 0.0017827996
998200 0.0017827153
998250 0.0017826079
998300 0.0017830982
998350 0.0017840621
998400 0.001785001
998450 0.001785703
998500 0.0017865914
998550 0.0017872571
998600 0.0017879822
998650 0.0017883835
998700 0.0017887704
998750 0.001789158
998800 0.0017895036
998850 0.0017900887
998900 0.0017903511
998950 0.0017907108
999000 0.00179105
999050 0.001791293
999100 0.0017915083
999150 0.0017919146
999200 0.0017921516
999250 0.0017923983
999300 0.0017926617
999350 0.0017928535
999400 0.0017928692
999450 0.0017931788
999500 0.0017937171
999550 0.0017943702
999600 0.0017952523
999650 0.0017964297
999700 0.001796996
999750 0.0017973934
999800 0.0017974286
999850 0.0017976019
999900 0.0017975312
999950 0.0017977565
1000000 0.0017982472
1000050 0.0017987587
1000100 0.0017992175
1000150 0.0017997085
1000200 0.0018004457
1000250 0.0018008766
1000300 0.0018011577
1000350 0.0018015151
1000400 0.001802134
1000450 0.001802763
1000500 0.0018033702
1000550 0.001803782
1000600 0.0018038269
1000650 0.0018037211
1000700 0.0018034018
1000750 0.0018028135
1000800 0.00180251
1000850 0.001801775
1000900 0.0018010523
1000950 0.001800366
1001000 0.0017994933
1001050 0.0017984766
1001100 0.0017971817
1001150 0.0017958973
1001200 0.0017948274
1001250 0.0017938952
1001300 0.001792987
1001350 0.0017922209
1001400 0.0017916234
1001450 0.0017908998
1001500 0.0017901369
1001550 0.001789204
1001600 0.0017885989
1001650 0.0017881123
1001700 0.0017879537
1001750 0.0017878453
1001800 0.0017882865
1001850 0.0017887087
1001900 0.001789022
1001950 0.0017894981
1002000 0.0017896689
1002050 0.0017896564
1002100 0.0017891849
1002150 0.0017889327
1002200 0.0017887596
1002250 0.0017885106
1002300 0.0017881592
1002350 0.0017877105
1002400 0.001787066
1002450 0.0017865287
1002500 0.0017857786
1002550 0.0017854359
1002600 0.0017850256
1002650 0.0017849638
1002700 0.0017853712
1002750 0.0017859734
1002800 0.0017866363
1002850 0.0017875003
1002900 0.0017883862
1002950 0.0017891462
1003000 0.0017898404
1003050 0.0017905267
1003100 0.0017910988
1003150 0.0017918083
1003200 0.0017925423
1003250 0.0017933121
1003300 0.0017941156
1003350 0.0017948353
1003400 0.0017957793
1003450 0.0017967624
1003500 0.0017973105
1003550 0.0017980013
1003600 0.001798638
1003650 0.0017997979
1003700 0.0018008191
1003750 0.0018016535
1003800 0.0018021077
1003850 0.0018028678
1003900 0.0018036167
1003950 0.0018044513
1004000 0.0018048313
1004050 0.0018049732
1004100 0.001805313
1004150 0.0018056932
1004200 0.0018062806
1004250 0.0018064939
1004300 0.0018068234
1004350 0.0018067247
1004400 0.0018068371
1004450 0.0018068458
1004500 0.00180671
1004550 0.0018063379
1004600 0.0018059179
1004650 0.00180591
1004700 0.0018060564
1004750 0.0018061927
1004800 0.0018060753
1004850 0.0018061027
1004900 0.0018057917
1004950 0.0018054436
1005000 0.0018049798
1005050 0.001804898
1005100 0.0018048869
1005150 0.0018049981
1005200 0.0018053706
1005250 0.0018055719
1005300 0.0018055684
1005350 0.001805663
1005400 0.0018058502
1005450 0.0018061981
1005500 0.001806474
1005550 0.0018066073
1005600 0.0018063561
1005650 0.001805692
1005700 0.0018047648
1005750 0.0018038377
1005800 0.0018030757
1005850 0.0018027613
1005900 0.0018026104
1005950 0.0018024908
1006000 0.0018024619
1006050 0.0018023387
1006100 0.0018020503
1006150 0.0018016911
1006200 0.0018010608
1006250 0.0017999259
1006300 0.0017987954
1006350 0.0017974276
1006400 0.0017958072
1006450 0.0017938283
1006500 0.0017915872
1006550 0.0017895812
1006600 0.0017878109
1006650 0.0017861731
1006700 0.0017844655
1006750 0.0017827558
1006800 0.0017813044
1006850 0.0017798628
1006900 0.0017782377
1006950 0.0017764821
1007000 0.0017752238
1007050 0.0017741102
1007100 0.0017733215
1007150 0.0017725023
1007200 0.0017718301
1007250 0.0017710491
1007300 0.0017700275
1007350 0.0017694639
1007400 0.0017691637
1007450 0.0017691202
1007500 0.00176935
1007550 0.0017695823
1007600 0.0017696242
1007650 0.001770029
1007700 0.0017704289
1007750 0.0017711976
1007800 0.0017720952
1007850 0.0017731943
1007900 0.0017745279
1007950 0.0017758129
1008000 0.0017771451
1008050 0.0017786456
1008100 0.0017804536
1008150 0.0017826638
1008200 0.0017847925
1008250 0.0017867864
1008300 0.0017885966
1008350 0.0017903464
1008400 0.0017919252
1008450 0.0017934648
1008500 0.0017952305
1008550 0.0017970475
1008600 0.0017988662
1008650 0.0018009154
1008700 0.0018027811
1008750 0.0018046385
1008800 0.0018064062
1008850 0.001808188
1008900 0.0018100713
1008950 0.0018122322
1009000 0.0018146236
1009050 0.0018165401
1009100 0.0018184068
1009150 0.0018197684
1009200 0.0018208726
1009250 0.001822081
1009300 0.0018230235
1009350 0.0018242683
1009400 0.0018251715
1009450 0.0018261945
1009500 0.0018272825
1009550 0.001828526
1009600 0.0018301407
1009650 0.0018319741
1009700 0.0018339404
1009750 0.0018360203
1009800 0.0018378704
1009850 0.0018398198
1009900 0.0018417502
1009950 0.0018437898
1010000 0.0018459513
1010050 0.0018478387
1010100 0.0018492635
1010150 0.0018507411
1010200 0.001852219
1010250 0.0018536783
1010300 0.0018556312
1010350 0.0018571792
1010400 0.0018587139
1010450 0.0018599378
1010500 0.0018609873
1010550 0.001861562
1010600 0.0018618501
1010650 0.0018621618
1010700 0.0018627098
[truncated: 8,133,574 more chars]
