# Supplementary material for: Onset of criticality in hyper-auxetic polymer networks
Source: Nat Commun. 2022 Jan 26;13:527. doi: 10.1038/s41467-022-28026-z (PMC8791937; doi:10.1038/s41467-022-28026-z)
Supplement: Supplementary file 2 — Source Data [file 41467_2022_28026_MOESM2_ESM.zip › RAWdata/Fig4/Panel_a/P_-8.1x10e-5.txt]

50 0.0092563778
100 0.0092557956
150 0.0092565976
200 0.0092583885
250 0.0092615486
300 0.0092642786
350 0.0092665687
400 0.009267798
450 0.0092678362
500 0.0092702937
550 0.0092744269
600 0.0092805868
650 0.0092887074
700 0.0092983591
750 0.009309289
800 0.0093218875
850 0.0093360156
900 0.0093513131
950 0.0093656708
1000 0.009378781
1050 0.0093908339
1100 0.0094006684
1150 0.00940994
1200 0.00941822
1250 0.0094249469
1300 0.0094322146
1350 0.0094394442
1400 0.0094445005
1450 0.0094484617
1500 0.00945244
1550 0.0094565041
1600 0.009461056
1650 0.0094662024
1700 0.0094711809
1750 0.0094745513
1800 0.0094787307
1850 0.0094812898
1900 0.0094839963
1950 0.0094862815
2000 0.0094898554
2050 0.0094933527
2100 0.0094989391
2150 0.0095043384
2200 0.0095101188
2250 0.0095180832
2300 0.0095256654
2350 0.0095317863
2400 0.0095360964
2450 0.0095401147
2500 0.0095427954
2550 0.0095459328
2600 0.009550411
2650 0.0095563976
2700 0.0095612447
2750 0.0095665363
2800 0.009572767
2850 0.0095805272
2900 0.0095905024
2950 0.0095999589
3000 0.0096095603
3050 0.0096170045
3100 0.0096238971
3150 0.009632895
3200 0.0096437523
3250 0.0096554576
3300 0.0096668528
3350 0.0096785016
3400 0.0096904918
3450 0.0097013392
3500 0.0097122245
3550 0.0097239499
3600 0.0097362156
3650 0.00974768
3700 0.0097592963
3750 0.0097690078
3800 0.0097787941
3850 0.0097881968
3900 0.0097980383
3950 0.0098075165
4000 0.0098175657
4050 0.0098278001
4100 0.0098383794
4150 0.0098484733
4200 0.0098594619
4250 0.0098702093
4300 0.0098817802
4350 0.0098914775
4400 0.0098989486
4450 0.009907008
4500 0.009913928
4550 0.0099197518
4600 0.0099263064
4650 0.0099316965
4700 0.0099369282
4750 0.0099421962
4800 0.0099464331
4850 0.0099523865
4900 0.0099584782
4950 0.0099636535
5000 0.0099688597
5050 0.0099763876
5100 0.0099812736
5150 0.0099863702
5200 0.0099873545
5250 0.0099881999
5300 0.0099892219
5350 0.0099910096
5400 0.0099956985
5450 0.01000151
5500 0.010008661
5550 0.010016641
5600 0.010025313
5650 0.010033305
5700 0.010043138
5750 0.01005334
5800 0.010063126
5850 0.010071757
5900 0.010079014
5950 0.010086647
6000 0.010094137
6050 0.010102836
6100 0.010111582
6150 0.010120526
6200 0.01012809
6250 0.010133777
6300 0.010139763
6350 0.010147456
6400 0.010155233
6450 0.010162465
6500 0.010168993
6550 0.010173294
6600 0.010177464
6650 0.010181183
6700 0.010185056
6750 0.010185836
6800 0.010185845
6850 0.010183969
6900 0.010182959
6950 0.01018332
7000 0.010183418
7050 0.010182943
7100 0.010181183
7150 0.010178151
7200 0.010173538
7250 0.010167566
7300 0.010161746
7350 0.010156748
7400 0.010149916
7450 0.010140903
7500 0.010130488
7550 0.010119445
7600 0.01010768
7650 0.010098026
7700 0.010090067
7750 0.010082172
7800 0.010074777
7850 0.010068438
7900 0.010062171
7950 0.010056672
8000 0.010052419
8050 0.010048808
8100 0.010045429
8150 0.010041635
8200 0.010037198
8250 0.010032342
8300 0.010026491
8350 0.010020205
8400 0.010012377
8450 0.010002467
8500 0.0099943743
8550 0.0099864577
8600 0.0099782824
8650 0.0099705962
8700 0.0099638584
8750 0.0099595422
8800 0.0099561958
8850 0.0099533405
8900 0.009950499
8950 0.0099483244
9000 0.0099461432
9050 0.0099416321
9100 0.0099388519
9150 0.009935392
9200 0.0099314469
9250 0.0099279337
9300 0.009924306
9350 0.0099226226
9400 0.0099199811
9450 0.009917778
9500 0.0099165772
9550 0.0099152374
9600 0.0099167228
9650 0.0099165019
9700 0.0099145217
9750 0.009912623
9800 0.0099110235
9850 0.0099083507
9900 0.0099054728
9950 0.0099021519
10000 0.009898353
10050 0.0098939095
10100 0.0098872089
10150 0.009881163
10200 0.0098736648
10250 0.0098663811
10300 0.0098586864
10350 0.0098504165
10400 0.0098417756
10450 0.0098317743
10500 0.0098207702
10550 0.0098104724
10600 0.0097998954
10650 0.0097876167
10700 0.0097741685
10750 0.0097575982
10800 0.0097409023
10850 0.0097245005
10900 0.0097087851
10950 0.0096919005
11000 0.0096763446
11050 0.0096613756
11100 0.0096476901
11150 0.0096360958
11200 0.0096260775
11250 0.0096166982
11300 0.0096060036
11350 0.009595765
11400 0.0095860419
11450 0.0095752833
11500 0.009565405
11550 0.0095564485
11600 0.0095493246
11650 0.0095440727
11700 0.0095360712
11750 0.0095288735
11800 0.0095228038
11850 0.0095162065
11900 0.0095087926
11950 0.0094992219
12000 0.009490703
12050 0.0094820147
12100 0.0094746529
12150 0.0094654355
12200 0.0094547353
12250 0.0094440043
12300 0.009431932
12350 0.0094213808
12400 0.0094115649
12450 0.009402794
12500 0.0093945582
12550 0.0093864714
12600 0.0093779368
12650 0.0093704513
12700 0.0093640842
12750 0.0093574632
12800 0.0093505373
12850 0.009344042
12900 0.0093385956
12950 0.0093349912
13000 0.0093319168
13050 0.0093282619
13100 0.0093222027
13150 0.0093175245
13200 0.0093126035
13250 0.0093089692
13300 0.0093064038
13350 0.0093012951
13400 0.0092936674
13450 0.0092847613
13500 0.0092752204
13550 0.0092649415
13600 0.0092557338
13650 0.0092460063
13700 0.0092368303
13750 0.0092274065
13800 0.0092169487
13850 0.0092056835
13900 0.0091943444
13950 0.0091821818
14000 0.0091702527
14050 0.0091573862
14100 0.0091454581
14150 0.0091342218
14200 0.0091238369
14250 0.0091132416
14300 0.0091021716
14350 0.0090906476
14400 0.0090798112
14450 0.0090694777
14500 0.009058794
14550 0.0090491973
14600 0.0090409871
14650 0.0090316534
14700 0.0090221556
14750 0.0090134222
14800 0.0090048678
14850 0.0089969378
14900 0.0089901111
14950 0.0089845469
15000 0.0089784341
15050 0.0089734013
15100 0.0089701507
15150 0.0089670224
15200 0.0089643092
15250 0.0089618267
15300 0.0089586491
15350 0.0089553215
15400 0.0089534142
15450 0.0089513768
15500 0.0089499777
15550 0.0089478212
15600 0.0089455198
15650 0.0089440874
15700 0.0089434181
15750 0.0089431527
15800 0.008942237
15850 0.008940717
15900 0.0089391203
15950 0.008938522
16000 0.0089390868
16050 0.0089418264
16100 0.0089450022
16150 0.0089472591
16200 0.0089491311
16250 0.008950134
16300 0.0089517063
16350 0.0089516001
16400 0.0089509929
16450 0.0089487102
16500 0.0089473299
16550 0.0089442133
16600 0.0089409225
16650 0.0089378243
16700 0.0089334687
16750 0.0089290813
16800 0.0089250138
16850 0.0089218516
16900 0.0089181211
16950 0.008914714
17000 0.008911497
17050 0.0089068683
17100 0.0089032908
17150 0.0089014803
17200 0.0088981203
17250 0.0088947299
17300 0.008891877
17350 0.0088883034
17400 0.0088853096
17450 0.0088811439
17500 0.0088749935
17550 0.008868676
17600 0.0088612107
17650 0.0088538261
17700 0.0088470469
17750 0.0088382601
17800 0.0088270083
17850 0.0088159167
17900 0.0088056635
17950 0.0087956454
18000 0.0087869331
18050 0.0087795039
18100 0.0087705399
18150 0.0087601058
18200 0.0087498869
18250 0.0087389063
18300 0.0087274382
18350 0.0087152621
18400 0.0087037576
18450 0.0086936311
18500 0.00868399
18550 0.0086776011
18600 0.0086730823
18650 0.0086685063
18700 0.00866328
18750 0.0086588975
18800 0.0086531372
18850 0.008647392
18900 0.008642739
18950 0.0086381289
19000 0.0086347397
19050 0.0086338812
19100 0.0086334015
19150 0.0086326291
19200 0.0086318549
19250 0.0086302578
19300 0.008630039
19350 0.0086295557
19400 0.0086297245
19450 0.0086318182
19500 0.0086348984
19550 0.0086377761
19600 0.0086417568
19650 0.0086440948
19700 0.008645992
19750 0.0086501493
19800 0.0086546161
19850 0.0086574506
19900 0.0086614142
19950 0.0086657869
20000 0.0086693089
20050 0.0086743911
20100 0.008679345
20150 0.0086830211
20200 0.0086855044
20250 0.0086860713
20300 0.0086866931
20350 0.0086866736
20400 0.0086861034
20450 0.0086863806
20500 0.0086872997
20550 0.0086875343
20600 0.0086885243
20650 0.0086886951
20700 0.0086897481
20750 0.008691318
20800 0.0086914037
20850 0.008689413
20900 0.0086868873
20950 0.0086828153
21000 0.0086798671
21050 0.0086785926
21100 0.0086783062
21150 0.0086783079
21200 0.00867837
21250 0.0086772545
21300 0.0086760675
21350 0.0086755368
21400 0.0086742831
21450 0.0086726887
21500 0.0086706829
21550 0.0086709784
21600 0.0086727754
21650 0.0086762525
21700 0.0086797885
21750 0.0086836209
21800 0.0086864921
21850 0.0086883188
21900 0.0086883508
21950 0.0086871101
22000 0.0086845072
22050 0.0086814701
22100 0.0086764623
22150 0.0086729549
22200 0.0086695515
22250 0.0086652959
22300 0.0086588896
22350 0.0086510034
22400 0.0086421389
22450 0.0086328887
22500 0.00862319
22550 0.0086144257
22600 0.0086075823
22650 0.0086000776
22700 0.0085923662
22750 0.0085838903
22800 0.0085764118
22850 0.0085678493
22900 0.0085588361
22950 0.0085497515
23000 0.0085410737
23050 0.0085323362
23100 0.0085235322
23150 0.0085145714
23200 0.0085049641
23250 0.008495209
23300 0.0084862111
23350 0.0084781424
23400 0.0084711225
23450 0.0084639452
23500 0.0084575373
23550 0.0084525786
23600 0.0084480433
23650 0.0084435547
23700 0.0084377878
23750 0.0084325584
23800 0.008425791
23850 0.0084193856
23900 0.0084147854
23950 0.0084089005
24000 0.0084048889
24050 0.0084001848
24100 0.0083956665
24150 0.0083912948
24200 0.0083863222
24250 0.0083805118
24300 0.0083751045
24350 0.0083678259
24400 0.0083608263
24450 0.0083529683
24500 0.0083445364
24550 0.0083370407
24600 0.008328108
24650 0.0083197667
24700 0.0083123609
24750 0.0083036583
24800 0.0082947609
24850 0.0082866286
24900 0.0082802677
24950 0.0082741438
25000 0.0082684988
25050 0.0082632498
25100 0.0082573799
25150 0.008252612
25200 0.0082490169
25250 0.0082446935
25300 0.0082395347
25350 0.0082352403
25400 0.0082309257
25450 0.0082267734
25500 0.0082222788
25550 0.0082185111
25600 0.0082151282
25650 0.0082121772
25700 0.008210919
25750 0.0082098108
25800 0.0082083252
25850 0.0082056376
25900 0.0082046719
25950 0.0082025381
26000 0.0082007436
26050 0.0081971003
26100 0.0081921584
26150 0.0081871457
26200 0.0081821433
26250 0.0081778943
26300 0.008173468
26350 0.0081698004
26400 0.0081679762
26450 0.0081655314
26500 0.0081625981
26550 0.0081599179
26600 0.0081568314
26650 0.0081545763
26700 0.0081519711
26750 0.0081502187
26800 0.0081491306
26850 0.0081493211
26900 0.0081493211
26950 0.0081488216
27000 0.0081476336
27050 0.0081476739
27100 0.0081472398
27150 0.0081480337
27200 0.0081506579
27250 0.0081526471
27300 0.0081539577
27350 0.0081546161
27400 0.0081551368
27450 0.0081561342
27500 0.0081566052
27550 0.00815741
27600 0.0081584068
27650 0.0081597545
27700 0.0081600536
27750 0.0081588673
27800 0.0081578681
27850 0.0081553798
27900 0.0081512637
27950 0.0081467973
28000 0.008142095
28050 0.0081366405
28100 0.0081308608
28150 0.0081253893
28200 0.0081198231
28250 0.0081157177
28300 0.0081119668
28350 0.0081093554
28400 0.0081055003
28450 0.0081004779
28500 0.0080960467
28550 0.0080921823
28600 0.008088479
28650 0.0080861086
28700 0.0080842573
28750 0.0080835396
28800 0.0080839378
28850 0.0080832773
28900 0.0080829781
28950 0.0080820302
29000 0.0080808334
29050 0.008078814
29100 0.0080769814
29150 0.008073914
29200 0.0080698729
29250 0.0080661885
29300 0.0080625929
29350 0.0080596927
29400 0.0080581607
29450 0.0080575009
29500 0.0080578356
29550 0.0080580904
29600 0.0080585108
29650 0.0080598038
29700 0.0080632993
29750 0.0080678825
29800 0.0080718027
29850 0.0080769617
29900 0.0080820625
29950 0.0080857141
30000 0.00808954
30050 0.0080931884
30100 0.0080966634
30150 0.0081016368
30200 0.0081067636
30250 0.0081102506
30300 0.0081126499
30350 0.0081130171
30400 0.008113481
30450 0.008115071
30500 0.0081172717
30550 0.0081195667
30600 0.0081214716
30650 0.0081235112
30700 0.0081244277
30750 0.0081234085
30800 0.0081229591
30850 0.0081236357
30900 0.0081258978
30950 0.0081269504
31000 0.0081316151
31050 0.0081382064
31100 0.0081436317
31150 0.0081497266
31200 0.0081543201
31250 0.0081590258
31300 0.0081641125
31350 0.0081685032
31400 0.0081718726
31450 0.0081762447
31500 0.008180651
31550 0.0081827447
31600 0.0081833889
31650 0.0081830108
31700 0.0081828605
31750 0.0081827277
31800 0.0081820404
31850 0.0081821133
31900 0.0081828589
31950 0.0081835051
32000 0.0081845987
32050 0.0081857964
32100 0.0081867814
32150 0.0081868291
32200 0.008185817
32250 0.0081849008
32300 0.0081840829
32350 0.0081835794
32400 0.0081828671
32450 0.0081810717
32500 0.0081800192
32550 0.0081793165
32600 0.0081781473
32650 0.0081781514
32700 0.0081787089
32750 0.0081789146
32800 0.00818089
32850 0.0081817839
32900 0.0081835378
32950 0.0081841508
33000 0.0081828663
33050 0.008180821
33100 0.0081783456
33150 0.0081744769
33200 0.0081694272
33250 0.0081654982
33300 0.0081604405
33350 0.008154315
33400 0.0081474887
33450 0.0081398417
33500 0.0081319437
33550 0.0081240314
33600 0.0081158484
33650 0.0081071658
33700 0.0081002204
33750 0.0080932393
33800 0.0080858621
33850 0.0080792095
33900 0.0080701045
33950 0.008060197
34000 0.0080494924
34050 0.0080396523
34100 0.0080311122
34150 0.0080229834
34200 0.0080148415
34250 0.0080061109
34300 0.0079974435
34350 0.007989508
34400 0.0079817726
34450 0.0079759129
34500 0.0079711311
34550 0.0079667275
34600 0.0079637769
34650 0.0079618378
34700 0.0079609449
34750 0.0079613941
34800 0.0079616768
34850 0.0079628686
34900 0.0079636354
34950 0.0079633916
35000 0.0079633382
35050 0.0079616863
35100 0.0079582091
35150 0.0079535116
35200 0.0079485071
35250 0.0079448904
35300 0.0079420744
35350 0.0079379697
35400 0.0079348912
35450 0.0079304015
35500 0.0079243784
35550 0.0079179821
35600 0.0079120778
35650 0.0079064242
35700 0.007901663
35750 0.0078951603
35800 0.0078890927
35850 0.0078821818
35900 0.0078753958
35950 0.0078696476
36000 0.0078645294
36050 0.007859481
36100 0.0078536338
36150 0.0078484526
36200 0.0078432955
36250 0.0078383222
36300 0.0078316803
36350 0.0078232763
36400 0.0078155593
36450 0.0078081397
36500 0.0077998943
36550 0.0077925892
36600 0.0077849425
36650 0.0077754864
36700 0.007764809
36750 0.0077544497
36800 0.0077446568
36850 0.0077339469
36900 0.0077234325
36950 0.0077142292
37000 0.0077053891
37050 0.007696678
37100 0.0076892868
37150 0.0076826804
37200 0.0076769088
37250 0.0076706603
37300 0.0076647755
37350 0.0076604434
37400 0.0076563683
37450 0.0076524927
37500 0.0076483685
37550 0.0076442463
37600 0.0076404328
37650 0.0076360857
37700 0.0076323454
37750 0.007628714
37800 0.0076243397
37850 0.0076195006
37900 0.0076141884
37950 0.0076084583
38000 0.00760198
38050 0.0075957165
38100 0.0075899389
38150 0.0075828929
38200 0.0075762084
38250 0.0075702384
38300 0.0075650907
38350 0.007561122
38400 0.0075571537
38450 0.0075540418
38500 0.0075502273
38550 0.0075461255
38600 0.0075423975
38650 0.0075377188
38700 0.0075337151
38750 0.0075309968
38800 0.0075299157
38850 0.0075300876
38900 0.0075295313
38950 0.0075289647
39000 0.0075271417
39050 0.0075245338
39100 0.0075224087
39150 0.0075203878
39200 0.0075182011
39250 0.0075165881
39300 0.0075146947
39350 0.0075118992
39400 0.0075088145
39450 0.007504433
39500 0.0074993303
39550 0.0074957623
39600 0.0074930994
39650 0.0074918666
39700 0.0074928316
39750 0.0074932954
39800 0.0074940163
39850 0.0074945398
39900 0.0074952547
39950 0.0074955159
40000 0.0074940627
40050 0.0074917038
40100 0.0074894581
40150 0.007487533
40200 0.0074862009
40250 0.0074851787
40300 0.0074847103
40350 0.0074839997
40400 0.0074828322
40450 0.0074821818
40500 0.0074811154
40550 0.0074800936
40600 0.0074798448
40650 0.0074810212
40700 0.0074829846
40750 0.0074848573
40800 0.0074861856
40850 0.0074864457
40900 0.0074874683
40950 0.0074887904
41000 0.0074910186
41050 0.0074944249
41100 0.0074974864
41150 0.0075007136
41200 0.0075030752
41250 0.0075052226
41300 0.007506398
41350 0.0075072521
41400 0.0075085525
41450 0.0075095652
41500 0.0075110573
41550 0.0075135722
41600 0.007516939
41650 0.0075199938
41700 0.0075227198
41750 0.0075234958
41800 0.0075239306
41850 0.0075242476
41900 0.0075256183
41950 0.0075265016
42000 0.0075288223
42050 0.007531127
42100 0.0075334474
42150 0.0075365095
42200 0.0075406483
42250 0.007546259
42300 0.0075525925
42350 0.007558849
42400 0.0075643564
42450 0.0075704706
42500 0.0075752248
42550 0.0075807139
42600 0.0075861458
42650 0.0075903365
42700 0.0075935627
42750 0.0075965905
42800 0.0075981028
42850 0.0075995828
42900 0.0076002898
42950 0.0076004626
43000 0.0076008461
43050 0.0076012308
43100 0.0076016844
43150 0.0076019149
43200 0.0076024073
43250 0.007602241
43300 0.0076011953
43350 0.0075991035
43400 0.0075973068
43450 0.0075961429
43500 0.0075954932
43550 0.0075954675
43600 0.0075955944
43650 0.0075962916
43700 0.0075979422
43750 0.0076007958
43800 0.0076049598
43850 0.007608219
43900 0.0076111733
43950 0.0076150075
44000 0.0076210788
44050 0.0076273653
44100 0.0076333117
44150 0.0076388203
44200 0.0076447903
44250 0.0076496618
44300 0.0076562276
44350 0.007662152
44400 0.0076673353
44450 0.0076733244
44500 0.0076773573
44550 0.0076817956
44600 0.0076853891
44650 0.0076867392
44700 0.0076884626
44750 0.0076888389
44800 0.0076892047
44850 0.0076895743
44900 0.0076913158
44950 0.0076921876
45000 0.0076921664
45050 0.007691271
45100 0.0076894139
45150 0.0076884242
45200 0.0076872259
45250 0.0076862838
45300 0.0076863262
45350 0.0076850105
45400 0.0076825974
45450 0.0076800391
45500 0.0076760616
45550 0.0076720304
45600 0.0076671355
45650 0.0076637357
45700 0.0076590486
45750 0.0076551825
45800 0.0076512388
45850 0.0076470288
45900 0.0076421549
45950 0.0076380717
46000 0.0076319199
46050 0.0076247717
46100 0.0076172217
46150 0.0076084742
46200 0.0075997377
46250 0.007592895
46300 0.0075835625
46350 0.0075741254
46400 0.0075632211
46450 0.007552981
46500 0.0075432522
46550 0.0075332371
46600 0.0075246465
46650 0.0075175262
46700 0.0075115191
46750 0.0075068266
46800 0.007502378
46850 0.0074968051
46900 0.0074899145
46950 0.007483489
47000 0.0074771995
47050 0.0074712935
47100 0.0074661527
47150 0.0074602451
47200 0.0074558328
47250 0.0074517501
47300 0.0074479674
47350 0.0074438431
47400 0.0074379124
47450 0.0074309405
47500 0.0074228602
47550 0.0074158512
47600 0.0074085197
47650 0.0074013346
47700 0.0073944596
47750 0.007387645
47800 0.0073813462
47850 0.0073754887
47900 0.0073691297
47950 0.0073642091
48000 0.0073584295
48050 0.0073525354
48100 0.007346852
48150 0.0073406637
48200 0.007334501
48250 0.0073283277
48300 0.007322547
48350 0.0073168633
48400 0.0073119032
48450 0.007307663
48500 0.0073029856
48550 0.0072981361
48600 0.0072935561
48650 0.0072890697
48700 0.0072840499
48750 0.0072792058
48800 0.007274221
48850 0.0072691399
48900 0.0072636095
48950 0.007258778
49000 0.0072532238
49050 0.0072473474
49100 0.00724145
49150 0.0072348041
49200 0.0072293327
49250 0.0072233355
49300 0.0072174186
49350 0.0072128795
49400 0.0072087547
49450 0.0072050202
49500 0.00720157
49550 0.007197757
49600 0.0071939253
49650 0.0071903616
49700 0.0071864944
49750 0.0071828336
49800 0.007178716
49850 0.0071751036
49900 0.0071732422
49950 0.0071704004
50000 0.0071665226
50050 0.0071630401
50100 0.0071587453
50150 0.0071543487
50200 0.0071506406
50250 0.0071474823
50300 0.0071459543
50350 0.0071441229
50400 0.007141489
50450 0.0071392793
50500 0.0071372432
50550 0.0071356835
50600 0.0071342821
50650 0.007131503
50700 0.0071286158
50750 0.0071268179
50800 0.0071248604
50850 0.0071239485
50900 0.0071228856
50950 0.0071220143
51000 0.0071208719
51050 0.0071192406
51100 0.0071183988
51150 0.0071169026
51200 0.0071156248
51250 0.0071143172
51300 0.0071127179
51350 0.0071101236
51400 0.0071067539
51450 0.0071032593
51500 0.0071011905
51550 0.0070994221
51600 0.0070987312
51650 0.0070984881
51700 0.0070979952
51750 0.0070978388
51800 0.0070973522
51850 0.007095787
51900 0.0070943472
51950 0.0070935482
52000 0.007091844
52050 0.0070904644
52100 0.0070900902
52150 0.0070897542
52200 0.0070894427
52250 0.0070887418
52300 0.0070882689
52350 0.0070876022
52400 0.0070864208
52450 0.0070838578
52500 0.0070805086
52550 0.0070764172
52600 0.007072783
52650 0.0070688397
52700 0.007064846
52750 0.0070612698
52800 0.0070569214
52850 0.0070525048
52900 0.0070482472
52950 0.0070439225
53000 0.0070402659
53050 0.0070377639
53100 0.0070352787
53150 0.0070326247
53200 0.0070295879
53250 0.0070240952
53300 0.0070189897
53350 0.0070132966
53400 0.0070093669
53450 0.0070071054
53500 0.0070056802
53550 0.0070057797
53600 0.0070067437
53650 0.0070077444
53700 0.0070074023
53750 0.0070062682
53800 0.0070045387
53850 0.0070037131
53900 0.0070040398
53950 0.0070050915
54000 0.0070077138
54050 0.0070094247
54100 0.0070107681
54150 0.0070125705
54200 0.0070139255
54250 0.0070164316
54300 0.0070190265
54350 0.0070232495
54400 0.0070273806
54450 0.0070317644
54500 0.0070355847
54550 0.0070398041
54600 0.0070440819
54650 0.0070481931
54700 0.0070513063
54750 0.0070543993
54800 0.0070581984
54850 0.0070628904
54900 0.0070671201
54950 0.0070709689
55000 0.0070751459
55050 0.0070786018
55100 0.0070824294
55150 0.0070863671
55200 0.0070901687
55250 0.007094023
55300 0.0070986152
55350 0.0071031708
55400 0.0071076697
55450 0.007113346
55500 0.0071191422
55550 0.007125977
55600 0.0071334933
55650 0.0071395344
55700 0.0071455951
55750 0.0071506069
55800 0.0071544472
55850 0.0071571465
55900 0.0071585411
55950 0.007159674
56000 0.0071612349
56050 0.0071629112
56100 0.0071643053
56150 0.0071655338
56200 0.0071671919
56250 0.0071691147
56300 0.0071711519
56350 0.0071742157
56400 0.0071757037
56450 0.0071767963
56500 0.0071776643
56550 0.0071795345
56600 0.0071814857
56650 0.0071841094
56700 0.0071871357
56750 0.0071908665
56800 0.0071943275
56850 0.0071959794
56900 0.0071978786
56950 0.0071996621
57000 0.0072014545
57050 0.0072025957
57100 0.00720383
57150 0.0072050055
57200 0.0072063305
57250 0.0072082448
57300 0.0072092133
57350 0.007211155
57400 0.0072132237
57450 0.0072155235
57500 0.0072183319
57550 0.0072216073
57600 0.007225108
57650 0.0072291984
57700 0.0072340339
57750 0.0072381209
57800 0.0072425399
57850 0.0072473503
57900 0.00725318
57950 0.0072572724
58000 0.0072617657
58050 0.0072656871
58100 0.0072693684
58150 0.0072724333
58200 0.0072762703
58250 0.0072815255
58300 0.0072880592
58350 0.0072960732
58400 0.007305264
58450 0.0073131916
58500 0.0073215173
58550 0.0073297651
58600 0.0073384704
58650 0.00734749
58700 0.0073559404
58750 0.0073638886
58800 0.007370999
58850 0.0073787011
58900 0.0073859246
58950 0.0073927555
59000 0.0073997834
59050 0.0074078203
59100 0.0074160818
59150 0.0074229388
59200 0.0074270935
59250 0.007429561
59300 0.0074322616
59350 0.0074356717
59400 0.0074381239
59450 0.0074403365
59500 0.0074434254
59550 0.0074465353
59600 0.0074500899
59650 0.0074537466
59700 0.0074575693
59750 0.007461271
59800 0.0074666342
59850 0.0074724949
59900 0.0074785474
59950 0.007483516
60000 0.007487568
60050 0.0074919714
60100 0.0074956276
60150 0.0074992231
60200 0.0075042659
60250 0.0075092209
60300 0.0075144763
60350 0.007519735
60400 0.007526442
60450 0.0075335276
60500 0.0075418501
60550 0.0075512587
60600 0.0075590643
60650 0.0075669924
60700 0.0075743341
60750 0.0075808219
60800 0.0075883458
60850 0.0075956829
60900 0.0076040753
60950 0.0076135445
61000 0.007622675
61050 0.0076324718
61100 0.0076411891
61150 0.0076497113
61200 0.0076574257
61250 0.0076636825
61300 0.0076697527
61350 0.0076762895
61400 0.0076823155
61450 0.0076871696
61500 0.0076921572
61550 0.0076960667
61600 0.0076994073
61650 0.0077022568
61700 0.0077064234
61750 0.0077102759
61800 0.0077142101
61850 0.0077171489
61900 0.0077194761
61950 0.007720505
62000 0.0077210537
62050 0.0077214203
62100 0.0077230076
62150 0.0077235893
62200 0.007724897
62250 0.0077255795
62300 0.0077260702
62350 0.0077260447
62400 0.0077256851
62450 0.0077257382
62500 0.007725853
62550 0.0077240763
62600 0.007722387
62650 0.0077211628
62700 0.0077201344
62750 0.0077213196
62800 0.0077243469
62850 0.0077277636
62900 0.007731925
62950 0.0077370585
63000 0.0077421815
63050 0.0077472332
63100 0.0077523666
63150 0.0077574356
63200 0.0077626158
63250 0.0077703192
63300 0.0077809938
63350 0.0077933295
63400 0.0078058724
63450 0.0078179831
63500 0.007826811
63550 0.0078340797
63600 0.0078396396
63650 0.0078456877
63700 0.0078504676
63750 0.0078552585
63800 0.0078597328
63850 0.007864477
63900 0.0078691284
63950 0.0078731804
64000 0.0078775918
64050 0.0078823526
64100 0.0078872984
64150 0.0078927073
64200 0.0078988459
64250 0.0079057385
64300 0.0079123813
64350 0.0079189366
64400 0.0079238659
64450 0.0079269666
64500 0.007930627
64550 0.007933262
64600 0.0079366004
64650 0.0079393344
64700 0.0079407488
64750 0.007941506
64800 0.0079416355
64850 0.0079421947
64900 0.0079424451
64950 0.0079435483
65000 0.0079441692
65050 0.0079439571
65100 0.0079435384
65150 0.0079442674
65200 0.0079443276
65250 0.0079447186
65300 0.0079442921
65350 0.0079434534
65400 0.007941339
65450 0.0079384685
65500 0.0079339265
65550 0.0079280838
65600 0.0079225856
65650 0.0079163052
65700 0.0079113135
65750 0.0079057157
65800 0.0078994126
65850 0.007891337
65900 0.007883085
65950 0.0078753133
66000 0.0078664216
66050 0.0078579935
66100 0.0078478543
66150 0.0078370741
66200 0.007826113
66250 0.0078151733
66300 0.0078046362
66350 0.0077947556
66400 0.0077863128
66450 0.0077786062
66500 0.0077719895
66550 0.007767262
66600 0.0077623504
66650 0.0077579447
66700 0.0077537844
66750 0.0077497518
66800 0.0077452966
66850 0.0077398397
66900 0.0077355611
66950 0.0077316448
67000 0.0077272203
67050 0.0077214166
67100 0.0077152257
67150 0.0077083033
67200 0.0077015537
67250 0.0076944955
67300 0.0076865786
67350 0.0076782543
67400 0.0076712342
67450 0.0076645814
67500 0.0076588122
67550 0.0076537887
67600 0.0076504155
67650 0.0076486337
67700 0.0076470022
67750 0.0076467186
67800 0.0076468356
67850 0.0076466215
67900 0.0076457893
67950 0.007646434
68000 0.0076465067
68050 0.0076468947
68100 0.007646841
68150 0.0076465633
68200 0.0076473247
68250 0.0076480391
68300 0.0076466967
68350 0.007644421
68400 0.0076414547
68450 0.0076376752
68500 0.0076330185
68550 0.007627523
68600 0.007621815
68650 0.0076165746
68700 0.0076125018
68750 0.0076099028
68800 0.007606822
68850 0.0076038978
68900 0.0076024465
68950 0.0076007125
69000 0.0075988227
69050 0.0075950458
69100 0.0075917838
69150 0.0075884823
69200 0.0075860324
69250 0.0075836134
69300 0.0075811067
69350 0.0075791421
69400 0.0075766305
69450 0.007574158
69500 0.0075724062
69550 0.0075708819
69600 0.0075683795
69650 0.0075669139
69700 0.0075642332
69750 0.0075603358
69800 0.0075554962
69850 0.0075491649
69900 0.0075437062
69950 0.0075381183
70000 0.0075320127
70050 0.0075263832
70100 0.0075211986
70150 0.0075158705
70200 0.0075105626
70250 0.0075044058
70300 0.0074993016
70350 0.0074930197
70400 0.0074854275
70450 0.0074764213
70500 0.0074675228
70550 0.0074579757
70600 0.0074474278
70650 0.0074391999
70700 0.0074314739
70750 0.0074253781
70800 0.007419677
70850 0.0074151727
70900 0.0074106054
70950 0.007406367
71000 0.007402702
71050 0.007398099
71100 0.0073943442
71150 0.0073904591
71200 0.007386316
71250 0.0073831237
71300 0.0073802959
71350 0.0073793163
71400 0.0073789473
71450 0.0073787185
71500 0.0073772455
71550 0.007377116
71600 0.0073772231
71650 0.0073773637
71700 0.0073784682
71750 0.0073793043
71800 0.0073807577
71850 0.0073825442
71900 0.0073849879
71950 0.0073871045
72000 0.0073912103
72050 0.0073965984
72100 0.0074014143
72150 0.0074056778
72200 0.0074098138
72250 0.0074138807
72300 0.0074181706
72350 0.0074238437
72400 0.0074296227
72450 0.0074346013
72500 0.0074398754
72550 0.0074447672
72600 0.0074489531
72650 0.0074526306
72700 0.0074571143
72750 0.0074629214
72800 0.0074696792
72850 0.0074765416
72900 0.007483081
72950 0.0074891651
73000 0.0074947914
73050 0.0075012776
73100 0.0075051781
73150 0.0075097764
73200 0.0075153803
73250 0.0075222185
73300 0.0075278404
73350 0.0075337792
73400 0.0075388805
73450 0.0075440377
73500 0.0075501196
73550 0.0075566955
73600 0.0075651135
73650 0.0075720111
73700 0.0075775574
73750 0.0075828663
73800 0.0075875542
73850 0.0075917166
73900 0.0075948358
73950 0.00759817
74000 0.0076009591
74050 0.0076015925
74100 0.0076022975
74150 0.0076037257
74200 0.0076047735
74250 0.0076056882
74300 0.0076072405
74350 0.0076080248
74400 0.0076088505
74450 0.0076106368
74500 0.0076119872
74550 0.0076130622
74600 0.0076149519
74650 0.0076175882
74700 0.0076184467
74750 0.007618748
74800 0.0076193423
74850 0.0076186385
74900 0.0076193245
74950 0.0076197034
75000 0.0076211373
75050 0.0076224169
75100 0.0076237388
75150 0.0076260059
75200 0.0076281792
75250 0.0076315706
75300 0.0076343038
75350 0.0076376711
75400 0.0076428619
75450 0.0076481144
75500 0.0076540194
75550 0.0076595923
75600 0.0076664289
75650 0.0076737073
75700 0.0076797171
75750 0.0076840933
75800 0.0076889716
75850 0.0076936757
75900 0.0076979636
75950 0.0077016187
76000 0.0077041307
76050 0.0077064118
76100 0.0077086235
76150 0.0077090509
76200 0.0077101525
76250 0.0077104886
76300 0.0077111275
76350 0.0077139538
76400 0.0077164586
76450 0.0077181301
76500 0.0077203403
76550 0.0077225635
76600 0.0077252146
76650 0.0077288317
76700 0.0077322773
76750 0.0077361596
76800 0.007740087
76850 0.007744796
76900 0.0077474563
76950 0.0077488
77000 0.0077503203
77050 0.007752611
77100 0.0077548097
77150 0.0077572412
77200 0.0077599933
77250 0.0077627167
77300 0.0077655251
77350 0.0077679596
77400 0.0077701884
77450 0.0077715904
77500 0.0077739397
77550 0.0077759929
77600 0.0077765271
77650 0.0077774854
77700 0.0077785756
77750 0.0077802703
77800 0.0077815303
77850 0.0077816095
77900 0.0077810804
77950 0.0077800837
78000 0.0077801841
78050 0.0077814155
78100 0.0077849182
78150 0.0077887931
78200 0.0077916062
78250 0.0077953715
78300 0.0077971122
78350 0.0077993443
78400 0.0078006482
78450 0.0078021105
78500 0.0078025294
78550 0.0078034213
78600 0.0078036421
78650 0.007801916
78700 0.0077993476
78750 0.00779431
78800 0.007789555
78850 0.0077844934
78900 0.0077789462
78950 0.007772993
79000 0.0077662439
79050 0.0077582989
79100 0.0077489815
79150 0.0077400295
79200 0.0077302726
79250 0.0077212071
79300 0.0077132964
79350 0.0077055736
79400 0.0076990412
79450 0.0076921362
79500 0.0076870403
79550 0.0076817871
79600 0.0076775567
79650 0.0076729236
79700 0.0076665037
79750 0.0076605234
79800 0.0076545099
79850 0.007648259
79900 0.0076426771
79950 0.0076356808
80000 0.0076293307
80050 0.0076236033
80100 0.0076183158
80150 0.0076143009
80200 0.0076097433
80250 0.0076053678
80300 0.0076007892
80350 0.0075975135
80400 0.0075944318
80450 0.0075906473
80500 0.0075870997
80550 0.0075828665
80600 0.0075799303
80650 0.0075761912
80700 0.0075717789
80750 0.0075673085
80800 0.0075635031
80850 0.007559927
80900 0.0075575681
80950 0.0075564204
81000 0.0075567827
81050 0.0075585651
81100 0.0075612063
81150 0.007564683
81200 0.0075683314
81250 0.0075735254
81300 0.0075787427
81350 0.0075845218
81400 0.0075898671
81450 0.0075935401
81500 0.0075958263
81550 0.0076002151
81600 0.0076055782
81650 0.0076111945
81700 0.0076163694
81750 0.0076208146
81800 0.0076259758
81850 0.0076298501
81900 0.0076338129
81950 0.0076386328
82000 0.0076444944
82050 0.0076495439
82100 0.0076543707
82150 0.0076591666
82200 0.007663238
82250 0.0076677768
82300 0.007672416
82350 0.0076774466
82400 0.0076827183
82450 0.0076878336
82500 0.0076931786
82550 0.0076984696
82600 0.0077040029
82650 0.0077096905
82700 0.0077154598
82750 0.0077210133
82800 0.0077246294
82850 0.0077271947
82900 0.0077295455
82950 0.0077321679
83000 0.0077350505
83050 0.0077402625
83100 0.0077468547
83150 0.0077531082
83200 0.0077604274
83250 0.0077671382
83300 0.0077742569
83350 0.0077818444
83400 0.0077876733
83450 0.0077930074
83500 0.0077984216
83550 0.0078048284
83600 0.0078106505
83650 0.0078158562
83700 0.0078202662
83750 0.0078244826
83800 0.0078280562
83850 0.0078312194
83900 0.0078333139
83950 0.0078373363
84000 0.0078435238
84050 0.0078495708
84100 0.0078559328
84150 0.0078641419
84200 0.0078716448
84250 0.0078792043
84300 0.0078861513
84350 0.0078926304
84400 0.0078964512
84450 0.0078988935
84500 0.0078994554
84550 0.0078978446
84600 0.0078956293
84650 0.0078926988
84700 0.0078899801
84750 0.0078881433
84800 0.0078852107
84850 0.0078839641
84900 0.0078823512
84950 0.0078806489
85000 0.007879669
85050 0.0078801209
85100 0.0078822878
85150 0.0078858408
85200 0.0078900261
85250 0.0078940681
85300 0.0078987323
85350 0.007904965
85400 0.0079138192
85450 0.0079238748
85500 0.0079341222
85550 0.0079452133
85600 0.0079559382
85650 0.0079661769
85700 0.0079744092
85750 0.0079832891
85800 0.0079926957
85850 0.0080025423
85900 0.0080116465
85950 0.0080202045
86000 0.0080299074
86050 0.0080384138
86100 0.0080456207
86150 0.0080511005
86200 0.0080560051
86250 0.0080598595
86300 0.0080637881
86350 0.0080676589
86400 0.0080706479
86450 0.0080723835
86500 0.008074025
86550 0.0080769102
86600 0.0080791412
86650 0.0080821746
86700 0.0080847869
86750 0.0080892573
86800 0.0080939511
86850 0.0080978614
86900 0.0081009424
86950 0.0081028619
87000 0.0081052418
87050 0.0081061791
87100 0.0081072898
87150 0.0081083823
87200 0.008109141
87250 0.0081109146
87300 0.0081122775
87350 0.0081147851
87400 0.0081171411
87450 0.0081197886
87500 0.0081218739
87550 0.0081251883
87600 0.0081285901
87650 0.0081305128
87700 0.008132613
87750 0.0081337677
87800 0.0081339734
87850 0.0081329988
87900 0.0081325538
87950 0.0081314358
88000 0.0081305892
88050 0.0081278878
88100 0.0081260675
88150 0.0081243049
88200 0.008122281
88250 0.0081191265
88300 0.0081152955
88350 0.0081090674
88400 0.0081042373
88450 0.0080979914
88500 0.0080892323
88550 0.0080811861
88600 0.0080727188
88650 0.0080646893
88700 0.0080580744
88750 0.0080534721
88800 0.0080490489
88850 0.0080452281
88900 0.0080423069
88950 0.0080398225
89000 0.0080385113
89050 0.0080390536
89100 0.0080396888
89150 0.0080416992
89200 0.0080428104
89250 0.0080438308
89300 0.0080448867
89350 0.0080446673
89400 0.0080436765
89450 0.0080427822
89500 0.0080433569
89550 0.0080439632
89600 0.0080444477
89650 0.0080436126
89700 0.0080415538
89750 0.0080387621
89800 0.0080363192
89850 0.0080323977
89900 0.008030046
89950 0.0080284001
90000 0.0080264736
90050 0.0080227568
90100 0.0080185506
90150 0.008014442
90200 0.0080093153
90250 0.0080041617
90300 0.0079998791
90350 0.0079950493
90400 0.0079919468
90450 0.0079894679
90500 0.007987222
90550 0.007984862
90600 0.0079826343
90650 0.0079804172
90700 0.0079779067
90750 0.0079756136
90800 0.0079738289
90850 0.0079724246
90900 0.0079701563
90950 0.0079672775
91000 0.0079642324
91050 0.0079609253
91100 0.0079566514
91150 0.0079519456
91200 0.0079481541
91250 0.0079428882
91300 0.0079358503
91350 0.0079284505
91400 0.0079206743
91450 0.0079132398
91500 0.0079061959
91550 0.007901168
91600 0.0078956352
91650 0.0078912838
91700 0.0078869464
91750 0.0078826015
91800 0.0078790654
91850 0.0078761707
91900 0.0078735748
91950 0.0078728679
92000 0.0078713728
92050 0.0078687243
92100 0.0078649814
92150 0.0078612858
92200 0.0078569473
92250 0.007854203
92300 0.0078523717
92350 0.0078516944
92400 0.0078512147
92450 0.0078496724
92500 0.0078476648
92550 0.0078436417
92600 0.0078397173
92650 0.0078373696
92700 0.0078347087
92750 0.0078302409
92800 0.0078259103
92850 0.0078198457
92900 0.007813488
92950 0.0078074299
93000 0.0078003363
93050 0.0077936969
93100 0.0077859853
93150 0.0077785685
93200 0.0077713364
93250 0.0077641583
93300 0.0077554134
93350 0.0077463534
93400 0.007736701
93450 0.0077262817
93500 0.0077139546
93550 0.0077012013
93600 0.0076874051
93650 0.00767108
93700 0.0076534526
93750 0.0076377871
93800 0.0076230065
93850 0.0076090562
93900 0.0075966177
93950 0.0075855191
94000 0.0075750762
94050 0.0075662445
94100 0.007557358
94150 0.0075505842
94200 0.0075443016
94250 0.0075380244
94300 0.0075308348
94350 0.0075255623
94400 0.0075197789
94450 0.0075137578
94500 0.0075080459
94550 0.0075032821
94600 0.0074990558
94650 0.0074948777
94700 0.0074906795
94750 0.0074868183
94800 0.0074806217
94850 0.0074730093
94900 0.0074643774
94950 0.0074541878
95000 0.0074430393
95050 0.0074325081
95100 0.0074221298
95150 0.0074137202
95200 0.0074057006
95250 0.0074004207
95300 0.0073955998
95350 0.0073903625
95400 0.0073855248
95450 0.007380452
95500 0.0073745777
95550 0.0073702352
95600 0.0073666613
95650 0.0073629005
95700 0.007358724
95750 0.0073536738
95800 0.0073476334
95850 0.0073395025
95900 0.0073313625
95950 0.0073222562
96000 0.0073137518
96050 0.0073048348
96100 0.0072967273
96150 0.0072880791
96200 0.0072797605
96250 0.0072715418
96300 0.0072642048
96350 0.007256282
96400 0.0072484137
96450 0.00724129
96500 0.0072355348
96550 0.0072310803
96600 0.007226646
96650 0.0072219883
96700 0.0072184382
96750 0.0072149474
96800 0.0072109668
96850 0.0072059686
96900 0.0071997746
96950 0.007192026
97000 0.0071835449
97050 0.0071751241
97100 0.0071664073
97150 0.0071571185
97200 0.0071489956
97250 0.0071407791
97300 0.0071335362
97350 0.0071263228
97400 0.0071191719
97450 0.0071139156
97500 0.0071089122
97550 0.0071047349
97600 0.0071003507
97650 0.0070959287
97700 0.0070920532
97750 0.0070873258
97800 0.0070835636
97850 0.0070806115
97900 0.0070785733
97950 0.0070748662
98000 0.0070716005
98050 0.0070676554
98100 0.0070637581
98150 0.0070600288
98200 0.0070562458
98250 0.0070518027
98300 0.0070466378
98350 0.0070411143
98400 0.0070348409
98450 0.0070289724
98500 0.0070227338
98550 0.0070165034
98600 0.0070097778
98650 0.0070019215
98700 0.0069937297
98750 0.0069852139
98800 0.006977812
98850 0.006970092
98900 0.0069625779
98950 0.0069553923
99000 0.0069472331
99050 0.0069400585
99100 0.0069331112
99150 0.0069272051
99200 0.0069211626
99250 0.0069156046
99300 0.0069097207
99350 0.0069041435
99400 0.0068976588
99450 0.0068907223
99500 0.0068843669
99550 0.006879429
99600 0.0068747986
99650 0.0068716228
99700 0.0068681571
99750 0.0068637478
99800 0.0068598465
99850 0.006856377
99900 0.0068536529
99950 0.0068514995
100000 0.0068497157
100050 0.0068477677
100100 0.0068445791
100150 0.0068393364
100200 0.0068326685
100250 0.0068250753
100300 0.0068178804
100350 0.0068105266
100400 0.0068036273
100450 0.0067963955
100500 0.0067903175
100550 0.0067845747
100600 0.0067784843
100650 0.006771567
100700 0.0067657191
100750 0.0067606335
100800 0.006754889
100850 0.0067483912
100900 0.0067418527
100950 0.00673457
101000 0.0067270836
101050 0.006718832
101100 0.0067105553
101150 0.0067004907
101200 0.0066891414
101250 0.0066776635
101300 0.0066653183
101350 0.0066541878
101400 0.0066446628
101450 0.0066351897
101500 0.0066275404
101550 0.0066195591
101600 0.0066118317
101650 0.0066039453
101700 0.0065963643
101750 0.0065902172
101800 0.0065846409
101850 0.0065804114
101900 0.006575948
101950 0.0065715899
102000 0.0065668593
102050 0.006561718
102100 0.0065563698
102150 0.0065501079
102200 0.0065444732
102250 0.0065382577
102300 0.0065326853
102350 0.0065278051
102400 0.00652251
102450 0.0065175533
102500 0.0065132501
102550 0.006510362
102600 0.0065067343
102650 0.0065022942
102700 0.0064982927
102750 0.0064949756
102800 0.0064916117
102850 0.0064887359
102900 0.0064863955
102950 0.0064843885
103000 0.0064824759
103050 0.0064799037
103100 0.0064764725
103150 0.0064740064
103200 0.0064716239
103250 0.0064711786
103300 0.0064708127
103350 0.0064699562
103400 0.0064683734
103450 0.006465652
103500 0.0064621915
103550 0.0064604072
103600 0.0064578633
103650 0.0064556331
103700 0.0064530769
103750 0.0064490063
103800 0.0064450178
103850 0.0064415575
103900 0.0064388498
103950 0.0064369245
104000 0.006435839
104050 0.0064345623
104100 0.0064327665
104150 0.0064305007
104200 0.0064283493
104250 0.0064262608
104300 0.0064244284
104350 0.0064220587
104400 0.0064198218
104450 0.0064180155
104500 0.0064155085
104550 0.0064136089
104600 0.0064117555
104650 0.0064098995
104700 0.0064085419
104750 0.0064072987
104800 0.0064071393
104850 0.0064065339
104900 0.0064058482
104950 0.0064041566
105000 0.0064036223
105050 0.0064028425
105100 0.0064025825
105150 0.0064018698
105200 0.0064003899
105250 0.0063985833
105300 0.0063970563
105350 0.0063961161
105400 0.0063959155
105450 0.0063960394
105500 0.0063958636
105550 0.0063960485
105600 0.0063953451
105650 0.0063948137
105700 0.0063943655
105750 0.0063934072
105800 0.0063918904
105850 0.0063901353
105900 0.0063884629
105950 0.0063862839
106000 0.0063840181
106050 0.0063813745
106100 0.0063790628
106150 0.0063760054
106200 0.0063726391
106250 0.0063703906
106300 0.0063691485
106350 0.0063693735
106400 0.0063702422
106450 0.0063710876
106500 0.0063719794
106550 0.0063728922
106600 0.0063738385
106650 0.0063748263
106700 0.0063756426
106750 0.0063768846
106800 0.0063780565
106850 0.0063773855
106900 0.0063768244
106950 0.0063753534
107000 0.0063737648
107050 0.006373425
107100 0.0063737904
107150 0.006374949
107200 0.0063767732
107250 0.0063784712
107300 0.0063807067
107350 0.0063817818
107400 0.0063821622
107450 0.0063824379
107500 0.0063817858
107550 0.0063813615
107600 0.0063823981
107650 0.0063840796
107700 0.0063851985
107750 0.0063856412
107800 0.0063852512
107850 0.0063844855
107900 0.0063831267
107950 0.0063813416
108000 0.0063780194
108050 0.0063745681
108100 0.0063714494
108150 0.006369841
108200 0.0063686199
108250 0.0063674656
108300 0.006366326
108350 0.0063650175
108400 0.0063648919
108450 0.006363314
108500 0.0063626064
108550 0.0063616838
108600 0.0063591784
108650 0.0063554737
108700 0.0063503581
108750 0.0063458802
108800 0.0063413938
108850 0.0063364737
108900 0.0063315634
108950 0.0063268922
109000 0.0063212474
109050 0.0063158779
109100 0.0063109547
109150 0.0063054701
109200 0.0062992576
109250 0.0062915555
109300 0.0062831153
109350 0.0062739729
109400 0.0062632883
109450 0.0062526311
109500 0.0062427331
109550 0.006233318
109600 0.0062234628
109650 0.0062155963
109700 0.0062081832
109750 0.0062001991
109800 0.0061930154
109850 0.0061857347
109900 0.0061794665
109950 0.006175009
110000 0.0061716782
110050 0.0061695785
110100 0.0061681666
110150 0.006167127
110200 0.0061672184
110250 0.006167788
110300 0.006168699
110350 0.0061696965
110400 0.0061698361
110450 0.0061712057
110500 0.0061729582
110550 0.0061762074
110600 0.0061800217
110650 0.0061834787
110700 0.0061870345
110750 0.0061916228
110800 0.0061942954
110850 0.0061985085
110900 0.0062019342
110950 0.006205663
111000 0.00620897
111050 0.006213695
111100 0.0062189683
111150 0.0062248989
111200 0.006231187
111250 0.0062385003
111300 0.0062460431
111350 0.0062537519
111400 0.0062607594
111450 0.0062670893
111500 0.0062738209
111550 0.0062794628
111600 0.006284771
111650 0.0062882361
111700 0.0062895557
111750 0.0062895333
111800 0.0062895358
111850 0.00628999
111900 0.0062922092
111950 0.0062950456
112000 0.0062982468
112050 0.0063013586
112100 0.0063036837
112150 0.0063059228
112200 0.0063079207
112250 0.0063092877
112300 0.0063105121
112350 0.0063109621
112400 0.0063125017
112450 0.0063147576
112500 0.0063178624
112550 0.006321048
112600 0.0063253516
112650 0.0063285695
112700 0.0063325701
112750 0.0063368482
112800 0.0063410363
112850 0.0063449369
112900 0.0063490664
112950 0.0063535509
113000 0.0063586047
113050 0.0063639566
113100 0.0063690431
113150 0.0063742266
113200 0.0063798773
113250 0.0063863096
113300 0.0063937008
113350 0.0064026216
113400 0.0064121778
113450 0.0064216113
113500 0.0064303852
113550 0.0064398266
113600 0.0064493068
113650 0.0064576679
113700 0.0064660497
113750 0.0064731832
113800 0.0064784928
113850 0.0064833876
113900 0.0064881778
113950 0.0064928407
114000 0.006497558
114050 0.0065025126
114100 0.006506134
114150 0.0065089065
114200 0.0065117514
114250 0.0065127566
114300 0.006513925
114350 0.0065165271
114400 0.0065195024
114450 0.0065229069
114500 0.0065263265
114550 0.0065284307
114600 0.006530965
114650 0.0065336286
114700 0.0065360269
114750 0.0065381847
114800 0.0065400953
114850 0.0065417005
114900 0.0065437721
114950 0.0065461762
115000 0.0065496462
115050 0.0065542104
115100 0.006559182
115150 0.006563277
115200 0.0065671181
115250 0.0065708158
115300 0.0065747822
115350 0.0065792452
115400 0.0065814461
115450 0.0065821525
115500 0.0065817078
115550 0.006580178
115600 0.0065794056
115650 0.0065796282
115700 0.0065814881
115750 0.0065835545
115800 0.0065846248
115850 0.0065868641
115900 0.0065890722
115950 0.0065921409
116000 0.0065960785
116050 0.0065998312
116100 0.0066041518
116150 0.0066071253
116200 0.0066085822
116250 0.0066090671
116300 0.0066096846
116350 0.006608955
116400 0.0066075662
116450 0.0066064953
116500 0.0066063756
116550 0.0066065517
116600 0.0066053774
116650 0.0066042018
116700 0.0066020147
116750 0.0065992928
116800 0.006595035
116850 0.0065901552
116900 0.0065864165
116950 0.0065837306
117000 0.0065836698
117050 0.0065844035
117100 0.0065845109
117150 0.0065850085
117200 0.0065838484
117250 0.0065824881
117300 0.0065809302
117350 0.0065790054
117400 0.0065768114
117450 0.0065753096
117500 0.0065726818
117550 0.006569741
117600 0.0065657669
117650 0.0065608259
117700 0.0065564819
117750 0.0065535066
117800 0.0065496645
117850 0.0065466454
117900 0.0065438837
117950 0.0065412775
118000 0.0065406645
118050 0.0065398647
118100 0.0065402164
118150 0.0065411625
118200 0.0065426215
118250 0.0065448594
118300 0.0065489268
118350 0.0065531544
118400 0.0065573643
118450 0.0065606649
118500 0.0065634174
118550 0.0065663046
118600 0.006568758
118650 0.0065710697
118700 0.0065740526
118750 0.0065775101
118800 0.0065819429
118850 0.0065867911
118900 0.0065907825
118950 0.0065952694
119000 0.0066000206
119050 0.0066047348
119100 0.0066101156
119150 0.0066165813
119200 0.0066231416
119250 0.0066300863
119300 0.0066369089
119350 0.0066428444
119400 0.0066489698
119450 0.0066548337
119500 0.0066615168
119550 0.0066687719
119600 0.0066754094
119650 0.0066822224
119700 0.0066901284
119750 0.0066978694
119800 0.0067063601
119850 0.0067144395
119900 0.0067223267
119950 0.006729177
120000 0.0067355279
120050 0.0067420957
120100 0.0067481123
120150 0.006753304
120200 0.0067568849
120250 0.0067589379
120300 0.0067599245
120350 0.0067602316
120400 0.0067602052
120450 0.0067625378
120500 0.0067652481
120550 0.0067667183
120600 0.0067674002
120650 0.006766569
120700 0.0067657926
120750 0.0067649968
120800 0.0067653259
120850 0.0067648243
120900 0.0067642666
120950 0.0067628948
121000 0.0067615593
121050 0.0067600036
121100 0.0067586985
121150 0.0067561733
121200 0.0067539809
121250 0.0067506023
121300 0.0067473372
121350 0.0067442709
121400 0.0067401938
121450 0.0067355476
121500 0.0067302747
121550 0.0067243452
121600 0.0067185046
121650 0.0067115602
121700 0.0067040847
121750 0.0066952866
121800 0.0066857023
121850 0.006676032
121900 0.0066666999
121950 0.0066583592
122000 0.0066499093
122050 0.0066403122
122100 0.0066314454
122150 0.0066235452
122200 0.0066155981
122250 0.0066080139
122300 0.0066007042
122350 0.006593576
122400 0.0065864721
122450 0.0065797176
122500 0.0065752722
122550 0.0065717663
122600 0.0065678774
122650 0.0065634434
122700 0.0065590124
122750 0.0065559611
122800 0.0065539224
122850 0.0065520384
122900 0.0065516336
122950 0.0065517467
123000 0.0065515735
123050 0.0065514824
123100 0.0065504198
123150 0.0065493357
123200 0.0065480423
123250 0.0065468934
123300 0.0065456856
123350 0.0065432319
123400 0.0065398266
123450 0.0065347359
123500 0.0065293053
123550 0.0065245526
123600 0.0065184693
123650 0.0065124112
123700 0.0065053138
123750 0.0064980089
123800 0.0064896475
123850 0.00648189
123900 0.0064754012
123950 0.006469643
124000 0.0064639521
124050 0.0064593625
124100 0.00645397
124150 0.0064492224
124200 0.0064447638
124250 0.0064411924
124300 0.0064380251
124350 0.0064340161
124400 0.0064299361
124450 0.0064255585
124500 0.0064216683
124550 0.0064175239
124600 0.0064126413
124650 0.0064084318
124700 0.00640496
124750 0.0064012903
124800 0.0063976191
124850 0.0063934864
124900 0.0063893259
124950 0.0063863493
125000 0.0063839323
125050 0.0063816983
125100 0.0063792508
125150 0.0063752991
125200 0.0063709689
125250 0.0063662701
125300 0.0063608998
125350 0.0063567973
125400 0.0063531248
125450 0.0063507526
125500 0.0063486672
125550 0.0063481224
125600 0.0063469346
125650 0.0063471424
125700 0.0063478235
125750 0.0063486542
125800 0.0063501282
125850 0.0063537574
125900 0.0063584678
125950 0.00636378
126000 0.0063691375
126050 0.0063734403
126100 0.0063778727
126150 0.0063817116
126200 0.0063856279
126250 0.0063885904
126300 0.0063930015
126350 0.0063966849
126400 0.0064010291
126450 0.0064056167
126500 0.0064102056
126550 0.0064161747
126600 0.0064218472
126650 0.0064275815
126700 0.0064331713
126750 0.0064384243
126800 0.0064444885
126850 0.006450384
126900 0.0064550128
126950 0.0064582993
127000 0.0064602818
127050 0.0064613887
127100 0.0064627482
127150 0.0064639461
127200 0.0064651599
127250 0.0064675862
127300 0.0064709893
127350 0.0064747188
127400 0.0064786647
127450 0.0064824321
127500 0.0064852588
127550 0.0064880721
127600 0.0064905512
127650 0.006492607
127700 0.0064929155
127750 0.0064922276
127800 0.00649197
127850 0.0064918322
127900 0.0064923917
127950 0.0064934554
128000 0.0064941536
128050 0.0064948583
128100 0.0064946495
128150 0.0064925914
128200 0.0064904771
128250 0.0064879356
128300 0.0064849903
128350 0.0064835077
128400 0.006482689
128450 0.0064828893
128500 0.0064841909
128550 0.0064853935
128600 0.0064854797
128650 0.0064843074
128700 0.0064819485
128750 0.0064788239
128800 0.0064751869
128850 0.0064712899
128900 0.0064672381
128950 0.0064636184
129000 0.0064589914
129050 0.0064540469
129100 0.0064493561
129150 0.0064448257
129200 0.0064414716
129250 0.0064386408
129300 0.0064361838
129350 0.0064343549
129400 0.0064322634
129450 0.0064309442
129500 0.0064288844
129550 0.0064266336
129600 0.0064245148
129650 0.0064232269
129700 0.006421552
129750 0.0064201026
129800 0.0064192157
129850 0.0064189677
129900 0.0064193868
129950 0.0064201136
130000 0.0064203864
130050 0.0064215388
130100 0.0064224184
130150 0.0064229354
130200 0.0064227771
130250 0.0064225577
130300 0.0064215298
130350 0.0064211996
130400 0.0064208547
130450 0.0064216858
130500 0.0064233692
130550 0.0064256978
130600 0.0064285238
130650 0.0064317068
130700 0.0064347175
130750 0.0064367257
130800 0.006437874
130850 0.0064386789
130900 0.0064392042
130950 0.006437974
131000 0.0064357005
131050 0.0064324891
131100 0.0064301721
131150 0.0064274642
131200 0.0064245564
131250 0.0064209746
131300 0.0064170527
131350 0.0064139257
131400 0.0064105921
131450 0.0064082497
131500 0.0064065887
131550 0.0064049232
131600 0.0064029937
131650 0.0064008005
131700 0.006398198
131750 0.0063946392
131800 0.0063901858
131850 0.0063851597
131900 0.0063792524
131950 0.0063741192
132000 0.0063684255
132050 0.0063623687
132100 0.0063582789
132150 0.0063533014
132200 0.0063503199
132250 0.00634832
132300 0.0063476785
132350 0.0063482122
132400 0.0063488557
132450 0.0063488738
132500 0.0063495313
132550 0.0063498471
132600 0.0063506275
132650 0.0063515355
132700 0.0063534514
132750 0.0063565622
132800 0.0063604637
132850 0.006364843
132900 0.0063693737
132950 0.006373445
133000 0.0063764306
133050 0.0063789132
133100 0.0063817183
133150 0.0063850451
133200 0.0063886766
133250 0.0063926962
133300 0.0063960177
133350 0.0063985376
133400 0.0064019472
133450 0.0064050321
133500 0.0064085648
133550 0.006412781
133600 0.0064165914
133650 0.0064194473
133700 0.0064225174
133750 0.006426471
133800 0.0064305283
133850 0.0064338511
133900 0.0064358935
133950 0.0064377686
134000 0.0064404168
134050 0.006443655
134100 0.006447617
134150 0.0064504493
134200 0.0064545483
134250 0.0064589408
134300 0.0064626434
134350 0.0064663961
134400 0.0064714329
134450 0.0064767269
134500 0.0064825733
134550 0.0064891996
134600 0.0064949716
134650 0.0065004961
134700 0.0065058036
134750 0.0065125318
134800 0.0065178535
134850 0.0065239133
134900 0.0065286506
134950 0.0065334851
135000 0.0065388808
135050 0.0065438313
135100 0.0065484035
135150 0.0065520344
135200 0.006554272
135250 0.0065554938
135300 0.0065574433
135350 0.0065585259
135400 0.0065611965
135450 0.0065640726
135500 0.0065661599
135550 0.0065679367
135600 0.0065697813
135650 0.0065730832
135700 0.0065756386
135750 0.0065792889
135800 0.006581985
135850 0.0065851489
135900 0.0065877123
135950 0.006589469
136000 0.0065920096
136050 0.0065947619
136100 0.0065959075
136150 0.0065964766
136200 0.0065958011
136250 0.0065946835
136300 0.0065922946
136350 0.0065900127
136400 0.0065872228
136450 0.0065848115
136500 0.006581938
136550 0.0065786955
136600 0.0065757271
136650 0.0065727864
136700 0.0065684274
136750 0.0065642594
136800 0.0065608922
136850 0.0065588489
136900 0.0065574848
136950 0.0065566636
137000 0.0065562488
137050 0.0065569965
137100 0.0065587139
137150 0.0065600099
137200 0.0065625998
137250 0.0065643171
137300 0.006567757
137350 0.0065718508
137400 0.0065751476
137450 0.0065779091
137500 0.0065808647
137550 0.0065847413
137600 0.0065898099
137650 0.0065967093
137700 0.0066031405
137750 0.006610078
137800 0.006616911
137850 0.0066240645
137900 0.0066316167
137950 0.0066402888
138000 0.0066491733
138050 0.0066576372
138100 0.0066652401
138150 0.0066710072
138200 0.0066770139
138250 0.0066826667
138300 0.0066888372
138350 0.0066950018
138400 0.0067002089
138450 0.0067046226
138500 0.0067086192
138550 0.0067121137
138600 0.0067157228
138650 0.0067188689
138700 0.0067217418
138750 0.0067236208
138800 0.0067249305
138850 0.0067262847
138900 0.0067276092
138950 0.0067291545
139000 0.0067308207
139050 0.0067322775
139100 0.0067339133
139150 0.0067366352
139200 0.0067396965
139250 0.0067434961
139300 0.006746992
139350 0.0067504079
139400 0.0067526349
139450 0.0067547085
139500 0.0067575078
139550 0.006759936
139600 0.0067621265
139650 0.0067651719
139700 0.0067676517
139750 0.0067705427
139800 0.0067740467
139850 0.0067772111
139900 0.0067800702
139950 0.0067818074
140000 0.0067830539
140050 0.0067827547
140100 0.0067807091
140150 0.0067785797
140200 0.0067755519
140250 0.0067733237
140300 0.0067705085
140350 0.0067669456
140400 0.0067621682
140450 0.0067570731
140500 0.0067524093
140550 0.0067448945
140600 0.0067365028
140650 0.0067268603
140700 0.0067159106
140750 0.0067061793
140800 0.0066968006
140850 0.0066883806
140900 0.0066815071
140950 0.0066750343
141000 0.0066694849
141050 0.0066642788
141100 0.0066595778
141150 0.0066554275
141200 0.0066510859
141250 0.0066474147
141300 0.0066434233
141350 0.0066375362
141400 0.0066320525
141450 0.0066259006
141500 0.0066210162
141550 0.0066160745
141600 0.0066117349
141650 0.0066088715
141700 0.0066065758
141750 0.0066042822
141800 0.0066012008
141850 0.0065973002
141900 0.0065917373
141950 0.0065850628
142000 0.0065779034
142050 0.0065702329
142100 0.0065644735
142150 0.0065603878
142200 0.0065571832
142250 0.0065553234
142300 0.0065538494
142350 0.0065517214
142400 0.0065501041
142450 0.0065486332
142500 0.0065472408
142550 0.0065456705
142600 0.0065434043
142650 0.0065393173
142700 0.0065348302
142750 0.0065298115
142800 0.0065229497
142850 0.0065161753
142900 0.0065096736
142950 0.0065032694
143000 0.0064983907
143050 0.0064941628
143100 0.0064901771
143150 0.0064868132
143200 0.0064828561
143250 0.0064792235
143300 0.0064759832
143350 0.0064735809
143400 0.0064709054
143450 0.0064680851
143500 0.0064646184
143550 0.006461695
143600 0.0064606555
143650 0.0064588201
143700 0.0064572472
143750 0.0064562596
143800 0.0064557741
143850 0.006455754
143900 0.0064556565
143950 0.0064546769
144000 0.0064541594
144050 0.0064545462
144100 0.0064542743
144150 0.0064552863
144200 0.0064568284
144250 0.0064588179
144300 0.0064603642
144350 0.0064623441
144400 0.0064659405
144450 0.0064692613
144500 0.0064731224
144550 0.0064776986
144600 0.0064826445
144650 0.0064865724
144700 0.0064906886
144750 0.0064944899
144800 0.0064971998
144850 0.006500433
144900 0.0065026903
144950 0.0065030669
145000 0.006504685
145050 0.0065079481
145100 0.0065113384
145150 0.0065143645
145200 0.0065177662
145250 0.006523158
145300 0.0065291073
145350 0.0065367646
145400 0.0065451194
145450 0.0065543819
145500 0.0065635089
145550 0.0065729916
145600 0.0065815655
145650 0.0065899777
145700 0.0065973424
145750 0.0066043098
145800 0.0066112462
145850 0.006618355
145900 0.0066258038
145950 0.0066334969
146000 0.006640869
146050 0.0066474261
146100 0.0066531461
146150 0.0066575453
146200 0.0066611106
146250 0.0066639319
146300 0.0066665702
146350 0.0066684998
146400 0.0066702246
146450 0.0066714247
146500 0.0066736835
146550 0.0066774545
146600 0.0066808909
146650 0.0066844438
146700 0.0066870426
146750 0.0066904945
146800 0.0066938151
146850 0.0066964457
146900 0.0066990964
146950 0.006701237
147000 0.0067035403
147050 0.0067045552
147100 0.006706771
147150 0.006709072
147200 0.0067091203
147250 0.0067101967
147300 0.0067108215
147350 0.0067115719
147400 0.0067135866
147450 0.0067150572
147500 0.0067165673
147550 0.0067180577
147600 0.0067189408
147650 0.0067196775
147700 0.0067200237
147750 0.0067193374
147800 0.0067203665
147850 0.0067203246
147900 0.0067191061
147950 0.0067169075
148000 0.0067140028
148050 0.0067107219
148100 0.0067067513
148150 0.0067028755
148200 0.0066993017
148250 0.0066974071
148300 0.0066958924
148350 0.0066928844
148400 0.0066888045
148450 0.0066840794
148500 0.0066779465
148550 0.006671009
148600 0.00666397
148650 0.0066567401
148700 0.0066498156
148750 0.0066429007
148800 0.0066362106
148850 0.0066299173
148900 0.0066237245
148950 0.0066188079
149000 0.0066146223
149050 0.006610671
149100 0.0066071154
149150 0.0066038459
149200 0.0066012734
149250 0.0066000164
149300 0.006599407
149350 0.0065989575
149400 0.006598398
149450 0.0065965758
149500 0.0065934901
149550 0.0065914462
149600 0.0065899495
149650 0.0065893053
149700 0.0065899988
149750 0.0065902989
149800 0.0065910814
149850 0.0065916266
149900 0.0065905268
149950 0.0065893693
150000 0.0065901203
150050 0.0065910869
150100 0.0065934709
150150 0.0065949748
150200 0.0065968541
150250 0.0065993269
150300 0.0066010742
150350 0.0066032969
150400 0.0066059827
150450 0.0066076402
150500 0.0066086952
150550 0.006609352
150600 0.0066119153
150650 0.0066146964
150700 0.0066185611
150750 0.0066227004
150800 0.0066259438
150850 0.0066294876
150900 0.0066336394
150950 0.0066378104
151000 0.0066435097
151050 0.0066490997
151100 0.0066541879
151150 0.0066588134
151200 0.0066632647
151250 0.0066689021
151300 0.0066745937
151350 0.006680436
151400 0.0066860704
151450 0.0066920568
151500 0.0066985006
151550 0.00670507
151600 0.0067106163
151650 0.0067157717
151700 0.0067189598
151750 0.0067234756
151800 0.006728513
151850 0.0067353826
151900 0.0067449668
151950 0.0067546698
152000 0.0067637921
152050 0.0067725937
152100 0.0067806039
152150 0.0067892353
152200 0.0067987658
152250 0.0068078584
152300 0.0068161794
152350 0.0068252204
152400 0.0068341745
152450 0.0068431751
152500 0.0068519038
152550 0.0068606555
152600 0.006867938
152650 0.0068736196
152700 0.0068782806
152750 0.0068814475
152800 0.0068840648
152850 0.0068866591
152900 0.0068895195
152950 0.0068917963
153000 0.0068947365
153050 0.0068962548
153100 0.0068972639
153150 0.0068981503
153200 0.006898519
153250 0.0068992092
153300 0.0069003185
153350 0.0069029791
153400 0.0069058285
153450 0.0069101494
153500 0.0069153929
153550 0.0069206677
153600 0.0069271143
153650 0.0069341064
153700 0.0069415718
153750 0.0069489663
153800 0.0069565469
153850 0.006964911
153900 0.006972979
153950 0.0069800443
154000 0.006987093
154050 0.0069936269
154100 0.0070004657
154150 0.0070078169
154200 0.0070161506
154250 0.0070231593
154300 0.0070300569
154350 0.0070364541
154400 0.0070424353
154450 0.0070487856
154500 0.0070554977
154550 0.0070617188
154600 0.0070682397
154650 0.007074902
154700 0.0070837171
154750 0.0070935864
154800 0.0071039387
154850 0.0071149127
154900 0.0071250761
154950 0.0071337436
155000 0.0071419207
155050 0.007149397
155100 0.0071542874
155150 0.0071581864
155200 0.0071617495
155250 0.0071647749
155300 0.0071678556
155350 0.0071708584
155400 0.0071739575
155450 0.0071762109
155500 0.0071767531
155550 0.0071754311
155600 0.0071726796
155650 0.0071676195
155700 0.0071619575
155750 0.00715612
155800 0.0071491428
155850 0.0071433094
155900 0.0071378787
155950 0.0071314338
156000 0.0071243091
156050 0.0071164709
156100 0.007109252
156150 0.0071026722
156200 0.0070966427
156250 0.0070912517
156300 0.0070862483
156350 0.0070812958
156400 0.0070764848
156450 0.0070726543
156500 0.0070694024
156550 0.0070660516
156600 0.0070625821
156650 0.0070588567
156700 0.0070544965
156750 0.0070513099
156800 0.007047801
156850 0.0070434988
156900 0.00703961
156950 0.0070349357
157000 0.0070312032
157050 0.0070277904
157100 0.0070242449
157150 0.0070206401
157200 0.0070172322
157250 0.0070138962
157300 0.0070081219
157350 0.0070026521
157400 0.0069983875
157450 0.0069946572
157500 0.0069912819
157550 0.0069871366
157600 0.006983059
157650 0.0069799456
157700 0.00697769
157750 0.0069750181
157800 0.0069720325
157850 0.0069687087
157900 0.0069656675
157950 0.00696367
158000 0.0069638735
158050 0.0069653086
158100 0.0069676779
158150 0.006970398
158200 0.0069733142
158250 0.0069770475
158300 0.0069811239
158350 0.0069860559
158400 0.0069914835
158450 0.0069984856
158500 0.0070069037
158550 0.0070158472
158600 0.0070262992
158650 0.0070373839
158700 0.0070477651
158750 0.0070572221
158800 0.0070663849
158850 0.0070757485
158900 0.0070839891
158950 0.0070921012
159000 0.0070998242
159050 0.007107942
159100 0.0071163549
159150 0.0071233203
159200 0.0071294794
159250 0.007134486
159300 0.0071397952
159350 0.0071445202
159400 0.007148912
159450 0.0071519962
159500 0.0071527492
159550 0.0071526162
159600 0.0071524329
159650 0.0071514126
159700 0.0071502551
159750 0.0071485141
159800 0.0071463155
159850 0.0071453682
159900 0.0071460915
159950 0.007147713
160000 0.0071516173
160050 0.0071554862
160100 0.0071604788
160150 0.0071650603
160200 0.0071693904
160250 0.0071745501
160300 0.0071797072
160350 0.007183336
160400 0.0071866571
160450 0.0071891036
160500 0.0071912685
160550 0.007191565
160600 0.0071913227
160650 0.0071904017
160700 0.0071903375
160750 0.0071884853
160800 0.0071858874
160850 0.0071821235
160900 0.0071778539
160950 0.0071724458
161000 0.0071651887
161050 0.0071569542
161100 0.0071482171
161150 0.0071392867
161200 0.007131718
161250 0.0071246811
161300 0.0071182254
161350 0.0071121032
161400 0.0071078059
161450 0.0071029126
161500 0.0070986494
161550 0.0070962191
161600 0.0070930454
161650 0.0070883546
161700 0.0070838046
161750 0.0070780498
161800 0.0070714836
161850 0.0070661823
161900 0.0070620029
161950 0.0070587893
162000 0.0070572823
162050 0.0070559229
162100 0.0070537889
162150 0.0070518162
162200 0.0070499121
162250 0.0070487121
162300 0.0070484342
162350 0.0070481274
162400 0.0070482608
162450 0.0070491704
162500 0.0070496526
162550 0.0070498091
162600 0.0070496845
162650 0.0070490682
162700 0.0070493308
162750 0.0070492069
162800 0.0070505229
162850 0.007051925
162900 0.00705288
162950 0.0070536314
163000 0.0070555451
163050 0.0070565032
163100 0.0070579718
163150 0.0070586728
163200 0.0070601481
163250 0.007061123
163300 0.0070624598
163350 0.0070646463
163400 0.007066517
163450 0.0070683757
163500 0.007069797
163550 0.0070715754
163600 0.0070737177
163650 0.0070761885
163700 0.0070817128
163750 0.0070869434
163800 0.0070924261
163850 0.0070987869
163900 0.0071050843
163950 0.0071109008
164000 0.0071169928
164050 0.0071216822
164100 0.0071260495
164150 0.0071312943
164200 0.0071350922
164250 0.0071383484
164300 0.0071423091
164350 0.00714702
164400 0.0071501657
164450 0.0071535678
164500 0.0071574706
164550 0.0071615598
164600 0.0071650646
164650 0.0071673764
164700 0.0071692161
164750 0.0071706937
164800 0.0071716395
164850 0.0071734875
164900 0.007175546
164950 0.0071775115
165000 0.0071782028
165050 0.0071788659
165100 0.0071808895
165150 0.0071816513
165200 0.0071842286
165250 0.007186548
165300 0.0071889043
165350 0.0071911455
165400 0.0071939347
165450 0.0071955909
165500 0.007196663
165550 0.0071961395
165600 0.0071958425
165650 0.0071962926
165700 0.0071960949
165750 0.0071971323
165800 0.0071982874
165850 0.0072015049
165900 0.0072046306
165950 0.0072068564
166000 0.0072095189
166050 0.0072115569
166100 0.0072141633
166150 0.0072159474
166200 0.0072163177
166250 0.0072161627
166300 0.0072153057
166350 0.0072136521
166400 0.007213758
166450 0.0072138696
166500 0.007213789
166550 0.0072137103
166600 0.0072114052
166650 0.0072086599
166700 0.0072056266
166750 0.0072035035
166800 0.0072018316
166850 0.0072002535
166900 0.0071992381
166950 0.0071981778
167000 0.0071974768
167050 0.0071949878
167100 0.007193281
167150 0.0071907512
167200 0.007188836
167250 0.007188615
167300 0.0071887799
167350 0.0071891816
167400 0.0071878774
167450 0.0071849944
167500 0.0071828349
167550 0.007180049
167600 0.0071773843
167650 0.007175908
167700 0.0071768558
167750 0.0071776059
167800 0.0071782257
167850 0.0071790726
167900 0.007180053
167950 0.0071819717
168000 0.0071847061
168050 0.0071887769
168100 0.0071926958
168150 0.0071959925
168200 0.0071998613
168250 0.0072039717
168300 0.007207477
168350 0.0072091805
168400 0.0072102188
168450 0.0072120059
168500 0.0072143941
168550 0.0072178763
168600 0.0072221645
168650 0.0072274183
168700 0.0072323565
168750 0.007237423
168800 0.0072423154
168850 0.0072472723
168900 0.0072523741
168950 0.0072566159
169000 0.0072601045
169050 0.0072644943
169100 0.0072686806
169150 0.0072727506
169200 0.0072776663
169250 0.0072828838
169300 0.0072866649
169350 0.0072908776
169400 0.0072937358
169450 0.0072975183
169500 0.0073020965
169550 0.0073067457
169600 0.0073112601
169650 0.0073145035
169700 0.0073170658
169750 0.0073202848
169800 0.0073239064
169850 0.0073280283
169900 0.0073328181
169950 0.0073392255
170000 0.0073447926
170050 0.0073513098
170100 0.0073563282
170150 0.0073604917
170200 0.0073634004
170250 0.0073670376
170300 0.0073717119
170350 0.0073764218
170400 0.0073804675
170450 0.0073820266
170500 0.0073842512
170550 0.0073856353
170600 0.0073872401
170650 0.0073879086
170700 0.0073889186
170750 0.0073906967
170800 0.0073934523
170850 0.0073962681
170900 0.0073997386
170950 0.0074034387
171000 0.0074074426
171050 0.0074121852
171100 0.0074160473
171150 0.0074204252
171200 0.0074243108
171250 0.0074266899
171300 0.0074281838
171350 0.0074282292
171400 0.0074276665
171450 0.0074265349
171500 0.007425163
171550 0.0074235564
171600 0.0074220113
171650 0.007420088
171700 0.0074175613
171750 0.007415113
171800 0.007413837
171850 0.0074121652
171900 0.0074117846
171950 0.0074096468
172000 0.0074076237
172050 0.0074050682
172100 0.0074021893
172150 0.0073993178
172200 0.0073949745
172250 0.0073900121
172300 0.0073833785
172350 0.0073750417
172400 0.0073662716
172450 0.0073575286
172500 0.0073496324
172550 0.0073425298
172600 0.0073362198
172650 0.0073309298
172700 0.007326326
172750 0.007323223
172800 0.007320445
172850 0.0073195895
172900 0.0073200316
172950 0.0073215266
173000 0.0073240671
173050 0.0073264086
173100 0.0073280307
173150 0.0073298667
173200 0.0073310392
173250 0.0073336316
173300 0.0073345119
173350 0.0073348748
173400 0.0073349475
173450 0.0073336772
173500 0.0073318808
173550 0.007329588
173600 0.0073272901
173650 0.0073251031
173700 0.0073226683
173750 0.007319586
173800 0.0073158749
173850 0.0073117171
173900 0.007306981
173950 0.0073018486
174000 0.007296612
174050 0.0072911831
174100 0.0072856005
174150 0.0072794218
174200 0.0072728014
174250 0.0072674773
174300 0.0072628095
174350 0.0072596267
174400 0.0072577029
174450 0.0072563799
174500 0.0072556801
174550 0.0072546686
174600 0.0072544315
174650 0.0072546359
174700 0.0072554093
174750 0.0072545996
174800 0.0072539834
174850 0.0072518279
174900 0.0072500928
174950 0.0072483784
175000 0.0072469985
175050 0.0072456872
175100 0.0072433907
175150 0.0072409859
175200 0.0072387279
175250 0.0072353921
175300 0.0072309786
175350 0.0072267097
175400 0.0072233587
175450 0.0072189677
175500 0.0072141746
175550 0.0072094543
175600 0.0072045151
175650 0.0071997643
175700 0.0071950101
175750 0.0071901132
175800 0.0071867767
175850 0.0071835392
175900 0.0071796991
175950 0.0071759478
176000 0.0071715611
176050 0.0071670446
176100 0.0071610442
176150 0.0071553588
176200 0.0071490506
176250 0.0071433388
176300 0.0071390181
176350 0.007136981
176400 0.0071365625
176450 0.0071371856
176500 0.0071365424
176550 0.0071354981
176600 0.0071333619
176650 0.0071320668
176700 0.0071295865
176750 0.0071268168
176800 0.0071250702
176850 0.0071230491
176900 0.0071211776
176950 0.0071194485
177000 0.0071166551
177050 0.0071152735
177100 0.0071153797
177150 0.0071167879
177200 0.0071195099
177250 0.0071226518
177300 0.0071258071
177350 0.0071291369
177400 0.0071329561
177450 0.0071368941
177500 0.0071409116
177550 0.0071448935
177600 0.0071490484
177650 0.0071525426
177700 0.0071563521
177750 0.0071605431
177800 0.0071655406
177850 0.0071711078
177900 0.0071773816
177950 0.0071834656
178000 0.0071904389
178050 0.0071985119
178100 0.0072075727
178150 0.0072180326
178200 0.0072269988
178250 0.0072348536
178300 0.007242517
178350 0.007250692
178400 0.0072583589
178450 0.0072654861
178500 0.0072720715
178550 0.007278828
178600 0.0072845611
178650 0.0072909674
178700 0.0072956751
178750 0.007301251
178800 0.0073051256
178850 0.0073082082
178900 0.0073112184
178950 0.0073131074
179000 0.0073142096
179050 0.007316573
179100 0.0073198129
179150 0.0073234432
179200 0.0073283043
179250 0.0073322732
179300 0.0073367667
179350 0.0073407417
179400 0.0073449425
179450 0.0073490042
179500 0.0073537059
179550 0.0073582548
179600 0.0073630305
179650 0.0073667922
179700 0.0073710923
179750 0.0073748459
179800 0.0073781783
179850 0.0073811572
179900 0.0073835369
179950 0.007385908
180000 0.0073881268
180050 0.0073897514
180100 0.0073921716
180150 0.0073954947
180200 0.007398345
180250 0.007401298
180300 0.0074055236
180350 0.0074084274
180400 0.0074116997
180450 0.0074143301
180500 0.0074181056
180550 0.0074221376
180600 0.0074249613
180650 0.0074265051
180700 0.0074271648
180750 0.0074275193
180800 0.0074270439
180850 0.0074275882
180900 0.0074268965
180950 0.0074268659
181000 0.0074282358
181050 0.0074290657
181100 0.0074298376
181150 0.0074289121
181200 0.007429233
181250 0.0074286723
181300 0.007429389
181350 0.0074311463
181400 0.0074344303
181450 0.0074379246
181500 0.0074418357
181550 0.0074462547
181600 0.0074497654
181650 0.0074530391
181700 0.0074571945
181750 0.0074616801
181800 0.0074667206
181850 0.0074712684
181900 0.007476175
181950 0.0074799718
182000 0.0074828382
182050 0.0074855239
182100 0.0074873648
182150 0.0074877857
182200 0.0074904244
182250 0.0074921903
182300 0.0074940191
182350 0.0074947479
182400 0.0074947587
182450 0.0074931636
182500 0.0074909347
182550 0.0074878946
182600 0.0074867967
182650 0.0074871808
182700 0.0074877999
182750 0.0074878518
182800 0.007488428
182850 0.0074890211
182900 0.0074897291
182950 0.007491016
183000 0.0074930672
183050 0.0074961396
183100 0.0075001592
183150 0.0075040993
183200 0.0075063284
183250 0.0075082344
183300 0.0075091466
183350 0.0075101138
183400 0.0075096741
183450 0.0075088017
183500 0.0075070573
183550 0.0075037612
183600 0.0074994428
183650 0.0074950131
183700 0.0074888847
183750 0.0074833776
183800 0.0074781984
183850 0.0074737382
183900 0.0074683419
183950 0.0074617277
184000 0.0074540979
184050 0.0074455237
184100 0.007437516
184150 0.0074290375
184200 0.0074215616
184250 0.0074154121
184300 0.0074080306
184350 0.0074009301
184400 0.0073936249
184450 0.0073862567
184500 0.0073804316
184550 0.0073750135
184600 0.0073684856
184650 0.0073595623
184700 0.0073498333
184750 0.0073406563
184800 0.0073326614
184850 0.0073253818
184900 0.0073185849
184950 0.0073127038
185000 0.0073077521
185050 0.0073038315
185100 0.0073007139
185150 0.0072979163
185200 0.0072957463
185250 0.0072941095
185300 0.0072926162
185350 0.0072919914
185400 0.0072916338
185450 0.0072903466
185500 0.0072884315
185550 0.0072871658
185600 0.0072847537
185650 0.0072819609
185700 0.0072784106
185750 0.0072726029
185800 0.0072675479
185850 0.0072619872
185900 0.0072562198
185950 0.0072502628
186000 0.0072447782
186050 0.0072399744
186100 0.0072366179
186150 0.0072325405
186200 0.0072284361
186250 0.0072243822
186300 0.0072211397
186350 0.0072179292
186400 0.0072144258
186450 0.0072114014
186500 0.0072072021
186550 0.0072040801
186600 0.0072010177
186650 0.0071979331
186700 0.0071940956
186750 0.0071913215
186800 0.0071894688
186850 0.0071878403
186900 0.0071855759
186950 0.0071840064
187000 0.0071822152
187050 0.0071810129
187100 0.0071807212
187150 0.0071811213
187200 0.0071823827
187250 0.0071818951
187300 0.0071808301
187350 0.0071794223
187400 0.0071772291
187450 0.0071769276
187500 0.0071767802
187550 0.0071769222
187600 0.0071776393
187650 0.0071763685
187700 0.0071750017
187750 0.0071737069
187800 0.0071729576
187850 0.0071724862
187900 0.0071724714
187950 0.0071733676
188000 0.0071758422
188050 0.0071793683
188100 0.0071836118
188150 0.0071879686
188200 0.0071912095
188250 0.0071951347
188300 0.0071981538
188350 0.0072023291
188400 0.0072057054
188450 0.0072084166
188500 0.0072099646
188550 0.007210976
188600 0.0072119726
188650 0.0072116726
188700 0.0072104229
188750 0.0072084044
188800 0.0072051303
188850 0.0072018567
188900 0.007198881
188950 0.0071978792
189000 0.0071967889
189050 0.0071962682
189100 0.0071964344
189150 0.0071957235
189200 0.0071949553
189250 0.0071929355
189300 0.0071892502
189350 0.0071857466
189400 0.0071818814
189450 0.0071777889
189500 0.0071737165
189550 0.0071694787
189600 0.0071646087
189650 0.0071599454
189700 0.0071547879
189750 0.0071503409
189800 0.0071468708
189850 0.0071436924
189900 0.0071416824
189950 0.0071406113
190000 0.0071384914
190050 0.0071377601
190100 0.0071382226
190150 0.0071384331
190200 0.0071392085
190250 0.0071402538
190300 0.0071408465
190350 0.0071413745
190400 0.0071433257
190450 0.007145788
190500 0.0071492019
190550 0.0071528357
190600 0.0071561392
190650 0.007160483
190700 0.0071664349
190750 0.0071730077
190800 0.0071807544
190850 0.0071892335
190900 0.0071970839
190950 0.0072041313
191000 0.00720824
191050 0.007211431
191100 0.0072138555
191150 0.0072159018
191200 0.0072187078
191250 0.0072210295
191300 0.0072224103
191350 0.0072236309
191400 0.0072261727
191450 0.0072284621
191500 0.0072312692
191550 0.0072344093
191600 0.0072369374
191650 0.0072399464
191700 0.00724324
191750 0.0072486649
191800 0.0072533807
191850 0.0072598972
191900 0.007266038
191950 0.0072716018
192000 0.0072768111
192050 0.0072824928
192100 0.0072876897
192150 0.0072927235
192200 0.0072977282
192250 0.0073022357
192300 0.0073068397
192350 0.0073122299
192400 0.0073175254
192450 0.0073231845
192500 0.0073278522
192550 0.0073306117
192600 0.0073331029
192650 0.0073347783
192700 0.007337984
192750 0.0073416314
192800 0.0073452928
192850 0.0073493159
192900 0.00735208
192950 0.0073537982
193000 0.0073566323
193050 0.0073597894
193100 0.0073644201
193150 0.0073717324
193200 0.0073785561
193250 0.0073857728
193300 0.0073926945
193350 0.0074007514
193400 0.0074081558
193450 0.0074149581
193500 0.0074212776
193550 0.0074267219
193600 0.007431765
193650 0.0074360206
193700 0.0074390127
193750 0.0074406981
193800 0.0074439483
193850 0.0074486772
193900 0.0074532648
193950 0.0074596218
194000 0.0074669015
194050 0.0074748794
194100 0.0074849021
194150 0.0074952988
194200 0.0075062914
194250 0.0075182528
194300 0.0075306412
194350 0.0075425274
194400 0.0075541515
194450 0.007565447
194500 0.007576083
194550 0.0075858624
194600 0.007594894
194650 0.0076031194
194700 0.0076079295
194750 0.0076110712
194800 0.0076123094
194850 0.0076126285
194900 0.0076133597
194950 0.0076149969
195000 0.0076160308
195050 0.0076165854
195100 0.0076172856
195150 0.0076186666
195200 0.0076204992
195250 0.0076220027
195300 0.0076235306
195350 0.0076255232
195400 0.0076272145
195450 0.0076285038
195500 0.0076298741
195550 0.0076310465
195600 0.0076315705
195650 0.0076316292
195700 0.0076307095
195750 0.0076306186
195800 0.0076314107
195850 0.007632195
195900 0.0076307485
195950 0.0076288071
196000 0.007626577
196050 0.0076243627
196100 0.0076223481
196150 0.0076185149
196200 0.0076156365
196250 0.0076101866
196300 0.0076034792
196350 0.0075949943
196400 0.0075845337
196450 0.0075725124
196500 0.0075605467
196550 0.0075488106
196600 0.007538169
196650 0.007527924
196700 0.0075175398
196750 0.0075069751
196800 0.0074968972
196850 0.0074858922
196900 0.0074755311
196950 0.0074641831
197000 0.0074543416
197050 0.0074442572
197100 0.0074350814
197150 0.0074247611
197200 0.0074170519
197250 0.0074088568
197300 0.0074023555
197350 0.0073972768
197400 0.0073926453
197450 0.0073885986
197500 0.0073842328
197550 0.0073816363
197600 0.0073780598
197650 0.0073750843
197700 0.00737367
197750 0.007372099
197800 0.0073716049
197850 0.0073699676
197900 0.0073681099
197950 0.0073676487
198000 0.007366588
198050 0.0073661626
198100 0.0073667564
198150 0.0073685494
198200 0.007370496
198250 0.0073741039
198300 0.0073780499
198350 0.0073820351
198400 0.0073875845
198450 0.0073925625
198500 0.0073982025
198550 0.0074041724
198600 0.00740991
198650 0.0074146078
198700 0.0074168909
198750 0.007418351
198800 0.0074199491
198850 0.0074210641
198900 0.0074233376
198950 0.0074256074
199000 0.0074286117
199050 0.0074309458
199100 0.0074323113
199150 0.0074321511
199200 0.0074309835
199250 0.0074298559
199300 0.0074280191
199350 0.0074272961
199400 0.0074261124
199450 0.0074257729
199500 0.0074250062
199550 0.00742587
199600 0.0074277353
199650 0.0074300418
199700 0.0074327753
199750 0.0074349591
199800 0.0074366336
199850 0.0074372601
199900 0.0074375866
199950 0.0074373156
200000 0.0074372317
200050 0.0074383204
200100 0.0074396005
200150 0.0074416229
200200 0.0074441435
200250 0.0074478026
200300 0.0074519829
200350 0.0074562682
200400 0.0074595306
200450 0.0074629528
200500 0.0074643966
200550 0.007465483
200600 0.0074681842
200650 0.0074712695
200700 0.0074740093
200750 0.0074772661
200800 0.0074796382
200850 0.0074824393
200900 0.0074850785
200950 0.0074878812
201000 0.007490306
201050 0.0074930008
201100 0.0074956324
201150 0.0074998125
201200 0.0075026388
201250 0.0075055238
201300 0.0075098819
201350 0.0075138199
201400 0.0075193759
201450 0.0075247887
201500 0.0075308269
201550 0.0075365283
201600 0.007542119
201650 0.0075469096
201700 0.0075523018
201750 0.0075581637
201800 0.0075631638
201850 0.0075685609
201900 0.0075746844
201950 0.0075818354
202000 0.0075881866
202050 0.0075952467
202100 0.0076035161
202150 0.0076106644
202200 0.007616559
202250 0.0076226281
202300 0.0076290084
202350 0.0076365229
202400 0.0076442971
202450 0.0076527901
202500 0.0076602416
202550 0.0076693411
202600 0.0076786085
202650 0.007687305
202700 0.0076959735
202750 0.0077030963
202800 0.0077088935
202850 0.0077136012
202900 0.0077183598
202950 0.0077228029
203000 0.0077272476
203050 0.0077324698
203100 0.0077393797
203150 0.007745577
203200 0.0077517248
203250 0.0077580901
203300 0.0077631677
203350 0.0077691135
203400 0.0077763095
203450 0.0077835722
203500 0.0077906926
203550 0.0077988083
203600 0.0078065128
203650 0.0078120621
203700 0.0078175561
203750 0.0078196581
203800 0.0078204285
203850 0.0078207704
203900 0.0078202358
203950 0.0078185531
204000 0.0078162698
204050 0.0078123358
204100 0.0078086734
204150 0.0078052593
204200 0.0078021306
204250 0.0077995815
204300 0.0077982679
204350 0.0077963133
204400 0.0077941585
204450 0.0077922219
204500 0.0077890416
204550 0.0077859816
204600 0.007782802
204650 0.0077792293
204700 0.0077759267
204750 0.0077712096
204800 0.0077662805
204850 0.0077614227
204900 0.0077566232
204950 0.0077527653
205000 0.0077487186
205050 0.0077446659
205100 0.0077415143
205150 0.0077385563
205200 0.0077378779
205250 0.007740014
205300 0.0077426673
205350 0.0077463764
205400 0.0077498705
205450 0.0077522684
205500 0.0077536737
205550 0.0077545605
205600 0.0077571682
205650 0.007757991
205700 0.0077584254
205750 0.0077588221
205800 0.0077585776
205850 0.0077581195
205900 0.0077586977
205950 0.0077592336
206000 0.0077582685
206050 0.0077585057
206100 0.007759592
206150 0.0077607162
206200 0.0077623155
206250 0.0077651578
206300 0.0077690575
206350 0.0077741247
206400 0.0077793809
206450 0.0077837664
206500 0.0077889406
206550 0.0077933336
206600 0.0077973786
206650 0.0078015103
206700 0.007806776
206750 0.0078102651
206800 0.0078131191
206850 0.0078149328
206900 0.0078158275
206950 0.007816784
207000 0.0078165994
207050 0.0078165281
207100 0.0078166952
207150 0.0078172849
207200 0.0078199035
207250 0.0078219979
207300 0.0078238733
207350 0.0078265064
207400 0.007829561
207450 0.0078327504
207500 0.0078337227
207550 0.007834179
207600 0.0078345824
207650 0.0078349298
207700 0.0078347098
207750 0.0078330843
207800 0.0078300896
207850 0.0078281859
207900 0.0078267424
207950 0.0078257765
208000 0.007824859
208050 0.0078237043
208100 0.0078212157
208150 0.0078179271
208200 0.0078141639
208250 0.007810908
208300 0.0078085446
208350 0.0078067996
208400 0.007806102
208450 0.007806306
208500 0.0078078589
208550 0.0078091187
208600 0.0078108937
208650 0.0078121703
208700 0.0078112558
208750 0.0078098866
208800 0.0078076056
208850 0.0078062287
208900 0.0078058011
208950 0.0078073686
209000 0.0078092388
209050 0.007809753
209100 0.0078099317
209150 0.0078101678
209200 0.0078092142
209250 0.0078062089
209300 0.0078033278
209350 0.0078001233
209400 0.0077977947
209450 0.0077963652
209500 0.0077935401
209550 0.0077900327
209600 0.0077851724
209650 0.0077805986
209700 0.0077762176
209750 0.007772186
209800 0.0077691029
209850 0.0077664686
209900 0.0077649975
209950 0.0077630355
210000 0.0077608298
210050 0.0077567339
210100 0.0077525158
210150 0.0077491561
210200 0.0077450481
210250 0.0077403027
210300 0.0077357582
210350 0.0077294045
210400 0.0077238636
210450 0.0077192287
210500 0.0077141778
210550 0.007709524
210600 0.0077048674
210650 0.0077011425
210700 0.0076973755
210750 0.0076946308
210800 0.0076934996
210850 0.0076933012
210900 0.0076936667
210950 0.0076944881
211000 0.007695784
211050 0.0076982997
211100 0.0077006381
211150 0.0077031191
211200 0.0077054202
211250 0.0077077167
211300 0.0077103461
211350 0.0077136298
211400 0.0077176267
211450 0.0077222652
211500 0.0077272369
211550 0.0077322591
211600 0.0077361619
211650 0.0077401696
211700 0.0077438592
211750 0.0077473254
211800 0.0077504069
211850 0.0077537677
211900 0.0077577763
211950 0.0077632913
212000 0.0077681193
212050 0.0077708993
212100 0.0077741875
212150 0.0077779157
212200 0.0077825558
212250 0.0077883358
212300 0.0077935451
212350 0.0077974397
212400 0.0077996048
212450 0.0078013267
212500 0.0078021155
212550 0.0078016474
212600 0.0078015574
212650 0.0077990886
212700 0.0077956942
212750 0.0077911402
212800 0.0077866136
212850 0.0077827284
212900 0.0077791168
212950 0.0077763892
213000 0.0077736556
213050 0.0077715405
213100 0.0077696506
213150 0.0077673699
213200 0.0077649905
213250 0.007760855
213300 0.0077553848
213350 0.007750441
213400 0.0077449604
213450 0.0077400184
213500 0.0077348713
213550 0.0077291263
213600 0.0077231846
213650 0.0077182016
213700 0.0077126446
213750 0.0077083168
213800 0.007704733
213850 0.0077000533
213900 0.0076944187
213950 0.0076893284
214000 0.0076838172
214050 0.0076801242
214100 0.0076768283
214150 0.0076735392
214200 0.0076704746
214250 0.0076677501
214300 0.0076646569
214350 0.0076608946
214400 0.007657678
214450 0.0076537379
214500 0.0076515562
214550 0.0076489189
214600 0.0076465281
214650 0.0076430748
214700 0.007639879
214750 0.0076348105
214800 0.0076297448
214850 0.0076227234
214900 0.0076132624
214950 0.0076031595
215000 0.0075928605
215050 0.007582782
215100 0.0075729587
215150 0.0075647547
215200 0.0075556252
215250 0.0075450169
215300 0.0075347602
215350 0.0075252917
215400 0.0075168863
215450 0.0075085071
215500 0.007500709
215550 0.0074934947
215600 0.0074855844
215650 0.0074784531
215700 0.0074738364
215750 0.0074701738
215800 0.007467595
215850 0.0074664504
215900 0.0074641834
215950 0.0074617676
216000 0.0074596265
216050 0.0074573292
216100 0.0074556855
216150 0.0074536453
216200 0.0074519148
216250 0.0074510467
216300 0.0074492013
216350 0.0074479329
216400 0.0074466318
216450 0.0074467693
216500 0.0074477044
216550 0.0074499834
216600 0.0074538813
216650 0.0074580714
216700 0.007463229
216750 0.007468515
216800 0.0074733642
216850 0.0074777145
216900 0.0074826118
216950 0.0074883165
217000 0.007494807
217050 0.0075012789
217100 0.0075077438
217150 0.0075132501
217200 0.0075186795
217250 0.007523495
217300 0.0075272504
217350 0.0075306408
217400 0.0075328477
217450 0.0075358402
217500 0.0075389597
217550 0.0075431356
217600 0.0075469339
217650 0.0075498121
217700 0.0075530193
217750 0.0075558008
217800 0.0075585649
217850 0.0075615114
217900 0.0075640512
217950 0.007567363
218000 0.0075707433
218050 0.0075736779
218100 0.0075764456
218150 0.0075790729
218200 0.0075830837
218250 0.0075878958
218300 0.0075933269
218350 0.0075968998
218400 0.0075999922
218450 0.0076034127
218500 0.0076072515
218550 0.0076100921
218600 0.0076127431
218650 0.0076154515
218700 0.0076183608
218750 0.0076220364
218800 0.0076260339
218850 0.0076317279
218900 0.0076368909
218950 0.0076413111
219000 0.0076445759
219050 0.0076472339
219100 0.0076488829
219150 0.0076509133
219200 0.0076545435
219250 0.0076586686
219300 0.0076616468
219350 0.0076639633
219400 0.0076664517
219450 0.0076687896
219500 0.0076731431
219550 0.0076758443
219600 0.0076793185
219650 0.0076835622
219700 0.0076897832
219750 0.0076981463
219800 0.0077067647
219850 0.0077159225
219900 0.0077263277
219950 0.0077361364
220000 0.0077457752
220050 0.0077557426
220100 0.0077662379
220150 0.0077769328
220200 0.0077863058
220250 0.0077937889
220300 0.0078021442
220350 0.0078098467
220400 0.0078174316
220450 0.0078264738
220500 0.0078337089
220550 0.0078403032
220600 0.0078445173
220650 0.00784828
220700 0.0078514425
220750 0.0078525363
220800 0.0078545722
220850 0.0078553316
220900 0.0078550724
220950 0.0078550421
221000 0.007854235
221050 0.0078541261
221100 0.0078534967
221150 0.007854424
221200 0.0078574858
221250 0.0078599079
221300 0.0078641539
221350 0.0078687838
221400 0.0078715909
221450 0.0078748616
221500 0.0078779356
221550 0.0078809467
221600 0.00788417
221650 0.0078875865
221700 0.007889875
221750 0.0078916507
221800 0.0078938367
221850 0.0078970525
221900 0.0079015714
221950 0.0079068763
222000 0.0079109299
222050 0.0079159597
222100 0.0079223187
222150 0.0079294763
222200 0.0079357594
222250 0.0079425749
222300 0.0079490517
222350 0.0079547418
222400 0.0079591754
222450 0.0079641275
222500 0.0079687311
222550 0.0079726706
222600 0.0079780404
222650 0.0079846155
222700 0.0079915086
222750 0.0079988218
222800 0.0080047793
222850 0.0080091451
222900 0.0080137442
222950 0.008019994
223000 0.0080270977
223050 0.0080363831
223100 0.0080466052
223150 0.0080579493
223200 0.0080691274
223250 0.0080806384
223300 0.0080916391
223350 0.008101368
223400 0.0081103228
223450 0.0081188526
223500 0.0081269393
223550 0.0081332017
223600 0.0081381401
223650 0.0081436437
223700 0.0081479714
223750 0.0081521716
223800 0.0081539755
223850 0.0081561237
223900 0.0081605171
223950 0.0081664439
224000 0.0081728742
224050 0.0081798975
224100 0.0081876711
224150 0.0081959861
224200 0.0082051298
224250 0.0082141945
224300 0.0082236381
224350 0.0082320996
224400 0.0082398323
224450 0.0082480448
224500 0.0082559934
224550 0.0082646212
224600 0.008272432
224650 0.0082792828
224700 0.0082847677
224750 0.0082893458
224800 0.0082927599
224850 0.0082954052
224900 0.0082980695
224950 0.0082984041
225000 0.0082980311
225050 0.0082977779
225100 0.0082991386
225150 0.0083002492
225200 0.0083008866
225250 0.0083013326
225300 0.0083011275
225350 0.0083002941
225400 0.0082979026
225450 0.008295558
225500 0.0082920057
225550 0.0082890054
225600 0.0082860388
225650 0.0082823876
225700 0.0082790991
225750 0.0082747393
225800 0.0082700255
225850 0.0082634425
225900 0.0082558925
225950 0.0082482916
226000 0.0082393051
226050 0.0082300593
226100 0.0082222231
226150 0.0082160566
226200 0.0082116991
226250 0.0082082737
226300 0.008204825
226350 0.0082039339
226400 0.0082028465
226450 0.0082002864
226500 0.0081974814
226550 0.0081941544
226600 0.0081897991
226650 0.0081856434
226700 0.0081823286
226750 0.0081798246
226800 0.0081771604
226850 0.0081747221
226900 0.0081713706
226950 0.0081681775
227000 0.008164262
227050 0.0081610072
227100 0.0081582677
227150 0.0081553194
227200 0.0081518031
227250 0.0081487177
227300 0.008144772
227350 0.0081400495
227400 0.0081353649
227450 0.0081307628
227500 0.0081253916
227550 0.0081215616
227600 0.0081165702
227650 0.0081122929
227700 0.0081084108
227750 0.0081031529
227800 0.0080977055
227850 0.0080938875
227900 0.00809188
227950 0.0080894195
228000 0.0080883595
228050 0.0080878863
228100 0.0080874703
228150 0.0080872701
228200 0.0080873409
228250 0.0080886798
228300 0.0080889909
228350 0.0080905952
228400 0.0080911232
228450 0.0080900339
228500 0.0080875229
228550 0.0080849048
228600 0.0080814548
228650 0.0080795223
228700 0.008077902
228750 0.0080768174
228800 0.0080754267
228850 0.0080746258
228900 0.0080757958
228950 0.0080755109
229000 0.0080753689
229050 0.0080752202
229100 0.0080739244
229150 0.0080736235
229200 0.0080752228
229250 0.0080790395
229300 0.0080840502
229350 0.008090912
229400 0.0080991236
229450 0.0081079566
229500 0.0081182386
229550 0.0081306499
229600 0.0081450148
229650 0.0081617098
229700 0.0081799678
229750 0.008200175
229800 0.0082196322
229850 0.0082367418
229900 0.0082511225
229950 0.0082630291
230000 0.0082716599
230050 0.0082780224
230100 0.0082819845
230150 0.0082851245
230200 0.0082875638
230250 0.0082888279
230300 0.0082903055
230350 0.0082923002
230400 0.0082944916
230450 0.0082968173
230500 0.0082981448
230550 0.0083008425
230600 0.0083025923
230650 0.0083049263
230700 0.0083070985
230750 0.0083100545
230800 0.0083135132
230850 0.0083178547
230900 0.0083252766
230950 0.0083346738
231000 0.0083460662
231050 0.0083573526
231100 0.0083677849
231150 0.0083774797
231200 0.0083870069
231250 0.0083964938
231300 0.0084049498
231350 0.0084123692
231400 0.0084208893
231450 0.0084290017
231500 0.0084367932
231550 0.008445296
231600 0.0084535143
231650 0.0084609106
231700 0.008468454
231750 0.0084756394
231800 0.0084826287
231850 0.0084894621
231900 0.008497293
231950 0.0085045799
232000 0.0085103198
232050 0.0085142643
232100 0.0085160723
232150 0.0085185556
232200 0.008521756
232250 0.0085272212
232300 0.0085335048
232350 0.0085416453
232400 0.0085489214
232450 0.0085555309
232500 0.008561316
232550 0.0085662137
232600 0.0085706793
232650 0.008574164
232700 0.0085778084
232750 0.0085815932
232800 0.0085844996
232850 0.0085863195
232900 0.0085859628
232950 0.0085848448
233000 0.0085826612
233050 0.0085795049
233100 0.0085766253
233150 0.0085729894
233200 0.0085691599
233250 0.008565762
233300 0.0085610384
233350 0.0085570967
233400 0.0085539476
233450 0.008550586
233500 0.008544892
233550 0.0085388207
233600 0.0085328607
233650 0.0085275913
233700 0.0085228662
233750 0.0085198843
233800 0.0085178846
233850 0.0085154716
233900 0.0085110327
233950 0.0085062564
234000 0.0085010309
234050 0.0084951397
234100 0.0084880462
234150 0.0084812884
234200 0.0084737131
234250 0.0084663099
234300 0.0084581568
234350 0.0084505482
234400 0.0084434538
234450 0.0084359717
234500 0.0084281761
234550 0.0084190779
234600 0.0084122959
234650 0.0084047288
234700 0.0083967694
234750 0.0083895886
234800 0.0083832456
234850 0.0083781648
234900 0.0083739179
234950 0.0083689629
235000 0.0083636277
235050 0.008357091
235100 0.0083520506
235150 0.008347564
235200 0.0083434985
235250 0.0083390204
235300 0.0083353858
235350 0.0083328231
235400 0.0083313129
235450 0.0083285267
235500 0.0083257698
235550 0.0083227631
235600 0.0083205144
235650 0.0083178966
235700 0.0083154499
235750 0.0083122179
235800 0.0083081908
235850 0.0083038378
235900 0.0082996883
235950 0.0082943473
236000 0.0082899651
236050 0.0082840458
236100 0.0082769226
236150 0.0082704287
236200 0.0082634679
236250 0.0082581042
236300 0.0082506563
236350 0.0082431529
236400 0.0082356894
236450 0.0082274687
236500 0.0082194185
236550 0.0082118167
236600 0.0082055365
236650 0.008199942
236700 0.0081947913
236750 0.0081894037
236800 0.0081857509
236850 0.0081817792
236900 0.008177431
236950 0.0081732786
237000 0.0081698497
237050 0.0081669538
237100 0.0081633203
237150 0.0081594065
237200 0.0081562467
237250 0.0081545907
237300 0.0081527386
237350 0.0081501398
237400 0.0081459945
237450 0.0081398114
237500 0.0081318988
237550 0.008124285
237600 0.0081177594
237650 0.0081129048
237700 0.0081094952
237750 0.0081075959
237800 0.0081079105
237850 0.0081093704
237900 0.008109283
237950 0.0081098858
238000 0.0081089467
238050 0.0081071641
238100 0.0081034124
238150 0.0080987373
238200 0.0080939187
238250 0.0080890867
238300 0.0080834419
238350 0.0080775707
238400 0.0080734095
238450 0.008068825
238500 0.0080653558
238550 0.0080631971
238600 0.0080618139
238650 0.008062281
238700 0.0080643901
238750 0.0080671352
238800 0.0080689959
238850 0.0080718834
238900 0.0080734444
238950 0.0080746339
239000 0.0080737443
239050 0.0080707164
239100 0.0080676452
239150 0.008064528
239200 0.0080610876
239250 0.0080570567
239300 0.0080536969
239350 0.0080507433
239400 0.0080485208
239450 0.0080462142
239500 0.0080442869
239550 0.0080439859
239600 0.0080422593
239650 0.0080416974
239700 0.0080421332
239750 0.0080427843
239800 0.008043933
239850 0.0080463134
239900 0.0080493119
239950 0.0080499557
240000 0.0080513656
240050 0.0080508856
240100 0.0080503249
240150 0.008048707
240200 0.0080469037
240250 0.0080445182
240300 0.0080422012
240350 0.0080383823
240400 0.0080337371
240450 0.0080292959
240500 0.0080243171
240550 0.0080199097
240600 0.0080167327
240650 0.0080117363
240700 0.0080064094
240750 0.0080008497
240800 0.0079959447
240850 0.00799165
240900 0.0079866081
240950 0.0079807864
241000 0.007973399
241050 0.0079674944
241100 0.0079622982
241150 0.0079577206
241200 0.0079531837
241250 0.0079496062
241300 0.0079458915
241350 0.0079408027
241400 0.0079344747
241450 0.0079276859
241500 0.0079214054
241550 0.0079157616
241600 0.0079107211
241650 0.0079053641
241700 0.0079017217
241750 0.0078992436
241800 0.0078964014
241850 0.0078948084
241900 0.007894582
241950 0.0078959683
242000 0.0078976067
242050 0.0078980993
242100 0.0078984305
242150 0.0078984836
242200 0.0078982635
242250 0.0078971943
242300 0.0078948465
242350 0.0078921015
242400 0.0078895958
242450 0.0078845726
242500 0.0078785499
242550 0.0078733281
242600 0.0078682406
242650 0.0078638998
242700 0.0078601106
242750 0.0078569475
242800 0.0078536648
242850 0.007849428
242900 0.0078461841
242950 0.0078436006
243000 0.0078420714
243050 0.0078410487
243100 0.0078394051
243150 0.007839717
243200 0.007839304
243250 0.0078393152
243300 0.0078392629
243350 0.0078380105
243400 0.0078374925
243450 0.0078360977
243500 0.0078333002
243550 0.0078290542
243600 0.0078256675
243650 0.0078222366
243700 0.0078189625
243750 0.0078149728
243800 0.0078099747
243850 0.007806373
243900 0.0078036026
243950 0.0077994979
244000 0.0077970912
244050 0.0077950134
244100 0.007792488
244150 0.0077899681
244200 0.0077878763
244250 0.0077852101
244300 0.0077827088
244350 0.0077794285
244400 0.0077762839
244450 0.0077742508
244500 0.0077722439
244550 0.0077716658
244600 0.0077701301
244650 0.0077683129
244700 0.0077651029
244750 0.0077617503
244800 0.0077588217
244850 0.0077555886
244900 0.0077521934
244950 0.0077484635
245000 0.0077446557
245050 0.0077404041
245100 0.00773484
245150 0.0077311224
245200 0.0077276756
245250 0.0077249985
245300 0.0077252812
245350 0.0077254175
245400 0.0077264228
245450 0.0077269057
245500 0.007729234
245550 0.0077315311
245600 0.0077341676
245650 0.0077385844
245700 0.0077445093
245750 0.0077504087
245800 0.0077563621
245850 0.0077626673
245900 0.0077677247
245950 0.0077728403
246000 0.0077783579
246050 0.0077834958
246100 0.0077900666
246150 0.0077975895
246200 0.0078058409
246250 0.0078122762
246300 0.0078175421
246350 0.007820567
246400 0.0078226162
246450 0.0078241177
246500 0.0078264032
246550 0.007829741
246600 0.0078322857
246650 0.0078354252
246700 0.0078396451
246750 0.0078445746
246800 0.0078490488
246850 0.0078539502
246900 0.0078581869
246950 0.0078623168
247000 0.0078660665
247050 0.0078705833
247100 0.0078759531
247150 0.0078800781
247200 0.0078857578
247250 0.0078911057
247300 0.0078965122
247350 0.0079026538
247400 0.0079098138
247450 0.0079165834
247500 0.0079247101
247550 0.0079324542
247600 0.0079403752
247650 0.0079484999
247700 0.0079557854
247750 0.0079640927
247800 0.0079733331
247850 0.0079832285
247900 0.0079919278
247950 0.0080009452
248000 0.0080098836
248050 0.0080187153
248100 0.0080261656
248150 0.0080342469
248200 0.0080423309
248250 0.0080497049
248300 0.0080569978
248350 0.0080641905
248400 0.0080716828
248450 0.0080788161
248500 0.0080851331
248550 0.0080913436
248600 0.0080972652
248650 0.0081016238
248700 0.0081049692
248750 0.0081073943
248800 0.008108208
248850 0.0081094374
248900 0.0081109708
248950 0.0081142927
249000 0.0081170406
249050 0.0081209284
249100 0.0081246524
249150 0.0081288807
249200 0.0081337925
249250 0.0081391796
249300 0.0081443721
249350 0.0081477687
249400 0.0081480894
249450 0.0081473841
249500 0.0081460165
249550 0.0081450142
249600 0.0081463459
249650 0.008148537
249700 0.0081520116
249750 0.0081547676
249800 0.0081577352
249850 0.0081602895
249900 0.0081624177
249950 0.0081650882
250000 0.008167981
250050 0.0081680867
250100 0.0081676205
250150 0.0081667543
250200 0.0081654632
250250 0.0081637622
250300 0.0081615358
250350 0.0081589967
250400 0.0081585648
250450 0.0081575436
250500 0.0081558527
250550 0.0081524884
250600 0.0081504792
250650 0.0081480417
250700 0.0081451896
250750 0.0081418253
250800 0.0081366636
250850 0.0081316443
250900 0.0081259502
250950 0.0081196356
251000 0.0081126803
251050 0.0081044638
251100 0.0080959293
251150 0.0080882957
251200 0.00808006
251250 0.0080719307
251300 0.0080635207
251350 0.0080566725
251400 0.0080514317
251450 0.0080475659
251500 0.0080462596
251550 0.0080449027
251600 0.0080433223
251650 0.0080415264
251700 0.0080402231
251750 0.0080372146
251800 0.0080324596
251850 0.008027124
251900 0.0080220459
251950 0.0080172397
252000 0.0080140396
252050 0.0080103259
252100 0.008007485
252150 0.008005866
252200 0.0080046103
252250 0.0080043558
252300 0.0080025494
252350 0.0079994184
252400 0.0079958295
252450 0.0079927736
252500 0.0079886562
252550 0.0079840776
252600 0.0079801302
252650 0.0079763905
252700 0.0079720897
252750 0.0079681897
252800 0.0079633287
252850 0.0079583781
252900 0.0079548985
252950 0.0079519853
253000 0.0079508019
253050 0.0079481173
253100 0.0079441928
253150 0.0079394005
253200 0.0079339362
253250 0.0079285154
253300 0.0079233492
253350 0.0079183738
253400 0.0079147612
253450 0.0079110596
253500 0.0079072507
253550 0.0079033457
253600 0.0079003261
253650 0.0078974964
253700 0.0078943087
253750 0.0078911325
253800 0.0078876503
253850 0.0078841624
253900 0.0078828971
253950 0.0078816175
254000 0.0078821793
254050 0.0078837192
254100 0.0078849729
254150 0.0078862296
254200 0.0078876517
254250 0.0078885694
254300 0.007889071
254350 0.0078906109
254400 0.0078922014
254450 0.0078943599
254500 0.0078971164
254550 0.0078998114
254600 0.0079024406
254650 0.0079047506
254700 0.0079045668
254750 0.0079020806
254800 0.0078978964
254850 0.0078948866
254900 0.0078918416
254950 0.0078901145
255000 0.0078874615
255050 0.0078848442
255100 0.0078820165
255150 0.0078783185
255200 0.0078743915
255250 0.0078683631
255300 0.0078637504
255350 0.0078599563
255400 0.0078556562
255450 0.0078505188
255500 0.0078458678
255550 0.0078431437
255600 0.0078410148
255650 0.0078393086
255700 0.0078367576
255750 0.007833217
255800 0.0078294878
255850 0.0078255622
255900 0.0078217325
255950 0.00781829
256000 0.0078143684
256050 0.0078114108
256100 0.0078087677
256150 0.0078078791
256200 0.007807484
256250 0.0078071845
256300 0.007806988
256350 0.0078075925
256400 0.0078098635
256450 0.0078123048
256500 0.0078150602
256550 0.0078190636
256600 0.0078230245
256650 0.0078271288
256700 0.0078322613
256750 0.0078385184
256800 0.0078459694
256850 0.0078529261
256900 0.0078596118
256950 0.007866606
257000 0.0078726999
257050 0.0078787705
257100 0.0078851702
257150 0.007891104
257200 0.0078975214
257250 0.0079050417
257300 0.0079120126
257350 0.0079190274
257400 0.0079254323
257450 0.0079296807
257500 0.0079329724
257550 0.0079358128
257600 0.0079379457
257650 0.0079391131
257700 0.0079398146
257750 0.0079401762
257800 0.0079408875
257850 0.0079436386
257900 0.0079475157
257950 0.0079499009
258000 0.0079522734
258050 0.0079552701
258100 0.0079580115
258150 0.0079613329
258200 0.0079661891
258250 0.0079702553
258300 0.0079739963
258350 0.0079765203
258400 0.0079787967
258450 0.0079806011
258500 0.0079816832
258550 0.0079837582
258600 0.0079859244
258650 0.0079893723
258700 0.0079909061
258750 0.0079921628
258800 0.0079923345
258850 0.0079918193
258900 0.007990501
258950 0.0079880905
259000 0.0079873032
259050 0.0079855478
259100 0.0079821759
259150 0.0079774084
259200 0.0079706912
259250 0.0079646844
259300 0.0079574494
259350 0.0079509732
259400 0.0079423051
259450 0.0079325523
259500 0.0079210625
259550 0.0079085614
259600 0.0078951928
259650 0.007880808
259700 0.0078660455
259750 0.0078495429
259800 0.0078332473
259850 0.0078159079
259900 0.0078001316
259950 0.0077862741
260000 0.0077738322
260050 0.0077620962
260100 0.0077509591
260150 0.0077402266
260200 0.0077300715
260250 0.0077199313
260300 0.0077104058
260350 0.0077011978
260400 0.00769339
260450 0.0076880297
260500 0.0076830277
260550 0.0076783254
260600 0.0076739102
260650 0.0076694749
260700 0.0076647139
260750 0.0076599337
260800 0.007655941
260850 0.0076512643
260900 0.0076453411
260950 0.0076400269
261000 0.0076343738
261050 0.0076297252
261100 0.0076257676
261150 0.0076220694
261200 0.0076201385
261250 0.0076184047
261300 0.0076160735
261350 0.0076139656
261400 0.0076119811
261450 0.0076099547
261500 0.0076079694
261550 0.0076077986
261600 0.0076080828
261650 0.0076104465
261700 0.007612611
261750 0.0076137789
261800 0.0076155901
261850 0.0076171256
261900 0.0076192639
261950 0.0076226126
262000 0.0076260597
262050 0.0076304969
262100 0.0076352375
262150 0.0076380501
262200 0.007641496
262250 0.0076460234
262300 0.0076505696
262350 0.0076547706
262400 0.0076587896
262450 0.0076625555
262500 0.0076664949
262550 0.0076687019
262600 0.007669377
262650 0.0076702159
262700 0.0076705771
262750 0.0076704617
262800 0.0076710762
262850 0.007672917
262900 0.0076747942
262950 0.0076756154
263000 0.00767459
263050 0.0076719475
263100 0.0076684536
263150 0.0076635241
263200 0.0076587057
263250 0.0076554212
263300 0.0076539453
263350 0.0076525657
263400 0.0076523925
263450 0.007652479
263500 0.0076506325
263550 0.007650464
263600 0.0076507668
263650 0.0076502356
263700 0.0076499651
263750 0.0076477387
263800 0.0076457198
263850 0.0076425456
263900 0.0076402258
263950 0.0076375739
264000 0.0076358552
264050 0.0076336132
264100 0.0076311341
264150 0.0076284772
264200 0.0076246581
264250 0.0076187011
264300 0.0076127024
264350 0.0076057214
264400 0.0075986157
264450 0.0075930161
264500 0.0075872978
264550 0.0075810497
264600 0.0075758413
264650 0.0075700432
264700 0.0075635044
264750 0.0075572749
264800 0.0075504626
264850 0.0075442419
264900 0.007539842
264950 0.007536396
265000 0.0075318421
265050 0.0075274204
265100 0.0075231876
265150 0.0075191923
265200 0.0075146845
265250 0.0075089162
265300 0.0075018324
265350 0.0074948892
265400 0.0074898272
265450 0.0074849643
265500 0.0074800593
265550 0.0074743517
265600 0.0074690353
265650 0.0074649526
265700 0.0074605285
265750 0.0074566119
265800 0.0074534893
265850 0.0074504988
265900 0.0074490097
265950 0.0074472638
266000 0.0074459265
266050 0.0074458032
266100 0.0074461738
266150 0.0074465443
266200 0.0074467336
266250 0.0074470953
266300 0.0074488881
266350 0.007448653
266400 0.0074474402
266450 0.0074458174
266500 0.0074432069
266550 0.0074402679
266600 0.0074376204
266650 0.0074349638
266700 0.0074326765
266750 0.0074323185
266800 0.0074304654
266850 0.0074282969
266900 0.0074256689
266950 0.0074216104
267000 0.0074158975
267050 0.0074109181
267100 0.0074065659
267150 0.007403338
267200 0.0074013568
267250 0.0074004502
267300 0.007399046
267350 0.0073975477
267400 0.0073953566
267450 0.0073923608
267500 0.0073901636
267550 0.0073880398
267600 0.0073863898
267650 0.0073855804
267700 0.0073836509
267750 0.0073811474
267800 0.0073793086
267850 0.0073775898
267900 0.0073743876
267950 0.0073704436
268000 0.0073668401
268050 0.0073634016
268100 0.0073595939
268150 0.0073543479
268200 0.0073478205
268250 0.0073405552
268300 0.007334106
268350 0.0073279505
268400 0.0073224226
268450 0.007317975
268500 0.0073141867
268550 0.0073114846
268600 0.0073082214
268650 0.0073055479
268700 0.0073014429
268750 0.0072984155
268800 0.007296571
268850 0.007293898
268900 0.0072925567
268950 0.0072907038
269000 0.0072869874
269050 0.0072831657
269100 0.0072784476
269150 0.0072742127
269200 0.0072697766
269250 0.0072646427
269300 0.0072588176
269350 0.0072524496
269400 0.0072470158
269450 0.0072421988
269500 0.0072390306
269550 0.0072363829
269600 0.0072333057
269650 0.0072304631
269700 0.0072268934
269750 0.007224178
269800 0.0072217833
269850 0.0072190677
269900 0.0072167345
269950 0.007214464
270000 0.0072105738
270050 0.0072061233
270100 0.0072012565
270150 0.0071951006
270200 0.0071877712
270250 0.0071810011
270300 0.0071728697
270350 0.0071647239
270400 0.0071582409
270450 0.0071517505
270500 0.0071455525
270550 0.0071391819
270600 0.007132058
270650 0.0071246767
270700 0.0071165855
270750 0.0071093393
270800 0.0071019481
270850 0.0070962755
270900 0.007090748
270950 0.007084426
271000 0.0070789432
271050 0.0070744424
271100 0.0070688078
271150 0.0070634251
271200 0.0070601868
271250 0.0070555189
271300 0.007051689
271350 0.0070472818
271400 0.0070426388
271450 0.0070382468
271500 0.0070334395
271550 0.0070282332
271600 0.0070227572
271650 0.0070168361
271700 0.0070109448
271750 0.0070040529
271800 0.0069972903
271850 0.006991304
271900 0.0069866704
271950 0.0069830778
272000 0.0069802859
272050 0.0069780281
272100 0.006976075
272150 0.0069748032
272200 0.0069733252
272250 0.0069714853
272300 0.0069697579
272350 0.0069674619
272400 0.006966196
272450 0.0069663768
272500 0.0069672567
272550 0.006967804
272600 0.0069684403
272650 0.0069686519
272700 0.0069684241
272750 0.0069665954
272800 0.0069641496
272850 0.0069610832
272900 0.0069576244
272950 0.0069528012
273000 0.0069492536
273050 0.0069452377
273100 0.0069414868
273150 0.0069370799
273200 0.0069314144
273250 0.0069245316
273300 0.0069179019
273350 0.0069113254
273400 0.0069032709
273450 0.0068958241
273500 0.0068880381
273550 0.0068801165
273600 0.0068717071
273650 0.0068627224
273700 0.0068540651
273750 0.0068460436
273800 0.0068388747
273850 0.0068319583
273900 0.0068251083
273950 0.0068169251
274000 0.0068095417
274050 0.0068031209
274100 0.0067990812
274150 0.0067962991
274200 0.0067930609
274250 0.0067902641
274300 0.0067870436
274350 0.006784629
274400 0.0067833421
274450 0.0067818503
274500 0.0067796875
274550 0.0067767341
274600 0.0067729433
274650 0.0067701852
274700 0.0067676604
274750 0.0067669102
274800 0.0067667931
274850 0.006765573
274900 0.0067648052
274950 0.0067641609
275000 0.0067640749
275050 0.0067653184
275100 0.0067680578
275150 0.0067713192
275200 0.0067743364
275250 0.0067774998
275300 0.0067799826
275350 0.006782544
275400 0.0067848028
275450 0.0067861587
275500 0.0067875249
275550 0.006789275
275600 0.0067927975
275650 0.0067974443
275700 0.0068022711
275750 0.0068059885
275800 0.0068096476
275850 0.0068122582
275900 0.0068142526
275950 0.0068164355
276000 0.0068180092
276050 0.0068205038
276100 0.0068229953
276150 0.006826241
276200 0.0068305368
276250 0.0068353654
276300 0.0068405713
276350 0.0068463851
276400 0.0068534373
276450 0.0068606403
276500 0.0068686996
276550 0.0068755886
276600 0.0068816019
276650 0.0068884431
276700 0.0068952101
276750 0.0069024577
276800 0.0069103295
276850 0.006918016
276900 0.0069262636
276950 0.0069330849
277000 0.0069385227
277050 0.0069440438
277100 0.0069479784
277150 0.0069499278
277200 0.0069506463
277250 0.0069497842
277300 0.0069468338
277350 0.0069436221
277400 0.0069404708
277450 0.0069374289
277500 0.0069367523
277550 0.0069360028
277600 0.0069370649
277650 0.0069398462
277700 0.0069422136
277750 0.006942841
277800 0.0069431393
277850 0.0069436697
277900 0.006944435
277950 0.0069450394
278000 0.0069459075
278050 0.0069471154
278100 0.0069468903
278150 0.0069472253
278200 0.0069466676
278250 0.0069444979
278300 0.0069424853
278350 0.006938568
278400 0.0069342756
278450 0.0069296903
278500 0.0069258999
278550 0.0069228662
278600 0.0069214252
278650 0.0069208238
278700 0.0069213573
278750 0.0069214232
278800 0.0069210725
278850 0.0069201751
278900 0.0069189138
278950 0.0069178956
279000 0.0069164633
279050 0.0069152462
279100 0.0069142366
279150 0.0069124702
279200 0.0069112295
279250 0.006910263
279300 0.0069083726
279350 0.0069053312
279400 0.00690209
279450 0.0068989163
279500 0.0068957051
279550 0.0068925324
279600 0.0068887533
279650 0.0068860215
279700 0.0068847076
279750 0.0068833162
279800 0.0068819033
279850 0.0068794592
279900 0.0068764055
279950 0.0068738413
280000 0.006870362
280050 0.0068661684
280100 0.0068640287
280150 0.0068616024
280200 0.0068595104
280250 0.0068578369
280300 0.0068559939
280350 0.0068540431
280400 0.0068527613
280450 0.0068520632
280500 0.0068518216
280550 0.0068514193
280600 0.0068499304
280650 0.0068498762
280700 0.0068499406
280750 0.0068496188
280800 0.0068499365
280850 0.0068497524
280900 0.0068499655
280950 0.0068494175
281000 0.0068493597
281050 0.006848847
281100 0.0068472581
281150 0.0068439425
281200 0.0068400735
281250 0.0068364933
281300 0.0068329796
281350 0.0068307973
281400 0.0068295484
281450 0.0068289957
281500 0.0068292917
281550 0.006830029
281600 0.0068310756
281650 0.0068307854
281700 0.0068313724
281750 0.0068316187
281800 0.0068311024
281850 0.0068308266
281900 0.0068298804
281950 0.006827675
282000 0.0068242253
282050 0.0068203438
282100 0.0068151056
282150 0.0068108993
282200 0.0068078077
282250 0.0068049816
282300 0.0068028494
282350 0.0067993899
282400 0.006794922
282450 0.0067903008
282500 0.006785388
282550 0.0067810965
282600 0.0067767435
282650 0.0067735168
282700 0.0067705155
282750 0.006767566
282800 0.0067645373
282850 0.0067603497
282900 0.0067561579
282950 0.0067526273
283000 0.0067498275
283050 0.0067478336
283100 0.0067474537
283150 0.0067480876
283200 0.0067492623
283250 0.0067511106
283300 0.0067537065
283350 0.006756383
283400 0.0067595444
283450 0.0067627052
283500 0.0067657511
283550 0.0067689236
283600 0.0067716404
283650 0.0067720624
283700 0.0067713652
283750 0.0067698767
283800 0.0067680473
283850 0.0067667327
283900 0.0067651128
283950 0.0067631351
284000 0.0067614941
284050 0.006758689
284100 0.0067552069
284150 0.0067522525
284200 0.0067488248
284250 0.0067460745
284300 0.0067430572
284350 0.0067400013
284400 0.0067369218
284450 0.006735472
284500 0.0067327847
284550 0.0067309746
284600 0.006729538
284650 0.0067293191
284700 0.0067296603
284750 0.0067298874
284800 0.0067303122
284850 0.0067319865
284900 0.00673318
284950 0.00673536
285000 0.0067364311
285050 0.0067372897
285100 0.0067381652
285150 0.0067382683
285200 0.0067385264
285250 0.0067391048
285300 0.0067391231
285350 0.0067390166
285400 0.0067386716
285450 0.0067382941
285500 0.0067380874
285550 0.0067391603
285600 0.0067387182
285650 0.0067389265
285700 0.0067404781
285750 0.0067426788
285800 0.006745184
285850 0.0067474753
285900 0.0067489348
285950 0.0067497497
286000 0.0067517382
286050 0.0067536256
286100 0.0067549989
286150 0.0067567221
286200 0.0067606764
286250 0.0067645976
286300 0.0067699357
286350 0.0067764376
286400 0.0067836609
286450 0.0067922694
286500 0.0068025944
286550 0.0068141177
286600 0.0068269239
286650 0.0068414242
286700 0.0068567381
286750 0.0068715418
286800 0.0068857299
286850 0.0068995625
286900 0.00691135
286950 0.0069209977
287000 0.0069306853
287050 0.0069386377
287100 0.0069468293
287150 0.0069534257
287200 0.0069591894
287250 0.0069655455
287300 0.006970365
287350 0.0069738705
287400 0.0069769379
287450 0.0069792809
287500 0.0069816377
287550 0.0069834499
287600 0.0069853118
287650 0.006986944
287700 0.0069889511
287750 0.006991613
287800 0.0069949454
287850 0.0069984972
287900 0.0070020289
287950 0.0070056566
288000 0.0070094257
288050 0.0070141866
288100 0.007019326
288150 0.0070262755
288200 0.0070323111
288250 0.0070376815
288300 0.0070414577
288350 0.0070439294
288400 0.0070466739
288450 0.0070511936
288500 0.0070550199
288550 0.0070592431
288600 0.0070631
288650 0.0070658739
288700 0.007068643
288750 0.0070712729
288800 0.0070754181
288850 0.007079662
288900 0.0070837888
288950 0.0070874659
289000 0.0070911142
289050 0.0070946069
289100 0.0070962982
289150 0.0070972524
289200 0.0070975042
289250 0.0070975053
289300 0.0070978361
289350 0.0070968988
289400 0.0070950684
289450 0.0070931308
289500 0.0070914368
289550 0.0070904665
289600 0.0070896024
289650 0.0070887576
289700 0.0070867869
289750 0.0070838111
289800 0.0070802121
289850 0.0070760329
289900 0.0070728981
289950 0.007070281
290000 0.0070682436
290050 0.0070651047
290100 0.0070625536
290150 0.0070593016
290200 0.0070551815
290250 0.007051485
290300 0.0070476249
290350 0.0070438748
290400 0.0070398321
290450 0.0070353371
290500 0.0070312044
290550 0.007026392
290600 0.0070208909
290650 0.0070160175
290700 0.0070126363
290750 0.0070093352
290800 0.0070070655
290850 0.0070051042
290900 0.0070033232
290950 0.0070009737
291000 0.0069982778
291050 0.0069956641
291100 0.0069924703
291150 0.0069897115
291200 0.0069877987
291250 0.0069843165
291300 0.0069806071
291350 0.0069778309
291400 0.0069753501
291450 0.0069738518
291500 0.0069715249
291550 0.0069691984
291600 0.0069665756
291650 0.0069635946
291700 0.0069597992
291750 0.0069561184
291800 0.0069534252
291850 0.0069504629
291900 0.0069485237
291950 0.0069466219
292000 0.0069450163
292050 0.0069425943
292100 0.006938902
292150 0.0069351995
292200 0.0069311696
292250 0.0069285847
292300 0.0069255118
292350 0.0069221817
292400 0.0069194287
292450 0.0069162172
292500 0.0069127051
292550 0.0069097749
292600 0.0069060435
292650 0.0069024133
292700 0.0068975037
292750 0.0068918955
292800 0.0068863157
292850 0.0068805683
292900 0.0068759679
292950 0.0068712904
293000 0.0068666982
293050 0.0068618558
293100 0.006855757
293150 0.0068500894
293200 0.00684448
293250 0.0068380028
293300 0.0068304809
293350 0.0068226193
293400 0.006815573
293450 0.0068090195
293500 0.0068027751
293550 0.0067974703
293600 0.0067933869
293650 0.0067891017
293700 0.0067853198
293750 0.0067831877
293800 0.0067804602
293850 0.0067782435
293900 0.0067760221
293950 0.0067736231
294000 0.0067716468
294050 0.0067704165
294100 0.006767997
294150 0.0067658769
294200 0.0067634696
294250 0.0067613893
294300 0.0067588182
294350 0.0067557065
294400 0.0067513777
294450 0.0067459081
294500 0.0067399982
294550 0.0067332224
294600 0.0067268502
294650 0.0067207117
294700 0.0067158855
294750 0.0067117187
294800 0.0067080892
294850 0.0067057999
294900 0.0067025165
294950 0.0066991802
295000 0.0066963437
295050 0.0066937816
295100 0.0066920713
295150 0.0066900572
295200 0.0066884574
295250 0.0066867786
295300 0.0066855368
295350 0.006685347
295400 0.0066859771
295450 0.0066859946
295500 0.0066867266
295550 0.0066871749
295600 0.0066877656
295650 0.0066883759
295700 0.0066884915
295750 0.0066888862
295800 0.0066890831
295850 0.0066891672
295900 0.0066882924
295950 0.0066871668
296000 0.0066851551
296050 0.0066815274
296100 0.0066775494
296150 0.0066724366
296200 0.0066673535
296250 0.0066623237
296300 0.0066576538
296350 0.0066544355
296400 0.0066509631
296450 0.0066470991
296500 0.0066438779
296550 0.0066408716
296600 0.0066382477
296650 0.0066359125
296700 0.0066342849
296750 0.0066339194
296800 0.006634305
296850 0.006634421
296900 0.0066344285
296950 0.0066343808
297000 0.0066332585
297050 0.0066307415
297100 0.0066288582
297150 0.0066272872
297200 0.0066261182
297250 0.0066236022
297300 0.0066208367
297350 0.0066193588
297400 0.0066174367
297450 0.0066162072
297500 0.0066160901
297550 0.0066165954
297600 0.0066171162
297650 0.0066180784
297700 0.0066176855
297750 0.0066167777
297800 0.0066143186
297850 0.0066105726
297900 0.0066066274
297950 0.006601132
298000 0.006595493
298050 0.0065904175
298100 0.0065843963
298150 0.0065788438
298200 0.0065729782
298250 0.0065660286
298300 0.0065595638
298350 0.0065525018
298400 0.0065453259
298450 0.0065380299
298500 0.0065319838
298550 0.0065242679
298600 0.0065162818
298650 0.0065068268
298700 0.0064983018
298750 0.0064890273
298800 0.0064790204
298850 0.0064697105
298900 0.0064609371
298950 0.0064528435
299000 0.0064453632
299050 0.0064378093
299100 0.0064306249
299150 0.0064239107
299200 0.0064191303
299250 0.0064151255
299300 0.006412236
299350 0.006408977
299400 0.0064066456
299450 0.0064041563
299500 0.0064031362
299550 0.0064031089
299600 0.0064033476
299650 0.006403087
299700 0.006402559
299750 0.0064006563
299800 0.0063988205
299850 0.0063977892
299900 0.0063988777
299950 0.0064014571
300000 0.0064050987
300050 0.0064083957
300100 0.0064117154
300150 0.0064143696
300200 0.0064162758
300250 0.0064186783
300300 0.0064206073
300350 0.00642149
300400 0.0064227022
300450 0.0064231755
300500 0.0064242527
300550 0.0064254581
300600 0.0064269584
300650 0.0064284171
300700 0.006429547
300750 0.0064311312
300800 0.0064335912
300850 0.0064348917
300900 0.0064372129
300950 0.0064387874
301000 0.0064407846
301050 0.0064429678
301100 0.0064442005
301150 0.0064464358
301200 0.0064488911
301250 0.0064512577
301300 0.0064543851
301350 0.0064580179
301400 0.0064611859
301450 0.0064637009
301500 0.0064652343
301550 0.0064666754
301600 0.0064673539
301650 0.0064688473
301700 0.006470641
301750 0.0064729414
301800 0.0064743556
301850 0.006475465
301900 0.0064760056
301950 0.006477377
302000 0.0064783113
302050 0.006479062
302100 0.0064779524
302150 0.0064762309
302200 0.0064739475
302250 0.0064718718
302300 0.0064702038
302350 0.0064676936
302400 0.0064637909
302450 0.0064604751
302500 0.0064555854
302550 0.006450411
302600 0.0064464979
302650 0.0064422421
302700 0.0064387545
302750 0.0064353909
302800 0.0064317768
302850 0.0064288213
302900 0.0064257946
302950 0.0064226753
303000 0.006419985
303050 0.0064187056
303100 0.006417382
303150 0.006416186
303200 0.0064135905
303250 0.0064115174
303300 0.0064100847
303350 0.0064074556
303400 0.0064047505
303450 0.0064023589
303500 0.0064004627
303550 0.0063991901
303600 0.0063968478
303650 0.0063934055
303700 0.0063894671
303750 0.0063846594
303800 0.0063780749
303850 0.0063705143
303900 0.0063620858
303950 0.0063538489
304000 0.006346281
304050 0.0063397941
304100 0.0063334827
304150 0.0063275812
304200 0.0063222261
304250 0.0063165471
304300 0.0063117198
304350 0.0063080895
304400 0.0063043226
304450 0.0063010853
304500 0.0062974344
304550 0.0062928741
304600 0.0062891056
304650 0.0062843285
304700 0.0062802309
304750 0.0062763179
304800 0.0062724023
304850 0.00626796
304900 0.0062630322
304950 0.0062577981
305000 0.0062546038
305050 0.0062516587
305100 0.0062495197
305150 0.0062492387
305200 0.0062487883
305250 0.0062490559
305300 0.0062494348
305350 0.0062495717
305400 0.0062501509
305450 0.0062516324
305500 0.0062535085
305550 0.0062561194
305600 0.0062588111
305650 0.006260911
305700 0.0062611948
305750 0.0062613929
305800 0.0062607956
305850 0.0062602003
305900 0.0062597463
305950 0.0062592426
306000 0.0062573607
306050 0.0062563115
306100 0.0062546642
306150 0.006253411
306200 0.0062507999
306250 0.0062485798
306300 0.0062455569
306350 0.0062431581
306400 0.0062404467
306450 0.0062383228
306500 0.006237509
306550 0.0062368699
306600 0.0062366205
306650 0.0062379604
306700 0.0062393188
306750 0.0062405502
306800 0.0062417833
306850 0.0062422295
306900 0.0062434992
306950 0.0062451872
307000 0.0062463248
307050 0.0062472454
307100 0.0062485736
307150 0.00624905
307200 0.0062491921
307250 0.006248915
307300 0.0062482023
307350 0.0062483794
307400 0.0062483903
307450 0.0062480294
307500 0.0062484476
307550 0.0062489891
307600 0.0062506026
307650 0.0062519787
307700 0.0062535095
307750 0.0062553023
307800 0.0062573187
307850 0.0062596417
307900 0.0062629198
307950 0.0062656299
308000 0.006269811
308050 0.0062745809
308100 0.0062802644
308150 0.0062861481
308200 0.0062909183
308250 0.0062965319
308300 0.0063029977
308350 0.0063102344
308400 0.0063182369
308450 0.0063272058
308500 0.0063357763
308550 0.0063441977
308600 0.0063528026
308650 0.0063610301
308700 0.0063685372
308750 0.006375081
308800 0.0063812347
308850 0.0063855919
308900 0.0063895852
308950 0.006393413
309000 0.0063971967
309050 0.0064005596
309100 0.0064032911
309150 0.0064056946
309200 0.0064060663
309250 0.006405884
309300 0.0064040356
309350 0.0064027688
309400 0.0064020977
309450 0.006402108
309500 0.0064031874
309550 0.0064042711
309600 0.0064061886
309650 0.0064071802
309700 0.0064081249
309750 0.0064091794
309800 0.0064102377
309850 0.0064113604
309900 0.0064133155
309950 0.006413388
310000 0.0064146126
310050 0.0064157828
310100 0.0064169122
310150 0.0064167764
310200 0.0064160096
310250 0.0064145747
310300 0.0064146883
310350 0.0064139968
310400 0.0064129648
310450 0.0064120106
310500 0.0064102396
310550 0.006408476
310600 0.0064062079
310650 0.0064030091
310700 0.0064013145
310750 0.0063984146
310800 0.0063959003
310850 0.0063914785
310900 0.0063871276
310950 0.0063812559
311000 0.006375929
311050 0.0063718065
311100 0.0063683646
311150 0.0063650698
311200 0.0063623026
311250 0.006358704
311300 0.0063546902
311350 0.0063513691
311400 0.006347628
311450 0.0063453802
311500 0.0063441821
311550 0.0063418581
311600 0.0063396199
311650 0.0063375252
311700 0.0063354205
311750 0.0063335888
311800 0.0063318223
311850 0.00633106
311900 0.006329569
311950 0.006327882
312000 0.0063264173
312050 0.0063251357
312100 0.0063241974
312150 0.0063248573
312200 0.0063245914
312250 0.0063248089
312300 0.0063245179
312350 0.0063242489
312400 0.0063245519
312450 0.0063260286
312500 0.0063274425
312550 0.0063294218
312600 0.0063312636
312650 0.0063340896
312700 0.0063370815
312750 0.0063401596
312800 0.0063427951
312850 0.0063460068
312900 0.0063501933
312950 0.0063544943
313000 0.0063603438
313050 0.0063660448
313100 0.0063714514
313150 0.0063759154
313200 0.0063804233
313250 0.0063843584
313300 0.0063884031
313350 0.0063928609
313400 0.0063975551
313450 0.0064028816
313500 0.0064083218
313550 0.0064133456
313600 0.0064179152
313650 0.0064223077
313700 0.0064268635
313750 0.0064321587
313800 0.0064370544
313850 0.0064423751
313900 0.0064478202
313950 0.0064522367
314000 0.0064578575
314050 0.0064620506
314100 0.006465685
314150 0.0064683224
314200 0.0064704546
314250 0.0064720933
314300 0.0064724265
314350 0.0064733058
314400 0.0064747973
314450 0.0064762451
314500 0.006477719
314550 0.0064772183
314600 0.0064772751
314650 0.0064785018
314700 0.0064797246
314750 0.0064812865
314800 0.0064832024
314850 0.0064856324
314900 0.0064902286
314950 0.006494417
315000 0.0064995271
315050 0.0065063132
315100 0.0065134341
315150 0.0065204454
315200 0.0065260656
315250 0.0065307156
315300 0.0065344446
315350 0.0065377208
315400 0.0065406298
315450 0.0065438943
315500 0.0065475423
315550 0.0065520934
315600 0.0065569044
315650 0.0065611899
315700 0.0065652816
315750 0.0065700288
315800 0.0065748172
315850 0.0065794194
315900 0.0065844593
315950 0.0065900455
316000 0.0065955931
316050 0.006600071
316100 0.0066031233
316150 0.0066052543
316200 0.0066057449
316250 0.0066062493
316300 0.0066052221
316350 0.0066031587
316400 0.0066003147
316450 0.0065970781
316500 0.006593989
316550 0.006591293
316600 0.006589276
316650 0.0065876745
316700 0.0065859569
316750 0.0065852922
316800 0.0065846373
316850 0.0065830291
316900 0.0065817824
316950 0.0065823487
317000 0.0065820642
317050 0.0065835936
317100 0.0065852331
317150 0.0065860484
317200 0.0065876558
317250 0.0065891888
317300 0.0065913845
317350 0.0065929267
317400 0.0065927019
317450 0.0065914844
317500 0.0065895082
317550 0.0065875546
317600 0.0065864931
317650 0.0065863957
317700 0.0065861344
317750 0.0065856487
317800 0.0065844884
317850 0.0065826033
317900 0.0065811237
317950 0.0065785821
318000 0.0065752057
318050 0.0065717002
318100 0.0065682382
318150 0.0065646054
318200 0.0065624449
318250 0.006560806
318300 0.0065600752
318350 0.0065585943
318400 0.0065560538
318450 0.0065536485
318500 0.0065497624
318550 0.0065460875
318600 0.0065418514
318650 0.0065376799
318700 0.0065337789
318750 0.0065291772
318800 0.006523361
318850 0.0065177467
318900 0.0065120489
318950 0.0065053775
319000 0.0064982683
319050 0.0064916596
319100 0.0064852928
319150 0.0064790969
319200 0.0064728397
319250 0.0064658112
319300 0.0064592497
319350 0.0064536731
319400 0.0064478244
319450 0.0064427668
319500 0.0064371655
319550 0.006431282
319600 0.0064253052
319650 0.0064200561
319700 0.0064135093
319750 0.0064059957
319800 0.0063993449
319850 0.006392356
319900 0.0063865752
319950 0.0063815238
320000 0.0063788162
320050 0.0063757773
320100 0.0063729082
320150 0.0063689817
320200 0.0063637918
320250 0.0063596738
320300 0.0063556484
320350 0.0063519663
320400 0.0063495731
320450 0.006346353
320500 0.0063460208
320550 0.0063454425
320600 0.0063447699
320650 0.0063440505
320700 0.006342807
320750 0.0063412981
320800 0.0063393697
320850 0.006336782
320900 0.0063345066
320950 0.006331865
321000 0.0063292262
321050 0.0063267169
321100 0.0063245066
321150 0.006322014
321200 0.0063203394
321250 0.0063174467
321300 0.0063144942
321350 0.0063130456
321400 0.0063122465
321450 0.0063119359
321500 0.0063116007
321550 0.006311892
321600 0.0063131772
321650 0.0063155482
321700 0.0063178238
321750 0.0063187054
321800 0.0063194798
321850 0.0063198537
321900 0.0063200414
321950 0.0063199452
322000 0.0063192009
322050 0.0063186125
322100 0.006318538
322150 0.0063182627
322200 0.0063186369
322250 0.006319076
322300 0.0063204994
322350 0.0063224821
322400 0.0063258022
322450 0.0063289989
322500 0.0063318227
322550 0.0063339855
322600 0.0063359101
322650 0.0063372264
322700 0.0063382304
322750 0.0063385804
322800 0.0063380133
322850 0.0063360323
322900 0.0063341276
322950 0.0063324231
323000 0.0063312328
323050 0.0063289599
323100 0.0063268086
323150 0.0063246103
323200 0.0063215471
323250 0.0063170156
323300 0.0063132365
323350 0.0063086669
323400 0.0063043584
323450 0.0063013261
323500 0.0062987369
323550 0.0062967598
323600 0.0062945238
323650 0.0062925967
323700 0.0062912817
323750 0.0062898597
323800 0.0062888769
323850 0.0062883899
323900 0.0062876517
323950 0.0062857483
324000 0.0062828163
324050 0.0062797295
324100 0.0062776887
324150 0.0062760921
324200 0.0062739687
324250 0.0062714479
324300 0.00626815
324350 0.0062639292
324400 0.0062601706
324450 0.0062564675
324500 0.0062525165
324550 0.0062499478
324600 0.0062481077
324650 0.0062458281
324700 0.0062437248
324750 0.0062419759
324800 0.0062406868
324850 0.0062402287
324900 0.0062399135
324950 0.0062393602
325000 0.0062399999
325050 0.0062415682
325100 0.0062427135
325150 0.0062432757
325200 0.0062434423
325250 0.0062432671
325300 0.0062427738
325350 0.0062424098
325400 0.0062426522
325450 0.0062432374
325500 0.0062428213
325550 0.0062430914
325600 0.0062438538
325650 0.0062449379
325700 0.0062464343
325750 0.0062482645
325800 0.0062501449
325850 0.0062529535
325900 0.0062546489
325950 0.0062564311
326000 0.0062582393
326050 0.0062598338
326100 0.0062613419
326150 0.0062636947
326200 0.0062662991
326250 0.0062694441
326300 0.0062734945
326350 0.0062755445
326400 0.0062773858
326450 0.0062781046
326500 0.0062782353
326550 0.0062783872
326600 0.0062790826
326650 0.0062810505
326700 0.0062844438
326750 0.0062888535
326800 0.0062922832
326850 0.0062955175
326900 0.0062975766
326950 0.0063007795
327000 0.0063041152
327050 0.0063069439
327100 0.0063112085
327150 0.0063162094
327200 0.0063224037
327250 0.0063299684
327300 0.0063375425
327350 0.0063453643
327400 0.0063523445
327450 0.0063579247
327500 0.0063643553
327550 0.0063713691
327600 0.0063794149
327650 0.0063872016
327700 0.0063937232
327750 0.0063997258
327800 0.006404983
327850 0.0064099343
327900 0.006415357
327950 0.0064198614
328000 0.0064229742
328050 0.0064266509
328100 0.0064301928
328150 0.0064328137
328200 0.0064365909
328250 0.0064409689
328300 0.0064458335
328350 0.0064507928
328400 0.0064553054
328450 0.0064596189
328500 0.0064634982
328550 0.0064668791
328600 0.0064695635
328650 0.0064728943
328700 0.0064758179
328750 0.0064780909
328800 0.0064802522
328850 0.0064829239
328900 0.0064849106
328950 0.0064857786
329000 0.0064869706
329050 0.0064887905
329100 0.0064905741
329150 0.0064921332
329200 0.0064955497
329250 0.0064990687
329300 0.0065029946
329350 0.0065074017
329400 0.0065114811
329450 0.0065142002
329500 0.0065143962
329550 0.0065143931
329600 0.006514045
329650 0.0065145947
329700 0.0065149227
329750 0.006515367
329800 0.0065153897
329850 0.0065148118
329900 0.0065136853
329950 0.0065126992
330000 0.0065099924
330050 0.0065066455
330100 0.0065033236
330150 0.0065000456
330200 0.0064968941
330250 0.0064935098
330300 0.0064908144
330350 0.0064877102
330400 0.00648462
330450 0.0064816805
330500 0.0064793419
330550 0.0064774739
330600 0.0064765854
330650 0.0064763664
330700 0.0064767667
330750 0.0064783241
330800 0.0064800446
330850 0.0064837079
330900 0.0064873531
330950 0.0064913077
331000 0.006493853
331050 0.006496711
331100 0.0064990612
331150 0.006501842
331200 0.0065053893
331250 0.0065087927
331300 0.0065113432
331350 0.0065142718
331400 0.0065174664
331450 0.0065200211
331500 0.0065220564
331550 0.0065244229
331600 0.0065277276
331650 0.0065312871
331700 0.0065358139
331750 0.0065397939
331800 0.0065441246
331850 0.0065478704
331900 0.0065501856
331950 0.0065514326
332000 0.0065522609
332050 0.0065540179
332100 0.0065565177
332150 0.0065592908
332200 0.0065614492
332250 0.0065642499
332300 0.0065668949
332350 0.0065705745
332400 0.0065744128
332450 0.0065788006
332500 0.006583953
332550 0.006590872
332600 0.0065978064
332650 0.0066057532
332700 0.0066132144
332750 0.0066200211
332800 0.0066268339
332850 0.0066329736
332900 0.0066390311
332950 0.0066451265
333000 0.0066504628
333050 0.0066554649
333100 0.0066598018
333150 0.0066638982
333200 0.0066680453
333250 0.0066729524
333300 0.0066766988
333350 0.0066816351
333400 0.0066858069
333450 0.0066894867
333500 0.0066932326
333550 0.0066960818
333600 0.0066992785
333650 0.0067021229
333700 0.0067053941
333750 0.0067082452
333800 0.0067119748
333850 0.0067143868
333900 0.006717883
333950 0.0067210038
334000 0.0067246167
334050 0.0067306704
334100 0.0067373975
334150 0.0067464773
334200 0.006757721
334250 0.0067694205
334300 0.0067810322
334350 0.0067922764
334400 0.0068024216
334450 0.0068129353
334500 0.0068234336
334550 0.0068332284
334600 0.0068414408
334650 0.006848876
334700 0.0068568482
334750 0.0068648889
334800 0.0068716133
334850 0.0068778223
334900 0.0068832107
334950 0.0068884026
335000 0.0068943375
335050 0.0068991969
335100 0.0069057444
335150 0.0069114765
335200 0.0069172605
335250 0.0069234161
335300 0.006928374
335350 0.0069318592
335400 0.0069349073
335450 0.0069377868
335500 0.006940032
335550 0.0069433273
335600 0.0069465743
335650 0.0069501313
335700 0.006955808
335750 0.0069621012
335800 0.0069672341
335850 0.006971495
335900 0.0069759964
335950 0.0069793872
336000 0.0069837635
336050 0.0069895123
336100 0.0069952225
336150 0.0070005977
336200 0.0070039746
336250 0.007005855
336300 0.0070076654
336350 0.0070081732
336400 0.0070085419
336450 0.0070089242
336500 0.0070096331
336550 0.0070105785
336600 0.0070104419
336650 0.007009857
336700 0.0070092486
336750 0.0070073876
336800 0.0070054312
336850 0.0070030021
336900 0.0070002808
336950 0.0069975048
337000 0.0069951639
337050 0.0069926407
337100 0.0069899112
337150 0.0069882584
337200 0.006986043
337250 0.0069852764
337300 0.0069841316
337350 0.0069840062
337400 0.0069824576
337450 0.0069814687
337500 0.0069803202
337550 0.0069786646
337600 0.0069784669
337650 0.0069789827
337700 0.0069789175
337750 0.0069797485
337800 0.0069816142
337850 0.0069845494
337900 0.0069883405
337950 0.0069917698
338000 0.006994439
338050 0.0069982756
338100 0.0070021877
338150 0.007005721
338200 0.0070100421
338250 0.0070140888
338300 0.0070176354
338350 0.0070211099
338400 0.0070244454
338450 0.0070279156
338500 0.0070330863
338550 0.0070378769
338600 0.0070411798
338650 0.0070445185
338700 0.0070476435
338750 0.0070518092
338800 0.0070564414
338850 0.0070615387
338900 0.0070662535
338950 0.007070566
339000 0.0070747464
339050 0.0070772584
339100 0.0070797594
339150 0.00708154
339200 0.007083362
339250 0.0070850346
339300 0.0070870675
339350 0.0070900846
339400 0.0070930629
339450 0.0070954219
339500 0.0070967642
339550 0.0070960152
339600 0.0070948822
339650 0.0070937666
339700 0.007091583
339750 0.0070909299
339800 0.0070905163
339850 0.007089995
339900 0.0070901606
339950 0.0070904912
340000 0.0070910941
340050 0.0070900326
340100 0.0070890063
340150 0.0070875822
340200 0.007085717
340250 0.0070851359
340300 0.0070851533
340350 0.0070836298
340400 0.0070831538
340450 0.0070824628
340500 0.0070823874
340550 0.0070830327
340600 0.0070835582
340650 0.0070848245
340700 0.007086857
340750 0.0070890666
340800 0.0070928003
340850 0.0070964449
340900 0.0070998053
340950 0.007103029
341000 0.0071068419
341050 0.0071102485
341100 0.0071135892
341150 0.0071169234
341200 0.0071184205
341250 0.0071196147
341300 0.0071219243
341350 0.0071243827
341400 0.0071266771
341450 0.0071283259
341500 0.0071300898
341550 0.007132214
341600 0.0071346371
341650 0.0071376249
341700 0.0071409258
341750 0.0071441447
341800 0.007146992
341850 0.0071481545
341900 0.0071491515
341950 0.0071510643
342000 0.0071534147
342050 0.0071555552
342100 0.0071555522
342150 0.007154877
342200 0.0071559124
342250 0.0071572782
342300 0.0071583335
342350 0.0071602198
342400 0.0071621807
342450 0.0071626783
342500 0.0071642781
342550 0.0071649316
342600 0.0071646846
342650 0.007164339
342700 0.0071621152
342750 0.0071607651
342800 0.0071591795
342850 0.0071577279
342900 0.0071559542
342950 0.007154912
343000 0.0071535117
343050 0.0071521321
343100 0.0071512069
343150 0.0071517334
343200 0.0071525364
343250 0.007154424
343300 0.0071545239
343350 0.0071548765
343400 0.0071565915
343450 0.0071586884
343500 0.0071607249
343550 0.0071613221
343600 0.0071610149
343650 0.0071614821
343700 0.0071612184
343750 0.0071631501
343800 0.00716443
343850 0.0071650098
343900 0.0071673665
343950 0.007169407
344000 0.0071718261
344050 0.0071742518
344100 0.0071767504
344150 0.0071787523
344200 0.0071788365
344250 0.0071805318
344300 0.0071820647
344350 0.0071846416
344400 0.0071866333
344450 0.0071894038
344500 0.0071919197
344550 0.0071945182
344600 0.007198723
344650 0.0072042611
344700 0.0072099994
344750 0.0072156951
344800 0.0072214562
344850 0.0072289718
344900 0.0072351509
344950 0.0072405371
345000 0.0072442323
345050 0.0072473325
345100 0.0072495373
345150 0.0072501092
345200 0.0072512575
345250 0.0072506706
345300 0.0072483947
345350 0.0072449131
345400 0.0072408198
345450 0.0072381773
345500 0.0072347595
345550 0.0072314591
345600 0.0072287987
345650 0.0072260944
345700 0.0072231852
345750 0.0072222426
345800 0.0072194847
345850 0.0072173095
345900 0.0072152428
345950 0.0072140451
346000 0.0072137643
346050 0.0072132284
346100 0.0072119502
346150 0.0072087077
346200 0.0072044938
346250 0.0071999933
346300 0.0071962394
346350 0.0071922362
346400 0.0071880768
346450 0.0071841144
346500 0.0071772563
346550 0.0071693129
346600 0.0071597041
346650 0.0071501198
346700 0.0071409047
346750 0.0071319164
346800 0.0071248122
346850 0.0071182103
346900 0.0071128418
346950 0.0071065472
347000 0.0071001769
347050 0.0070941462
347100 0.007088103
347150 0.0070823293
347200 0.0070763529
347250 0.0070720778
347300 0.0070690486
347350 0.0070655589
347400 0.0070610006
347450 0.0070561431
347500 0.0070509732
347550 0.0070460822
347600 0.007040585
347650 0.007035915
347700 0.0070304972
347750 0.0070250028
347800 0.0070201726
347850 0.0070157695
347900 0.0070126203
347950 0.007010267
348000 0.0070090053
348050 0.0070089755
348100 0.0070101204
348150 0.0070110035
348200 0.0070105405
348250 0.0070101869
348300 0.007009047
348350 0.0070083846
348400 0.0070061104
348450 0.0070047496
348500 0.0070046139
348550 0.0070058174
348600 0.007008828
348650 0.0070138291
348700 0.0070194167
348750 0.0070241616
348800 0.0070288084
348850 0.0070324776
348900 0.0070362748
348950 0.0070400084
349000 0.0070451065
349050 0.0070503164
349100 0.0070572388
349150 0.0070646115
349200 0.0070741619
349250 0.0070840601
349300 0.0070946151
349350 0.0071061196
349400 0.0071165313
349450 0.007126889
349500 0.0071377869
349550 0.0071482269
349600 0.0071589015
349650 0.007169548
349700 0.0071817272
349750 0.007193516
349800 0.0072040211
349850 0.0072132118
349900 0.0072213046
349950 0.0072283969
350000 0.007235446
350050 0.0072424307
350100 0.007249256
350150 0.007256414
350200 0.0072632428
350250 0.007269564
350300 0.007274047
350350 0.0072776883
350400 0.0072810553
350450 0.0072832141
350500 0.0072839669
350550 0.0072863085
350600 0.0072886179
350650 0.0072916346
350700 0.0072946004
350750 0.0072967697
350800 0.0072999463
350850 0.0073038891
350900 0.0073067148
350950 0.0073104533
351000 0.0073131088
351050 0.0073149931
351100 0.0073173282
351150 0.0073195297
351200 0.007321317
351250 0.0073232952
351300 0.0073268455
351350 0.0073322474
351400 0.0073396766
351450 0.007347861
351500 0.0073556118
351550 0.0073614037
351600 0.0073655297
351650 0.0073687789
351700 0.0073718279
351750 0.0073725232
351800 0.0073735873
351850 0.0073734676
351900 0.0073731964
351950 0.0073726802
352000 0.0073723064
352050 0.0073730101
352100 0.0073738377
352150 0.0073750023
352200 0.0073774276
352250 0.0073802089
352300 0.0073842654
352350 0.0073889731
352400 0.0073934985
352450 0.007397513
352500 0.007401727
352550 0.0074056862
352600 0.0074107986
352650 0.007418259
352700 0.0074263057
352750 0.0074333641
352800 0.0074398647
352850 0.0074466054
352900 0.0074512403
352950 0.0074549328
353000 0.0074589084
353050 0.0074622292
353100 0.0074653881
353150 0.0074684295
353200 0.0074707985
353250 0.0074727346
353300 0.0074743414
353350 0.0074773085
353400 0.007481617
353450 0.0074875173
353500 0.0074958232
353550 0.0075058104
353600 0.0075155025
353650 0.0075256529
353700 0.0075349365
353750 0.0075429651
353800 0.0075502545
353850 0.0075571465
353900 0.0075627611
353950 0.00756719
354000 0.0075712757
354050 0.0075737474
354100 0.0075754375
354150 0.0075762393
354200 0.0075786046
354250 0.0075799429
354300 0.0075820471
354350 0.0075846553
354400 0.0075883163
354450 0.0075924308
354500 0.0075968258
354550 0.0076016799
354600 0.0076062622
354650 0.0076095516
354700 0.0076127565
354750 0.0076163794
354800 0.0076201602
354850 0.0076238584
354900 0.0076266694
354950 0.0076301243
355000 0.0076337607
355050 0.0076378728
355100 0.0076421243
355150 0.007645388
355200 0.0076483969
355250 0.007650211
355300 0.0076519653
355350 0.0076539503
355400 0.0076562733
355450 0.0076577969
355500 0.0076589802
355550 0.0076594084
355600 0.007660408
355650 0.0076613132
355700 0.0076615372
355750 0.0076604024
355800 0.0076580615
355850 0.0076568559
355900 0.0076550635
355950 0.0076539741
356000 0.0076516497
356050 0.0076484933
356100 0.007646067
356150 0.0076429679
356200 0.0076402072
356250 0.0076363464
356300 0.0076317898
356350 0.0076269172
356400 0.0076230052
356450 0.0076190639
356500 0.007617034
356550 0.0076174759
356600 0.0076184863
356650 0.0076204781
356700 0.0076222089
356750 0.0076241792
356800 0.00762539
356850 0.0076263676
356900 0.007627893
356950 0.0076290453
357000 0.007628694
357050 0.0076283123
357100 0.0076270457
357150 0.0076262077
357200 0.0076262541
357250 0.0076261562
357300 0.0076262711
357350 0.0076266045
357400 0.0076262705
357450 0.007624622
357500 0.0076233707
357550 0.0076213204
357600 0.0076198066
357650 0.0076179374
357700 0.0076178898
357750 0.0076183768
357800 0.0076188014
357850 0.007620479
357900 0.0076208382
357950 0.0076214242
358000 0.0076218289
358050 0.0076224337
358100 0.0076235059
358150 0.0076244584
358200 0.0076256931
358250 0.0076264464
358300 0.00762734
358350 0.0076288157
358400 0.0076310506
358450 0.0076341388
358500 0.0076381193
358550 0.0076410833
358600 0.0076432352
358650 0.0076451132
358700 0.0076456364
358750 0.0076446896
358800 0.0076421565
358850 0.0076388414
358900 0.0076344973
358950 0.0076287533
359000 0.0076215443
359050 0.0076131906
359100 0.0076075699
359150 0.0076033804
359200 0.0075988842
359250 0.0075942631
359300 0.0075894706
359350 0.0075843627
359400 0.0075796357
359450 0.0075750264
359500 0.0075694042
359550 0.0075632795
359600 0.0075557574
359650 0.0075465782
359700 0.0075374487
359750 0.0075274172
359800 0.0075169242
359850 0.00750679
359900 0.0074970158
359950 0.0074859419
360000 0.0074755715
360050 0.0074654326
360100 0.0074560647
360150 0.0074487266
360200 0.0074398091
360250 0.007432858
360300 0.0074267211
360350 0.0074215198
360400 0.007417293
360450 0.0074113693
360500 0.0074073303
360550 0.0074016565
360600 0.0073962397
360650 0.0073909683
360700 0.0073857343
360750 0.0073811655
360800 0.0073773176
360850 0.0073730321
360900 0.0073693149
360950 0.0073650928
361000 0.0073593931
361050 0.0073524024
361100 0.007346869
361150 0.0073423936
361200 0.0073387253
361250 0.0073359679
361300 0.0073328688
361350 0.0073292141
361400 0.0073254893
361450 0.0073216033
361500 0.0073179646
361550 0.0073136433
361600 0.0073099033
361650 0.007305166
361700 0.007298663
361750 0.0072924147
361800 0.0072875758
361850 0.0072845526
361900 0.0072833299
361950 0.007282736
362000 0.007280007
362050 0.0072773142
362100 0.007275295
362150 0.0072730319
362200 0.0072710214
362250 0.0072702851
362300 0.0072700227
362350 0.0072704865
362400 0.0072708668
362450 0.0072710083
362500 0.0072709485
362550 0.0072722239
362600 0.0072719273
362650 0.0072707682
362700 0.0072676154
362750 0.0072633306
362800 0.0072578522
362850 0.0072533315
362900 0.0072499041
362950 0.007246158
363000 0.0072429558
363050 0.0072405649
363100 0.0072390034
363150 0.0072379883
363200 0.0072372396
363250 0.0072373381
363300 0.0072372917
363350 0.0072374704
363400 0.0072379619
363450 0.0072367257
363500 0.0072361132
363550 0.0072353497
363600 0.0072337032
363650 0.0072323466
363700 0.0072311171
363750 0.0072329383
363800 0.0072360881
363850 0.0072416284
363900 0.0072469675
363950 0.0072533302
364000 0.0072594096
364050 0.0072648614
364100 0.007269691
364150 0.0072738365
364200 0.0072765252
364250 0.0072797765
364300 0.0072841814
364350 0.0072881405
364400 0.0072923935
364450 0.0072977919
364500 0.0073037277
364550 0.0073110723
364600 0.0073198775
364650 0.0073286749
364700 0.0073362958
364750 0.0073430273
364800 0.0073498468
364850 0.0073543266
364900 0.0073590221
364950 0.0073630211
365000 0.0073658464
365050 0.0073680275
365100 0.0073693806
365150 0.0073721876
365200 0.0073752889
365250 0.007380276
365300 0.0073857088
365350 0.0073910432
365400 0.0073970107
365450 0.0074037551
365500 0.00740988
365550 0.0074166356
365600 0.0074246481
365650 0.0074323126
365700 0.0074393067
365750 0.0074472102
365800 0.0074548711
365850 0.0074628443
365900 0.0074704213
365950 0.0074770575
366000 0.0074831348
366050 0.0074893584
366100 0.0074960101
366150 0.0075020387
366200 0.0075061081
366250 0.0075094686
366300 0.0075130734
366350 0.0075169481
366400 0.0075204045
366450 0.0075238278
366500 0.0075273842
366550 0.0075314415
366600 0.0075364681
366650 0.0075403917
366700 0.0075439092
366750 0.0075459814
366800 0.0075485859
366850 0.0075513682
366900 0.0075528181
366950 0.0075554554
367000 0.0075581265
367050 0.0075616591
367100 0.0075665381
367150 0.0075712544
367200 0.0075756589
367250 0.0075782799
367300 0.0075803836
367350 0.0075818489
367400 0.0075836295
367450 0.0075847626
367500 0.0075860185
367550 0.0075880585
367600 0.0075889855
367650 0.0075894954
367700 0.0075909888
367750 0.0075932279
367800 0.0075958148
367850 0.0075984222
367900 0.0075993464
367950 0.0075990683
368000 0.0075992628
368050 0.0075996174
368100 0.0076007192
368150 0.0076023927
368200 0.0076049503
368250 0.0076071976
368300 0.0076082115
368350 0.007606376
368400 0.0076035562
368450 0.0076001049
368500 0.0075959997
368550 0.0075922941
368600 0.0075901648
368650 0.0075874759
368700 0.0075845261
368750 0.0075830685
368800 0.0075814713
368850 0.0075798399
368900 0.0075775903
368950 0.0075742481
369000 0.007569853
369050 0.0075639551
369100 0.0075574437
369150 0.007551077
369200 0.0075444078
369250 0.0075371424
369300 0.0075286681
369350 0.007519723
369400 0.0075114719
369450 0.0075026765
369500 0.0074943041
369550 0.0074868151
369600 0.0074817556
369650 0.0074762267
369700 0.0074726756
369750 0.007470194
369800 0.0074690645
369850 0.0074679572
369900 0.0074658771
369950 0.0074625
370000 0.0074590297
370050 0.0074559068
370100 0.0074540126
370150 0.0074512788
370200 0.0074487477
370250 0.007447482
370300 0.007445417
370350 0.0074428884
370400 0.0074398681
370450 0.0074344814
370500 0.0074291036
370550 0.0074245555
370600 0.0074205277
370650 0.0074182588
370700 0.0074165719
370750 0.0074149053
370800 0.0074123193
370850 0.0074103295
370900 0.0074083188
370950 0.0074064339
371000 0.0074057734
371050 0.0074056802
371100 0.0074065333
371150 0.007407422
371200 0.0074071394
371250 0.0074070768
371300 0.007405859
371350 0.0074046916
371400 0.0074040207
371450 0.0074043708
371500 0.0074056654
371550 0.0074083498
371600 0.0074123972
371650 0.0074163578
371700 0.00741986
371750 0.0074242186
371800 0.0074289399
371850 0.0074326854
371900 0.0074372512
371950 0.0074415496
372000 0.0074447585
372050 0.0074484705
372100 0.0074527371
372150 0.0074567112
372200 0.0074587924
372250 0.0074611516
372300 0.0074637202
372350 0.0074670703
372400 0.0074694561
372450 0.0074721211
372500 0.0074748486
372550 0.0074773549
372600 0.0074803
372650 0.0074831408
372700 0.0074850751
372750 0.0074867073
372800 0.0074866732
372850 0.0074859255
372900 0.0074848105
372950 0.0074841163
373000 0.0074826101
373050 0.0074805071
373100 0.007477963
373150 0.0074762677
373200 0.0074757264
373250 0.0074773236
373300 0.0074802214
373350 0.0074837396
373400 0.0074876754
373450 0.007492038
373500 0.0074972629
373550 0.0075041334
373600 0.007509938
373650 0.0075156524
373700 0.0075201543
373750 0.0075235287
373800 0.007529124
373850 0.0075348651
373900 0.0075405684
373950 0.0075450068
374000 0.007548292
374050 0.0075520431
374100 0.007554845
374150 0.0075564682
374200 0.0075582722
374250 0.0075598591
374300 0.0075621747
374350 0.0075645406
374400 0.0075664813
374450 0.0075670999
374500 0.0075679239
374550 0.0075689324
374600 0.0075692202
374650 0.007569591
374700 0.0075690747
374750 0.0075681334
374800 0.0075673764
374850 0.0075665128
374900 0.0075653452
374950 0.0075624985
375000 0.007559871
375050 0.0075574202
375100 0.0075558003
375150 0.0075541185
375200 0.0075522258
375250 0.0075503717
375300 0.0075487767
375350 0.0075467719
375400 0.0075442699
375450 0.0075412532
375500 0.0075384824
375550 0.0075349502
375600 0.0075306409
375650 0.0075266528
375700 0.0075215102
375750 0.0075155583
375800 0.0075083778
375850 0.0075024675
375900 0.0074965808
375950 0.0074913816
376000 0.0074872913
376050 0.0074836574
376100 0.0074808409
376150 0.0074787269
376200 0.0074765715
376250 0.0074750036
376300 0.0074742234
376350 0.0074736556
376400 0.007474204
376450 0.0074743603
376500 0.0074750092
376550 0.0074759696
376600 0.00747592
376650 0.0074755891
376700 0.0074759346
376750 0.0074761264
376800 0.0074757698
376850 0.0074750369
376900 0.0074730851
376950 0.0074704582
377000 0.0074673947
377050 0.0074631508
377100 0.0074575743
377150 0.007452989
377200 0.0074487532
377250 0.0074447876
377300 0.007441527
377350 0.0074378869
377400 0.0074329509
377450 0.0074275448
377500 0.0074199822
377550 0.0074114591
377600 0.007402059
377650 0.0073922746
377700 0.0073818795
377750 0.0073711881
377800 0.007361762
377850 0.0073522249
377900 0.0073425125
377950 0.0073336161
378000 0.0073248764
378050 0.0073173436
378100 0.0073089947
378150 0.0073023721
378200 0.0072964267
378250 0.007291613
378300 0.0072886127
378350 0.0072858249
378400 0.0072831479
378450 0.0072798731
378500 0.0072763924
378550 0.0072721298
378600 0.0072668934
378650 0.0072597059
378700 0.0072523984
378750 0.0072442858
378800 0.0072368104
378850 0.0072292285
378900 0.0072214481
378950 0.0072150857
379000 0.0072089478
379050 0.007202614
379100 0.0071960294
379150 0.0071898163
379200 0.0071836122
379250 0.0071772092
379300 0.0071710797
379350 0.0071640669
379400 0.0071565138
379450 0.0071487979
379500 0.0071420246
379550 0.0071347591
379600 0.0071275632
379650 0.0071199709
379700 0.0071120514
379750 0.0071040555
379800 0.0070953629
379850 0.0070872912
379900 0.0070793916
379950 0.007071238
380000 0.0070657019
380050 0.0070613697
380100 0.0070583514
380150 0.0070570421
380200 0.0070559359
380250 0.0070544897
380300 0.0070535308
380350 0.0070514129
380400 0.0070497256
380450 0.0070483682
380500 0.0070466701
380550 0.0070455485
380600 0.0070435652
380650 0.0070424405
380700 0.0070410407
380750 0.0070384997
380800 0.0070357053
380850 0.0070322066
380900 0.0070280636
380950 0.0070244162
381000 0.007019615
381050 0.0070141388
381100 0.00700839
381150 0.0070015661
381200 0.0069950366
381250 0.006989198
381300 0.0069835555
381350 0.0069782795
381400 0.0069721208
381450 0.0069643418
381500 0.00695546
381550 0.0069467527
381600 0.0069386725
381650 0.0069305051
381700 0.0069237025
381750 0.0069178773
381800 0.006912405
381850 0.0069080466
381900 0.0069049434
381950 0.0069024287
382000 0.0068997559
382050 0.0068983165
382100 0.0068967174
382150 0.0068953652
382200 0.006894277
382250 0.0068935638
382300 0.0068930669
382350 0.006893011
382400 0.0068924578
382450 0.0068915228
382500 0.0068903717
382550 0.0068908178
382600 0.0068919869
382650 0.0068939557
382700 0.0068971927
382750 0.0069004747
382800 0.0069039523
382850 0.0069081988
382900 0.0069126139
382950 0.0069164471
383000 0.0069197183
383050 0.0069226954
383100 0.0069271809
383150 0.0069321782
383200 0.006938647
383250 0.0069437143
383300 0.0069491103
383350 0.0069551856
383400 0.0069612385
383450 0.0069675977
383500 0.0069744585
383550 0.0069815141
383600 0.0069884462
383650 0.0069963771
383700 0.007005478
383750 0.0070144575
383800 0.0070236889
383850 0.0070332173
383900 0.0070408344
383950 0.0070485677
384000 0.0070548198
384050 0.0070609974
384100 0.0070674978
384150 0.0070741685
384200 0.0070799715
384250 0.0070858449
384300 0.0070911712
384350 0.0070965573
384400 0.007101
384450 0.0071052493
384500 0.0071093166
384550 0.0071139723
384600 0.0071180293
384650 0.0071220754
384700 0.007125622
384750 0.0071290519
384800 0.0071326523
384850 0.0071345917
384900 0.0071355031
384950 0.0071355495
385000 0.0071366448
385050 0.0071365798
385100 0.0071371031
385150 0.0071379025
385200 0.0071394738
385250 0.0071408259
385300 0.0071430125
385350 0.0071451053
385400 0.0071471744
385450 0.0071497619
385500 0.0071534319
385550 0.0071580305
385600 0.0071636065
385650 0.0071683812
385700 0.0071714927
385750 0.0071735556
385800 0.0071756485
385850 0.0071767636
385900 0.0071773531
385950 0.0071789028
386000 0.0071802672
386050 0.0071816223
386100 0.0071831925
386150 0.0071848388
386200 0.0071875333
386250 0.0071910461
386300 0.0071950434
386350 0.0071983589
386400 0.0072011965
386450 0.0072034368
386500 0.0072046287
386550 0.007206124
386600 0.0072072688
386650 0.0072082108
386700 0.0072096271
386750 0.0072110952
386800 0.0072122222
386850 0.0072120818
386900 0.0072116196
386950 0.0072105795
387000 0.0072084097
387050 0.0072063509
387100 0.0072026738
387150 0.0071996407
387200 0.0071967134
387250 0.0071945589
387300 0.0071913975
387350 0.0071874811
387400 0.0071830124
387450 0.0071797497
387500 0.0071778052
387550 0.0071759618
387600 0.0071761174
387650 0.0071752717
387700 0.0071744008
387750 0.0071739145
387800 0.0071716589
387850 0.0071675265
387900 0.0071623852
387950 0.0071564518
388000 0.0071482265
388050 0.00713921
388100 0.0071291981
388150 0.0071187016
388200 0.0071061884
388250 0.0070929537
388300 0.0070796223
388350 0.0070667628
388400 0.0070542923
388450 0.0070427067
388500 0.0070339871
388550 0.0070266754
388600 0.0070215636
388650 0.0070178335
388700 0.0070138846
388750 0.0070109242
388800 0.0070073842
388850 0.0070043726
388900 0.0070021023
388950 0.0070009337
389000 0.0070001291
389050 0.0069999281
389100 0.0069997292
389150 0.0069996363
389200 0.0069994722
389250 0.0069978786
389300 0.006996767
389350 0.0069968866
389400 0.0069967255
389450 0.0069955232
389500 0.0069923062
389550 0.0069882403
389600 0.0069840237
389650 0.0069810714
389700 0.0069782109
389750 0.0069760784
389800 0.0069743096
389850 0.0069711217
389900 0.0069675397
389950 0.006962976
390000 0.0069571705
390050 0.0069503382
390100 0.0069433458
390150 0.0069362367
390200 0.0069301019
390250 0.0069231253
390300 0.0069157664
390350 0.0069088165
390400 0.0069033413
390450 0.0068985363
390500 0.0068941653
390550 0.0068897185
390600 0.0068852211
390650 0.0068809388
390700 0.0068763691
390750 0.0068716153
390800 0.006867518
390850 0.0068636613
390900 0.0068601477
390950 0.0068564279
391000 0.0068532232
391050 0.0068489813
391100 0.0068439558
391150 0.0068383176
391200 0.0068324679
391250 0.0068267634
391300 0.0068217765
391350 0.0068165528
391400 0.0068125198
391450 0.0068087648
391500 0.0068042212
391550 0.0067996278
391600 0.0067939433
391650 0.0067890017
391700 0.0067844008
391750 0.0067801685
391800 0.006775977
391850 0.0067745893
391900 0.0067738236
391950 0.0067749432
392000 0.0067772372
392050 0.0067791067
392100 0.0067829967
392150 0.006787967
392200 0.0067934965
392250 0.0068001193
392300 0.0068069056
392350 0.0068146083
392400 0.0068220626
392450 0.0068301278
392500 0.0068374249
392550 0.0068431694
392600 0.0068492009
392650 0.0068541312
392700 0.006858523
392750 0.0068623712
392800 0.0068648995
392850 0.0068683744
392900 0.0068698426
392950 0.0068721193
393000 0.0068738542
393050 0.0068747232
393100 0.0068756936
393150 0.0068763781
393200 0.0068745597
393250 0.0068724961
393300 0.0068704389
393350 0.0068681876
393400 0.0068666169
393450 0.0068655127
393500 0.0068649235
393550 0.006864143
393600 0.0068635457
393650 0.0068625222
393700 0.0068626209
393750 0.0068636937
393800 0.0068641856
393850 0.0068649411
393900 0.0068647276
393950 0.0068646338
394000 0.0068649578
394050 0.0068652396
394100 0.0068652347
394150 0.0068661014
394200 0.0068660729
394250 0.006865326
394300 0.0068649705
394350 0.0068650411
394400 0.0068659026
394450 0.0068673529
394500 0.0068705007
394550 0.0068722566
394600 0.0068756445
394650 0.0068799034
394700 0.0068839614
394750 0.0068889888
394800 0.0068934432
394850 0.0068980019
394900 0.0069027217
394950 0.0069090137
395000 0.0069157633
395050 0.0069235098
395100 0.0069314343
395150 0.0069395581
395200 0.0069477939
395250 0.006955065
395300 0.00696295
395350 0.0069706655
395400 0.0069787884
395450 0.006986849
395500 0.0069943143
395550 0.0070018601
395600 0.0070091438
395650 0.0070168758
395700 0.0070236285
395750 0.0070289052
395800 0.007033176
395850 0.0070373354
395900 0.0070409206
395950 0.0070441294
396000 0.0070462336
396050 0.0070483026
396100 0.007049476
396150 0.0070504603
396200 0.0070512646
396250 0.007053052
396300 0.0070554278
396350 0.0070581049
396400 0.0070598836
396450 0.0070611401
396500 0.0070617494
396550 0.0070629526
396600 0.0070640455
396650 0.0070641681
396700 0.0070656508
396750 0.0070676884
396800 0.0070703356
396850 0.0070732077
396900 0.0070766047
396950 0.0070795833
397000 0.0070815605
397050 0.0070833197
397100 0.0070859152
397150 0.0070892852
397200 0.0070933241
397250 0.0070955699
397300 0.0070987736
397350 0.0071020546
397400 0.0071063442
397450 0.0071112701
397500 0.0071167626
397550 0.0071239926
397600 0.0071314339
397650 0.0071409836
397700 0.0071508854
397750 0.0071613242
397800 0.0071709277
397850 0.0071794787
397900 0.0071873862
397950 0.0071951198
398000 0.0072028172
398050 0.0072108693
398100 0.0072186807
398150 0.00722488
398200 0.0072310687
398250 0.0072373554
398300 0.0072442263
398350 0.0072509768
398400 0.0072574767
398450 0.0072632165
398500 0.0072676288
398550 0.0072722656
398600 0.0072768344
398650 0.007280536
398700 0.007282307
398750 0.0072846785
398800 0.0072887754
398850 0.0072948369
398900 0.0073003243
398950 0.0073061551
399000 0.0073091424
399050 0.0073119023
399100 0.0073133848
399150 0.0073145529
399200 0.0073148135
399250 0.0073163546
399300 0.0073167834
399350 0.0073158514
399400 0.0073142325
399450 0.0073121242
399500 0.0073103706
399550 0.0073097446
399600 0.0073090404
399650 0.0073078835
399700 0.0073063525
399750 0.007304212
399800 0.0073004994
399850 0.0072960626
399900 0.0072912365
399950 0.0072865643
400000 0.0072803993
400050 0.0072738976
400100 0.0072677822
400150 0.0072615926
400200 0.0072560248
400250 0.0072497068
400300 0.0072439226
400350 0.007237502
400400 0.0072313393
400450 0.0072260745
400500 0.0072218094
400550 0.0072171705
400600 0.0072106154
400650 0.0072028036
400700 0.0071941414
400750 0.007185523
400800 0.0071775956
400850 0.007168343
400900 0.007157065
400950 0.007146442
401000 0.007135165
401050 0.007124927
401100 0.0071149394
401150 0.007106392
401200 0.007097817
401250 0.0070910232
401300 0.0070867553
401350 0.0070830673
401400 0.0070805937
401450 0.0070777829
401500 0.0070751236
401550 0.0070733775
401600 0.0070708423
401650 0.0070667054
401700 0.0070626173
401750 0.0070592744
401800 0.0070559766
401850 0.0070523697
401900 0.0070494348
401950 0.0070469622
402000 0.0070447045
402050 0.0070421468
402100 0.0070385927
402150 0.0070348078
402200 0.0070305071
402250 0.0070263043
402300 0.007022228
402350 0.0070193723
402400 0.0070170985
402450 0.0070150907
402500 0.0070136876
402550 0.0070130334
402600 0.007011594
402650 0.0070103547
402700 0.0070077336
402750 0.00700356
402800 0.0069985925
402850 0.00699288
402900 0.0069879114
402950 0.0069831914
403000 0.006978697
403050 0.006973889
403100 0.0069688883
403150 0.0069654274
403200 0.0069617677
403250 0.006957288
403300 0.0069520172
403350 0.0069454251
403400 0.0069387789
403450 0.0069322436
403500 0.006926527
403550 0.006920993
403600 0.0069166014
403650 0.0069120816
403700 0.0069076681
403750 0.006903005
403800 0.0068993251
403850 0.0068950504
403900 0.0068916539
403950 0.0068879025
404000 0.0068846714
404050 0.0068811243
404100 0.006878369
404150 0.0068760664
404200 0.0068738462
404250 0.0068707775
404300 0.0068664442
404350 0.0068611608
404400 0.0068566596
404450 0.0068539072
404500 0.006851113
404550 0.0068498916
404600 0.0068486977
404650 0.0068479678
404700 0.0068462661
404750 0.006844758
404800 0.0068431334
404850 0.006841156
404900 0.0068385289
404950 0.0068358899
405000 0.006834292
405050 0.0068341576
405100 0.0068327549
405150 0.0068327246
405200 0.0068329298
405250 0.0068315064
405300 0.0068310232
405350 0.006830343
405400 0.0068299069
405450 0.0068285023
405500 0.0068261796
405550 0.0068230736
405600 0.0068200778
405650 0.0068173228
405700 0.0068162307
405750 0.0068152123
405800 0.0068136131
405850 0.0068122924
405900 0.0068115097
405950 0.0068116635
406000 0.0068114337
406050 0.0068101772
406100 0.0068091011
406150 0.0068083479
406200 0.0068076747
406250 0.0068067766
406300 0.006806562
406350 0.006805655
406400 0.0068043217
406450 0.006803563
406500 0.0068019967
406550 0.006801834
406600 0.0068023864
406650 0.0068013429
406700 0.0068017215
406750 0.0068029862
406800 0.0068035515
406850 0.0068029947
406900 0.0068016695
406950 0.0067994535
407000 0.0067982376
407050 0.0067970404
407100 0.0067960359
407150 0.0067951257
407200 0.0067943009
407250 0.0067926262
407300 0.0067910787
407350 0.0067903526
407400 0.0067888968
407450 0.0067885078
407500 0.0067897507
407550 0.0067918909
407600 0.0067930543
407650 0.0067937227
407700 0.0067937143
407750 0.0067933885
407800 0.0067937138
407850 0.0067952135
407900 0.006796613
407950 0.0067984707
408000 0.0068002835
408050 0.0068020995
408100 0.0068039506
408150 0.0068060591
408200 0.0068078646
408250 0.0068110217
408300 0.0068135243
408350 0.0068167141
408400 0.0068206904
408450 0.0068246237
408500 0.0068302095
408550 0.0068352219
408600 0.0068400077
408650 0.0068444437
408700 0.0068474018
408750 0.0068503435
408800 0.006853052
408850 0.0068563622
408900 0.0068610283
408950 0.0068663429
409000 0.0068717408
409050 0.0068776418
409100 0.0068835959
409150 0.0068883906
409200 0.0068934911
409250 0.0068977075
409300 0.0069025231
409350 0.0069089028
409400 0.0069154634
409450 0.0069223012
409500 0.0069283491
409550 0.0069345448
409600 0.0069407283
409650 0.0069456715
409700 0.0069516924
409750 0.0069571337
409800 0.0069615667
409850 0.0069665308
409900 0.0069711686
409950 0.0069756986
410000 0.0069793803
410050 0.0069838373
410100 0.0069892914
410150 0.0069953277
410200 0.0070021812
410250 0.0070094797
410300 0.0070159773
410350 0.0070225799
410400 0.0070297645
410450 0.0070365226
410500 0.0070430155
410550 0.0070491694
410600 0.0070539505
410650 0.007060192
410700 0.0070669064
410750 0.0070737258
410800 0.0070807328
410850 0.0070870112
410900 0.0070933231
410950 0.0070989096
411000 0.0071045174
411050 0.0071094197
411100 0.0071160058
411150 0.0071239123
411200 0.0071327996
411250 0.0071436449
411300 0.0071548376
411350 0.0071663893
411400 0.0071790665
411450 0.0071923512
411500 0.0072060873
411550 0.0072194528
411600 0.0072306303
411650 0.0072395992
411700 0.0072468862
411750 0.0072537796
411800 0.0072618707
411850 0.0072693713
411900 0.0072759352
411950 0.0072814323
412000 0.0072882207
412050 0.0072957296
412100 0.0073024525
412150 0.0073093168
412200 0.0073157004
412250 0.0073221311
412300 0.0073274433
412350 0.0073316812
412400 0.0073356022
412450 0.0073391216
412500 0.0073412859
412550 0.0073432023
412600 0.0073451057
412650 0.007346654
412700 0.0073493742
412750 0.007352437
412800 0.0073553489
412850 0.0073573025
412900 0.0073593425
412950 0.0073611484
413000 0.0073617769
413050 0.0073629634
413100 0.007363461
413150 0.0073638404
413200 0.0073644877
413250 0.007364974
413300 0.0073652627
413350 0.0073640348
413400 0.0073623667
413450 0.0073599972
413500 0.0073551065
413550 0.0073481944
413600 0.0073417808
413650 0.0073354152
413700 0.0073289053
413750 0.0073234597
413800 0.0073187139
413850 0.0073157805
413900 0.0073131467
413950 0.0073106674
414000 0.0073082242
414050 0.0073069174
414100 0.0073069413
414150 0.0073066984
414200 0.0073076057
414250 0.0073081376
414300 0.0073097662
414350 0.0073102266
414400 0.0073118186
414450 0.007313865
414500 0.0073164292
414550 0.0073185448
414600 0.00732036
414650 0.0073211343
414700 0.0073224256
414750 0.0073238323
414800 0.0073254716
414850 0.0073265454
414900 0.0073268672
414950 0.0073257729
415000 0.0073245004
415050 0.0073220453
415100 0.0073203521
415150 0.0073187922
415200 0.0073162258
415250 0.0073145448
415300 0.0073128015
415350 0.0073093839
415400 0.0073070953
415450 0.0073051763
415500 0.0073034482
415550 0.0073019423
415600 0.0073009199
415650 0.00730189
415700 0.0073021167
415750 0.0073025525
415800 0.0073035807
415850 0.0073046673
415900 0.007305247
415950 0.0073057772
416000 0.0073058963
416050 0.007306775
416100 0.0073083921
416150 0.0073094653
416200 0.0073115091
416250 0.007312995
416300 0.0073147607
416350 0.0073154069
416400 0.0073154797
416450 0.0073158666
416500 0.0073171162
416550 0.0073184857
416600 0.0073197022
416650 0.0073208873
416700 0.0073205978
416750 0.0073206541
416800 0.0073207852
416850 0.0073213657
416900 0.0073219122
416950 0.0073222455
417000 0.0073232672
417050 0.007325248
417100 0.0073283613
417150 0.0073329516
417200 0.0073383326
417250 0.0073422589
417300 0.0073452311
417350 0.0073476105
417400 0.0073490063
417450 0.0073507778
417500 0.0073523373
417550 0.0073538203
417600 0.0073554618
417650 0.0073569411
417700 0.0073579617
417750 0.0073582868
417800 0.0073567195
417850 0.0073553582
417900 0.0073551753
417950 0.0073544778
418000 0.007353143
418050 0.007352789
418100 0.0073533726
418150 0.0073539162
418200 0.007356518
418250 0.0073604411
418300 0.0073650708
418350 0.0073681305
418400 0.0073721165
418450 0.0073744851
418500 0.0073752654
418550 0.0073759713
418600 0.0073776422
418650 0.0073774233
418700 0.0073785563
418750 0.0073795415
418800 0.00737909
418850 0.0073781629
418900 0.0073782152
418950 0.0073807369
419000 0.0073847965
419050 0.0073897694
419100 0.0073938421
419150 0.007396963
419200 0.0074021387
419250 0.0074071352
419300 0.0074126351
419350 0.007417025
419400 0.0074211297
419450 0.0074264225
419500 0.0074317928
419550 0.0074379291
419600 0.007443525
419650 0.0074478846
419700 0.0074513285
419750 0.0074537102
419800 0.0074548786
419850 0.0074556713
419900 0.0074550588
419950 0.0074547472
420000 0.0074540389
420050 0.0074532602
420100 0.007451375
420150 0.0074496645
420200 0.007448461
420250 0.0074488235
420300 0.0074481241
420350 0.0074477505
420400 0.0074481363
420450 0.0074490819
420500 0.0074505663
420550 0.0074514047
420600 0.0074538236
420650 0.007456363
420700 0.0074575969
420750 0.0074584706
420800 0.0074584805
420850 0.0074570317
420900 0.0074546638
420950 0.0074517747
421000 0.007448957
421050 0.007445824
421100 0.0074432837
421150 0.00744242
421200 0.00744166
421250 0.0074409839
421300 0.0074412487
421350 0.0074429474
421400 0.0074452645
421450 0.0074492786
421500 0.0074540381
421550 0.0074587666
421600 0.007464401
421650 0.007469635
421700 0.00747486
421750 0.0074802253
421800 0.0074839687
421850 0.0074875858
421900 0.0074914905
421950 0.0074961136
422000 0.0075023555
422050 0.0075069534
422100 0.0075120731
422150 0.0075150781
422200 0.0075172967
422250 0.0075195438
422300 0.0075220913
422350 0.0075237377
422400 0.0075254955
422450 0.0075272468
422500 0.007528593
422550 0.0075305311
422600 0.0075314746
422650 0.0075329886
422700 0.0075330366
422750 0.007531286
422800 0.0075282439
422850 0.0075247924
422900 0.0075207273
422950 0.0075158933
423000 0.0075107431
423050 0.0075043407
423100 0.007496956
423150 0.0074907704
423200 0.0074849995
423250 0.0074801879
423300 0.0074754652
423350 0.0074707214
423400 0.0074658044
423450 0.0074620828
423500 0.0074592685
423550 0.0074559807
423600 0.0074527257
423650 0.0074495232
423700 0.0074463801
423750 0.0074431066
423800 0.007440122
423850 0.0074361492
423900 0.0074319295
423950 0.007429561
424000 0.0074284588
424050 0.0074272558
424100 0.007427057
424150 0.007427528
424200 0.0074281149
424250 0.0074289328
424300 0.0074294847
424350 0.0074307472
424400 0.0074341165
424450 0.0074389264
424500 0.0074440652
424550 0.0074513912
424600 0.0074590644
424650 0.0074675481
424700 0.0074759861
424750 0.0074842304
424800 0.0074924309
424850 0.0074991463
424900 0.0075051505
424950 0.0075106757
425000 0.0075160862
425050 0.0075224434
425100 0.0075275595
425150 0.0075315609
425200 0.0075342841
425250 0.0075362533
425300 0.0075374573
425350 0.0075406493
425400 0.0075437465
425450 0.0075470395
425500 0.0075502605
425550 0.0075536889
425600 0.0075566884
425650 0.0075601812
425700 0.0075625962
425750 0.0075641877
425800 0.0075649792
425850 0.0075661091
425900 0.0075677763
425950 0.0075689989
426000 0.0075697337
426050 0.0075706397
426100 0.0075712193
426150 0.0075713585
426200 0.0075713503
426250 0.007571023
426300 0.007570764
426350 0.0075716486
426400 0.0075738752
426450 0.0075754838
426500 0.0075774912
426550 0.0075799883
426600 0.0075827457
426650 0.0075863278
426700 0.0075912165
426750 0.0075963379
426800 0.0076009706
426850 0.0076054792
426900 0.007609615
426950 0.0076138447
427000 0.0076168691
427050 0.007620017
427100 0.007622955
427150 0.0076259168
427200 0.0076295369
427250 0.0076312373
427300 0.0076326405
427350 0.0076352141
427400 0.0076377057
427450 0.0076407077
427500 0.0076435842
427550 0.0076467468
427600 0.0076498654
427650 0.0076538282
427700 0.0076584711
427750 0.0076637277
427800 0.0076689831
427850 0.007673622
427900 0.0076789132
427950 0.0076823074
428000 0.0076841386
428050 0.0076865016
428100 0.0076884068
428150 0.0076903446
428200 0.0076922641
428250 0.0076956253
428300 0.0076978331
428350 0.0076987365
428400 0.0077004843
428450 0.007700493
428500 0.0077007278
428550 0.0076997009
428600 0.0076977119
428650 0.0076944895
428700 0.0076913456
428750 0.0076877681
428800 0.0076849382
428850 0.0076818497
428900 0.007680197
428950 0.0076790597
429000 0.0076778304
429050 0.0076781246
429100 0.0076784793
429150 0.0076817376
429200 0.0076860346
429250 0.0076900434
429300 0.0076936549
429350 0.0076958972
429400 0.0076973137
429450 0.0076991622
429500 0.0077008831
429550 0.0077021954
429600 0.0077029414
429650 0.0077042578
429700 0.0077052325
429750 0.0077060346
429800 0.0077071474
429850 0.0077076324
429900 0.0077080599
429950 0.007708658
430000 0.0077092792
430050 0.0077097016
430100 0.0077120149
430150 0.0077150716
430200 0.0077193488
430250 0.0077233396
430300 0.0077269664
430350 0.0077294357
430400 0.0077321799
430450 0.0077347454
430500 0.007736642
430550 0.0077366434
430600 0.0077355959
430650 0.0077340582
430700 0.0077319272
430750 0.0077295179
430800 0.0077267003
430850 0.0077239595
430900 0.0077218652
430950 0.0077198212
431000 0.0077181859
431050 0.007718142
431100 0.0077177602
431150 0.0077166304
431200 0.0077158946
431250 0.007715258
431300 0.007715477
431350 0.0077154911
431400 0.0077147979
431450 0.0077136771
431500 0.0077113583
431550 0.0077070017
431600 0.007702171
431650 0.0076967742
431700 0.0076916712
431750 0.0076863923
431800 0.0076805548
431850 0.007673935
431900 0.0076675672
431950 0.007661987
432000 0.0076575813
432050 0.0076533491
432100 0.0076495719
432150 0.0076450776
432200 0.0076411004
432250 0.0076377464
432300 0.0076342963
432350 0.0076298915
432400 0.0076261771
432450 0.0076228637
432500 0.0076208696
432550 0.0076197621
432600 0.0076186699
432650 0.0076180698
432700 0.0076178142
432750 0.0076181483
432800 0.0076183529
432850 0.0076177855
432900 0.0076161167
432950 0.0076136177
433000 0.0076114255
433050 0.0076088121
433100 0.0076066197
433150 0.0076043908
433200 0.0076025946
433250 0.0076003126
433300 0.0075989499
433350 0.0075968198
433400 0.0075944474
433450 0.0075912477
433500 0.0075867996
433550 0.007582825
433600 0.0075784735
433650 0.007573193
433700 0.0075682579
433750 0.0075633402
433800 0.0075586
433850 0.0075548985
433900 0.007552985
433950 0.0075512617
434000 0.007551248
434050 0.007550996
434100 0.0075498954
434150 0.0075493246
434200 0.0075495548
434250 0.0075488094
434300 0.0075490333
434350 0.0075483386
434400 0.0075481419
434450 0.0075488684
434500 0.0075497261
434550 0.0075521345
434600 0.0075534009
434650 0.0075544129
434700 0.0075563558
434750 0.0075579556
434800 0.0075591702
434850 0.0075597025
434900 0.0075594011
434950 0.007558522
435000 0.0075578852
435050 0.0075574465
435100 0.0075568841
435150 0.0075550235
435200 0.0075521153
435250 0.0075485015
435300 0.0075461388
435350 0.0075446691
435400 0.0075436745
435450 0.0075422008
435500 0.0075403377
435550 0.0075384158
435600 0.0075357914
435650 0.0075337186
435700 0.0075319994
435750 0.0075310325
435800 0.0075323662
435850 0.0075330132
435900 0.0075338941
435950 0.007534266
436000 0.0075345982
436050 0.0075348566
436100 0.0075343975
436150 0.0075343201
436200 0.0075329855
436250 0.0075313328
436300 0.0075292474
436350 0.0075274117
436400 0.0075264798
436450 0.0075265631
436500 0.0075280074
436550 0.0075303279
436600 0.0075338362
436650 0.0075363803
436700 0.0075385184
436750 0.0075399306
436800 0.0075429253
436850 0.0075459468
436900 0.0075491087
436950 0.0075538262
437000 0.0075585143
437050 0.0075629219
437100 0.0075672882
437150 0.0075714196
437200 0.0075757593
437250 0.0075804564
437300 0.0075843612
437350 0.0075877678
437400 0.0075910852
437450 0.0075940907
437500 0.0075988577
437550 0.007605127
437600 0.0076110062
437650 0.0076168076
437700 0.0076215843
437750 0.0076258135
437800 0.0076294959
437850 0.0076334114
437900 0.0076379723
437950 0.0076429024
438000 0.0076482528
438050 0.0076529266
438100 0.0076574214
438150 0.0076636322
438200 0.0076685435
438250 0.0076743263
438300 0.007679673
438350 0.0076847222
438400 0.0076903962
438450 0.007697149
438500 0.0077039818
438550 0.0077105305
438600 0.0077166227
438650 0.0077211891
438700 0.0077263027
438750 0.0077310327
438800 0.0077365082
438850 0.0077423018
438900 0.0077486215
438950 0.007755005
439000 0.0077628467
439050 0.0077710684
439100 0.0077790604
439150 0.0077867808
439200 0.0077926932
439250 0.0078002069
439300 0.0078083256
439350 0.0078165393
439400 0.0078248801
439450 0.0078332541
439500 0.0078404715
439550 0.0078473575
439600 0.0078538185
439650 0.0078601684
439700 0.007867483
439750 0.0078750408
439800 0.0078805553
439850 0.0078857357
439900 0.0078904887
439950 0.0078940684
440000 0.0078974773
440050 0.0079005684
440100 0.0079030936
440150 0.0079060285
440200 0.0079083482
440250 0.0079115296
440300 0.0079136823
440350 0.0079162297
440400 0.007918917
440450 0.0079224315
440500 0.0079265497
440550 0.0079291806
440600 0.0079311719
440650 0.0079327786
440700 0.0079322108
440750 0.0079319267
440800 0.0079314346
440850 0.0079315257
440900 0.0079320396
440950 0.0079344883
441000 0.0079360642
441050 0.0079347547
441100 0.0079353077
441150 0.0079371588
441200 0.0079399041
441250 0.0079439511
441300 0.0079501318
441350 0.0079585079
441400 0.0079675575
441450 0.0079786739
441500 0.0079902321
441550 0.0080022951
441600 0.0080135043
441650 0.00802379
441700 0.0080335988
441750 0.0080442734
441800 0.0080547897
441850 0.0080641454
441900 0.0080734441
441950 0.0080821405
442000 0.0080908817
442050 0.0080996196
442100 0.0081073402
442150 0.0081118439
442200 0.0081142614
442250 0.0081159701
442300 0.0081176089
442350 0.0081202365
442400 0.008123126
442450 0.0081277088
442500 0.0081339548
442550 0.0081393525
442600 0.0081445145
442650 0.008149999
442700 0.008155704
442750 0.0081624582
442800 0.0081693574
442850 0.0081791024
442900 0.0081893214
442950 0.0082012056
443000 0.0082119945
443050 0.0082226987
443100 0.0082322607
443150 0.0082411549
443200 0.0082504683
443250 0.0082591799
443300 0.0082666158
443350 0.0082735086
443400 0.008278638
443450 0.0082823041
443500 0.0082858632
443550 0.0082891951
443600 0.0082925247
443650 0.0082949655
443700 0.0082976138
443750 0.0082996041
443800 0.0083007525
443850 0.0083031545
443900 0.0083048781
443950 0.0083058387
444000 0.0083065119
444050 0.0083062153
444100 0.0083055731
444150 0.0083047386
444200 0.0083035575
444250 0.0083024124
444300 0.0083005431
444350 0.0082982399
444400 0.0082963187
444450 0.0082937562
444500 0.0082904582
444550 0.0082854042
444600 0.0082804023
444650 0.0082757469
444700 0.0082717849
444750 0.0082681148
444800 0.0082656528
444850 0.0082628784
444900 0.008259955
444950 0.0082574817
445000 0.0082539715
445050 0.0082525449
445100 0.0082517057
445150 0.0082520859
445200 0.0082513387
445250 0.0082495598
445300 0.0082484525
445350 0.0082485953
445400 0.0082508925
445450 0.0082542856
445500 0.0082585221
445550 0.0082637125
445600 0.0082709748
445650 0.0082786865
445700 0.0082856007
445750 0.0082917286
445800 0.0082970281
445850 0.0083031663
445900 0.0083082494
445950 0.0083129046
446000 0.0083187203
446050 0.0083240134
446100 0.0083298219
446150 0.0083361002
446200 0.0083422884
446250 0.0083503145
446300 0.0083578347
446350 0.0083651932
446400 0.0083709735
446450 0.0083750494
446500 0.0083790999
446550 0.0083825484
446600 0.0083876376
446650 0.0083931061
446700 0.0083982185
446750 0.0084034364
446800 0.0084083196
446850 0.0084142784
446900 0.0084204224
446950 0.0084276876
447000 0.0084354487
447050 0.008441519
447100 0.0084498543
447150 0.0084567688
447200 0.0084613001
447250 0.0084647138
447300 0.0084664997
447350 0.0084669197
447400 0.0084675263
447450 0.0084675171
447500 0.0084665316
447550 0.0084645562
447600 0.0084603394
447650 0.0084550465
447700 0.0084492711
447750 0.0084432087
447800 0.0084364174
447850 0.0084296271
447900 0.0084218692
447950 0.0084115533
448000 0.0084015207
448050 0.0083902207
448100 0.00837757
448150 0.0083657951
448200 0.0083548493
448250 0.0083457952
448300 0.0083380905
448350 0.0083307883
448400 0.0083244668
448450 0.008317126
448500 0.0083099809
448550 0.0083010788
448600 0.0082918197
448650 0.0082822284
448700 0.0082730286
448750 0.0082648013
448800 0.0082553765
448850 0.0082451941
448900 0.0082359275
448950 0.0082276683
449000 0.0082198174
449050 0.0082124947
449100 0.0082062127
449150 0.0082008971
449200 0.0081967436
449250 0.0081919527
449300 0.008185738
449350 0.00818022
449400 0.0081736096
449450 0.0081666871
449500 0.0081612465
449550 0.0081559388
449600 0.0081513544
449650 0.0081479788
449700 0.0081459067
449750 0.0081450892
449800 0.0081445866
449850 0.0081450643
449900 0.0081455354
449950 0.0081467096
450000 0.0081476158
450050 0.0081469768
450100 0.008146375
450150 0.0081447484
450200 0.0081447874
450250 0.0081452107
450300 0.0081457438
450350 0.0081466101
450400 0.008146551
450450 0.0081465128
450500 0.0081466649
450550 0.0081467946
450600 0.0081468881
450650 0.0081458427
450700 0.0081456148
450750 0.0081470581
450800 0.0081479154
450850 0.0081495232
450900 0.008149532
450950 0.0081486052
451000 0.0081476297
451050 0.0081469443
451100 0.0081462863
451150 0.0081457842
451200 0.0081447825
451250 0.0081431367
451300 0.0081419007
451350 0.0081400065
451400 0.0081390768
451450 0.008137684
451500 0.008135759
451550 0.0081349776
451600 0.0081346419
451650 0.0081348507
451700 0.0081361726
451750 0.0081366684
451800 0.008136409
451850 0.008135723
451900 0.0081361562
451950 0.0081369197
452000 0.0081378445
452050 0.0081389606
452100 0.0081386715
452150 0.0081373204
452200 0.0081356542
452250 0.0081333961
452300 0.0081314828
452350 0.0081282733
452400 0.0081242138
452450 0.0081206089
452500 0.008117583
452550 0.0081136901
452600 0.0081090086
452650 0.0081025476
452700 0.0080940633
452750 0.0080865143
452800 0.0080780705
452850 0.0080695446
452900 0.0080584248
452950 0.0080464511
453000 0.0080329532
453050 0.0080201899
453100 0.0080083967
453150 0.0079978848
453200 0.0079869417
453250 0.0079758071
453300 0.0079652221
453350 0.0079547095
453400 0.0079463504
453450 0.0079398532
453500 0.0079344918
453550 0.0079306689
453600 0.0079273248
453650 0.0079245479
453700 0.0079205942
453750 0.0079175539
453800 0.007913934
453850 0.0079091673
453900 0.0079061422
453950 0.0079015355
454000 0.0078974985
454050 0.007894992
454100 0.007893455
454150 0.0078930804
454200 0.0078916773
454250 0.0078921396
454300 0.0078928106
454350 0.0078935389
454400 0.0078947857
454450 0.0078964843
454500 0.0078976434
454550 0.0078987432
454600 0.0079001473
454650 0.0079013328
454700 0.0079018285
454750 0.007901287
454800 0.0079012386
454850 0.0079009618
454900 0.0078992482
454950 0.007896953
455000 0.0078936438
455050 0.0078906384
455100 0.0078874084
455150 0.0078835163
455200 0.0078784057
455250 0.0078729663
455300 0.0078665481
455350 0.0078596252
455400 0.007853308
455450 0.0078482904
455500 0.0078436825
455550 0.0078386736
455600 0.0078329332
455650 0.007827288
455700 0.0078222616
455750 0.0078180032
455800 0.0078125952
455850 0.0078075661
455900 0.0078053344
455950 0.0078041738
456000 0.0078039585
456050 0.0078030984
456100 0.0078017171
456150 0.0078006811
456200 0.0077983301
456250 0.0077954101
456300 0.0077917569
456350 0.0077865369
456400 0.0077819663
456450 0.0077770969
456500 0.0077718476
456550 0.0077674021
456600 0.0077640718
456650 0.0077622961
456700 0.0077619734
456750 0.0077636731
456800 0.0077670155
456850 0.0077695829
456900 0.007773716
456950 0.0077789553
457000 0.0077844951
457050 0.0077905953
457100 0.0077961682
457150 0.007802609
457200 0.0078096229
457250 0.0078173741
457300 0.0078244245
457350 0.0078308658
457400 0.0078371087
457450 0.007842579
457500 0.0078485398
457550 0.0078545483
457600 0.0078611283
457650 0.0078693563
457700 0.0078762201
457750 0.0078837062
457800 0.007891267
457850 0.0078995324
457900 0.007908648
457950 0.007915324
458000 0.0079223908
458050 0.0079298067
458100 0.0079370643
458150 0.0079435852
458200 0.0079511078
458250 0.0079580887
458300 0.0079656065
458350 0.0079725309
458400 0.0079803261
458450 0.0079876614
458500 0.007994932
458550 0.0080029792
458600 0.0080124988
458650 0.0080220105
458700 0.0080317938
458750 0.0080411758
458800 0.0080499641
458850 0.0080585561
458900 0.0080672354
458950 0.0080759734
459000 0.0080849022
459050 0.0080935958
459100 0.0080990741
459150 0.0081042987
459200 0.0081080705
459250 0.0081123767
459300 0.0081173
459350 0.0081244437
459400 0.0081327983
459450 0.0081420523
459500 0.0081501287
459550 0.0081575425
459600 0.0081633408
459650 0.0081688225
459700 0.008177013
459750 0.0081843746
459800 0.0081922047
459850 0.0082013153
459900 0.0082098264
459950 0.008218168
460000 0.0082281281
460050 0.0082358784
460100 0.0082411947
460150 0.0082452322
460200 0.0082463033
460250 0.0082474153
460300 0.0082483657
460350 0.0082491973
460400 0.0082495229
460450 0.0082487255
460500 0.0082483349
460550 0.0082471503
460600 0.0082466189
460650 0.0082478793
460700 0.0082503063
460750 0.0082537
460800 0.008255698
460850 0.0082573235
460900 0.0082587706
460950 0.0082599211
461000 0.008260684
461050 0.0082616502
461100 0.0082634359
461150 0.0082662987
461200 0.0082719261
461250 0.0082791789
461300 0.0082872144
461350 0.0082975729
461400 0.0083072689
461450 0.0083158462
461500 0.0083241376
461550 0.0083325603
461600 0.0083416938
461650 0.0083504394
461700 0.0083584513
461750 0.0083655657
461800 0.008372521
461850 0.0083786814
461900 0.0083849007
461950 0.008389601
462000 0.0083939567
462050 0.0083988506
462100 0.0084024826
462150 0.0084045116
462200 0.0084068422
462250 0.0084085614
462300 0.008411182
462350 0.0084134926
462400 0.0084158311
462450 0.0084177259
462500 0.0084175281
462550 0.0084156276
462600 0.0084129576
462650 0.0084111271
462700 0.0084094627
462750 0.0084082937
462800 0.0084065606
462850 0.0084050892
462900 0.0084055328
462950 0.0084069917
463000 0.0084096391
463050 0.0084127264
463100 0.0084159148
463150 0.0084212493
463200 0.0084265887
463250 0.0084328372
463300 0.0084399834
463350 0.0084465618
463400 0.0084548722
463450 0.0084637785
463500 0.0084739163
463550 0.0084838406
463600 0.008493541
463650 0.008502744
463700 0.0085110107
463750 0.0085174959
463800 0.0085228073
463850 0.0085268705
463900 0.0085297937
463950 0.0085316325
464000 0.0085348697
464050 0.0085366895
464100 0.008540273
464150 0.0085430178
464200 0.0085462458
464250 0.0085486145
464300 0.0085502553
464350 0.0085512725
464400 0.0085522089
464450 0.008553284
464500 0.008554498
464550 0.0085573206
464600 0.0085615873
464650 0.0085671909
464700 0.0085730918
464750 0.0085786446
464800 0.0085830737
464850 0.008587943
464900 0.008593316
464950 0.0085984598
465000 0.0086033428
465050 0.0086094509
465100 0.0086158031
465150 0.0086216729
465200 0.0086287679
465250 0.0086354397
465300 0.0086415027
465350 0.0086484007
465400 0.0086559788
465450 0.0086631158
465500 0.0086709103
465550 0.0086779178
465600 0.0086851868
465650 0.0086935246
465700 0.0087016185
465750 0.0087080545
465800 0.0087130951
465850 0.00871735
465900 0.0087216839
465950 0.0087261554
466000 0.0087305226
466050 0.0087361022
466100 0.0087419988
466150 0.0087472361
466200 0.0087530781
466250 0.0087580069
466300 0.0087632699
466350 0.0087671917
466400 0.0087715231
466450 0.0087781313
466500 0.0087864712
466550 0.0087960366
466600 0.0088076481
466650 0.0088196353
466700 0.0088320995
466750 0.0088445053
466800 0.0088566739
466850 0.0088707739
466900 0.0088867322
466950 0.0089028378
467000 0.0089217344
467050 0.0089417686
467100 0.0089626673
467150 0.0089838779
467200 0.0090051553
467250 0.0090243109
467300 0.0090407838
467350 0.0090549443
467400 0.009066039
467450 0.0090759249
467500 0.0090851149
467550 0.0090935887
467600 0.0091006984
467650 0.0091071045
467700 0.0091134808
467750 0.0091181465
467800 0.0091220994
467850 0.0091257296
467900 0.0091286547
467950 0.00912971
468000 0.0091299698
468050 0.0091305128
468100 0.0091319698
468150 0.0091332791
468200 0.0091336921
468250 0.0091347023
468300 0.0091364007
468350 0.0091357389
468400 0.0091360538
468450 0.0091362791
468500 0.0091354951
468550 0.0091363121
468600 0.009136973
468650 0.0091369488
468700 0.009137268
468750 0.0091367351
468800 0.0091355187
468850 0.0091338509
468900 0.009133137
468950 0.0091329399
469000 0.0091344386
469050 0.0091372101
469100 0.0091419512
469150 0.0091480332
469200 0.0091548801
469250 0.009161332
469300 0.0091665802
469350 0.009170871
469400 0.0091766398
469450 0.0091830196
469500 0.0091897206
469550 0.0091967165
469600 0.0092025813
469650 0.0092086614
469700 0.009214646
469750 0.0092202535
469800 0.0092258246
469850 0.0092316779
469900 0.0092384581
469950 0.0092446974
470000 0.0092518472
470050 0.0092600267
470100 0.0092679043
470150 0.0092738877
470200 0.0092789283
470250 0.0092840527
470300 0.0092879705
470350 0.0092920504
470400 0.0092953613
470450 0.0092972751
470500 0.0092984348
470550 0.0093014402
470600 0.0093041632
470650 0.0093069207
470700 0.0093076557
470750 0.0093081691
470800 0.0093082097
470850 0.0093065417
470900 0.0093044791
470950 0.0093000049
471000 0.0092973646
471050 0.0092950577
471100 0.0092910006
471150 0.0092873082
471200 0.0092844023
471250 0.0092817823
471300 0.009280088
471350 0.0092780107
471400 0.0092764544
471450 0.0092752612
471500 0.0092764284
471550 0.0092767501
471600 0.0092762791
471650 0.0092761947
471700 0.0092748916
471750 0.0092744492
471800 0.0092748762
471850 0.0092752687
471900 0.009275709
471950 0.0092753559
472000 0.0092741651
472050 0.0092743208
472100 0.0092750214
472150 0.0092766004
472200 0.0092774032
472250 0.0092770152
472300 0.0092752519
472350 0.0092726889
472400 0.0092705066
472450 0.0092686649
472500 0.0092668147
472550 0.0092645203
472600 0.0092608824
472650 0.0092556736
472700 0.0092489748
472750 0.009240819
472800 0.0092321691
472850 0.0092246016
472900 0.0092175297
472950 0.0092093361
473000 0.0091999206
473050 0.0091914336
473100 0.0091848778
473150 0.0091780685
473200 0.0091709851
473250 0.009163249
473300 0.0091582194
473350 0.0091534012
473400 0.0091519823
473450 0.0091512423
473500 0.0091513319
473550 0.0091507557
473600 0.0091488497
473650 0.0091462852
473700 0.0091429506
473750 0.0091387241
473800 0.0091337691
473850 0.0091295331
473900 0.0091262488
473950 0.0091246965
474000 0.0091244074
474050 0.0091263828
474100 0.0091274749
474150 0.0091287929
474200 0.0091290345
474250 0.0091276416
474300 0.0091256699
474350 0.0091249679
474400 0.0091233897
474450 0.0091219713
474500 0.0091205031
474550 0.0091198273
474600 0.009119595
474650 0.0091195267
474700 0.0091176637
474750 0.0091147491
474800 0.0091105091
474850 0.0091071206
474900 0.0091034489
474950 0.0090990639
475000 0.0090950043
475050 0.0090902019
475100 0.0090861228
475150 0.0090799281
475200 0.0090714664
475250 0.0090633447
475300 0.0090540765
475350 0.0090443185
475400 0.0090336938
475450 0.0090221677
475500 0.0090101802
475550 0.0089978514
475600 0.0089863807
475650 0.0089751527
475700 0.0089622501
475750 0.0089488728
475800 0.0089357934
475850 0.0089228607
475900 0.0089111807
475950 0.0088997215
476000 0.0088905722
476050 0.0088824004
476100 0.0088753941
476150 0.008869298
476200 0.0088652165
476250 0.0088616153
476300 0.0088597234
476350 0.0088599497
476400 0.0088597186
476450 0.0088595128
476500 0.0088582653
476550 0.0088573471
476600 0.0088577362
476650 0.0088590572
476700 0.0088589343
476750 0.0088593961
476800 0.008860578
476850 0.0088635904
476900 0.0088678634
476950 0.0088737234
477000 0.0088788174
477050 0.0088835298
477100 0.0088882979
477150 0.0088934388
477200 0.0088986065
477250 0.0089035176
477300 0.0089073788
477350 0.0089118424
477400 0.0089172921
477450 0.0089228411
477500 0.0089255976
477550 0.0089293486
477600 0.008931453
477650 0.0089336817
477700 0.0089348157
477750 0.0089353431
477800 0.0089382946
477850 0.008941764
477900 0.0089444151
477950 0.0089474044
478000 0.0089519379
478050 0.0089562459
478100 0.0089616296
478150 0.008966031
478200 0.0089688165
478250 0.0089720231
478300 0.0089724766
478350 0.0089719922
478400 0.0089727485
478450 0.0089727228
478500 0.0089731709
478550 0.0089754605
478600 0.0089787881
478650 0.0089819001
478700 0.0089859437
478750 0.0089914387
478800 0.0089989814
478850 0.0090074352
478900 0.0090154075
478950 0.0090224138
479000 0.0090294627
479050 0.0090360801
479100 0.0090423134
479150 0.0090469573
479200 0.0090493844
479250 0.009054758
479300 0.0090615905
479350 0.009070948
479400 0.0090797953
479450 0.0090878059
479500 0.0090968517
479550 0.0091071011
479600 0.0091154295
479650 0.0091233942
479700 0.0091312826
479750 0.0091388038
479800 0.0091459435
479850 0.0091543172
479900 0.0091618634
479950 0.0091683337
480000 0.0091743043
480050 0.0091790757
480100 0.009182736
480150 0.0091883584
480200 0.0091928548
480250 0.0091961776
480300 0.0092002832
480350 0.0092055029
480400 0.0092108853
480450 0.0092156328
480500 0.0092205401
480550 0.009224467
480600 0.0092276176
480650 0.009230807
480700 0.0092333801
480750 0.0092356437
480800 0.0092375155
480850 0.0092391402
480900 0.0092412071
480950 0.0092440853
481000 0.0092483459
481050 0.0092540988
481100 0.0092628752
481150 0.0092724594
481200 0.0092811761
481250 0.0092899796
481300 0.0092991599
481350 0.0093089889
481400 0.0093191263
481450 0.0093294953
481500 0.0093408652
481550 0.0093524473
481600 0.0093650468
481650 0.0093788659
481700 0.0093938569
481750 0.0094085746
481800 0.0094235411
481850 0.0094398567
481900 0.0094580979
481950 0.0094773929
482000 0.0094966379
482050 0.0095140678
482100 0.0095300461
482150 0.009543316
482200 0.0095547173
482250 0.0095652779
482300 0.0095747839
482350 0.009585072
482400 0.009593806
482450 0.0096018798
482500 0.0096095285
482550 0.0096161774
482600 0.0096210646
482650 0.0096261078
482700 0.0096302686
482750 0.0096357362
482800 0.0096414866
482850 0.0096453747
482900 0.0096478732
482950 0.0096502144
483000 0.0096518706
483050 0.0096535723
483100 0.0096561532
483150 0.0096589988
483200 0.0096636223
483250 0.0096681544
483300 0.0096720061
483350 0.0096754756
483400 0.0096805482
483450 0.0096870557
483500 0.009695068
483550 0.0097024203
483600 0.0097100228
483650 0.0097181026
483700 0.0097276889
483750 0.0097380723
483800 0.0097503886
483850 0.0097638798
483900 0.0097759237
483950 0.0097885722
484000 0.0098012593
484050 0.0098123933
484100 0.0098232971
484150 0.0098323606
484200 0.0098415035
484250 0.0098497816
484300 0.0098583956
484350 0.0098669493
484400 0.0098743424
484450 0.0098807932
484500 0.0098870907
484550 0.0098926721
484600 0.0098964478
484650 0.0098976802
484700 0.0098989145
484750 0.009898418
484800 0.0099001575
484850 0.0099030225
484900 0.0099053096
484950 0.0099084627
485000 0.0099113818
485050 0.0099150989
485100 0.0099205255
485150 0.0099277841
485200 0.0099344562
485250 0.00994386
485300 0.0099553073
485350 0.0099667166
485400 0.0099784545
485450 0.0099912093
485500 0.010003842
485550 0.010017761
485600 0.01003002
485650 0.01004188
485700 0.010052257
485750 0.010062139
485800 0.010071193
485850 0.010080509
485900 0.010089127
485950 0.010095789
486000 0.010102296
486050 0.01010909
486100 0.010116964
486150 0.010126245
486200 0.010135355
486250 0.010145005
486300 0.010155177
486350 0.010164673
486400 0.010173708
486450 0.010181873
486500 0.010189117
486550 0.010195989
486600 0.010202303
486650 0.010206789
486700 0.010210334
486750 0.01021271
486800 0.010214287
486850 0.010214983
486900 0.010213399
486950 0.010211911
487000 0.010210789
487050 0.01020937
487100 0.010209508
487150 0.010209325
487200 0.010209194
487250 0.010210453
487300 0.010210125
487350 0.010210903
487400 0.010212934
487450 0.010215177
487500 0.01021914
487550 0.010223529
487600 0.010228186
487650 0.010231158
487700 0.010235431
487750 0.010239486
487800 0.010245019
487850 0.010250568
487900 0.010256724
487950 0.010263377
488000 0.010268894
488050 0.010274622
488100 0.010279301
488150 0.01028461
488200 0.010290192
488250 0.010298227
488300 0.010307596
488350 0.010318239
488400 0.010328912
488450 0.010339898
488500 0.010350687
488550 0.010361135
488600 0.010369966
488650 0.010379158
488700 0.010387606
488750 0.010394498
488800 0.010402866
488850 0.010411254
488900 0.010419582
488950 0.010426969
489000 0.010434239
489050 0.010440374
489100 0.010447767
489150 0.010453327
489200 0.010458782
489250 0.010462899
489300 0.010469551
489350 0.010475835
489400 0.010481968
489450 0.01048848
489500 0.010494348
489550 0.010500141
489600 0.010504015
489650 0.010508593
489700 0.010511862
489750 0.010514105
489800 0.010516857
489850 0.010519697
489900 0.010521745
489950 0.010524135
490000 0.010525267
490050 0.010526323
490100 0.010526304
490150 0.010524544
490200 0.010524593
490250 0.010523719
490300 0.010524052
490350 0.010524266
490400 0.010524568
490450 0.010524493
490500 0.010524783
490550 0.010525267
490600 0.010529445
490650 0.010537264
490700 0.010544951
490750 0.010553551
490800 0.010562885
490850 0.010571953
490900 0.010580528
490950 0.010588006
491000 0.010596231
491050 0.010606589
491100 0.010617968
491150 0.010631264
491200 0.010643591
491250 0.010652068
491300 0.010657223
491350 0.01066184
491400 0.010667151
491450 0.010672112
491500 0.010677249
491550 0.010682885
491600 0.010687283
491650 0.010691596
491700 0.010695922
491750 0.010699645
491800 0.010703363
491850 0.010706005
491900 0.010707618
491950 0.010708551
492000 0.010709773
492050 0.010711557
492100 0.010713218
492150 0.010716206
492200 0.010719506
492250 0.010722971
492300 0.010725665
492350 0.010727996
492400 0.01072822
492450 0.010730627
492500 0.010734528
492550 0.010739316
492600 0.010745751
492650 0.010752323
492700 0.010761581
492750 0.010773381
492800 0.010782849
492850 0.010791131
492900 0.010798419
492950 0.010805635
493000 0.010813606
493050 0.010821039
493100 0.010827511
493150 0.010833417
493200 0.010838842
493250 0.010841926
493300 0.010845036
493350 0.010849753
493400 0.010855214
493450 0.010861675
493500 0.010869232
493550 0.010875602
493600 0.010881553
493650 0.010888557
493700 0.010896618
493750 0.010905368
493800 0.010914149
493850 0.010922652
493900 0.010930144
493950 0.0109371
494000 0.01094213
494050 0.010946794
494100 0.01094995
494150 0.010955524
494200 0.010959117
494250 0.010962713
494300 0.010965008
494350 0.010966482
494400 0.010965472
494450 0.010963374
494500 0.010962429
494550 0.010961278
494600 0.010957546
494650 0.010952644
494700 0.010946038
494750 0.010938512
494800 0.010931959
494850 0.01092312
494900 0.010913382
494950 0.010904919
495000 0.010898439
495050 0.010892687
495100 0.010886563
495150 0.010880663
495200 0.010873895
495250 0.010869262
495300 0.010865158
495350 0.010863846
495400 0.010864732
495450 0.01086636
495500 0.010868079
495550 0.010868351
495600 0.010866573
495650 0.010863093
495700 0.010859967
495750 0.010856382
495800 0.01085228
495850 0.010846879
495900 0.010841832
495950 0.010839626
496000 0.010837981
496050 0.010838518
496100 0.010838533
496150 0.010837775
496200 0.010836621
496250 0.010832948
496300 0.01082691
496350 0.010817406
496400 0.010807518
496450 0.010795404
496500 0.010780034
496550 0.010761812
496600 0.010743089
496650 0.010725893
496700 0.010708999
496750 0.010693849
496800 0.010678253
496850 0.010661903
496900 0.010645722
496950 0.010629473
497000 0.010614665
497050 0.010599916
497100 0.010587356
497150 0.010574297
497200 0.010563415
497250 0.010553177
497300 0.010545267
497350 0.010536799
497400 0.010528476
497450 0.010520613
497500 0.010513252
497550 0.010505142
497600 0.010498355
497650 0.010493949
497700 0.010492975
497750 0.010492583
497800 0.010490295
497850 0.010487743
497900 0.010486986
497950 0.010485696
498000 0.010485255
498050 0.010484364
498100 0.010482328
498150 0.0104811
498200 0.010477873
498250 0.010475967
498300 0.010472893
498350 0.010469684
498400 0.010465446
498450 0.010461154
498500 0.01045472
498550 0.010447349
498600 0.010439042
498650 0.010428466
498700 0.0104192
498750 0.010410072
498800 0.010400994
498850 0.010392131
498900 0.010381951
498950 0.010372903
499000 0.010362549
499050 0.010352209
499100 0.0103448
499150 0.01033703
499200 0.010332238
499250 0.010327697
499300 0.01032493
499350 0.010323209
499400 0.010320692
499450 0.010318028
499500 0.010314033
499550 0.010311423
499600 0.010309578
499650 0.010307906
499700 0.01030671
499750 0.010304981
499800 0.010303904
499850 0.010303177
499900 0.010302286
499950 0.010301718
500000 0.010300539
500050 0.010298592
500100 0.010295236
500150 0.010290169
500200 0.010285091
500250 0.010278618
500300 0.010270311
500350 0.010259727
500400 0.010246538
500450 0.01023265
500500 0.010219825
500550 0.010210008
500600 0.010202254
500650 0.010197109
500700 0.010192751
500750 0.010189016
500800 0.010183885
500850 0.010178022
500900 0.010173407
500950 0.010168149
501000 0.010161486
501050 0.010152581
501100 0.010142993
501150 0.010131911
501200 0.01012228
501250 0.010114985
501300 0.010108057
501350 0.010102667
501400 0.010099199
501450 0.010095479
501500 0.010093987
501550 0.010091602
501600 0.010087426
501650 0.01008231
501700 0.01007666
501750 0.01006982
501800 0.010063714
501850 0.010057341
501900 0.010049673
501950 0.01004237
502000 0.010035067
502050 0.010027504
502100 0.010019815
502150 0.010013902
502200 0.010010635
502250 0.010007909
502300 0.010006637
502350 0.010002754
502400 0.0099971274
502450 0.0099886018
502500 0.0099790681
502550 0.0099684009
502600 0.0099554392
502650 0.0099425043
502700 0.0099296173
502750 0.0099166081
502800 0.0099038695
502850 0.0098897558
502900 0.0098760525
502950 0.0098619146
503000 0.0098493893
503050 0.0098400143
503100 0.0098334431
503150 0.0098295326
503200 0.0098244792
503250 0.0098198797
503300 0.0098133227
503350 0.0098066443
503400 0.0097988039
503450 0.0097920928
503500 0.0097852077
503550 0.0097801249
503600 0.0097747666
503650 0.0097697017
503700 0.0097648989
503750 0.0097605126
503800 0.0097552685
503850 0.0097470624
503900 0.0097376836
503950 0.0097290657
504000 0.0097196459
504050 0.0097075981
504100 0.0096934706
504150 0.0096785278
504200 0.0096634677
504250 0.0096476546
504300 0.0096319952
504350 0.0096173992
504400 0.0096036344
504450 0.0095901177
504500 0.0095799871
504550 0.009572178
504600 0.0095675939
504650 0.0095646325
504700 0.009561717
504750 0.0095584255
504800 0.0095539657
504850 0.0095499415
504900 0.0095464389
504950 0.0095447474
505000 0.0095443564
505050 0.0095441031
505100 0.0095440453
505150 0.009543532
505200 0.0095429832
505250 0.0095417024
505300 0.0095385344
505350 0.0095367255
505400 0.0095334019
505450 0.0095293226
505500 0.0095244086
505550 0.0095187716
505600 0.009514377
505650 0.0095106073
505700 0.0095071858
505750 0.0095037642
505800 0.0095001545
505850 0.00949635
505900 0.0094929812
505950 0.0094902927
506000 0.0094863619
506050 0.0094812917
506100 0.0094767352
506150 0.0094710122
506200 0.009467547
506250 0.0094639072
506300 0.0094607421
506350 0.009457915
506400 0.0094548834
506450 0.0094521471
506500 0.009450983
506550 0.0094488428
506600 0.0094465919
506650 0.0094437128
506700 0.0094412695
506750 0.0094390126
506800 0.0094373424
506850 0.0094358422
506900 0.0094319015
506950 0.009429476
507000 0.0094270845
507050 0.0094238205
507100 0.0094205334
507150 0.0094177714
507200 0.009414419
507250 0.0094103174
507300 0.0094057896
507350 0.0093996691
507400 0.0093951453
507450 0.0093908785
507500 0.0093860388
507550 0.0093830145
507600 0.0093786558
507650 0.0093756818
507700 0.0093722647
507750 0.0093666341
507800 0.0093620504
507850 0.0093584907
507900 0.0093555907
507950 0.0093523697
508000 0.0093470991
508050 0.0093398589
508100 0.0093337203
508150 0.0093272972
508200 0.0093216839
508250 0.0093170163
508300 0.009312522
508350 0.0093089731
508400 0.0093053643
508450 0.0093001804
508500 0.0092929229
508550 0.0092868753
508600 0.0092803058
508650 0.0092741744
508700 0.0092690878
508750 0.0092632947
508800 0.0092583949
508850 0.0092516106
508900 0.0092444096
508950 0.0092377804
509000 0.0092303927
509050 0.0092234295
509100 0.0092160418
509150 0.0092079279
509200 0.0091978934
509250 0.009188651
509300 0.0091786432
509350 0.0091685674
509400 0.009159447
509450 0.0091486424
509500 0.0091358291
509550 0.0091227935
509600 0.0091112704
509650 0.0091002037
509700 0.009090442
509750 0.0090810276
509800 0.0090731379
509850 0.0090658218
509900 0.0090594235
509950 0.0090536544
510000 0.0090481918
510050 0.0090435738
510100 0.0090392394
510150 0.0090360932
510200 0.0090331292
510250 0.0090305354
510300 0.0090287069
510350 0.0090275628
510400 0.0090254049
510450 0.0090225906
510500 0.0090171184
510550 0.0090097397
510600 0.0090019443
510650 0.0089957218
510700 0.0089899652
510750 0.0089841411
510800 0.0089776645
510850 0.0089701954
510900 0.0089632589
510950 0.0089562499
511000 0.008950224
511050 0.0089428229
511100 0.0089360565
511150 0.0089286081
511200 0.0089218449
511250 0.0089149263
511300 0.0089072066
511350 0.0088999348
511400 0.0088931633
511450 0.0088881315
511500 0.0088828438
511550 0.008879869
511600 0.0088768729
511650 0.0088746617
511700 0.0088729698
511750 0.0088705782
511800 0.0088691272
511850 0.0088672211
511900 0.0088653117
511950 0.0088634747
512000 0.0088619649
512050 0.0088612613
512100 0.0088610854
512150 0.008861269
512200 0.0088617421
512250 0.0088626511
512300 0.0088641087
512350 0.0088650153
512400 0.008866468
512450 0.0088663191
512500 0.0088658159
512550 0.0088662402
512600 0.008867639
512650 0.0088701192
512700 0.0088723738
512750 0.0088732754
512800 0.0088732764
512850 0.0088737562
512900 0.0088747982
512950 0.0088765871
513000 0.0088785995
513050 0.0088822636
513100 0.0088852428
513150 0.0088880132
513200 0.0088895112
513250 0.0088899688
513300 0.0088901959
513350 0.0088899589
513400 0.0088897796
513450 0.0088878475
513500 0.0088832215
513550 0.0088783179
513600 0.0088717478
513650 0.0088631997
513700 0.0088562875
513750 0.0088503364
513800 0.0088457336
513850 0.0088427007
513900 0.0088398511
513950 0.0088354471
514000 0.0088310945
514050 0.008827624
514100 0.0088231901
514150 0.0088190078
514200 0.0088132289
514250 0.0088067191
514300 0.0088005143
514350 0.0087944242
514400 0.0087892114
514450 0.0087845173
514500 0.0087793522
514550 0.0087742063
514600 0.0087675281
514650 0.0087615707
514700 0.0087544854
514750 0.0087483299
514800 0.008740938
514850 0.008731023
514900 0.0087197908
514950 0.008708038
515000 0.0086959979
515050 0.008684747
515100 0.0086751071
515150 0.0086669023
515200 0.0086584757
515250 0.0086506291
515300 0.0086428417
515350 0.0086361382
515400 0.0086296557
515450 0.0086221234
515500 0.0086137402
515550 0.008607576
515600 0.0086011301
515650 0.0085943407
515700 0.0085874543
515750 0.0085812758
515800 0.0085758522
515850 0.0085699163
515900 0.0085653821
515950 0.0085593038
516000 0.0085528073
516050 0.0085470499
516100 0.0085404058
516150 0.0085331382
516200 0.0085254626
516250 0.0085186013
516300 0.0085141417
516350 0.008510607
516400 0.0085084288
516450 0.0085079474
516500 0.0085080663
516550 0.0085097211
516600 0.0085103468
516650 0.0085089282
516700 0.0085086792
516750 0.0085084267
516800 0.0085092595
516850 0.0085102316
516900 0.0085120393
516950 0.0085143944
517000 0.0085161362
517050 0.0085191665
517100 0.0085226055
517150 0.0085252662
517200 0.0085292537
517250 0.0085314522
517300 0.0085328817
517350 0.0085343835
517400 0.0085359984
517450 0.0085386196
517500 0.0085412001
517550 0.0085410072
517600 0.0085390778
517650 0.008537866
517700 0.0085364541
517750 0.0085348792
517800 0.0085327428
517850 0.0085299889
517900 0.0085281917
517950 0.0085274903
518000 0.0085269052
518050 0.0085267963
518100 0.0085270217
518150 0.0085288619
518200 0.008531712
518250 0.0085357325
518300 0.0085414183
518350 0.0085463351
518400 0.0085521088
518450 0.0085572122
518500 0.0085623603
518550 0.0085680431
518600 0.0085752332
518650 0.0085838187
518700 0.0085912197
518750 0.0085996418
518800 0.0086083152
518850 0.0086182968
518900 0.0086314096
518950 0.0086447236
519000 0.0086582593
519050 0.0086709303
519100 0.0086815987
519150 0.0086898641
519200 0.0086977868
519250 0.0087044213
519300 0.0087105966
519350 0.0087165307
519400 0.0087206148
519450 0.0087241322
519500 0.0087256883
519550 0.0087288585
519600 0.0087328567
519650 0.0087382701
519700 0.0087424242
519750 0.0087471424
519800 0.0087508673
519850 0.0087540958
519900 0.008757544
519950 0.0087609651
520000 0.0087642777
520050 0.0087664804
520100 0.0087689942
520150 0.0087726791
520200 0.0087765073
520250 0.0087795405
520300 0.0087825168
520350 0.0087857629
520400 0.0087893005
520450 0.0087919161
520500 0.0087935504
520550 0.0087951358
520600 0.0087963739
520650 0.0087982118
520700 0.0087993125
520750 0.0087986687
520800 0.008799027
520850 0.0087993872
520900 0.0087990759
520950 0.0087985469
521000 0.0087987121
521050 0.0087994599
521100 0.0088019871
521150 0.008802874
521200 0.0088039122
521250 0.0088054914
521300 0.0088065421
521350 0.0088078797
521400 0.0088076474
521450 0.008808629
521500 0.008808316
521550 0.008808169
521600 0.0088080725
521650 0.0088076016
521700 0.0088070494
521750 0.0088083397
521800 0.0088107036
521850 0.0088138224
521900 0.0088173938
521950 0.008821212
522000 0.0088269274
522050 0.0088349951
522100 0.0088442199
522150 0.0088529332
522200 0.0088610834
522250 0.0088697347
522300 0.0088750853
522350 0.0088816259
522400 0.0088859841
522450 0.0088901315
522500 0.0088938848
522550 0.0088963592
522600 0.0088988802
522650 0.0089008228
522700 0.0089034015
522750 0.0089054999
522800 0.0089084737
522850 0.0089120106
522900 0.0089159479
522950 0.0089189081
523000 0.0089221836
523050 0.0089245195
523100 0.0089250459
523150 0.0089243672
523200 0.0089243063
523250 0.0089253554
523300 0.0089268327
523350 0.0089283938
523400 0.008929635
523450 0.0089304075
523500 0.0089301763
523550 0.0089283214
523600 0.0089243201
523650 0.0089194202
523700 0.0089134329
523750 0.0089100975
523800 0.0089095806
523850 0.0089101984
523900 0.0089087753
523950 0.0089059442
524000 0.0089014081
524050 0.008896035
524100 0.008889619
524150 0.0088857186
524200 0.0088820629
524250 0.0088787077
524300 0.0088759151
524350 0.0088728104
524400 0.0088692643
524450 0.0088644257
524500 0.0088602288
524550 0.0088549298
524600 0.0088505542
524650 0.0088451855
524700 0.0088385431
524750 0.0088330965
524800 0.0088293715
524850 0.0088268984
524900 0.0088235292
524950 0.008820751
525000 0.0088184574
525050 0.0088168359
525100 0.0088158123
525150 0.0088131709
525200 0.0088120035
525250 0.0088093318
525300 0.0088068991
525350 0.0088044787
525400 0.0088018508
525450 0.0088002372
525500 0.0087995864
525550 0.0087998179
525600 0.0088005191
525650 0.0088008786
525700 0.008801021
525750 0.0088011884
525800 0.0088007159
525850 0.00880078
525900 0.0088013435
525950 0.0088014945
526000 0.008802335
526050 0.0088019288
526100 0.0088014634
526150 0.0088005102
526200 0.0087984088
526250 0.0087972264
526300 0.0087963644
526350 0.0087958476
526400 0.0087960881
526450 0.0087962463
526500 0.0087960234
526550 0.0087948911
526600 0.0087947483
526650 0.0087933221
526700 0.008790949
526750 0.008789353
526800 0.0087872918
526850 0.0087842628
526900 0.0087801535
526950 0.0087748554
527000 0.0087696646
527050 0.0087638719
527100 0.0087575153
527150 0.0087509973
527200 0.008745795
527250 0.0087402297
527300 0.008735201
527350 0.0087311068
527400 0.008727889
527450 0.0087255722
527500 0.0087235209
527550 0.008721559
527600 0.0087188757
527650 0.0087161377
527700 0.008713611
527750 0.0087113806
527800 0.0087096565
527850 0.008709404
527900 0.0087082998
527950 0.0087078778
528000 0.0087060636
528050 0.0087032596
528100 0.0087020051
528150 0.0086995531
528200 0.0086975784
528250 0.0086952731
528300 0.0086902403
528350 0.0086847457
528400 0.0086783562
528450 0.0086720693
528500 0.0086667447
528550 0.0086625828
528600 0.008659692
528650 0.0086567512
528700 0.0086537798
528750 0.0086493815
528800 0.008644325
528850 0.0086397158
528900 0.008634546
528950 0.0086298174
529000 0.0086256189
529050 0.0086208453
529100 0.0086162739
529150 0.0086118026
529200 0.0086078078
529250 0.0086045895
529300 0.0086016898
529350 0.0085981826
529400 0.0085957571
529450 0.0085932372
529500 0.0085904134
529550 0.0085876786
529600 0.0085851322
529650 0.0085825462
529700 0.0085786338
529750 0.0085762429
529800 0.008572808
529850 0.0085687184
529900 0.0085653933
529950 0.008562712
530000 0.0085588649
530050 0.0085559664
530100 0.0085534428
530150 0.0085505846
530200 0.0085463172
530250 0.0085414101
530300 0.0085353431
530350 0.0085292139
530400 0.008522315
530450 0.0085149476
530500 0.0085072696
530550 0.0084990644
530600 0.0084902869
530650 0.0084838723
530700 0.0084774021
530750 0.0084715997
530800 0.0084663405
530850 0.0084602829
530900 0.0084551947
530950 0.0084502
531000 0.0084456552
531050 0.0084415153
531100 0.0084366656
531150 0.0084319554
531200 0.008426684
531250 0.0084207828
531300 0.0084161876
531350 0.0084118516
531400 0.0084090133
531450 0.0084054241
531500 0.0084018208
531550 0.0083981674
531600 0.0083952851
531650 0.0083923148
531700 0.0083899417
531750 0.0083872682
531800 0.0083825811
531850 0.008377418
531900 0.0083721274
531950 0.0083688533
532000 0.0083660574
532050 0.00836219
532100 0.0083584457
532150 0.0083535511
532200 0.0083484204
532250 0.0083417871
532300 0.0083362614
532350 0.0083307108
532400 0.0083244479
532450 0.0083176783
532500 0.0083095506
532550 0.0083022276
532600 0.0082949112
532650 0.0082897032
532700 0.008283744
532750 0.0082777849
532800 0.0082721847
532850 0.0082652143
532900 0.0082586099
532950 0.0082527104
533000 0.0082467427
533050 0.0082393606
533100 0.00823219
533150 0.0082263606
533200 0.0082203716
533250 0.0082156615
533300 0.0082127494
533350 0.008209685
533400 0.0082065364
533450 0.0082037165
533500 0.0082004643
533550 0.0081969336
533600 0.0081936654
533650 0.0081887216
533700 0.0081854813
533750 0.0081815753
533800 0.0081777938
533850 0.0081756784
533900 0.0081738239
533950 0.0081732192
534000 0.0081721008
534050 0.0081714101
534100 0.0081692533
534150 0.0081656849
534200 0.0081603454
534250 0.0081545894
534300 0.0081495392
534350 0.0081445531
534400 0.0081414707
534450 0.0081384986
534500 0.00813755
534550 0.00813488
534600 0.0081336494
534650 0.0081333261
534700 0.0081352742
534750 0.0081372846
534800 0.0081392415
534850 0.0081410181
534900 0.0081437766
534950 0.0081469817
535000 0.0081510576
535050 0.0081545012
535100 0.0081577068
535150 0.0081613472
535200 0.0081636738
535250 0.0081661414
535300 0.0081667167
535350 0.0081673113
535400 0.0081666434
535450 0.0081668104
535500 0.0081672154
535550 0.0081664155
535600 0.0081672329
535650 0.0081655506
535700 0.0081647799
535750 0.0081659845
535800 0.0081666984
535850 0.0081689444
535900 0.0081701837
535950 0.0081714488
536000 0.0081749945
536050 0.0081793129
536100 0.0081833049
536150 0.0081858729
536200 0.0081872903
536250 0.0081877239
536300 0.0081896516
536350 0.0081921532
536400 0.0081944588
536450 0.0081979891
536500 0.0082018641
536550 0.0082057768
536600 0.0082088413
536650 0.0082114553
536700 0.0082159795
536750 0.0082205742
536800 0.0082272672
536850 0.0082331586
536900 0.0082381725
536950 0.0082422594
537000 0.0082454448
537050 0.0082504111
537100 0.0082557819
537150 0.0082610904
537200 0.0082682177
537250 0.0082746917
537300 0.0082810002
537350 0.0082864304
537400 0.0082909457
537450 0.0082964896
537500 0.0083028123
537550 0.0083091891
537600 0.0083155465
537650 0.008319897
537700 0.0083238388
537750 0.0083276224
537800 0.0083294132
537850 0.0083302019
537900 0.0083322108
537950 0.008335779
538000 0.0083409996
538050 0.0083467121
538100 0.0083528469
538150 0.0083587436
538200 0.0083647492
538250 0.0083698514
538300 0.0083754374
538350 0.0083794764
538400 0.0083822664
538450 0.0083855354
538500 0.0083898658
538550 0.0083934161
538600 0.0083958905
538650 0.0083973322
538700 0.0083989003
538750 0.0084000929
538800 0.0084038407
538850 0.0084073657
538900 0.0084093349
538950 0.008410657
539000 0.0084109362
539050 0.0084100996
539100 0.0084096199
539150 0.0084098171
539200 0.0084100247
539250 0.0084100163
539300 0.0084108086
539350 0.0084115307
539400 0.0084120157
539450 0.0084129295
539500 0.0084139625
539550 0.0084152526
539600 0.0084171049
539650 0.0084198562
539700 0.0084218791
539750 0.00842545
539800 0.0084288713
539850 0.0084319326
539900 0.0084355185
539950 0.0084395625
540000 0.0084447502
540050 0.0084509857
540100 0.0084580682
540150 0.008464827
540200 0.0084701665
540250 0.0084748803
540300 0.0084775131
540350 0.0084794659
540400 0.0084816398
540450 0.0084837832
540500 0.0084858645
540550 0.0084874579
540600 0.0084892331
540650 0.0084902978
540700 0.0084902062
540750 0.0084901284
540800 0.0084893428
540850 0.0084900455
540900 0.0084905644
540950 0.0084918719
541000 0.0084943002
541050 0.0084969631
541100 0.0085007153
541150 0.0085039081
541200 0.0085071065
541250 0.00850897
541300 0.0085110678
541350 0.008514024
541400 0.0085184753
541450 0.0085238768
541500 0.0085309076
541550 0.0085378276
541600 0.0085458811
541650 0.0085534324
541700 0.0085615662
541750 0.0085723785
541800 0.0085840867
541850 0.0085972402
541900 0.0086109908
541950 0.0086224666
542000 0.0086331835
542050 0.0086416798
542100 0.008649021
542150 0.0086566433
542200 0.008664231
542250 0.0086723409
542300 0.0086795968
542350 0.0086858875
542400 0.0086941938
542450 0.008704136
542500 0.0087143411
542550 0.0087248203
542600 0.0087355854
542650 0.0087455803
542700 0.0087553178
542750 0.0087639564
542800 0.0087728754
542850 0.0087801668
542900 0.0087872523
542950 0.0087936067
543000 0.0087993264
543050 0.0088061543
543100 0.0088131325
543150 0.008817939
543200 0.0088214452
543250 0.0088249009
543300 0.008827873
543350 0.0088312125
543400 0.0088357224
543450 0.008838971
543500 0.0088433997
543550 0.0088476683
543600 0.0088525218
543650 0.008857367
543700 0.0088609664
543750 0.0088665339
543800 0.0088718401
543850 0.0088770155
543900 0.0088829043
543950 0.0088901267
544000 0.0088980013
544050 0.0089063506
544100 0.0089136895
544150 0.0089200966
544200 0.0089260897
544250 0.0089316083
544300 0.0089385239
544350 0.0089459653
544400 0.0089545451
544450 0.0089623145
544500 0.0089698054
544550 0.0089785459
544600 0.0089880593
544650 0.0089980725
544700 0.0090094706
544750 0.0090205433
544800 0.0090322685
544850 0.0090429338
544900 0.0090533351
544950 0.0090616472
545000 0.0090701797
545050 0.0090774477
545100 0.0090840319
545150 0.0090900643
545200 0.0090975135
545250 0.0091032715
545300 0.0091081881
545350 0.0091120236
545400 0.0091145349
545450 0.009117546
545500 0.0091205293
545550 0.0091222842
545600 0.0091240219
545650 0.0091264907
545700 0.0091288961
545750 0.0091322456
545800 0.0091329966
545850 0.009131574
545900 0.0091282527
545950 0.0091250847
546000 0.009122311
546050 0.0091215104
546100 0.0091211957
546150 0.0091217132
546200 0.0091227752
546250 0.0091244145
546300 0.0091266811
546350 0.0091273829
546400 0.009129012
546450 0.0091299808
546500 0.009131959
546550 0.0091348546
546600 0.0091375851
546650 0.0091392874
546700 0.0091408167
546750 0.0091426037
546800 0.0091430633
546850 0.0091437775
546900 0.0091465159
546950 0.0091482926
547000 0.0091494794
547050 0.0091515242
547100 0.009153591
547150 0.0091564647
547200 0.0091611443
547250 0.0091676891
547300 0.0091742838
547350 0.0091815515
547400 0.0091909723
547450 0.0091996313
547500 0.0092089014
547550 0.009218547
547600 0.0092300278
547650 0.0092413885
547700 0.0092504198
547750 0.0092597973
547800 0.009268981
547850 0.0092771195
547900 0.0092860586
547950 0.0092942471
548000 0.0093014191
548050 0.0093094412
548100 0.0093154238
548150 0.0093232398
548200 0.0093308456
548250 0.0093382845
548300 0.0093451573
548350 0.0093512071
548400 0.0093567126
548450 0.0093617648
548500 0.0093662809
548550 0.0093699636
548600 0.0093719052
548650 0.0093737043
548700 0.0093762123
548750 0.0093793723
548800 0.0093827188
548850 0.0093867644
548900 0.0093910982
548950 0.0093962675
549000 0.0094010991
549050 0.009407141
549100 0.0094123024
549150 0.0094175158
549200 0.0094206027
549250 0.0094240296
549300 0.0094280805
549350 0.0094329659
549400 0.0094383653
549450 0.0094458331
549500 0.0094525038
549550 0.0094580297
549600 0.0094624338
549650 0.0094664288
549700 0.0094693631
549750 0.0094719932
549800 0.009473658
549850 0.0094773308
549900 0.0094799726
549950 0.0094821786
550000 0.0094857333
550050 0.009487325
550100 0.0094864546
550150 0.0094837858
550200 0.0094790478
550250 0.0094731374
550300 0.0094680257
550350 0.0094646928
550400 0.0094592401
550450 0.0094535979
550500 0.0094487446
550550 0.0094427597
550600 0.0094371391
550650 0.0094287882
550700 0.0094214936
550750 0.0094129476
550800 0.0094043315
550850 0.009397938
550900 0.0093925946
550950 0.0093883063
551000 0.0093845164
551050 0.0093820327
551100 0.0093814001
551150 0.0093805554
551200 0.0093778962
551250 0.0093747851
551300 0.0093707719
551350 0.0093674634
551400 0.0093648444
551450 0.0093639921
551500 0.0093642596
551550 0.0093652671
551600 0.0093665927
551650 0.0093674959
551700 0.0093674414
551750 0.0093662329
551800 0.0093653252
551850 0.0093645902
551900 0.0093653546
551950 0.0093670049
552000 0.0093683449
552050 0.0093692473
552100 0.0093709483
552150 0.0093726686
552200 0.0093736415
552250 0.0093738565
552300 0.0093732893
552350 0.0093737576
552400 0.009373547
552450 0.0093730819
552500 0.0093724623
552550 0.0093718457
552600 0.0093714838
552650 0.0093713921
552700 0.0093713923
552750 0.0093711237
552800 0.0093702967
552850 0.0093683706
552900 0.0093662891
552950 0.0093646877
553000 0.0093620314
553050 0.0093591262
553100 0.0093566489
553150 0.0093550109
553200 0.0093526025
553250 0.0093533337
553300 0.0093546057
553350 0.0093572087
553400 0.0093596693
553450 0.0093625126
553500 0.0093665716
553550 0.0093717386
553600 0.0093757113
553650 0.0093789225
553700 0.0093832249
553750 0.0093873668
553800 0.0093914091
553850 0.00939769
553900 0.0094056411
553950 0.0094142352
554000 0.0094241216
554050 0.0094319668
554100 0.0094393589
554150 0.0094456415
554200 0.0094520541
554250 0.0094583012
554300 0.0094640911
554350 0.0094703933
554400 0.0094781705
554450 0.0094848446
554500 0.0094890809
554550 0.0094913963
554600 0.0094936954
554650 0.0094976441
554700 0.0095013937
554750 0.0095067828
554800 0.0095127317
554850 0.0095152854
554900 0.0095174863
554950 0.0095196863
555000 0.009521404
555050 0.0095243799
555100 0.0095286038
555150 0.0095321727
555200 0.0095356849
555250 0.0095378851
555300 0.0095395592
555350 0.0095421922
555400 0.0095453697
555450 0.0095465718
555500 0.0095454343
555550 0.009542985
555600 0.0095403136
555650 0.0095388914
555700 0.0095377143
555750 0.0095370969
555800 0.0095360993
555850 0.0095341045
555900 0.0095322507
555950 0.0095297039
556000 0.0095299509
556050 0.0095312547
556100 0.0095333049
556150 0.0095347971
556200 0.0095342243
556250 0.0095321043
556300 0.0095301242
556350 0.0095291512
556400 0.0095294101
556450 0.0095305952
556500 0.0095321873
556550 0.0095329322
556600 0.0095331945
556650 0.0095311317
556700 0.009529314
556750 0.0095257584
556800 0.0095209758
556850 0.0095159988
556900 0.0095092616
556950 0.009502602
557000 0.0094954049
557050 0.0094863689
557100 0.0094771651
557150 0.0094688966
557200 0.0094618163
557250 0.0094550625
557300 0.0094472211
557350 0.0094382448
557400 0.0094280667
557450 0.0094178932
557500 0.009406373
557550 0.009396529
557600 0.0093881524
557650 0.009378712
557700 0.0093704817
557750 0.0093622665
557800 0.0093559967
557850 0.0093506222
557900 0.0093462781
557950 0.0093443365
558000 0.0093418728
558050 0.0093410817
558100 0.0093409845
558150 0.0093397352
558200 0.0093384758
558250 0.0093355686
558300 0.009334229
558350 0.0093344376
558400 0.0093328909
558450 0.0093316761
558500 0.009329431
558550 0.0093254031
558600 0.0093215755
558650 0.0093171203
558700 0.009314374
558750 0.0093123415
558800 0.0093105746
558850 0.0093091846
558900 0.0093076507
558950 0.0093073783
559000 0.0093073136
559050 0.0093074861
559100 0.0093065237
559150 0.0093063788
559200 0.0093053456
559250 0.0093050158
559300 0.0093052248
559350 0.009307039
559400 0.0093096928
559450 0.0093126784
559500 0.0093163513
559550 0.0093197151
559600 0.0093215516
559650 0.0093243817
559700 0.0093260532
559750 0.0093284183
559800 0.0093287266
559850 0.0093291551
559900 0.0093304227
559950 0.0093313816
560000 0.0093308721
560050 0.0093296802
560100 0.0093285927
560150 0.0093259046
560200 0.0093233151
560250 0.0093221725
560300 0.0093192538
560350 0.0093169316
560400 0.0093150937
560450 0.0093131026
560500 0.0093118183
560550 0.0093106531
560600 0.0093094235
560650 0.0093082411
560700 0.0093090257
560750 0.0093117338
560800 0.0093149105
560850 0.0093175342
560900 0.0093199504
560950 0.0093210106
561000 0.0093224106
561050 0.0093235327
561100 0.0093248648
561150 0.0093257616
561200 0.0093260349
561250 0.0093251086
561300 0.0093226906
561350 0.0093203625
561400 0.0093168447
561450 0.0093127934
561500 0.0093054864
561550 0.0092999288
561600 0.0092958503
561650 0.0092935375
561700 0.0092924451
561750 0.0092897
561800 0.0092856808
561850 0.0092812575
561900 0.0092763221
561950 0.0092713787
562000 0.0092682
562050 0.0092660915
562100 0.0092622633
562150 0.0092587179
562200 0.0092549089
562250 0.009250997
562300 0.0092493137
562350 0.009249025
562400 0.0092505506
562450 0.0092534057
562500 0.0092561337
562550 0.009258208
562600 0.0092596708
562650 0.0092602733
562700 0.0092595165
562750 0.0092575927
562800 0.009256564
562850 0.0092549199
562900 0.0092517221
562950 0.0092480595
563000 0.0092432283
563050 0.009237676
563100 0.0092332482
563150 0.009230458
563200 0.0092293565
563250 0.0092307576
563300 0.0092326705
563350 0.0092345397
563400 0.0092362455
563450 0.0092372368
563500 0.0092373748
563550 0.0092353319
563600 0.0092332075
563650 0.009232119
563700 0.0092321246
563750 0.0092329215
563800 0.0092345722
563850 0.0092366726
563900 0.009237716
563950 0.0092382583
564000 0.0092379308
564050 0.0092368482
564100 0.0092364326
564150 0.0092353052
564200 0.009233755
564250 0.0092331898
564300 0.0092327434
564350 0.0092336953
564400 0.0092359585
564450 0.0092365242
564500 0.0092366094
564550 0.0092352463
564600 0.0092335327
564650 0.0092321177
564700 0.0092303464
564750 0.0092293942
564800 0.0092291965
564850 0.0092293615
564900 0.009229789
564950 0.0092308088
565000 0.0092325033
565050 0.0092346783
565100 0.0092365048
565150 0.0092374684
565200 0.0092369511
565250 0.0092351971
565300 0.0092325228
565350 0.0092309043
565400 0.0092289443
565450 0.0092281882
565500 0.0092252798
565550 0.009222012
565600 0.0092198778
565650 0.0092180695
565700 0.0092166241
565750 0.0092158457
565800 0.0092146124
565850 0.0092145173
565900 0.0092142984
565950 0.0092135497
566000 0.0092118009
566050 0.0092083776
566100 0.0092054328
566150 0.0092027609
566200 0.0091990142
566250 0.0091962447
566300 0.0091949239
566350 0.0091940156
566400 0.0091932073
566450 0.0091922956
566500 0.009191231
566550 0.0091879234
566600 0.0091845082
566650 0.0091824684
566700 0.009180733
566750 0.0091789085
566800 0.0091779803
566850 0.0091765331
566900 0.0091737574
566950 0.0091708318
567000 0.0091665128
567050 0.0091611781
567100 0.0091555807
567150 0.0091510123
567200 0.0091445437
567250 0.0091397225
567300 0.0091353277
567350 0.0091324114
567400 0.0091320852
567450 0.0091320238
567500 0.0091294654
567550 0.0091262423
567600 0.0091217032
567650 0.0091162358
567700 0.009111953
567750 0.0091087548
567800 0.0091044541
567850 0.009102793
567900 0.0090999575
567950 0.009095715
568000 0.0090897106
568050 0.0090830825
568100 0.0090771105
568150 0.0090735409
568200 0.009070067
568250 0.0090668005
568300 0.0090642812
568350 0.0090609812
568400 0.009059197
568450 0.0090575548
568500 0.0090574515
568550 0.0090578671
568600 0.0090580004
568650 0.0090586191
568700 0.0090586758
568750 0.0090590015
568800 0.0090594436
568850 0.0090588056
568900 0.0090595534
568950 0.0090602278
569000 0.0090614851
569050 0.0090624333
569100 0.0090618204
569150 0.009063381
569200 0.0090636574
569250 0.0090648795
569300 0.0090672023
569350 0.0090695582
569400 0.0090714043
569450 0.0090729475
569500 0.0090735113
569550 0.0090762894
569600 0.0090798298
569650 0.0090827651
569700 0.0090851776
569750 0.0090872723
569800 0.0090894805
569850 0.0090929105
569900 0.0090955426
569950 0.0090984719
570000 0.0090999871
570050 0.0091008279
570100 0.0091013154
570150 0.0091025907
570200 0.009103419
570250 0.0091031172
570300 0.009102444
570350 0.009100603
570400 0.0090980142
570450 0.009095111
570500 0.0090922521
570550 0.0090895795
570600 0.0090887325
570650 0.0090867791
570700 0.0090872459
570750 0.0090866029
570800 0.0090853617
570850 0.009085553
570900 0.0090865074
570950 0.009089373
571000 0.0090910662
571050 0.0090904872
571100 0.0090891305
571150 0.0090852863
571200 0.0090811789
571250 0.009077353
571300 0.0090746474
571350 0.0090733186
571400 0.0090726206
571450 0.0090724073
571500 0.0090724127
571550 0.0090727407
571600 0.0090727154
571650 0.0090721456
571700 0.0090696825
571750 0.0090666683
571800 0.0090633715
571850 0.0090606978
571900 0.0090576532
571950 0.0090552002
572000 0.0090521355
572050 0.0090481472
572100 0.0090443918
572150 0.009039412
572200 0.0090337698
572250 0.0090262753
572300 0.0090191979
572350 0.0090118911
572400 0.0090052992
572450 0.008998939
572500 0.0089920454
572550 0.0089855548
572600 0.0089795279
572650 0.0089738648
572700 0.0089697539
572750 0.0089682838
572800 0.0089673097
572850 0.00896657
572900 0.0089645507
572950 0.0089617624
573000 0.0089578422
573050 0.0089562055
573100 0.0089548823
573150 0.0089533849
573200 0.0089511445
573250 0.0089489988
573300 0.0089455757
573350 0.0089430917
573400 0.008941342
573450 0.0089396776
573500 0.0089392005
573550 0.0089391816
573600 0.0089389665
573650 0.0089384006
573700 0.0089376982
573750 0.008937163
573800 0.0089386533
573850 0.0089397872
573900 0.0089422135
573950 0.0089457376
574000 0.0089496403
574050 0.00895232
574100 0.008958174
574150 0.0089633647
574200 0.008970109
574250 0.0089773805
574300 0.0089835045
574350 0.0089916504
574400 0.0090005054
574450 0.0090106324
574500 0.0090191815
574550 0.0090273816
574600 0.0090345884
574650 0.0090418477
574700 0.0090486837
574750 0.0090556386
574800 0.0090629259
574850 0.0090702077
574900 0.0090748741
574950 0.0090784984
575000 0.0090815407
575050 0.0090839093
575100 0.009086254
575150 0.0090884752
575200 0.0090904159
575250 0.0090944386
575300 0.0090993456
575350 0.009107109
575400 0.0091139079
575450 0.0091228071
575500 0.0091316259
575550 0.0091410083
575600 0.0091495284
575650 0.0091580274
575700 0.0091671788
575750 0.009177247
575800 0.0091881047
575850 0.0091997217
575900 0.0092105286
575950 0.0092206981
576000 0.0092297788
576050 0.0092386777
576100 0.0092484709
576150 0.0092589657
576200 0.0092702869
576250 0.0092829418
576300 0.0092949495
576350 0.0093056786
576400 0.0093160568
576450 0.0093248124
576500 0.0093328208
576550 0.0093392693
576600 0.0093469387
576650 0.0093535955
576700 0.0093607324
576750 0.009366867
576800 0.0093726758
576850 0.0093783123
576900 0.0093846967
576950 0.0093919522
577000 0.0093993356
577050 0.0094065008
577100 0.0094129107
577150 0.0094183148
577200 0.0094223812
577250 0.0094263288
577300 0.0094288311
577350 0.0094318811
577400 0.0094337976
577450 0.0094353746
577500 0.0094379596
577550 0.0094413354
577600 0.0094450994
577650 0.0094499633
577700 0.0094567257
577750 0.0094634421
577800 0.0094715453
577850 0.0094788346
577900 0.009487554
577950 0.0094968421
578000 0.0095052563
578050 0.009512881
578100 0.0095187438
578150 0.0095237134
578200 0.0095295133
578250 0.0095363863
578300 0.0095426463
578350 0.0095474521
578400 0.0095489166
578450 0.00954963
578500 0.0095507103
578550 0.0095520352
578600 0.0095536423
578650 0.0095552387
578700 0.0095555586
578750 0.0095558047
578800 0.0095569686
578850 0.0095576845
578900 0.0095575772
578950 0.0095562316
579000 0.0095536015
579050 0.0095507511
579100 0.0095476579
579150 0.0095463278
579200 0.009545436
579250 0.0095444511
579300 0.0095431101
579350 0.0095395421
579400 0.0095374248
579450 0.0095341613
579500 0.0095286105
579550 0.0095234865
579600 0.0095180788
579650 0.0095125425
579700 0.0095076465
579750 0.0095028432
579800 0.0094980469
579850 0.0094925604
579900 0.0094874145
579950 0.0094815664
580000 0.0094749519
580050 0.009468346
580100 0.0094626951
580150 0.0094575577
580200 0.0094540503
580250 0.0094517011
580300 0.0094485252
580350 0.0094433658
580400 0.0094382781
580450 0.0094356472
580500 0.0094344518
580550 0.0094361676
580600 0.0094388491
580650 0.009441339
580700 0.0094438329
580750 0.0094466271
580800 0.0094491803
580850 0.0094522294
580900 0.0094555261
580950 0.0094595113
581000 0.0094638383
581050 0.0094690968
581100 0.0094743224
581150 0.0094784252
581200 0.0094811438
581250 0.0094830104
581300 0.0094852617
581350 0.0094872941
581400 0.0094901626
581450 0.0094916953
581500 0.0094948344
581550 0.0094985371
581600 0.0095011605
581650 0.0095039034
581700 0.009505147
581750 0.0095063241
581800 0.009506798
581850 0.0095063075
581900 0.0095046346
581950 0.0095039368
582000 0.0095048195
582050 0.0095066022
582100 0.0095085167
582150 0.0095112495
582200 0.0095135546
582250 0.0095163062
582300 0.0095212957
582350 0.0095281574
582400 0.0095342886
582450 0.0095396299
582500 0.0095444892
582550 0.0095486622
582600 0.0095530251
582650 0.009557266
582700 0.0095614529
582750 0.0095633365
582800 0.0095635426
582850 0.0095655954
582900 0.0095687423
582950 0.0095722175
583000 0.009578032
583050 0.0095850694
583100 0.009591996
583150 0.0095992299
583200 0.0096057424
583250 0.0096116854
583300 0.00961737
583350 0.0096224776
583400 0.009628768
583450 0.0096344793
583500 0.0096396218
583550 0.0096452796
583600 0.0096527365
583650 0.0096592007
583700 0.0096657659
583750 0.0096725674
583800 0.0096790655
583850 0.0096862975
583900 0.0096926106
583950 0.0096984971
584000 0.0097027575
584050 0.0097067749
584100 0.0097106444
584150 0.0097145301
584200 0.0097206318
584250 0.0097297417
584300 0.0097396937
584350 0.0097481602
584400 0.0097567112
584450 0.0097650517
584500 0.0097709567
584550 0.0097783589
584600 0.0097849029
584650 0.0097905783
584700 0.0097997419
584750 0.009809907
584800 0.0098203052
584850 0.0098306767
584900 0.0098433451
584950 0.0098561642
585000 0.0098699938
585050 0.0098861494
585100 0.0099025977
585150 0.0099182835
585200 0.0099326813
585250 0.0099477783
585300 0.0099615364
585350 0.0099725517
585400 0.0099814033
585450 0.0099903403
585500 0.0099971489
585550 0.010003939
585600 0.010011997
585650 0.01002057
585700 0.010027657
585750 0.010035642
585800 0.010041426
585850 0.01004847
585900 0.010056354
585950 0.010063124
586000 0.010067071
586050 0.01007051
586100 0.010073977
586150 0.010076133
586200 0.010077276
586250 0.010080028
586300 0.010081898
586350 0.010083499
586400 0.010084317
586450 0.01008529
586500 0.010087501
586550 0.01008887
586600 0.010090518
586650 0.010091404
586700 0.010091858
586750 0.010091175
586800 0.0100889
586850 0.010086127
586900 0.010084391
586950 0.010081952
587000 0.010078675
587050 0.010074259
587100 0.010067173
587150 0.010060212
587200 0.010054469
587250 0.010047228
587300 0.010040498
587350 0.010034651
587400 0.010029313
587450 0.010024389
587500 0.01002046
587550 0.010016683
587600 0.010013073
587650 0.010010554
587700 0.010008762
587750 0.010006432
587800 0.010006106
587850 0.010007362
587900 0.010010347
587950 0.010012892
588000 0.010016005
588050 0.010018712
588100 0.010021863
588150 0.010024595
588200 0.010026802
588250 0.010029925
588300 0.010032338
588350 0.010034634
588400 0.010036765
588450 0.010037974
588500 0.010039684
588550 0.010041542
588600 0.010044218
588650 0.010047256
588700 0.010051
588750 0.010055467
588800 0.010059211
588850 0.010063136
588900 0.010067782
588950 0.010072543
589000 0.010075644
589050 0.010079134
589100 0.010080825
589150 0.010080929
589200 0.010081837
589250 0.010081515
589300 0.010082932
589350 0.010084441
589400 0.010086323
589450 0.01008745
589500 0.010089426
589550 0.010091132
589600 0.010092026
589650 0.010091181
589700 0.010089737
589750 0.010087838
589800 0.010085551
589850 0.010081465
589900 0.010077367
589950 0.010072968
590000 0.010069906
590050 0.010067667
590100 0.010065521
590150 0.010064079
590200 0.010064801
590250 0.010067354
590300 0.010070664
590350 0.010073285
590400 0.010074215
590450 0.010076266
590500 0.010078788
590550 0.010083179
590600 0.010090343
590650 0.01009933
590700 0.010107876
590750 0.010116873
590800 0.010125422
590850 0.010134428
590900 0.010143061
590950 0.010151629
591000 0.010159692
591050 0.010167504
591100 0.010173526
591150 0.010178941
591200 0.0101844
591250 0.010188189
591300 0.010191394
591350 0.010194966
591400 0.010198427
591450 0.010202748
591500 0.010205723
591550 0.010209056
591600 0.010211769
591650 0.010213799
591700 0.010214919
591750 0.010214872
591800 0.010213441
591850 0.010211613
591900 0.010206546
591950 0.010202639
592000 0.010199733
592050 0.010197129
592100 0.010195335
592150 0.010194555
592200 0.010191379
592250 0.010188016
592300 0.010183622
592350 0.010176872
592400 0.010170017
592450 0.01016146
592500 0.010150112
592550 0.010137519
592600 0.010123652
592650 0.010110979
592700 0.01010006
592750 0.010092372
592800 0.010083586
592850 0.0100762
592900 0.010067633
592950 0.010059798
593000 0.010052521
593050 0.010044138
593100 0.010038052
593150 0.010033899
593200 0.010031111
593250 0.010029392
593300 0.010026952
593350 0.010023662
593400 0.010021681
593450 0.010014976
593500 0.010007972
593550 0.010002211
593600 0.0099986958
593650 0.0099974092
593700 0.0099974137
593750 0.009998629
593800 0.0099996655
593850 0.0099995963
593900 0.0099983333
593950 0.0099948427
594000 0.0099914793
594050 0.0099877004
594100 0.009983083
594150 0.0099795108
594200 0.0099750844
594250 0.0099683236
594300 0.0099611216
594350 0.0099539876
594400 0.0099465849
594450 0.0099395128
594500 0.0099320639
594550 0.0099234141
594600 0.0099142557
594650 0.0099061076
594700 0.0098983299
594750 0.0098912776
594800 0.0098845388
594850 0.0098743085
594900 0.0098632168
594950 0.0098527005
595000 0.0098450964
595050 0.0098383211
595100 0.0098313586
595150 0.0098249523
595200 0.0098168712
595250 0.0098090963
595300 0.0098006887
595350 0.0097923778
595400 0.0097831312
595450 0.0097738627
595500 0.0097627646
595550 0.0097526549
595600 0.0097439481
595650 0.0097363176
595700 0.0097282285
595750 0.0097202319
595800 0.0097126931
595850 0.0097070126
595900 0.0097018298
595950 0.0096962578
596000 0.0096920507
596050 0.0096867806
596100 0.009682176
596150 0.0096796211
596200 0.0096782906
596250 0.0096783725
596300 0.0096783679
596350 0.0096803917
596400 0.0096834472
596450 0.0096892147
596500 0.0096949179
596550 0.009701003
596600 0.0097074351
596650 0.009713769
596700 0.0097193448
596750 0.0097238806
596800 0.009726309
596850 0.0097270262
596900 0.009725467
596950 0.0097257296
597000 0.0097232059
597050 0.0097223967
597100 0.0097212928
597150 0.0097203338
597200 0.00971737
597250 0.0097145914
597300 0.0097093718
597350 0.0097045657
597400 0.0097006109
597450 0.0096985218
597500 0.0096960428
597550 0.009693892
597600 0.0096892575
597650 0.0096843874
597700 0.0096790762
597750 0.0096740898
597800 0.0096707835
597850 0.0096685599
597900 0.0096668105
597950 0.0096640008
598000 0.0096605513
598050 0.0096552326
598100 0.009649678
598150 0.0096460753
598200 0.0096414065
598250 0.0096369638
598300 0.0096345086
598350 0.0096322827
598400 0.0096301467
598450 0.0096280258
598500 0.0096267304
598550 0.0096265598
598600 0.0096269514
598650 0.009625556
598700 0.0096220661
598750 0.0096186922
598800 0.009617153
598850 0.0096178939
598900 0.0096195666
598950 0.0096267689
599000 0.009634952
599050 0.0096424168
599100 0.0096493406
599150 0.0096566632
599200 0.009664201
599250 0.0096720386
599300 0.0096800215
599350 0.0096879793
599400 0.009696829
599450 0.0097035773
599500 0.0097081475
599550 0.0097114459
599600 0.009714534
599650 0.0097158696
599700 0.009715548
599750 0.0097145506
599800 0.0097137969
599850 0.0097129364
599900 0.0097104747
599950 0.009708435
600000 0.0097072735
600050 0.0097069719
600100 0.0097072064
600150 0.0097077528
600200 0.0097078786
600250 0.0097078213
600300 0.009708981
600350 0.0097101432
600400 0.0097099143
600450 0.0097116662
600500 0.0097134874
600550 0.0097154128
600600 0.0097179256
600650 0.0097228614
600700 0.0097293823
600750 0.0097363733
600800 0.0097436091
600850 0.0097494383
600900 0.0097543561
600950 0.0097601353
601000 0.009765245
601050 0.0097711519
601100 0.0097788545
601150 0.0097834743
601200 0.0097874245
601250 0.0097906589
601300 0.0097932534
601350 0.0097960119
601400 0.0097999609
601450 0.0098039967
601500 0.0098068772
601550 0.0098086384
601600 0.009808282
601650 0.0098059868
601700 0.0098030708
601750 0.009800318
601800 0.0097984693
601850 0.0097972838
601900 0.0097970244
601950 0.0097995175
602000 0.0098011132
602050 0.0098025491
602100 0.0098021087
602150 0.0098028764
602200 0.0098028989
602250 0.00980472
602300 0.0098048417
602350 0.0098042287
602400 0.0098040718
602450 0.0098061762
602500 0.0098090937
602550 0.0098132471
602600 0.0098155922
602650 0.0098162071
602700 0.0098163343
602750 0.0098160818
602800 0.0098151066
602850 0.0098149412
602900 0.0098148278
602950 0.0098135589
603000 0.0098129137
603050 0.0098113645
603100 0.0098100935
603150 0.0098098028
603200 0.0098098948
603250 0.0098114003
603300 0.0098107336
603350 0.0098122033
603400 0.0098136866
603450 0.0098154649
603500 0.0098172082
603550 0.0098193299
603600 0.0098201989
603650 0.0098206644
603700 0.0098218385
603750 0.0098210753
603800 0.0098203606
603850 0.0098191041
603900 0.0098177073
603950 0.00981754
604000 0.0098183976
604050 0.009819454
604100 0.0098198832
604150 0.0098201528
604200 0.0098198776
604250 0.0098212286
604300 0.0098221324
604350 0.0098237441
604400 0.0098249651
604450 0.0098263993
604500 0.0098275349
604550 0.0098279368
604600 0.0098276653
604650 0.0098279083
604700 0.0098259343
604750 0.0098240627
604800 0.0098206341
604850 0.0098160918
604900 0.0098100372
604950 0.0098053564
605000 0.00980147
605050 0.0097973043
605100 0.0097948473
605150 0.0097927528
605200 0.0097912301
605250 0.0097912637
605300 0.0097910978
605350 0.0097917663
605400 0.0097933302
605450 0.0097938397
605500 0.009795128
605550 0.00979559
605600 0.0097939397
605650 0.0097929541
605700 0.0097943368
605750 0.0097954346
605800 0.0097983809
605850 0.0098030856
605900 0.0098097224
605950 0.0098159269
606000 0.0098234338
606050 0.0098319203
606100 0.009839127
606150 0.0098468443
606200 0.0098544606
606250 0.009861573
606300 0.0098681842
606350 0.0098745948
606400 0.0098817994
606450 0.0098872458
606500 0.0098937671
606550 0.0098991432
606600 0.0099038551
606650 0.0099072163
606700 0.009908714
606750 0.0099090535
606800 0.0099087929
606850 0.0099087842
606900 0.0099085855
606950 0.0099083117
607000 0.0099091275
607050 0.0099128836
607100 0.0099140505
607150 0.0099150482
607200 0.0099162379
607250 0.0099207443
607300 0.0099239232
607350 0.0099276249
607400 0.0099299987
607450 0.0099312513
607500 0.0099307997
607550 0.0099316426
607600 0.009933622
607650 0.0099345597
607700 0.0099339683
607750 0.0099335085
607800 0.009935752
607850 0.0099379425
607900 0.009941064
607950 0.00994495
608000 0.0099493898
608050 0.0099534108
608100 0.0099581887
608150 0.0099618432
608200 0.0099646746
608250 0.0099684796
608300 0.0099726379
608350 0.0099774588
608400 0.0099830517
608450 0.00998811
608500 0.0099927159
608550 0.0099985986
608600 0.010004742
608650 0.010011376
608700 0.010019153
608750 0.010026628
608800 0.010033696
608850 0.010041832
608900 0.010049698
608950 0.010057725
609000 0.010066945
609050 0.010073727
609100 0.010080496
609150 0.010086731
609200 0.010093283
609250 0.010100806
609300 0.010108014
609350 0.010112057
609400 0.010116944
609450 0.010120652
609500 0.010124094
609550 0.010128395
609600 0.010131712
609650 0.010134746
609700 0.010138086
609750 0.01014217
609800 0.010147897
609850 0.010154626
609900 0.010162385
609950 0.010172093
610000 0.010181271
610050 0.010190517
610100 0.010199094
610150 0.010206589
610200 0.010214201
610250 0.010221472
610300 0.010228819
610350 0.01023605
610400 0.010243042
610450 0.010249016
610500 0.01025379
610550 0.010257777
610600 0.010261506
610650 0.010265385
610700 0.010269805
610750 0.010275008
610800 0.010281173
610850 0.01028844
610900 0.010296939
610950 0.010306581
611000 0.01032032
611050 0.010335711
611100 0.010353881
611150 0.010373181
611200 0.010394337
611250 0.010415459
611300 0.010437529
611350 0.010460253
611400 0.010482951
611450 0.010506062
611500 0.010526666
611550 0.010545709
611600 0.010563264
611650 0.010580568
611700 0.010597359
611750 0.010613625
611800 0.010628939
611850 0.010640958
611900 0.010650129
611950 0.010658885
612000 0.01066372
612050 0.010665814
612100 0.010667067
612150 0.010668459
612200 0.010668583
612250 0.010668795
612300 0.010669134
612350 0.010668199
612400 0.010668004
612450 0.010667142
612500 0.010667853
612550 0.010668484
612600 0.010669009
612650 0.010667349
612700 0.010667236
612750 0.010666254
612800 0.01066732
612850 0.010670059
612900 0.010672437
612950 0.01067522
613000 0.010678755
613050 0.0106811
613100 0.010682737
613150 0.010681655
613200 0.010677439
613250 0.010673846
613300 0.010668382
613350 0.010664316
613400 0.010662745
613450 0.010660165
613500 0.010656125
613550 0.010649772
613600 0.010641347
613650 0.010631673
613700 0.010620727
613750 0.010608979
613800 0.010598296
613850 0.010586554
613900 0.010574345
613950 0.010562196
614000 0.010548574
614050 0.010538135
614100 0.01052935
614150 0.010520494
614200 0.010510889
614250 0.010502317
614300 0.010494806
614350 0.010486998
614400 0.010481176
614450 0.01047546
614500 0.010469956
614550 0.0104641
614600 0.010458886
614650 0.010452779
614700 0.010446949
614750 0.010442425
614800 0.010439635
614850 0.010436736
614900 0.010434433
614950 0.010431602
615000 0.010429113
615050 0.010425087
615100 0.010420426
615150 0.010412867
615200 0.010404096
615250 0.010396398
615300 0.010389545
615350 0.010383202
615400 0.010378206
615450 0.010375735
615500 0.010372749
615550 0.010369567
615600 0.010365556
615650 0.010362651
615700 0.010360183
615750 0.010358695
615800 0.010357896
615850 0.010357672
615900 0.010357088
615950 0.010357163
616000 0.010356448
616050 0.010354995
616100 0.010354419
616150 0.010354404
616200 0.010356874
616250 0.010359829
616300 0.010364856
616350 0.010372396
616400 0.01037795
616450 0.010383149
616500 0.010389308
616550 0.010395433
616600 0.010402924
616650 0.010410853
616700 0.010416817
616750 0.010420416
616800 0.010422747
616850 0.010425027
616900 0.010428666
616950 0.01043277
617000 0.010437589
617050 0.010443266
617100 0.010448071
617150 0.010452806
617200 0.010459415
617250 0.010466166
617300 0.010473403
617350 0.010480167
617400 0.010484792
617450 0.010489051
617500 0.010492398
617550 0.010495302
617600 0.010499887
617650 0.010503848
617700 0.010509957
617750 0.010515547
617800 0.010520944
617850 0.010526489
617900 0.010529047
617950 0.010531441
618000 0.010534518
618050 0.010537472
618100 0.010538796
618150 0.010539881
618200 0.010540074
618250 0.010540296
618300 0.010539141
618350 0.0105371
618400 0.010535264
618450 0.010535708
618500 0.010536434
618550 0.010538025
618600 0.01053956
618650 0.010540072
618700 0.010538577
618750 0.010535556
618800 0.010530744
618850 0.010525932
618900 0.010520806
618950 0.010514163
619000 0.010507814
619050 0.010501859
619100 0.010493622
619150 0.010486756
619200 0.01048053
619250 0.010474925
619300 0.010469347
619350 0.010462582
619400 0.010454226
619450 0.010446804
619500 0.010443143
619550 0.010440852
619600 0.010439487
619650 0.010436764
619700 0.010434484
619750 0.010432718
619800 0.010430448
619850 0.01042874
619900 0.010424297
619950 0.010417649
620000 0.01041098
620050 0.010401822
620100 0.010391802
620150 0.010380235
620200 0.010366556
620250 0.010353236
620300 0.010339286
620350 0.010326047
620400 0.010312637
620450 0.010299373
620500 0.010285886
620550 0.010270323
620600 0.01025657
620650 0.010243353
620700 0.010230265
620750 0.010215978
620800 0.010201537
620850 0.010186679
620900 0.010170795
620950 0.010156748
621000 0.010143314
621050 0.010131129
621100 0.010120736
621150 0.010111308
621200 0.010102435
621250 0.01009472
621300 0.01009015
621350 0.010086867
621400 0.010083766
621450 0.010080943
621500 0.010078365
621550 0.010075684
621600 0.010073197
621650 0.010070707
621700 0.010069459
621750 0.010069595
621800 0.010069292
621850 0.010068722
621900 0.010067215
621950 0.010066028
622000 0.010064676
622050 0.010065189
622100 0.010064434
622150 0.010062725
622200 0.010059637
622250 0.010056488
622300 0.010052547
622350 0.010049789
622400 0.010047485
622450 0.01004538
622500 0.010043029
622550 0.010041181
622600 0.010040118
622650 0.010038394
622700 0.010037885
622750 0.010037834
622800 0.010037574
622850 0.010037542
622900 0.010038778
622950 0.010042412
623000 0.010046966
623050 0.010050034
623100 0.010052033
623150 0.01005314
623200 0.010055671
623250 0.010057564
623300 0.010059556
623350 0.010061482
623400 0.010062798
623450 0.010063674
623500 0.010063691
623550 0.010063104
623600 0.010061933
623650 0.010061696
623700 0.010061724
623750 0.010062629
623800 0.010064626
623850 0.010067948
623900 0.010072199
623950 0.010077345
624000 0.010083123
624050 0.010088771
624100 0.010093458
624150 0.010097801
624200 0.010101708
624250 0.010105921
624300 0.010110559
624350 0.010114202
624400 0.010118282
624450 0.010123516
624500 0.010127589
624550 0.010131998
624600 0.010136737
624650 0.010143211
624700 0.010151147
624750 0.010160273
624800 0.010170396
624850 0.010179141
624900 0.010185563
624950 0.010191459
625000 0.010199115
625050 0.010205203
625100 0.010212889
625150 0.010219482
625200 0.010224642
625250 0.010226625
625300 0.010227502
625350 0.010228117
625400 0.01022905
625450 0.010231892
625500 0.010234771
625550 0.010238901
625600 0.010244013
625650 0.01024798
625700 0.010252022
625750 0.010255959
625800 0.01026165
625850 0.01026897
625900 0.010276287
625950 0.010282555
626000 0.010290454
626050 0.01029925
626100 0.010308025
626150 0.010315353
626200 0.010321525
626250 0.010327886
626300 0.01033289
626350 0.01033889
626400 0.010344346
626450 0.010349979
626500 0.010355805
626550 0.010364403
626600 0.010372675
626650 0.010380112
626700 0.01038781
626750 0.010395188
626800 0.010401989
626850 0.010407925
626900 0.010416323
626950 0.01042396
627000 0.010433003
627050 0.010442274
627100 0.010452923
627150 0.010464027
627200 0.010472328
627250 0.010478979
627300 0.010485344
627350 0.01049335
627400 0.010505549
627450 0.010517244
627500 0.010529924
627550 0.010543298
627600 0.010558343
627650 0.010571782
627700 0.010585802
627750 0.010600702
627800 0.01061276
627850 0.010621976
627900 0.010630299
627950 0.010636004
628000 0.010641863
628050 0.010647572
628100 0.010652075
628150 0.01065805
628200 0.010662106
628250 0.010666151
628300 0.010670546
628350 0.010674313
628400 0.010678412
628450 0.010681139
628500 0.010684627
628550 0.010689115
628600 0.010693226
628650 0.010698353
628700 0.010703088
628750 0.010706774
628800 0.01071074
628850 0.010716427
628900 0.010724068
628950 0.010731736
629000 0.010739898
629050 0.010747954
629100 0.010756461
629150 0.0107661
629200 0.01077826
629250 0.010791219
629300 0.010805051
629350 0.010820397
629400 0.010835571
629450 0.010851796
629500 0.010870437
629550 0.01088845
629600 0.010906184
629650 0.010922371
629700 0.010938031
629750 0.010953113
629800 0.010968051
629850 0.010981557
629900 0.010995779
629950 0.011011565
630000 0.011027493
630050 0.011044387
630100 0.011059606
630150 0.011074139
630200 0.011087157
630250 0.011099133
630300 0.011109265
630350 0.011118757
630400 0.011127832
630450 0.011136431
630500 0.01114571
630550 0.01115417
630600 0.011162883
630650 0.011172551
630700 0.011182064
630750 0.011191957
630800 0.011201729
630850 0.011208759
630900 0.011214001
630950 0.011217377
631000 0.011220088
631050 0.011221639
631100 0.011221337
631150 0.01122116
631200 0.011220644
631250 0.011221078
631300 0.011223052
631350 0.011225233
631400 0.011226951
631450 0.011228747
631500 0.01123049
631550 0.011233133
631600 0.011233026
631650 0.011234637
631700 0.011236449
631750 0.011236711
631800 0.011235956
631850 0.011234646
631900 0.011233159
631950 0.011230242
632000 0.011224879
632050 0.01121735
632100 0.011208875
632150 0.011199475
632200 0.011189455
632250 0.011179912
632300 0.011171384
632350 0.011163188
632400 0.0111566
632450 0.011151922
632500 0.011147952
632550 0.011145999
632600 0.011143946
632650 0.011141065
632700 0.011139886
632750 0.011137664
632800 0.011137218
632850 0.011139038
632900 0.011140943
632950 0.011140532
633000 0.011139108
633050 0.01113677
633100 0.011134629
633150 0.011131693
633200 0.011127709
633250 0.011125213
633300 0.011123687
633350 0.011122577
633400 0.011124077
633450 0.011123979
633500 0.011124262
633550 0.011123467
633600 0.011119794
633650 0.011118983
633700 0.011117252
633750 0.011114928
633800 0.01111227
633850 0.011108112
633900 0.011104827
633950 0.011101388
634000 0.01110005
634050 0.011101441
634100 0.011101859
634150 0.011099477
634200 0.011096504
634250 0.011093955
634300 0.011089801
634350 0.011083037
634400 0.011077226
634450 0.011070956
634500 0.011065567
634550 0.011063037
634600 0.011059959
634650 0.011058169
634700 0.011057199
634750 0.011053945
634800 0.011052023
634850 0.011048996
634900 0.011045024
634950 0.01104147
635000 0.0110386
635050 0.011038412
635100 0.011039333
635150 0.011043533
635200 0.011046449
635250 0.011050221
635300 0.011053276
635350 0.011057719
635400 0.011061637
635450 0.011064118
635500 0.011065813
635550 0.011066813
635600 0.011068883
635650 0.011068824
635700 0.011068603
635750 0.011068668
635800 0.011066475
635850 0.011062423
635900 0.011058058
635950 0.011051352
636000 0.011043343
636050 0.011037106
636100 0.011031075
636150 0.011025245
636200 0.011018526
636250 0.011012668
636300 0.011007674
636350 0.011003464
636400 0.011000661
636450 0.010999209
636500 0.010999257
636550 0.011000424
636600 0.011002438
636650 0.011004175
636700 0.011004519
636750 0.011003373
636800 0.01100028
636850 0.010993066
636900 0.010983914
636950 0.010972668
637000 0.010962106
637050 0.010951781
637100 0.010940905
637150 0.010929585
637200 0.010918885
637250 0.010908697
637300 0.010897211
637350 0.010885976
637400 0.010874988
637450 0.010864842
637500 0.010854166
637550 0.01084534
637600 0.01083508
637650 0.010826639
637700 0.010818714
637750 0.010811242
637800 0.01080672
637850 0.01080333
637900 0.010800819
637950 0.010796237
638000 0.010793029
638050 0.010788735
638100 0.010785482
638150 0.010783463
638200 0.010782713
638250 0.01078184
638300 0.010780905
638350 0.010778543
638400 0.010775638
638450 0.010773157
638500 0.010769965
638550 0.010768116
638600 0.010766617
638650 0.010765442
638700 0.010763527
638750 0.01075974
638800 0.010754782
638850 0.010748885
638900 0.010743806
638950 0.010740431
639000 0.010737602
639050 0.010736212
639100 0.010734736
639150 0.010731704
639200 0.010728769
639250 0.01072247
639300 0.010715613
639350 0.010706301
639400 0.010695007
639450 0.010681038
639500 0.0106684
639550 0.010656046
639600 0.010643246
639650 0.01063037
639700 0.010619359
639750 0.010607595
639800 0.010598063
639850 0.010589339
639900 0.010582516
639950 0.010576803
640000 0.010571912
640050 0.010566276
640100 0.010561258
640150 0.010553046
640200 0.010542931
640250 0.010533087
640300 0.010522849
640350 0.010513971
640400 0.010505686
640450 0.010499925
640500 0.010495079
640550 0.010493293
640600 0.010492102
640650 0.010493021
640700 0.010494052
640750 0.010492276
640800 0.010491852
640850 0.010490364
640900 0.010488551
640950 0.010486624
641000 0.010485372
641050 0.010486442
641100 0.010489788
641150 0.010493886
641200 0.010497085
641250 0.010500584
641300 0.01050481
641350 0.010507544
641400 0.010509682
641450 0.010510785
641500 0.010508094
641550 0.010505753
641600 0.010504315
641650 0.010504307
641700 0.010505091
641750 0.010506778
641800 0.010508003
641850 0.010508524
641900 0.010509364
641950 0.010512393
642000 0.010515251
642050 0.010517673
642100 0.010518787
642150 0.010520029
642200 0.010522181
642250 0.010526292
642300 0.010530959
642350 0.010534649
642400 0.01053839
642450 0.010542024
642500 0.010544822
642550 0.010547016
642600 0.010547586
642650 0.010548473
642700 0.010551004
642750 0.010550811
642800 0.010551074
642850 0.010553247
642900 0.01055503
642950 0.01055759
643000 0.010561593
643050 0.010564036
643100 0.010564548
643150 0.010564957
643200 0.010566713
643250 0.010569831
643300 0.010572543
643350 0.010575187
643400 0.01057711
643450 0.010579398
643500 0.010581828
643550 0.01058272
643600 0.010585496
643650 0.010588463
643700 0.010592868
643750 0.010597466
643800 0.010601456
643850 0.010606546
643900 0.010613169
643950 0.010620152
644000 0.010627799
644050 0.010634495
644100 0.010640007
644150 0.010643656
644200 0.01064445
644250 0.010645346
644300 0.010645554
644350 0.010647305
644400 0.010647576
644450 0.010646257
644500 0.010645109
644550 0.010645069
644600 0.010646184
644650 0.010645561
644700 0.010647361
644750 0.010647635
644800 0.010648223
644850 0.010649121
644900 0.010651261
644950 0.010651886
645000 0.010652432
645050 0.010651665
645100 0.010649985
645150 0.010648556
645200 0.010645297
645250 0.010642031
645300 0.010638701
645350 0.010633849
645400 0.010628278
645450 0.010622366
645500 0.010617544
645550 0.010615056
645600 0.010612116
645650 0.010611567
645700 0.010610004
645750 0.010607963
645800 0.010607099
645850 0.010606373
645900 0.010606609
645950 0.010610226
646000 0.010613727
646050 0.010616928
646100 0.010620341
646150 0.010622628
646200 0.010622661
646250 0.010621684
646300 0.01061804
646350 0.010614569
646400 0.010611463
646450 0.010607826
646500 0.010603106
646550 0.010598154
646600 0.010596153
646650 0.01059562
646700 0.010595965
646750 0.010594725
646800 0.010593234
646850 0.010591681
646900 0.01059228
646950 0.010594497
647000 0.010595342
647050 0.010595722
647100 0.010596151
647150 0.010595786
647200 0.010594638
647250 0.010593913
647300 0.010592601
647350 0.010591074
647400 0.010588077
647450 0.010586207
647500 0.010584414
647550 0.010583189
647600 0.010581802
647650 0.010580168
647700 0.010578137
647750 0.010576626
647800 0.010577307
647850 0.010575824
647900 0.010575355
647950 0.01057503
648000 0.01057422
648050 0.010572868
648100 0.010572801
648150 0.01057264
648200 0.010572107
648250 0.010569767
648300 0.0105658
648350 0.010564752
648400 0.010563766
648450 0.010562603
648500 0.010561408
648550 0.010562671
648600 0.010565176
648650 0.010568502
648700 0.010574413
648750 0.010579378
648800 0.010585031
648850 0.010589115
648900 0.010591763
648950 0.010595598
649000 0.010599177
649050 0.01060283
649100 0.010607228
649150 0.010610943
649200 0.010614806
649250 0.010617326
649300 0.010620916
649350 0.010624531
649400 0.01062751
649450 0.010627663
649500 0.010628256
649550 0.010629962
649600 0.010633635
649650 0.010638023
649700 0.010643001
649750 0.010648328
649800 0.010654577
649850 0.010661365
649900 0.010667165
649950 0.010674216
650000 0.010681927
650050 0.010688843
650100 0.010694022
650150 0.010698162
650200 0.010701463
650250 0.010704627
650300 0.010708185
650350 0.010710789
650400 0.010711024
650450 0.010710235
650500 0.01070891
650550 0.010707921
650600 0.010706658
650650 0.010706108
650700 0.010703958
650750 0.010702283
650800 0.010699543
650850 0.010695628
650900 0.010693493
650950 0.010690961
651000 0.010689443
651050 0.010688388
651100 0.010688042
651150 0.01068869
651200 0.010689597
651250 0.010690223
651300 0.010690722
651350 0.010690606
651400 0.010691321
651450 0.010690714
651500 0.010690181
651550 0.010689329
651600 0.010687566
651650 0.010685335
651700 0.010682794
651750 0.010679188
651800 0.010675456
651850 0.010671226
651900 0.010668532
651950 0.010667748
652000 0.010667648
652050 0.010668679
652100 0.010670327
652150 0.010673042
652200 0.010677175
652250 0.010680059
652300 0.010682549
652350 0.010682189
652400 0.010681136
652450 0.010682673
652500 0.010683658
652550 0.010686842
652600 0.010690704
652650 0.010696455
652700 0.010702981
652750 0.010708177
652800 0.01071564
652850 0.010722781
652900 0.010729564
652950 0.010735874
653000 0.010741052
653050 0.010744562
653100 0.010747074
653150 0.010749817
653200 0.010751443
653250 0.010751892
653300 0.010752583
653350 0.010754045
653400 0.010754037
653450 0.010754628
653500 0.010754501
653550 0.010753129
653600 0.010751501
653650 0.010750488
653700 0.010749937
653750 0.01075009
653800 0.010751192
653850 0.010751245
653900 0.010750549
653950 0.010749785
654000 0.010749578
654050 0.010748388
654100 0.010748103
654150 0.010747198
654200 0.010747758
654250 0.010748421
654300 0.010751592
654350 0.010753536
654400 0.010757487
654450 0.010761626
654500 0.010763712
654550 0.010765759
654600 0.010768576
654650 0.010772877
654700 0.010777125
654750 0.010779509
654800 0.010781494
654850 0.010783518
654900 0.010784742
654950 0.010785431
655000 0.010785686
655050 0.01078753
655100 0.010789473
655150 0.010790333
655200 0.010791113
655250 0.010788727
655300 0.010784393
655350 0.010780583
655400 0.010775759
655450 0.010770152
655500 0.010765197
655550 0.010758818
655600 0.01075314
655650 0.010748884
655700 0.010744937
655750 0.01073884
655800 0.010732083
655850 0.01072706
655900 0.010722542
655950 0.010719946
656000 0.010718168
656050 0.01071572
656100 0.010714612
656150 0.010715247
656200 0.010716857
656250 0.010717852
656300 0.010718761
656350 0.010718507
656400 0.010719735
656450 0.010720544
656500 0.010720867
656550 0.010721364
656600 0.010722711
656650 0.010726635
656700 0.010729879
656750 0.010733107
656800 0.010737691
656850 0.010742884
656900 0.010747933
656950 0.010753203
657000 0.010757248
657050 0.010760061
657100 0.010762887
657150 0.010764543
657200 0.010767088
657250 0.010768661
657300 0.010769139
657350 0.010770433
657400 0.01077174
657450 0.010774931
657500 0.010779199
657550 0.010784057
657600 0.010789675
657650 0.010794883
657700 0.010800162
657750 0.010803528
657800 0.01080897
657850 0.010817305
657900 0.010827535
657950 0.010838066
658000 0.010850603
658050 0.010864012
658100 0.010877604
658150 0.010890836
658200 0.010905996
658250 0.01092096
658300 0.01093582
658350 0.010949982
658400 0.01096188
658450 0.010972252
658500 0.01098017
658550 0.010987093
658600 0.010992793
658650 0.011000235
658700 0.011009557
658750 0.011020163
658800 0.01103058
658850 0.011042005
658900 0.011052695
658950 0.011064331
659000 0.011074942
659050 0.011085961
659100 0.011096681
659150 0.011109203
659200 0.011120954
659250 0.011130932
659300 0.011140418
659350 0.011148088
659400 0.011153149
659450 0.01115863
659500 0.011162633
659550 0.011165086
659600 0.011166533
659650 0.011169159
659700 0.011173543
659750 0.011178695
659800 0.011183081
659850 0.011186163
659900 0.011189927
659950 0.011193343
660000 0.011198477
660050 0.011205152
660100 0.011212484
660150 0.011219225
660200 0.011223657
660250 0.011226689
660300 0.011229853
660350 0.011230043
660400 0.011230025
660450 0.011229024
660500 0.011226309
660550 0.011223323
660600 0.01121947
660650 0.011215172
660700 0.011209832
660750 0.011202434
660800 0.011194954
660850 0.011186089
660900 0.011179081
660950 0.011172315
661000 0.01116499
661050 0.011155594
661100 0.011145313
661150 0.011134692
661200 0.0111236
661250 0.011113066
661300 0.011101132
661350 0.011089094
661400 0.011078685
661450 0.011066334
661500 0.011053389
661550 0.011039712
661600 0.011026145
661650 0.011012906
661700 0.010997188
661750 0.010980881
661800 0.010965684
661850 0.010950211
661900 0.010936124
661950 0.010921274
662000 0.010906538
662050 0.010891255
662100 0.010876096
662150 0.010862164
662200 0.010849008
662250 0.010836669
662300 0.010826145
662350 0.01081575
662400 0.0108047
662450 0.010793398
662500 0.010783458
662550 0.010775268
662600 0.010767911
662650 0.010760688
662700 0.01075122
662750 0.010743514
662800 0.010735897
662850 0.010729231
662900 0.010724559
662950 0.010721187
663000 0.010717045
663050 0.010715566
663100 0.0107165
663150 0.010716645
663200 0.010717297
663250 0.010716274
663300 0.010715335
663350 0.01071405
663400 0.010713074
663450 0.010712669
663500 0.010713735
663550 0.010714027
663600 0.010712495
663650 0.010710656
663700 0.010708535
663750 0.010704314
663800 0.010700889
663850 0.010695257
663900 0.010688394
663950 0.010682703
664000 0.010675713
664050 0.010667905
664100 0.010658579
664150 0.010649136
664200 0.010636521
664250 0.010621243
664300 0.010605424
664350 0.010589411
664400 0.010573023
664450 0.010556145
664500 0.01053941
664550 0.010524543
664600 0.010511153
664650 0.010499524
664700 0.010491498
664750 0.010485385
664800 0.010480187
664850 0.010475206
664900 0.010470918
664950 0.010466639
665000 0.01046197
665050 0.010456825
665100 0.010451941
665150 0.010445173
665200 0.010440399
665250 0.010435032
665300 0.010431117
665350 0.010425331
665400 0.01041992
665450 0.010415934
665500 0.010412742
665550 0.010409316
665600 0.010407595
665650 0.010405929
665700 0.010404496
665750 0.010402957
665800 0.010400245
665850 0.010396089
665900 0.010393317
665950 0.010390637
666000 0.010388846
666050 0.010387801
666100 0.010385521
666150 0.010381802
666200 0.010377541
666250 0.010373844
666300 0.010370636
666350 0.010367323
666400 0.010362143
666450 0.010355631
666500 0.010347282
666550 0.010338664
666600 0.010328822
666650 0.010319512
666700 0.010309784
666750 0.010299947
666800 0.01028847
666850 0.010275666
666900 0.010262776
666950 0.010248276
667000 0.010233656
667050 0.010222056
667100 0.010211138
667150 0.010202043
667200 0.010193495
667250 0.010185744
667300 0.010179613
667350 0.010173282
667400 0.010166259
667450 0.01015962
667500 0.010152858
667550 0.010147822
667600 0.010143611
667650 0.010139551
667700 0.010135168
667750 0.010131586
667800 0.01012537
667850 0.010117252
667900 0.010107867
667950 0.01009766
668000 0.010086354
668050 0.010073394
668100 0.010060407
668150 0.010045951
668200 0.01003214
668250 0.010017236
668300 0.0099999942
668350 0.0099831396
668400 0.0099649462
668450 0.0099471053
668500 0.009931481
668550 0.0099165813
668600 0.00990423
668650 0.0098913601
668700 0.0098808143
668750 0.0098719817
668800 0.0098645753
668850 0.009860165
668900 0.0098556091
668950 0.0098479465
669000 0.0098406427
669050 0.0098308861
669100 0.0098229909
669150 0.0098147936
669200 0.0098082875
669250 0.0098035056
669300 0.0097991464
669350 0.0097955535
669400 0.0097943586
669450 0.0097936463
669500 0.0097935116
669550 0.0097934567
669600 0.0097916911
669650 0.009789194
669700 0.0097885461
669750 0.0097896795
669800 0.009791752
669850 0.009793535
669900 0.0097947193
669950 0.0097942031
670000 0.0097940453
670050 0.009795691
670100 0.0097968832
670150 0.0097984431
670200 0.0098008026
670250 0.0098023441
670300 0.0098042314
670350 0.0098056248
670400 0.0098066163
670450 0.0098070656
670500 0.009807443
670550 0.0098076499
670600 0.0098082011
670650 0.0098095454
670700 0.0098113582
670750 0.0098128903
670800 0.0098138621
670850 0.0098131604
670900 0.0098123079
670950 0.0098129192
671000 0.0098124937
671050 0.0098118379
671100 0.009810635
671150 0.0098068041
671200 0.009800875
671250 0.0097955726
671300 0.0097919014
671350 0.0097895002
671400 0.009788383
671450 0.0097879372
671500 0.0097868955
671550 0.009785815
671600 0.009783237
671650 0.0097767917
671700 0.0097671227
671750 0.009756201
671800 0.0097452138
671850 0.0097341458
671900 0.0097246607
671950 0.0097146083
672000 0.0097035935
672050 0.0096921388
672100 0.0096808269
672150 0.0096708455
672200 0.0096612768
672250 0.0096526801
672300 0.0096444074
672350 0.0096350163
672400 0.0096240994
672450 0.0096126219
672500 0.0096002312
672550 0.0095873127
672600 0.0095738505
672650 0.0095595049
672700 0.0095459855
672750 0.0095318481
672800 0.0095188853
672850 0.0095072553
672900 0.0094969666
672950 0.0094861649
673000 0.0094754213
673050 0.0094646393
673100 0.0094560505
673150 0.0094499216
673200 0.0094456053
673250 0.0094402685
673300 0.0094371522
673350 0.0094366586
673400 0.0094344072
673450 0.0094323162
673500 0.0094301648
673550 0.0094293582
673600 0.0094296165
673650 0.0094300938
673700 0.0094291776
673750 0.0094257897
673800 0.0094220643
673850 0.0094168104
673900 0.0094109633
673950 0.0094058617
674000 0.0094001271
674050 0.0093947204
674100 0.0093888991
674150 0.0093828081
674200 0.0093766755
674250 0.0093699424
674300 0.0093617805
674350 0.0093551112
674400 0.0093475246
674450 0.009338951
674500 0.0093290442
674550 0.0093189923
674600 0.0093092527
674650 0.0092982297
674700 0.0092878467
674750 0.0092776173
674800 0.0092646083
674850 0.0092523287
674900 0.0092398427
674950 0.0092272557
675000 0.0092130807
675050 0.0091989528
675100 0.009186002
675150 0.0091732351
675200 0.0091601618
675250 0.0091476294
675300 0.0091360658
675350 0.0091247657
675400 0.0091148795
675450 0.0091053026
675500 0.0090965483
675550 0.0090895955
675600 0.0090847957
675650 0.0090804445
675700 0.0090765411
675750 0.0090742586
675800 0.0090718661
675850 0.009067568
675900 0.0090637507
675950 0.0090588768
676000 0.0090527765
676050 0.0090485832
676100 0.0090453339
676150 0.0090413655
676200 0.0090371541
676250 0.0090323082
676300 0.009026969
676350 0.0090213785
676400 0.009016928
676450 0.0090119859
676500 0.009007104
676550 0.0090026145
676600 0.0089975195
676650 0.0089929536
676700 0.0089897464
676750 0.0089868248
676800 0.0089828148
676850 0.0089790717
676900 0.0089761518
676950 0.0089732031
677000 0.0089717769
677050 0.0089688554
677100 0.0089654053
677150 0.0089599954
677200 0.008955173
677250 0.0089518939
677300 0.0089501323
677350 0.0089494052
677400 0.0089490222
677450 0.0089486667
677500 0.0089469925
677550 0.0089455698
677600 0.0089434836
677650 0.0089415688
677700 0.0089386217
677750 0.0089366736
677800 0.0089331284
677850 0.0089290636
677900 0.0089231481
677950 0.0089174811
678000 0.0089123607
678050 0.0089066363
678100 0.0089010678
678150 0.0088953552
678200 0.0088899122
678250 0.0088853951
678300 0.0088801989
678350 0.0088742016
678400 0.0088691676
678450 0.0088633814
678500 0.0088576949
678550 0.008850348
678600 0.0088438276
678650 0.0088386383
678700 0.0088330383
678750 0.0088278636
678800 0.0088202401
678850 0.0088120871
678900 0.0088044501
678950 0.0087969367
679000 0.0087894651
679050 0.008781898
679100 0.0087748311
679150 0.0087679771
679200 0.0087623542
679250 0.0087571563
679300 0.008752613
679350 0.0087485814
679400 0.0087445989
679450 0.0087395789
679500 0.0087348359
679550 0.0087304644
679600 0.0087236128
679650 0.0087157967
679700 0.0087056544
679750 0.0086933795
679800 0.0086810191
679850 0.0086685809
679900 0.0086554699
679950 0.0086409711
680000 0.0086247596
680050 0.008606715
680100 0.0085896373
680150 0.0085723984
680200 0.0085579853
680250 0.0085457715
680300 0.008533693
680350 0.008524346
680400 0.008515342
680450 0.0085058436
680500 0.008496903
680550 0.0084874631
680600 0.0084765458
680650 0.0084669533
680700 0.0084578459
680750 0.0084499266
680800 0.0084439797
680850 0.0084386679
680900 0.0084341717
680950 0.0084282968
681000 0.0084221436
681050 0.008416896
681100 0.0084136775
681150 0.0084116779
681200 0.0084104008
681250 0.0084090636
681300 0.0084066511
681350 0.0084055602
681400 0.0084054265
681450 0.008404962
681500 0.0084047799
681550 0.0084040808
681600 0.0084032238
681650 0.0084031058
681700 0.0084027432
681750 0.0084010392
681800 0.0084011004
681850 0.0083997927
681900 0.0083982985
681950 0.0083966839
682000 0.0083950646
682050 0.0083940585
682100 0.0083916942
682150 0.0083886226
682200 0.0083866252
682250 0.0083856478
682300 0.0083848886
682350 0.0083833995
682400 0.0083805603
682450 0.008379297
682500 0.0083769162
682550 0.0083746631
682600 0.0083745742
682650 0.0083724261
682700 0.0083709318
682750 0.008368709
682800 0.0083664799
682850 0.0083643031
682900 0.0083618654
682950 0.0083617722
683000 0.0083615086
683050 0.0083623773
683100 0.0083616561
683150 0.0083595568
683200 0.008358237
683250 0.0083548608
683300 0.0083537126
683350 0.0083515425
683400 0.0083505126
683450 0.0083478708
683500 0.0083448993
683550 0.008343293
683600 0.0083412776
683650 0.008338602
683700 0.0083353582
683750 0.0083323908
683800 0.0083297181
683850 0.0083279754
683900 0.0083257099
683950 0.0083235419
684000 0.0083203864
684050 0.0083167198
684100 0.0083121477
684150 0.0083067833
684200 0.0083023346
684250 0.0082963296
684300 0.0082918553
684350 0.0082873991
684400 0.0082843434
684450 0.0082811097
684500 0.0082775637
684550 0.0082734288
684600 0.0082693962
684650 0.0082673389
684700 0.0082658027
684750 0.0082645111
684800 0.0082641404
684850 0.0082633573
684900 0.0082624414
684950 0.0082619522
685000 0.008262031
685050 0.0082627463
685100 0.0082635415
685150 0.0082650836
685200 0.0082662825
685250 0.0082696041
685300 0.0082730837
685350 0.0082756141
685400 0.0082778372
685450 0.0082801562
685500 0.0082829872
685550 0.0082870938
685600 0.0082915158
685650 0.0082960657
685700 0.0083005335
685750 0.008305144
685800 0.0083095565
685850 0.0083144286
685900 0.0083207604
685950 0.0083268635
686000 0.0083331725
686050 0.008340554
686100 0.008346697
686150 0.008352233
686200 0.0083590322
686250 0.0083653768
686300 0.0083725269
686350 0.0083800832
686400 0.0083888433
686450 0.008397703
686500 0.0084055948
686550 0.0084134649
686600 0.0084216105
686650 0.0084303786
686700 0.0084388821
686750 0.0084471624
686800 0.008454345
686850 0.0084620358
686900 0.0084701404
686950 0.0084779768
687000 0.0084854869
687050 0.0084916542
687100 0.008499066
687150 0.0085033406
687200 0.0085093961
687250 0.008513849
687300 0.0085179594
687350 0.0085213104
687400 0.0085231508
687450 0.0085251309
687500 0.0085261148
687550 0.0085266099
687600 0.0085269254
687650 0.0085271152
687700 0.0085282051
687750 0.0085289793
687800 0.0085285052
687850 0.0085278711
687900 0.0085284051
687950 0.0085293952
688000 0.0085323136
688050 0.0085346101
688100 0.0085390769
688150 0.0085437518
688200 0.0085484663
688250 0.0085539838
688300 0.008559294
688350 0.0085662211
688400 0.008573421
688450 0.0085799561
688500 0.0085855564
688550 0.008590134
688600 0.0085929774
688650 0.0085966029
688700 0.0085991315
688750 0.0086025771
688800 0.0086049729
688850 0.0086070022
688900 0.008607434
688950 0.0086088197
689000 0.0086107498
689050 0.008611875
689100 0.0086138691
689150 0.0086157329
689200 0.0086172997
689250 0.0086193861
689300 0.0086217655
689350 0.0086251198
689400 0.0086286713
689450 0.0086336002
689500 0.0086392222
689550 0.0086465611
689600 0.0086558042
689650 0.0086647959
689700 0.0086742244
689750 0.0086818883
689800 0.0086874164
689850 0.0086928306
689900 0.0086979793
689950 0.0087035359
690000 0.0087075909
690050 0.0087118062
690100 0.0087147581
690150 0.0087164247
690200 0.008718227
690250 0.0087194492
690300 0.0087207525
690350 0.00872265
690400 0.0087255522
690450 0.0087268886
690500 0.0087282218
690550 0.0087298676
690600 0.008731273
690650 0.008732818
690700 0.0087348045
690750 0.0087370952
690800 0.0087385813
690850 0.0087386056
690900 0.0087375736
690950 0.0087382081
691000 0.0087377905
691050 0.0087375689
691100 0.0087372474
691150 0.0087356645
691200 0.0087330697
691250 0.0087314792
691300 0.0087300234
691350 0.008728516
691400 0.0087272175
691450 0.0087268914
691500 0.0087274029
691550 0.0087289299
691600 0.0087304841
691650 0.0087317766
691700 0.0087314312
691750 0.0087301863
691800 0.0087281137
691850 0.0087281797
691900 0.0087294539
691950 0.0087308914
692000 0.0087337753
692050 0.008736642
692100 0.0087419965
692150 0.0087497532
692200 0.0087585933
692250 0.0087687605
692300 0.008778587
692350 0.0087881635
692400 0.0087979237
692450 0.0088082956
692500 0.0088188378
692550 0.0088294919
692600 0.0088413838
692650 0.0088530788
692700 0.0088658319
692750 0.0088797187
692800 0.0088936401
692850 0.0089056715
692900 0.0089184774
692950 0.0089292922
693000 0.0089396578
693050 0.008947528
693100 0.0089535551
693150 0.0089601838
693200 0.0089667597
693250 0.0089742907
693300 0.0089823341
693350 0.0089906706
693400 0.0089992889
693450 0.0090066783
693500 0.0090146233
693550 0.009022621
693600 0.0090301844
693650 0.0090365716
693700 0.0090411758
693750 0.0090449622
693800 0.0090493467
693850 0.0090540103
693900 0.009057396
693950 0.0090603154
694000 0.0090637447
694050 0.0090630774
694100 0.0090621722
694150 0.0090614261
694200 0.0090609167
694250 0.0090613247
694300 0.0090608118
694350 0.0090603703
694400 0.0090598019
694450 0.0090586301
694500 0.0090573917
694550 0.0090544906
694600 0.0090516199
694650 0.0090471438
694700 0.0090420941
694750 0.0090361476
694800 0.0090290376
694850 0.0090220841
694900 0.0090135234
694950 0.0090043355
695000 0.0089960594
695050 0.0089882322
695100 0.0089812015
695150 0.0089756964
695200 0.0089693758
695250 0.0089631222
695300 0.0089560172
695350 0.0089486288
695400 0.0089429005
695450 0.0089392455
695500 0.0089357909
695550 0.0089329481
695600 0.0089294545
695650 0.0089256796
695700 0.0089222248
695750 0.0089183813
695800 0.0089156814
695850 0.0089132174
695900 0.0089090014
695950 0.0089054618
696000 0.0089021038
696050 0.0088986215
696100 0.0088958531
696150 0.0088913184
696200 0.0088879375
696250 0.0088841973
696300 0.0088795013
696350 0.0088762217
696400 0.0088726418
696450 0.0088688279
696500 0.0088640267
696550 0.0088595699
696600 0.0088554923
696650 0.008850926
696700 0.0088464917
696750 0.0088438643
696800 0.0088418054
696850 0.0088416363
696900 0.0088423501
696950 0.0088434086
697000 0.0088457545
697050 0.0088482526
697100 0.0088492228
697150 0.0088492142
697200 0.0088501254
697250 0.0088516127
697300 0.0088527447
697350 0.0088539577
697400 0.0088563123
697450 0.0088576144
697500 0.0088589659
697550 0.0088618574
697600 0.0088627785
697650 0.0088633083
697700 0.0088612508
697750 0.0088581092
697800 0.0088542563
697850 0.008851126
697900 0.0088477516
697950 0.0088449116
698000 0.0088409582
698050 0.0088378431
698100 0.0088338582
698150 0.0088299908
698200 0.0088250983
698250 0.0088208742
698300 0.0088164136
698350 0.0088114943
698400 0.0088066975
698450 0.0088008679
698500 0.0087928075
698550 0.0087841244
698600 0.0087743048
698650 0.0087639882
698700 0.0087536309
698750 0.008741935
698800 0.008729966
698850 0.008719189
698900 0.008709905
698950 0.0087026511
699000 0.0086962341
699050 0.0086916091
699100 0.00868926
699150 0.0086890442
699200 0.0086880616
699250 0.0086878556
699300 0.008685875
699350 0.0086841085
699400 0.0086829542
699450 0.0086816099
699500 0.0086810212
699550 0.0086815743
699600 0.0086823132
699650 0.0086837641
699700 0.0086860068
699750 0.0086869892
699800 0.0086887679
699850 0.0086905558
699900 0.0086933615
699950 0.0086959571
700000 0.0086976409
700050 0.0086999376
700100 0.0087029344
700150 0.0087053329
700200 0.0087061848
700250 0.008708038
700300 0.0087102588
700350 0.0087125364
700400 0.0087152438
700450 0.0087171497
700500 0.0087201087
700550 0.0087222897
700600 0.0087242855
700650 0.0087263208
700700 0.0087276563
700750 0.0087278487
700800 0.0087270162
700850 0.0087284166
700900 0.0087310802
700950 0.0087345284
701000 0.0087390775
701050 0.0087446834
701100 0.0087505431
701150 0.0087568254
701200 0.0087619674
701250 0.0087665475
701300 0.0087711913
701350 0.0087754868
701400 0.0087786704
701450 0.0087815475
701500 0.0087827877
701550 0.0087838825
701600 0.0087866224
701650 0.008787994
701700 0.0087880769
701750 0.0087887198
701800 0.0087885732
701850 0.008787288
701900 0.0087872954
701950 0.0087874732
702000 0.0087877633
702050 0.0087869246
702100 0.0087872479
702150 0.0087863848
702200 0.0087874564
702250 0.0087903883
702300 0.0087935212
702350 0.0087986397
702400 0.0088043554
702450 0.0088084905
702500 0.008812351
702550 0.0088153332
702600 0.0088178422
702650 0.0088221202
702700 0.0088284164
702750 0.0088355943
702800 0.0088415535
702850 0.0088460643
702900 0.0088506052
702950 0.0088539524
703000 0.0088558721
703050 0.0088577591
703100 0.0088585064
703150 0.0088591783
703200 0.0088611633
703250 0.0088640356
703300 0.0088679396
703350 0.0088698016
703400 0.0088705664
703450 0.0088697315
703500 0.0088680847
703550 0.0088680854
703600 0.0088682746
703650 0.0088676561
703700 0.0088677159
703750 0.0088675859
703800 0.0088667639
703850 0.0088648513
703900 0.0088627982
703950 0.0088603867
704000 0.0088567956
704050 0.0088533518
704100 0.0088487197
704150 0.0088436068
704200 0.008837192
704250 0.0088295887
704300 0.0088231877
704350 0.0088178347
704400 0.0088131753
704450 0.0088106177
704500 0.0088099289
704550 0.0088089346
704600 0.008807926
704650 0.0088051889
704700 0.0088016786
704750 0.0087987723
704800 0.0087963649
704850 0.0087922969
704900 0.0087903704
704950 0.0087890327
705000 0.0087888072
705050 0.0087872607
705100 0.008785361
705150 0.0087842264
705200 0.0087827739
705250 0.0087822453
705300 0.0087808958
705350 0.0087801357
705400 0.0087785438
705450 0.0087761827
705500 0.0087755849
705550 0.0087743064
705600 0.0087726414
705650 0.0087709083
705700 0.0087702482
705750 0.0087703759
705800 0.0087692533
705850 0.0087670518
705900 0.0087639364
705950 0.0087617409
706000 0.0087593853
706050 0.0087549425
706100 0.0087510222
706150 0.0087478547
706200 0.008746851
706250 0.0087453343
706300 0.008744369
706350 0.0087440196
706400 0.0087439537
706450 0.0087432956
706500 0.0087436823
706550 0.008742718
706600 0.0087421845
706650 0.0087402183
706700 0.0087381896
706750 0.008734739
706800 0.0087312809
706850 0.0087283598
706900 0.008725287
706950 0.0087210704
707000 0.0087167227
707050 0.0087114243
707100 0.0087044204
707150 0.0086962257
707200 0.0086876357
707250 0.0086782748
707300 0.008671728
707350 0.0086666398
707400 0.0086642143
707450 0.0086611437
707500 0.0086570657
707550 0.0086519804
707600 0.0086466782
707650 0.0086410376
707700 0.0086344436
707750 0.0086286081
707800 0.0086219885
707850 0.0086141707
707900 0.008605988
707950 0.0085995892
708000 0.0085946126
708050 0.0085901323
708100 0.0085877777
708150 0.0085852809
708200 0.0085834107
708250 0.0085815913
708300 0.008578439
708350 0.0085762181
708400 0.0085742036
708450 0.0085730407
708500 0.0085738378
708550 0.0085745643
708600 0.008574946
708650 0.0085761697
708700 0.0085787592
708750 0.0085830837
708800 0.008586518
708850 0.0085903962
708900 0.0085937379
708950 0.0085957285
709000 0.0085967337
709050 0.0085976095
709100 0.0085970477
709150 0.0085951511
709200 0.0085960054
709250 0.0085984634
709300 0.0086025749
709350 0.0086078138
709400 0.0086151361
709450 0.0086222972
709500 0.0086283122
709550 0.0086343809
709600 0.0086392472
709650 0.0086448394
709700 0.0086509932
709750 0.0086581639
709800 0.0086644006
709850 0.0086701699
709900 0.0086761892
709950 0.0086822876
710000 0.0086869692
710050 0.0086909772
710100 0.00869483
710150 0.0086998514
710200 0.008704983
710250 0.008709542
710300 0.008715648
710350 0.00872151
710400 0.0087279208
710450 0.0087348262
710500 0.0087410235
710550 0.0087477118
710600 0.008754298
710650 0.0087619383
710700 0.008768728
710750 0.0087779375
710800 0.0087891461
710850 0.0088011792
710900 0.0088135698
710950 0.0088259586
711000 0.0088390464
711050 0.0088502912
711100 0.0088601379
711150 0.0088698877
711200 0.0088787947
711250 0.0088862867
711300 0.0088936349
711350 0.0089003461
711400 0.0089053786
711450 0.0089109246
711500 0.0089171433
711550 0.008923708
711600 0.0089298941
711650 0.0089356607
711700 0.0089402308
711750 0.0089448907
711800 0.0089493242
711850 0.0089542905
711900 0.0089578868
711950 0.0089604301
712000 0.0089616654
712050 0.0089628224
712100 0.0089639852
712150 0.0089664796
712200 0.008970222
712250 0.0089742724
712300 0.0089782538
712350 0.0089822078
712400 0.0089851997
712450 0.0089889799
712500 0.0089931791
712550 0.0089979417
712600 0.0090028332
712650 0.0090094095
712700 0.0090171193
712750 0.0090251525
712800 0.0090334082
712850 0.0090423314
712900 0.0090512462
712950 0.0090625085
713000 0.0090728076
713050 0.0090831109
713100 0.0090951433
713150 0.0091055843
713200 0.0091168014
713250 0.0091281677
713300 0.0091388327
713350 0.0091481988
713400 0.0091579999
713450 0.0091682456
713500 0.0091770391
713550 0.0091868769
713600 0.009195561
713650 0.0092055199
713700 0.0092168356
713750 0.0092278732
713800 0.0092391533
713850 0.0092501344
713900 0.0092608332
713950 0.0092720446
714000 0.0092830353
714050 0.0092937373
714100 0.0093040066
714150 0.0093144479
714200 0.0093236533
714250 0.0093319574
714300 0.0093393705
714350 0.00934737
714400 0.0093540176
714450 0.0093601884
714500 0.0093658117
714550 0.0093709938
714600 0.0093768113
714650 0.0093832711
714700 0.0093915438
714750 0.0094002424
714800 0.0094098454
714850 0.0094172997
714900 0.0094235161
714950 0.0094287001
715000 0.0094320069
715050 0.0094340485
715100 0.0094347755
715150 0.0094336955
715200 0.0094329048
715250 0.0094317353
715300 0.0094302907
715350 0.0094288609
715400 0.0094287162
715450 0.0094290936
715500 0.0094296391
715550 0.0094310452
715600 0.0094316071
715650 0.0094323703
715700 0.0094340204
715750 0.0094371161
715800 0.0094416058
715850 0.009445622
715900 0.0094485701
715950 0.0094515843
716000 0.009453166
716050 0.0094537333
716100 0.0094524697
716150 0.0094524834
716200 0.0094531632
716250 0.0094531582
716300 0.0094532158
716350 0.0094523759
716400 0.0094521029
716450 0.0094546033
716500 0.0094565311
716550 0.0094581599
716600 0.0094576151
716650 0.0094566548
716700 0.0094568151
716750 0.0094576901
716800 0.0094574301
716850 0.0094560531
716900 0.0094561781
716950 0.0094579908
717000 0.0094590291
717050 0.0094588496
717100 0.0094590843
717150 0.0094600066
717200 0.0094618616
717250 0.0094642261
717300 0.009467991
717350 0.0094718359
717400 0.0094746308
717450 0.0094768268
717500 0.0094798368
717550 0.0094805074
717600 0.0094813364
717650 0.0094845095
717700 0.0094871098
717750 0.0094919691
717800 0.0094967831
717850 0.009502425
717900 0.0095073013
717950 0.0095106853
718000 0.0095121337
718050 0.0095137829
718100 0.0095145097
718150 0.0095134415
718200 0.0095119544
718250 0.0095106816
718300 0.0095079552
718350 0.0095052669
718400 0.0095020421
718450 0.0094977984
718500 0.0094942866
718550 0.0094904292
718600 0.0094889787
718650 0.009488254
718700 0.0094881372
718750 0.0094866584
718800 0.0094857892
718850 0.0094864826
718900 0.0094879891
718950 0.0094906309
719000 0.0094924962
719050 0.0094954147
719100 0.0094980997
719150 0.0095007351
719200 0.0095034042
719250 0.0095039353
719300 0.0095061414
719350 0.0095078471
719400 0.0095087428
719450 0.0095104112
719500 0.0095119742
719550 0.0095121225
719600 0.0095117239
719650 0.0095103592
719700 0.0095099628
719750 0.0095096535
719800 0.0095101413
719850 0.0095120096
719900 0.0095154429
719950 0.0095189665
720000 0.0095227532
720050 0.0095248445
720100 0.0095257763
720150 0.0095272509
720200 0.0095280556
720250 0.0095284747
720300 0.0095287555
720350 0.0095294704
720400 0.0095299244
720450 0.0095304173
720500 0.0095310272
720550 0.0095325525
720600 0.0095339199
720650 0.0095340674
720700 0.0095361216
720750 0.0095383742
720800 0.0095398997
720850 0.0095415438
720900 0.0095433171
720950 0.0095430193
721000 0.0095438073
721050 0.0095455823
721100 0.0095472819
721150 0.0095506115
721200 0.0095535901
721250 0.0095564556
721300 0.0095574025
721350 0.0095578983
721400 0.0095592934
721450 0.0095616377
721500 0.0095621472
721550 0.0095639288
721600 0.0095664318
721650 0.0095697352
721700 0.0095727538
721750 0.0095749689
721800 0.0095770688
721850 0.0095792081
721900 0.0095787298
721950 0.0095781734
722000 0.0095773029
722050 0.0095759087
722100 0.0095744085
722150 0.0095726736
722200 0.0095704165
722250 0.0095674126
722300 0.0095630631
722350 0.0095583351
722400 0.009553516
722450 0.0095463693
722500 0.0095396384
722550 0.009530458
722600 0.0095212113
722650 0.0095107711
722700 0.0095001444
722750 0.0094893713
722800 0.0094793586
722850 0.009469453
722900 0.0094566678
722950 0.0094439296
723000 0.0094319273
723050 0.009421853
723100 0.0094117811
723150 0.0094028863
723200 0.0093948001
723250 0.0093867796
723300 0.0093816392
723350 0.0093764722
723400 0.0093730245
723450 0.0093700413
723500 0.0093664972
723550 0.009365484
723600 0.0093656079
723650 0.0093660663
723700 0.0093666674
723750 0.0093674625
723800 0.0093675356
723850 0.0093664907
723900 0.0093656885
723950 0.0093647908
724000 0.0093644172
724050 0.0093641172
724100 0.0093637196
724150 0.0093636885
724200 0.0093610046
724250 0.0093590706
724300 0.0093541755
724350 0.0093498971
724400 0.0093463858
724450 0.0093433055
724500 0.0093421377
724550 0.0093425315
724600 0.0093414914
724650 0.0093385385
724700 0.0093335211
724750 0.009327262
724800 0.0093220721
724850 0.0093179999
724900 0.0093154002
724950 0.0093173129
725000 0.0093207335
725050 0.0093254989
725100 0.0093299201
725150 0.0093343736
725200 0.0093399492
725250 0.0093454885
725300 0.0093512956
725350 0.0093577601
725400 0.0093636894
725450 0.0093710731
725500 0.0093775194
725550 0.0093836055
725600 0.0093865797
725650 0.0093889424
725700 0.009391521
725750 0.0093920121
725800 0.0093929299
725850 0.0093946482
725900 0.0093974068
725950 0.0094004378
726000 0.0094043447
726050 0.0094084743
726100 0.0094133305
726150 0.0094179218
726200 0.0094221691
726250 0.009425274
726300 0.0094274554
726350 0.0094268363
726400 0.0094256622
726450 0.0094242118
726500 0.0094215734
726550 0.0094205545
726600 0.0094184833
726650 0.009417338
726700 0.0094133273
726750 0.009409983
726800 0.0094058026
726850 0.0094011588
726900 0.0093984765
726950 0.0093969439
727000 0.0093976903
727050 0.0093995943
727100 0.0094026147
727150 0.0094060241
727200 0.0094090857
727250 0.0094124855
727300 0.0094159385
727350 0.0094196973
727400 0.0094235246
727450 0.0094250663
727500 0.0094238107
727550 0.0094200197
727600 0.009413892
727650 0.0094076994
727700 0.0094010671
727750 0.0093964367
727800 0.0093913686
727850 0.0093877895
727900 0.0093843175
727950 0.0093802372
728000 0.0093773047
728050 0.0093747067
728100 0.0093715284
728150 0.0093687928
728200 0.0093656684
728250 0.0093610616
728300 0.0093559651
728350 0.0093494773
728400 0.0093422962
728450 0.0093365581
728500 0.0093322855
728550 0.0093274461
728600 0.0093226151
728650 0.0093167281
728700 0.0093118696
728750 0.0093062084
728800 0.00930196
728850 0.0092986113
728900 0.0092957691
728950 0.0092936428
729000 0.0092931897
729050 0.0092925553
729100 0.0092925152
729150 0.0092911203
729200 0.0092910589
729250 0.0092909604
729300 0.0092896807
729350 0.0092886648
729400 0.0092879086
729450 0.0092874501
729500 0.0092865784
729550 0.0092847568
729600 0.0092834498
729650 0.009280077
729700 0.0092766198
729750 0.0092734508
729800 0.0092704089
729850 0.0092661061
729900 0.0092607507
729950 0.009254482
730000 0.009247984
730050 0.0092426368
730100 0.0092365917
730150 0.0092323845
730200 0.0092264011
730250 0.0092203254
730300 0.0092146136
730350 0.0092096906
730400 0.0092057207
730450 0.0092023024
730500 0.0092002887
730550 0.0091990301
730600 0.0091990893
730650 0.0092006997
730700 0.0092019333
730750 0.0092024084
730800 0.0092042003
730850 0.009205855
730900 0.0092086685
730950 0.0092114643
731000 0.0092139581
731050 0.0092199204
731100 0.0092249081
731150 0.009230437
731200 0.0092352147
731250 0.0092404811
731300 0.0092447029
731350 0.009248803
731400 0.0092527446
731450 0.0092569443
731500 0.0092615659
731550 0.0092642763
731600 0.009265877
731650 0.0092679263
731700 0.00926918
731750 0.0092710818
731800 0.0092732844
731850 0.009273986
731900 0.0092747602
731950 0.0092740271
732000 0.0092729948
732050 0.0092704038
732100 0.0092673662
732150 0.0092625069
732200 0.0092567451
732250 0.0092499441
732300 0.0092408945
732350 0.0092324997
732400 0.0092243855
732450 0.0092161026
732500 0.0092099984
732550 0.0092025585
732600 0.0091970917
732650 0.0091907678
732700 0.0091844917
732750 0.0091789151
732800 0.0091746756
732850 0.0091701191
732900 0.0091670272
732950 0.009163805
733000 0.0091616396
733050 0.0091590309
733100 0.0091576297
733150 0.0091561896
733200 0.009155569
733250 0.0091552124
733300 0.0091554473
733350 0.0091553462
733400 0.0091556173
733450 0.0091565912
733500 0.0091573676
733550 0.0091577847
733600 0.009156531
733650 0.0091575344
733700 0.0091590239
733750 0.0091607659
733800 0.0091619137
733850 0.009163323
733900 0.0091667074
733950 0.0091679436
734000 0.0091685468
734050 0.0091694833
734100 0.0091701296
734150 0.0091707042
734200 0.0091722267
734250 0.0091736453
734300 0.0091758143
734350 0.0091782548
734400 0.0091820858
734450 0.0091849781
734500 0.0091871966
734550 0.0091909743
734600 0.0091941553
734650 0.0091959558
734700 0.0091984377
734750 0.0092001148
734800 0.0092031367
734850 0.0092056603
734900 0.0092077312
734950 0.0092101194
735000 0.0092113929
735050 0.0092119275
735100 0.0092135926
735150 0.0092174559
735200 0.0092218687
735250 0.0092280934
735300 0.0092351745
735350 0.0092426792
735400 0.0092507299
735450 0.0092586564
735500 0.0092637743
735550 0.0092700412
735600 0.0092759169
735650 0.0092828532
735700 0.0092899902
735750 0.0092974588
735800 0.0093050557
735850 0.0093125062
735900 0.0093190039
735950 0.0093268851
736000 0.0093345013
736050 0.0093420625
736100 0.0093507607
736150 0.0093615327
736200 0.0093729248
736250 0.0093834896
736300 0.0093923237
736350 0.0094006289
736400 0.0094074756
736450 0.0094138747
736500 0.0094190458
736550 0.0094227213
736600 0.0094244001
736650 0.0094245546
736700 0.0094261857
736750 0.0094266707
736800 0.0094271898
736850 0.0094280889
736900 0.0094283949
736950 0.0094282523
737000 0.0094283702
737050 0.0094287468
737100 0.0094277077
737150 0.0094285558
737200 0.0094297035
737250 0.0094315998
737300 0.0094346178
737350 0.0094355619
737400 0.0094366412
737450 0.0094402024
737500 0.0094439229
737550 0.0094479469
737600 0.0094556759
737650 0.0094634855
737700 0.0094706647
737750 0.0094750555
737800 0.0094791448
737850 0.0094831171
737900 0.0094882919
737950 0.0094944389
738000 0.0095006196
738050 0.0095052599
738100 0.0095091401
738150 0.0095115197
738200 0.009514681
738250 0.0095195249
738300 0.0095246552
738350 0.0095301522
738400 0.0095356211
738450 0.0095407257
738500 0.0095447357
738550 0.0095467424
738600 0.0095485438
738650 0.0095498096
738700 0.0095499338
738750 0.0095497239
738800 0.009547794
738850 0.0095469142
738900 0.0095460275
738950 0.0095435346
739000 0.0095397669
739050 0.0095366206
739100 0.0095321065
739150 0.0095272707
739200 0.0095221871
739250 0.0095170972
739300 0.0095096694
739350 0.009501017
739400 0.0094902341
739450 0.0094778863
739500 0.0094650409
739550 0.0094521756
739600 0.0094390405
739650 0.0094262927
739700 0.009413195
739750 0.0094009086
739800 0.0093892443
739850 0.0093776582
739900 0.0093664582
739950 0.0093551262
740000 0.0093450748
740050 0.0093364416
740100 0.0093275876
740150 0.0093198039
740200 0.0093136614
740250 0.0093072602
740300 0.0093000577
740350 0.0092923032
740400 0.0092832712
740450 0.0092736942
740500 0.009262528
740550 0.0092503103
740600 0.00923736
740650 0.0092252148
740700 0.0092156663
740750 0.0092060521
740800 0.0091977528
740850 0.0091900098
740900 0.0091836852
740950 0.0091792897
741000 0.0091758338
741050 0.0091709612
741100 0.0091674054
741150 0.0091635811
741200 0.0091581105
741250 0.0091522293
741300 0.009144979
741350 0.0091385158
741400 0.0091313621
741450 0.0091250553
741500 0.0091186675
741550 0.009111253
741600 0.0091032985
741650 0.0090963059
741700 0.00908802
741750 0.0090800688
741800 0.009074806
741850 0.0090707925
741900 0.0090688187
741950 0.0090694528
742000 0.0090687621
742050 0.0090694468
742100 0.0090705979
742150 0.0090708648
742200 0.0090722407
742250 0.0090724473
742300 0.0090734961
742350 0.0090754492
742400 0.009078444
742450 0.0090833161
742500 0.0090891948
742550 0.0090957387
742600 0.0091046872
742650 0.0091139568
742700 0.0091243144
742750 0.0091342339
742800 0.0091454436
742850 0.0091563151
742900 0.0091666696
742950 0.0091750146
743000 0.0091831096
743050 0.009190284
743100 0.0091961136
743150 0.0092025913
743200 0.0092085711
743250 0.0092137451
743300 0.0092197686
743350 0.0092251667
743400 0.0092291092
743450 0.0092337652
743500 0.009240085
743550 0.0092457339
743600 0.0092519352
743650 0.0092585329
743700 0.009263065
743750 0.0092668724
743800 0.0092722764
743850 0.0092777874
743900 0.0092837293
743950 0.0092885917
744000 0.0092932286
744050 0.0092969023
744100 0.0093010305
744150 0.0093059224
744200 0.0093096037
744250 0.0093141871
744300 0.0093187404
744350 0.0093240213
744400 0.0093286946
744450 0.0093345871
744500 0.0093399958
744550 0.0093443582
744600 0.0093484629
744650 0.0093519355
744700 0.0093528097
744750 0.0093530961
744800 0.0093543246
744850 0.0093555449
744900 0.0093575831
744950 0.0093596696
745000 0.0093619699
745050 0.0093662641
745100 0.0093706343
745150 0.0093743032
745200 0.0093780748
745250 0.009382044
745300 0.0093866233
745350 0.0093916981
745400 0.0093975285
745450 0.0094026389
745500 0.0094078739
745550 0.0094148196
745600 0.0094214181
745650 0.0094268972
745700 0.0094311283
745750 0.009435136
745800 0.0094384857
745850 0.0094411684
745900 0.0094431335
745950 0.0094458105
746000 0.0094464361
746050 0.0094465017
746100 0.0094453328
746150 0.0094439362
746200 0.0094421255
746250 0.0094422395
746300 0.0094427297
746350 0.0094426277
746400 0.009443375
746450 0.0094429457
746500 0.0094398196
746550 0.0094357394
746600 0.0094331195
746650 0.0094302682
746700 0.0094269566
746750 0.0094244
746800 0.0094227494
746850 0.009421044
746900 0.0094190577
746950 0.0094158194
747000 0.0094122058
747050 0.0094111929
747100 0.0094114507
747150 0.0094126835
747200 0.009413887
747250 0.0094149393
747300 0.0094149841
747350 0.0094136377
747400 0.0094112679
747450 0.0094068528
747500 0.0094012997
747550 0.0093957958
747600 0.0093897846
747650 0.0093837639
747700 0.0093781951
747750 0.0093696446
747800 0.009359792
747850 0.0093494244
747900 0.0093381238
747950 0.0093282918
748000 0.0093202595
748050 0.0093119711
748100 0.009303951
748150 0.0092972223
748200 0.0092911658
748250 0.0092866651
748300 0.0092825891
748350 0.0092813752
748400 0.0092803172
748450 0.0092809111
748500 0.0092787652
748550 0.0092768687
748600 0.0092740497
748650 0.0092723937
748700 0.0092733611
748750 0.0092771892
748800 0.0092824614
748850 0.0092889455
748900 0.0092946913
748950 0.0092997624
749000 0.0093056504
749050 0.0093118432
749100 0.0093194847
749150 0.0093273535
749200 0.0093325175
749250 0.0093368716
749300 0.0093410831
749350 0.0093460758
749400 0.0093503591
749450 0.0093543403
749500 0.0093581282
749550 0.0093625837
749600 0.0093661254
749650 0.0093702548
749700 0.0093732197
749750 0.0093752733
749800 0.0093784047
749850 0.0093815664
749900 0.0093859154
749950 0.0093897374
750000 0.0093938857
750050 0.0093975423
750100 0.0094020011
750150 0.0094071217
750200 0.0094123833
750250 0.009418391
750300 0.0094251689
750350 0.0094308543
750400 0.0094365666
750450 0.0094417849
750500 0.0094481508
750550 0.0094534582
750600 0.0094581006
750650 0.0094616563
750700 0.0094659789
750750 0.0094707481
750800 0.0094755255
750850 0.0094800646
750900 0.0094833624
750950 0.0094850755
751000 0.0094858858
751050 0.0094878635
751100 0.0094912598
751150 0.009493371
751200 0.009496847
751250 0.0095012333
751300 0.0095047685
751350 0.009510446
751400 0.0095159302
751450 0.009522393
751500 0.009529444
751550 0.0095371037
751600 0.0095464109
751650 0.009556859
751700 0.0095662142
751750 0.0095746089
751800 0.0095834841
751850 0.0095938259
751900 0.0096026954
751950 0.0096116901
752000 0.009620488
752050 0.0096293332
752100 0.0096393306
752150 0.0096502832
752200 0.0096620698
752250 0.0096725814
752300 0.0096819767
752350 0.0096915559
752400 0.0096982737
752450 0.0097080076
752500 0.0097168095
752550 0.0097257491
752600 0.0097385246
752650 0.0097502719
752700 0.0097644348
752750 0.0097773789
752800 0.0097869136
752850 0.0097980708
752900 0.0098082399
752950 0.0098192219
753000 0.0098315828
753050 0.0098428595
753100 0.0098525332
753150 0.0098629044
753200 0.0098737042
753250 0.0098852286
753300 0.0098988939
753350 0.0099109229
753400 0.0099243591
753450 0.009938102
753500 0.0099509894
753550 0.0099650835
753600 0.0099790939
753650 0.0099917026
753700 0.010004375
753750 0.010019163
753800 0.010034574
753850 0.010050819
753900 0.010066082
753950 0.010081355
754000 0.010095673
754050 0.010108152
754100 0.010120955
754150 0.01013278
754200 0.010142564
754250 0.010150428
754300 0.010154376
754350 0.010157033
754400 0.01015947
754450 0.010163012
754500 0.010169249
754550 0.010174868
754600 0.010180126
754650 0.010185141
754700 0.010189433
754750 0.010192765
754800 0.010195012
754850 0.010196904
754900 0.010197125
754950 0.010199042
755000 0.010201834
755050 0.010205699
755100 0.0102081
755150 0.010210575
755200 0.010212598
755250 0.010211486
755300 0.010209291
755350 0.010208024
755400 0.010207846
755450 0.010211331
755500 0.010214936
755550 0.010219051
755600 0.010224837
755650 0.010229209
755700 0.010232482
755750 0.010236512
755800 0.010240846
755850 0.010244051
755900 0.010246723
755950 0.010249304
756000 0.010251004
756050 0.010252209
756100 0.010253122
756150 0.01025365
756200 0.010254717
756250 0.010256857
756300 0.010258484
756350 0.010258757
756400 0.010257174
756450 0.010254838
756500 0.010252161
756550 0.010249357
756600 0.010246795
756650 0.010245352
756700 0.010243595
756750 0.010242698
756800 0.010240477
756850 0.010236611
756900 0.010233071
756950 0.010229033
757000 0.010224483
757050 0.010219318
757100 0.010214996
757150 0.010211811
757200 0.010210814
757250 0.010209658
757300 0.010208759
757350 0.010207359
757400 0.010206378
757450 0.010206416
757500 0.010209069
757550 0.01021312
757600 0.010216968
757650 0.010220165
757700 0.010224213
757750 0.010227185
757800 0.010230345
757850 0.01023409
757900 0.010238781
757950 0.010242233
758000 0.010244396
758050 0.010246669
758100 0.010246115
758150 0.010244586
758200 0.010242339
758250 0.010239695
758300 0.010237838
758350 0.010234216
758400 0.010230238
758450 0.010224097
758500 0.010216527
758550 0.010207856
758600 0.010198572
758650 0.010189679
758700 0.010179556
758750 0.01016763
758800 0.010156147
758850 0.010144932
758900 0.010133587
758950 0.010122942
759000 0.010113157
759050 0.010103439
759100 0.010093918
759150 0.010084131
759200 0.010075398
759250 0.010068233
759300 0.010062822
759350 0.010056386
759400 0.010050467
759450 0.010043896
759500 0.010038044
759550 0.010031029
759600 0.010024621
759650 0.010017058
759700 0.010009369
759750 0.010004155
759800 0.0099996413
759850 0.0099969135
759900 0.0099947762
759950 0.0099941094
760000 0.0099950044
760050 0.0099948146
760100 0.0099938579
760150 0.0099933512
760200 0.0099919595
760250 0.0099904721
760300 0.0099888044
760350 0.0099875181
760400 0.0099871367
760450 0.0099850546
760500 0.0099840929
760550 0.0099829756
760600 0.0099828859
760650 0.0099827752
760700 0.0099811073
760750 0.0099766746
760800 0.0099723965
760850 0.0099691772
760900 0.0099674326
760950 0.0099672087
761000 0.0099682917
761050 0.0099685597
761100 0.0099687708
761150 0.0099684672
761200 0.0099679925
761250 0.0099679515
761300 0.0099684588
761350 0.0099696347
761400 0.0099700249
761450 0.0099695783
761500 0.0099682976
761550 0.0099675147
761600 0.0099658802
761650 0.0099640355
761700 0.0099639312
761750 0.0099628816
761800 0.0099610754
761850 0.0099592612
761900 0.0099586607
761950 0.0099578717
762000 0.0099572294
762050 0.0099564082
762100 0.009957213
762150 0.0099574159
762200 0.0099577613
762250 0.0099564658
762300 0.0099536337
762350 0.0099506478
762400 0.0099464672
762450 0.0099429053
762500 0.0099402768
762550 0.009935966
762600 0.0099318836
762650 0.0099264784
762700 0.009919469
762750 0.0099126343
762800 0.0099069101
762850 0.0099015678
762900 0.0098964107
762950 0.0098901594
763000 0.0098859339
763050 0.0098801598
763100 0.0098735206
763150 0.009867144
763200 0.009861105
763250 0.0098555669
763300 0.0098501442
763350 0.0098431059
763400 0.0098360607
763450 0.0098278925
763500 0.0098203822
763550 0.0098125783
763600 0.0098059615
763650 0.0097997562
763700 0.0097940376
763750 0.0097862707
763800 0.0097767723
763850 0.0097645737
763900 0.0097515002
763950 0.0097396397
764000 0.0097262424
764050 0.0097132107
764100 0.0096997973
764150 0.0096866266
764200 0.0096748886
764250 0.0096639169
764300 0.0096545781
764350 0.0096445576
764400 0.0096351734
764450 0.0096280226
764500 0.0096226846
764550 0.0096193805
764600 0.0096176365
764650 0.0096171449
764700 0.0096169014
764750 0.0096174092
764800 0.0096165624
764850 0.0096142774
764900 0.0096135385
764950 0.0096126821
765000 0.0096131439
765050 0.0096137535
765100 0.0096158933
765150 0.009618491
765200 0.0096214074
765250 0.0096246362
765300 0.0096264188
765350 0.0096285761
765400 0.0096316489
765450 0.0096326271
765500 0.0096323808
765550 0.0096321141
765600 0.0096299636
765650 0.0096266639
765700 0.0096230987
765750 0.0096202705
765800 0.0096163672
765850 0.0096118914
765900 0.0096085694
765950 0.00960456
766000 0.0096017601
766050 0.0095995976
766100 0.0095996373
766150 0.0095990873
766200 0.0095990683
766250 0.0096014646
766300 0.0096049739
766350 0.0096084075
766400 0.0096107696
766450 0.0096123357
766500 0.0096132538
766550 0.0096118984
766600 0.0096113917
766650 0.0096114578
766700 0.0096114498
766750 0.0096094093
766800 0.0096068035
766850 0.0096053834
766900 0.0096039881
766950 0.0096034121
767000 0.0096018817
767050 0.0095998365
767100 0.0095988637
767150 0.009597882
767200 0.0095968919
767250 0.0095964262
767300 0.009596743
767350 0.009595471
767400 0.0095911444
767450 0.0095876585
767500 0.0095840951
767550 0.0095789987
767600 0.0095749912
767650 0.0095727507
767700 0.0095697382
767750 0.009569062
767800 0.0095686014
767850 0.009568577
767900 0.0095697269
767950 0.0095719102
768000 0.0095752991
768050 0.0095803789
768100 0.0095863901
768150 0.0095921701
768200 0.0095971813
768250 0.0096016874
768300 0.0096058899
768350 0.0096090917
768400 0.0096120508
768450 0.0096159623
768500 0.0096198992
768550 0.0096243335
768600 0.0096296622
768650 0.0096353735
768700 0.0096402321
768750 0.0096447356
768800 0.0096491204
768850 0.0096534663
768900 0.0096578188
768950 0.0096610597
769000 0.0096634343
769050 0.0096647541
769100 0.0096660064
769150 0.0096681434
769200 0.0096712693
769250 0.0096742084
769300 0.0096763249
769350 0.0096777052
769400 0.0096789511
769450 0.0096794492
769500 0.0096808557
769550 0.0096838151
769600 0.0096871335
769650 0.0096900241
769700 0.0096933847
769750 0.0096957056
769800 0.0096970729
769850 0.0096972005
769900 0.0096962453
769950 0.0096950749
770000 0.009692478
770050 0.0096914664
770100 0.0096893987
770150 0.0096885198
770200 0.0096875276
770250 0.009688387
770300 0.0096893953
770350 0.0096902911
770400 0.0096927209
770450 0.0096960912
770500 0.0096989354
770550 0.0097014387
770600 0.009702943
770650 0.0097045973
770700 0.0097034228
770750 0.0097017565
770800 0.0096999971
770850 0.0096958051
770900 0.0096922902
770950 0.0096884544
771000 0.0096846867
771050 0.0096812829
771100 0.0096783058
771150 0.0096764441
771200 0.0096739178
771250 0.0096711621
771300 0.009666919
771350 0.0096634379
771400 0.0096592246
771450 0.0096530346
771500 0.009647905
771550 0.0096438128
771600 0.0096412594
771650 0.0096398199
771700 0.0096383266
771750 0.0096362682
771800 0.0096336672
771850 0.0096299185
771900 0.0096244139
771950 0.0096183268
772000 0.0096119604
772050 0.0096042646
772100 0.0095971459
772150 0.0095893301
772200 0.0095811729
772250 0.0095715839
772300 0.009562016
772350 0.0095525977
772400 0.0095453246
772450 0.0095400198
772500 0.0095351633
772550 0.0095306008
772600 0.0095277639
772650 0.0095239713
772700 0.0095199658
772750 0.0095164089
772800 0.0095131162
772850 0.0095098594
772900 0.0095068332
772950 0.0095031063
773000 0.0094996553
773050 0.0094958615
773100 0.0094914597
773150 0.0094862206
773200 0.0094798222
773250 0.0094727655
773300 0.0094666213
773350 0.0094623616
773400 0.0094583976
773450 0.0094555351
773500 0.0094516639
773550 0.0094468788
773600 0.0094422216
773650 0.0094359853
773700 0.0094319698
773750 0.0094270963
773800 0.0094220381
773850 0.0094163041
773900 0.0094089819
773950 0.0094004889
774000 0.0093928009
774050 0.0093867509
774100 0.0093821098
774150 0.0093776907
774200 0.0093730567
774250 0.0093687536
774300 0.0093619269
774350 0.0093563937
774400 0.0093489969
774450 0.0093424988
774500 0.0093352976
774550 0.0093277016
774600 0.0093205392
774650 0.0093142226
774700 0.0093081949
774750 0.0093013416
774800 0.0092951041
774850 0.0092892023
774900 0.009283016
774950 0.0092772334
775000 0.0092734416
775050 0.0092712286
775100 0.0092688947
775150 0.0092683744
775200 0.0092692206
775250 0.0092698037
775300 0.0092700715
775350 0.0092703271
775400 0.0092704596
775450 0.0092708335
775500 0.009270908
775550 0.009269572
775600 0.0092671619
775650 0.0092627049
775700 0.0092592686
775750 0.0092560592
775800 0.0092521524
775850 0.0092509937
775900 0.0092502414
775950 0.0092496464
776000 0.0092489501
776050 0.009247482
776100 0.0092442775
776150 0.0092389785
776200 0.0092314943
776250 0.0092227716
776300 0.0092123897
776350 0.0092025004
776400 0.0091929851
776450 0.0091828155
776500 0.0091718324
776550 0.0091610067
776600 0.0091497952
776650 0.0091391751
776700 0.0091294322
776750 0.0091192634
776800 0.0091107566
776850 0.0091028414
776900 0.0090955646
776950 0.0090906792
777000 0.0090848077
777050 0.0090801239
777100 0.0090762322
777150 0.0090725523
777200 0.0090705074
777250 0.0090692472
777300 0.0090689239
777350 0.009067971
777400 0.009066875
777450 0.0090635451
777500 0.009060377
777550 0.0090561174
777600 0.0090516985
777650 0.0090481199
777700 0.0090455366
777750 0.0090423718
777800 0.0090403584
777850 0.0090389858
777900 0.0090368429
777950 0.0090328588
778000 0.009027817
778050 0.0090220356
778100 0.0090178786
778150 0.0090152946
778200 0.0090121359
778250 0.0090072153
778300 0.009003542
778350 0.0090003319
778400 0.0089970342
778450 0.0089940557
778500 0.0089920211
778550 0.0089905418
778600 0.0089898956
778650 0.0089888704
778700 0.0089874338
778750 0.008986465
778800 0.0089842087
778850 0.0089829302
778900 0.0089818171
778950 0.008980694
779000 0.0089813808
779050 0.0089825324
779100 0.0089827767
779150 0.0089825147
779200 0.0089818541
779250 0.0089808116
779300 0.0089793457
779350 0.0089778892
779400 0.0089768485
779450 0.0089748454
779500 0.0089743271
779550 0.0089749219
779600 0.0089754633
779650 0.008975804
779700 0.0089760432
779750 0.0089749485
779800 0.0089741211
779850 0.0089726286
779900 0.0089704069
779950 0.0089671573
780000 0.0089634839
780050 0.0089600799
780100 0.0089588936
780150 0.0089579318
780200 0.0089568225
780250 0.0089578648
780300 0.0089581543
780350 0.0089584913
780400 0.008957932
780450 0.0089566118
780500 0.0089531724
780550 0.0089496114
780600 0.0089461729
780650 0.0089423185
780700 0.0089384968
780750 0.0089352077
780800 0.0089326508
780850 0.0089323795
780900 0.0089318443
780950 0.0089310361
781000 0.0089328171
781050 0.0089345849
781100 0.0089383467
781150 0.0089415994
781200 0.008945374
781250 0.0089494174
781300 0.0089527797
781350 0.0089556422
781400 0.0089584623
781450 0.0089602846
781500 0.0089640628
781550 0.0089685397
781600 0.0089720322
781650 0.0089757962
781700 0.0089768327
781750 0.0089774561
781800 0.0089776305
781850 0.0089775602
781900 0.0089769124
781950 0.0089766956
782000 0.0089751378
782050 0.0089727343
782100 0.008969995
782150 0.0089686428
782200 0.0089664641
782250 0.0089614099
782300 0.0089549921
782350 0.0089479015
782400 0.0089398432
782450 0.0089313849
782500 0.0089230754
782550 0.0089149289
782600 0.0089065513
782650 0.008898341
782700 0.0088894299
782750 0.0088795587
782800 0.008869691
782850 0.0088600265
782900 0.0088515548
782950 0.0088434449
783000 0.008835216
783050 0.0088268963
783100 0.0088185944
783150 0.0088102342
783200 0.0088016699
783250 0.0087928674
783300 0.0087837063
783350 0.0087753857
783400 0.008766436
783450 0.0087589089
783500 0.0087512729
783550 0.0087443032
783600 0.0087372819
783650 0.0087278101
783700 0.0087198947
783750 0.0087123526
783800 0.0087031449
783850 0.0086932183
783900 0.0086823313
783950 0.0086714968
784000 0.0086594138
784050 0.0086464742
784100 0.008636568
784150 0.0086287145
784200 0.008622946
784250 0.008618027
784300 0.0086146339
784350 0.0086119731
784400 0.0086091316
784450 0.0086077675
784500 0.0086066384
784550 0.0086062865
784600 0.0086065396
784650 0.0086059426
784700 0.0086051836
784750 0.0086045389
784800 0.0086042098
784850 0.0086041271
784900 0.0086025858
784950 0.0086015925
785000 0.0086003595
785050 0.0085973839
785100 0.0085931335
785150 0.0085883504
785200 0.0085841849
785250 0.0085803517
785300 0.0085750199
785350 0.0085693478
785400 0.0085626193
785450 0.0085534672
785500 0.0085471515
785550 0.0085411664
785600 0.0085343394
785650 0.0085291153
785700 0.008523786
785750 0.0085192232
785800 0.0085155644
785850 0.008513353
785900 0.0085121484
785950 0.0085112815
786000 0.0085116261
786050 0.0085120798
786100 0.0085137012
786150 0.0085151757
786200 0.0085167626
786250 0.00851861
786300 0.0085189165
786350 0.0085193062
786400 0.0085214101
786450 0.0085257951
786500 0.0085317251
786550 0.0085375839
786600 0.008544533
786650 0.0085500984
786700 0.0085553456
786750 0.0085601543
786800 0.0085636679
786850 0.0085671717
786900 0.0085699839
786950 0.0085731359
787000 0.0085757928
787050 0.0085781917
787100 0.0085795757
787150 0.0085810046
787200 0.0085843581
787250 0.0085866275
787300 0.0085887729
787350 0.0085899867
787400 0.0085919897
787450 0.0085943821
787500 0.0085969674
787550 0.008600139
787600 0.008601328
787650 0.0086002164
787700 0.008599519
787750 0.0085976199
787800 0.0085967442
787850 0.0085967235
787900 0.0085969713
787950 0.0085989209
788000 0.0086012923
788050 0.0086042734
788100 0.0086070983
788150 0.0086099877
788200 0.0086124018
788250 0.008615028
788300 0.0086183314
788350 0.0086228806
788400 0.0086266396
788450 0.008630374
788500 0.0086348317
788550 0.0086394133
788600 0.0086441603
788650 0.0086501756
788700 0.0086571841
788750 0.0086644503
788800 0.0086702613
788850 0.0086752776
788900 0.0086799794
788950 0.0086852923
789000 0.0086904053
789050 0.0086953099
789100 0.0086989622
789150 0.0087022844
789200 0.0087053795
789250 0.0087097541
789300 0.0087138666
789350 0.008716683
789400 0.0087173315
789450 0.0087170703
789500 0.0087175027
789550 0.0087194404
789600 0.0087220184
789650 0.0087253052
789700 0.0087287275
789750 0.0087321761
789800 0.0087346004
789850 0.0087369743
789900 0.008739185
789950 0.0087401919
790000 0.0087409662
790050 0.0087410311
790100 0.0087394021
790150 0.0087384633
790200 0.0087374378
790250 0.0087366469
790300 0.0087350976
790350 0.0087317872
790400 0.0087276546
790450 0.0087239818
790500 0.008719251
790550 0.0087139268
790600 0.0087085312
790650 0.008702162
790700 0.0086939871
790750 0.0086839665
790800 0.0086709277
790850 0.0086558641
790900 0.0086390841
790950 0.0086214235
791000 0.0086036173
791050 0.008586106
791100 0.0085696819
791150 0.0085552517
791200 0.0085415404
791250 0.0085288942
791300 0.0085188333
791350 0.0085096006
791400 0.0085028294
791450 0.0084973792
791500 0.0084929682
791550 0.0084896638
791600 0.0084878949
791650 0.0084862898
791700 0.0084845696
791750 0.0084840047
791800 0.008483035
791850 0.0084819314
791900 0.0084786576
791950 0.0084760397
792000 0.0084726238
792050 0.0084686379
792100 0.0084655379
792150 0.008461256
792200 0.0084585333
792250 0.0084562932
792300 0.0084543577
792350 0.0084533275
792400 0.0084544816
792450 0.0084560071
792500 0.0084572618
792550 0.0084593143
792600 0.008460799
792650 0.0084611597
792700 0.0084634596
792750 0.0084664807
792800 0.0084694298
792850 0.0084711344
792900 0.0084720236
792950 0.0084709744
793000 0.0084707067
793050 0.0084699116
793100 0.0084689589
793150 0.0084681415
793200 0.0084676911
793250 0.0084660918
793300 0.0084641832
793350 0.0084622831
793400 0.0084608375
793450 0.0084610773
793500 0.0084627234
793550 0.0084634936
793600 0.0084653193
793650 0.0084656888
793700 0.0084661068
793750 0.0084665465
793800 0.008467094
793850 0.0084682368
793900 0.0084695715
793950 0.008471687
794000 0.008474149
794050 0.0084777001
794100 0.0084797807
794150 0.0084818679
794200 0.0084861855
794250 0.0084919431
794300 0.0084990377
794350 0.0085059426
794400 0.0085120145
794450 0.0085189438
794500 0.0085242415
794550 0.0085303751
794600 0.0085348423
794650 0.0085387302
794700 0.0085413467
794750 0.0085445086
794800 0.0085457027
794850 0.0085462138
794900 0.008546624
794950 0.008547718
795000 0.0085493887
795050 0.0085513235
795100 0.0085520762
795150 0.0085534535
795200 0.0085561352
795250 0.0085589539
795300 0.0085625722
795350 0.0085659861
795400 0.008569068
795450 0.0085722928
795500 0.0085732115
795550 0.0085743866
795600 0.0085762193
795650 0.0085793697
795700 0.0085836745
795750 0.0085887785
795800 0.0085934336
795850 0.0085971623
795900 0.0085992897
795950 0.0086008694
796000 0.0086032168
796050 0.008603869
796100 0.00860598
796150 0.0086073962
796200 0.0086076531
796250 0.0086068363
796300 0.0086062258
796350 0.0086061352
796400 0.0086068517
796450 0.008607046
796500 0.0086084705
796550 0.0086103519
796600 0.0086139649
796650 0.0086194041
796700 0.0086262299
796750 0.008631986
796800 0.0086377979
796850 0.0086426914
796900 0.0086475048
796950 0.0086526968
797000 0.0086560815
797050 0.0086601369
797100 0.0086644929
797150 0.0086695328
797200 0.0086739119
797250 0.0086777674
797300 0.0086814523
797350 0.0086840876
797400 0.0086855398
797450 0.0086869425
797500 0.0086884693
797550 0.0086903275
797600 0.0086934192
797650 0.0086984774
797700 0.0087045685
797750 0.0087114619
797800 0.0087173956
797850 0.0087217526
797900 0.0087271158
797950 0.0087328289
798000 0.0087410238
798050 0.0087489185
798100 0.0087555676
798150 0.0087636197
798200 0.0087718295
798250 0.008779288
798300 0.0087869707
798350 0.0087951112
798400 0.0088036355
798450 0.0088108544
798500 0.0088169042
798550 0.0088214999
798600 0.0088258145
798650 0.0088297178
798700 0.008834456
798750 0.0088394733
798800 0.0088443273
798850 0.0088492655
798900 0.0088531722
798950 0.0088582361
799000 0.0088637915
799050 0.0088696665
799100 0.0088740973
799150 0.008878006
799200 0.0088794504
799250 0.0088804629
799300 0.0088802272
799350 0.0088800915
799400 0.008879375
799450 0.0088807308
799500 0.00888445
799550 0.0088890233
799600 0.0088936869
799650 0.0088992632
799700 0.0089041676
799750 0.0089082942
799800 0.0089115399
799850 0.0089143873
799900 0.0089182356
799950 0.0089208139
800000 0.0089243385
800050 0.0089293189
800100 0.0089335007
800150 0.0089377006
800200 0.0089426076
800250 0.0089472159
800300 0.0089512181
800350 0.0089539963
800400 0.0089572555
800450 0.008958059
800500 0.0089588528
800550 0.0089595073
800600 0.0089598008
800650 0.0089588428
800700 0.0089583724
800750 0.0089594627
800800 0.0089602524
800850 0.0089613935
800900 0.0089608358
800950 0.008959615
801000 0.0089578652
801050 0.0089565469
801100 0.0089561529
801150 0.0089566602
801200 0.0089589142
801250 0.0089622895
801300 0.0089639827
801350 0.0089656882
801400 0.0089674276
801450 0.0089684473
801500 0.0089675669
801550 0.0089681849
801600 0.0089698939
801650 0.0089724779
801700 0.0089754916
801750 0.0089781412
801800 0.0089831493
801850 0.0089876782
801900 0.0089919279
801950 0.0089962146
802000 0.0090002194
802050 0.0090048135
802100 0.0090071806
802150 0.0090107802
802200 0.0090154319
802250 0.0090208905
802300 0.0090257255
802350 0.0090298281
802400 0.0090332323
802450 0.0090366093
802500 0.0090405077
802550 0.0090449954
802600 0.0090512031
802650 0.0090573144
802700 0.009062743
802750 0.0090671773
802800 0.0090707453
802850 0.0090726156
802900 0.0090733362
802950 0.0090758106
803000 0.0090796233
803050 0.0090843908
803100 0.0090898745
803150 0.0090954633
803200 0.0091022709
803250 0.009110242
803300 0.0091189756
803350 0.009127722
803400 0.0091345976
803450 0.0091397341
803500 0.0091439299
803550 0.0091465922
803600 0.009149044
803650 0.0091521525
803700 0.0091534881
803750 0.0091531973
803800 0.0091524032
803850 0.0091506375
803900 0.0091499252
803950 0.0091494785
804000 0.0091500343
804050 0.0091504436
804100 0.0091519418
804150 0.0091528079
804200 0.0091534017
804250 0.0091520272
804300 0.0091498211
804350 0.0091471204
804400 0.0091438614
804450 0.00913955
804500 0.009137538
804550 0.0091348926
804600 0.0091318839
804650 0.0091307599
804700 0.0091275242
804750 0.0091227647
804800 0.0091163431
804850 0.0091089782
804900 0.0091023559
804950 0.0090929343
805000 0.0090823078
805050 0.0090711976
805100 0.009059189
805150 0.009047524
805200 0.0090351637
805250 0.0090218732
805300 0.0090065814
805350 0.0089922538
805400 0.0089787202
805450 0.0089681545
805500 0.0089580583
805550 0.0089483676
805600 0.0089398748
805650 0.0089306553
805700 0.0089205166
805750 0.0089096199
805800 0.0088968287
805850 0.0088842431
805900 0.0088721204
805950 0.0088593044
806000 0.0088453052
806050 0.0088302697
806100 0.0088142736
806150 0.0088002689
806200 0.0087882381
806250 0.0087787977
806300 0.008770933
806350 0.0087638993
806400 0.0087567088
806450 0.0087485135
806500 0.0087418342
806550 0.0087363782
806600 0.0087332033
806650 0.0087312887
806700 0.0087289169
806750 0.0087263705
806800 0.0087250403
806850 0.0087222422
806900 0.008719861
806950 0.0087180876
807000 0.0087181881
807050 0.0087168635
807100 0.0087155702
807150 0.0087139941
807200 0.0087115794
807250 0.0087096031
807300 0.0087075267
807350 0.0087045817
807400 0.0087019725
807450 0.0086982222
807500 0.0086945691
807550 0.008690222
807600 0.0086868091
807650 0.0086834453
807700 0.008681084
807750 0.0086791104
807800 0.0086759069
807850 0.0086723998
807900 0.0086685217
807950 0.008665411
808000 0.008663876
808050 0.0086630064
808100 0.0086592015
808150 0.0086549663
808200 0.008650106
808250 0.0086453937
808300 0.008642708
808350 0.0086411423
808400 0.0086395025
808450 0.0086389868
808500 0.0086386353
808550 0.0086383169
808600 0.0086367259
808650 0.0086361936
808700 0.0086354484
808750 0.0086362028
808800 0.0086373113
808850 0.0086396652
808900 0.0086424642
808950 0.0086455063
809000 0.0086501522
809050 0.0086548249
809100 0.0086597638
809150 0.0086656501
809200 0.0086692228
809250 0.0086726085
809300 0.0086749966
809350 0.0086775417
809400 0.0086798336
809450 0.0086820761
809500 0.0086852266
809550 0.0086871873
809600 0.0086903289
809650 0.008693548
809700 0.0086961427
809750 0.0087008407
809800 0.0087053608
809850 0.0087124293
809900 0.0087189912
809950 0.008724687
810000 0.0087300554
810050 0.0087346113
810100 0.0087394128
810150 0.0087448929
810200 0.0087508095
810250 0.0087560782
810300 0.0087607604
810350 0.0087654122
810400 0.008770367
810450 0.008774931
810500 0.0087791267
810550 0.0087837055
810600 0.0087902849
810650 0.0087983051
810700 0.00880707
810750 0.0088167832
810800 0.008827306
810850 0.0088395093
810900 0.0088525813
810950 0.0088649962
811000 0.0088776302
811050 0.0088883975
811100 0.0088974967
811150 0.0089046287
811200 0.0089075582
811250 0.0089076455
811300 0.0089061402
811350 0.0089049251
811400 0.008904402
811450 0.0089034786
811500 0.0089039985
811550 0.0089050947
811600 0.0089058188
811650 0.0089066201
811700 0.008907621
811750 0.0089099307
811800 0.0089138338
811850 0.008917643
811900 0.0089207443
811950 0.0089230415
812000 0.008924335
812050 0.0089246084
812100 0.0089251097
812150 0.0089259411
812200 0.0089266426
812250 0.0089269336
812300 0.0089255195
812350 0.0089240388
812400 0.0089220666
812450 0.008919483
812500 0.0089167125
812550 0.0089127805
812600 0.0089086682
812650 0.0089032059
812700 0.0088980168
812750 0.0088922468
812800 0.0088842144
812850 0.0088756178
812900 0.0088662839
812950 0.0088552804
813000 0.008843123
813050 0.0088298053
813100 0.0088156498
813150 0.0088013424
813200 0.0087869715
813250 0.0087723642
813300 0.008758752
813350 0.008746117
813400 0.0087333316
813450 0.0087197475
813500 0.0087065148
813550 0.008693378
813600 0.00868027
813650 0.0086683647
813700 0.0086581197
813750 0.0086490686
813800 0.008642048
813850 0.0086358143
813900 0.0086309819
813950 0.0086259127
814000 0.0086220787
814050 0.0086181134
814100 0.0086146181
814150 0.0086108462
814200 0.0086078062
814250 0.0086037744
814300 0.0086000126
814350 0.008594404
814400 0.0085881387
814450 0.008581894
814500 0.0085756334
814550 0.0085695719
814600 0.0085637014
814650 0.0085584493
814700 0.0085547853
814750 0.00855094
814800 0.00854603
814850 0.0085399039
814900 0.0085345261
814950 0.008528847
815000 0.0085235433
815050 0.0085195869
815100 0.008516623
815150 0.0085117962
815200 0.0085070803
815250 0.0085016558
815300 0.0084948513
815350 0.0084879813
815400 0.0084803566
815450 0.008473293
815500 0.0084658145
815550 0.0084578399
815600 0.0084487509
815650 0.0084391877
815700 0.0084299791
815750 0.008419707
815800 0.0084073875
815850 0.0083941073
815900 0.0083826497
815950 0.0083725445
816000 0.0083632627
816050 0.0083554389
816100 0.0083471991
816150 0.0083396793
816200 0.0083337387
816250 0.0083298545
816300 0.0083262373
816350 0.0083245773
816400 0.0083223547
816450 0.008321678
816500 0.0083210967
816550 0.0083194452
816600 0.0083187595
816650 0.0083184225
816700 0.0083187613
816750 0.0083180066
816800 0.0083162981
816850 0.0083139558
816900 0.0083112439
816950 0.0083084683
817000 0.0083056385
817050 0.0083033483
817100 0.0083026708
817150 0.0083018447
817200 0.0082999805
817250 0.0082979575
817300 0.0082952809
817350 0.0082921541
817400 0.0082891918
817450 0.0082846599
817500 0.0082802408
817550 0.0082765083
817600 0.0082731681
817650 0.0082703614
817700 0.0082671161
817750 0.0082651236
817800 0.0082640688
817850 0.0082629335
817900 0.0082636999
817950 0.0082644508
818000 0.0082651128
818050 0.0082666109
818100 0.0082685879
818150 0.0082724409
818200 0.0082790361
818250 0.0082887096
818300 0.0082981906
818350 0.0083066415
818400 0.0083144586
818450 0.0083210861
818500 0.0083265491
818550 0.0083312188
818600 0.0083358767
818650 0.0083415998
818700 0.0083464442
818750 0.0083490296
818800 0.0083511081
818850 0.0083529412
818900 0.0083542013
818950 0.0083557256
819000 0.0083569466
819050 0.0083587626
819100 0.0083610502
819150 0.0083635285
819200 0.0083659037
819250 0.0083673987
819300 0.0083687987
819350 0.0083701827
819400 0.0083706838
819450 0.0083689671
819500 0.0083660681
819550 0.0083636783
819600 0.0083611686
819650 0.0083604644
819700 0.0083586159
819750 0.008356646
819800 0.0083534523
819850 0.0083501362
819900 0.0083480464
819950 0.0083452554
820000 0.0083420163
820050 0.0083388544
820100 0.0083355496
820150 0.0083313512
820200 0.0083267289
820250 0.0083224585
820300 0.0083171099
820350 0.0083113572
820400 0.0083053219
820450 0.0082995829
820500 0.0082942003
820550 0.0082887379
820600 0.0082849574
820650 0.0082814192
820700 0.0082783794
820750 0.0082751277
820800 0.0082700291
820850 0.008265522
820900 0.0082603313
820950 0.0082557845
821000 0.008251767
821050 0.0082478277
821100 0.0082441681
821150 0.0082399138
821200 0.0082351698
821250 0.0082281768
821300 0.0082196375
821350 0.0082106576
821400 0.0082005771
821450 0.0081902658
821500 0.0081798569
821550 0.0081711806
821600 0.0081630719
821650 0.0081541552
821700 0.0081470304
821750 0.0081397011
821800 0.0081334509
821850 0.0081274704
821900 0.0081217943
821950 0.0081172001
822000 0.0081131512
822050 0.0081090605
822100 0.0081049698
822150 0.0081004183
822200 0.0080970102
822250 0.0080945086
822300 0.0080923288
822350 0.0080904778
822400 0.0080891766
822450 0.0080887518
822500 0.0080881391
822550 0.0080867841
822600 0.0080854319
822650 0.0080837708
822700 0.0080823639
822750 0.0080804229
822800 0.0080790757
822850 0.0080786724
822900 0.0080787599
822950 0.0080801608
823000 0.0080803913
823050 0.008079701
823100 0.008079956
823150 0.0080813555
823200 0.0080837144
823250 0.0080873177
823300 0.0080905489
823350 0.0080954595
823400 0.008101537
823450 0.0081077697
823500 0.0081126461
823550 0.0081170615
823600 0.0081219827
823650 0.0081268804
823700 0.0081320354
823750 0.0081376613
823800 0.0081429818
823850 0.0081480692
823900 0.0081561776
823950 0.0081640805
824000 0.0081719063
824050 0.0081779804
824100 0.0081827466
824150 0.0081868916
824200 0.0081909015
824250 0.0081944442
824300 0.008197744
824350 0.0082026142
824400 0.0082085177
824450 0.0082146275
824500 0.0082219535
824550 0.0082270637
824600 0.0082323638
824650 0.0082372049
824700 0.0082401761
824750 0.0082437121
824800 0.0082482595
824850 0.008254621
824900 0.0082636769
824950 0.0082723646
825000 0.0082808258
825050 0.0082870965
825100 0.008292005
825150 0.008296474
825200 0.0082998506
825250 0.0083029178
825300 0.0083038276
825350 0.0083026207
825400 0.0082988868
825450 0.0082957484
825500 0.0082922547
825550 0.008288995
825600 0.0082860731
825650 0.0082828971
825700 0.0082782211
825750 0.0082720259
825800 0.0082671956
825850 0.0082608432
825900 0.0082555283
825950 0.0082507153
826000 0.0082471746
826050 0.0082463523
826100 0.008244586
826150 0.0082439711
826200 0.0082445489
826250 0.0082463257
826300 0.0082479241
826350 0.0082494232
826400 0.0082514775
826450 0.008253168
826500 0.0082545561
826550 0.0082552816
826600 0.0082558606
826650 0.0082561778
826700 0.0082575459
826750 0.0082606922
826800 0.0082646723
826850 0.0082685123
826900 0.0082724044
826950 0.0082759958
827000 0.0082810692
827050 0.0082865975
827100 0.0082920124
827150 0.008297996
827200 0.0083049873
827250 0.008312127
827300 0.0083178603
827350 0.0083228554
827400 0.0083263553
827450 0.0083299621
827500 0.0083341041
827550 0.0083366579
827600 0.0083398828
827650 0.0083424589
827700 0.0083441589
827750 0.0083459312
827800 0.0083470508
827850 0.008347711
827900 0.0083481289
827950 0.008349333
828000 0.008350938
828050 0.0083526199
828100 0.0083550716
828150 0.0083566458
828200 0.0083587616
828250 0.0083605313
828300 0.0083600657
828350 0.0083591118
828400 0.0083564344
828450 0.0083521613
828500 0.0083469684
828550 0.0083411184
828600 0.0083350205
828650 0.0083301676
828700 0.0083248872
828750 0.0083209748
828800 0.0083174666
828850 0.0083157065
828900 0.0083149756
828950 0.0083149451
829000 0.0083148385
829050 0.0083146698
829100 0.0083127141
829150 0.0083113155
829200 0.0083100884
829250 0.008307824
829300 0.0083039781
829350 0.0082999054
829400 0.0082958698
829450 0.0082919112
829500 0.0082880386
829550 0.0082856085
829600 0.0082820183
829650 0.0082783033
829700 0.0082744903
829750 0.008271187
829800 0.0082688926
829850 0.0082674463
829900 0.0082677794
829950 0.0082694393
830000 0.0082702944
830050 0.0082704952
830100 0.0082708587
830150 0.0082699064
830200 0.0082698754
830250 0.0082694336
830300 0.0082695154
830350 0.0082675144
830400 0.0082655102
830450 0.0082613651
830500 0.008257567
830550 0.0082538152
830600 0.0082510466
830650 0.0082474193
830700 0.0082443081
830750 0.0082399421
830800 0.0082347211
830850 0.0082301606
830900 0.0082245656
830950 0.0082186231
831000 0.0082112253
831050 0.0082041375
831100 0.0081972096
831150 0.0081903519
831200 0.0081830952
831250 0.0081764375
831300 0.0081692072
831350 0.0081603857
831400 0.0081514744
831450 0.0081416596
831500 0.0081296063
831550 0.0081191452
831600 0.0081103776
831650 0.0081032598
831700 0.0080956473
831750 0.0080883356
831800 0.0080817297
831850 0.0080751554
831900 0.008069953
831950 0.0080651438
832000 0.0080598139
832050 0.0080537332
832100 0.008047694
832150 0.0080418988
832200 0.008036406
832250 0.0080321352
832300 0.008030144
832350 0.0080291345
832400 0.0080286073
832450 0.008027607
832500 0.0080262494
832550 0.0080255072
832600 0.0080252825
832650 0.0080246443
832700 0.008023057
832750 0.0080215967
832800 0.0080190839
832850 0.0080173642
832900 0.008016108
832950 0.0080158836
833000 0.0080172818
833050 0.0080192228
833100 0.008020369
833150 0.0080220996
833200 0.0080233018
833250 0.0080228955
833300 0.0080212302
833350 0.0080190989
833400 0.0080166932
833450 0.0080126142
833500 0.0080079928
833550 0.0080024454
833600 0.0079972996
833650 0.0079934122
833700 0.0079909314
833750 0.0079881382
833800 0.0079846389
833850 0.0079825252
833900 0.0079809832
833950 0.0079791218
834000 0.0079769185
834050 0.0079744131
834100 0.0079716613
834150 0.0079689748
834200 0.0079663459
834250 0.0079643495
834300 0.0079615715
834350 0.0079584951
834400 0.0079564564
834450 0.0079547561
834500 0.0079515899
834550 0.0079487626
834600 0.0079472352
834650 0.0079464516
834700 0.00794772
834750 0.0079496399
834800 0.0079514263
834850 0.0079531385
834900 0.0079535538
834950 0.0079551133
835000 0.0079577606
835050 0.0079612963
835100 0.0079649228
835150 0.0079668069
835200 0.0079665545
835250 0.0079662079
835300 0.007964733
835350 0.0079631834
835400 0.0079614736
835450 0.0079592571
835500 0.0079584713
835550 0.0079573745
835600 0.007955578
835650 0.007953329
835700 0.0079521332
835750 0.0079526144
835800 0.0079531065
835850 0.007955212
835900 0.0079582961
835950 0.0079618406
836000 0.0079675548
836050 0.0079731913
836100 0.0079799518
836150 0.0079876531
836200 0.0079961305
836250 0.0080032128
836300 0.0080102359
836350 0.0080171071
836400 0.0080228247
836450 0.008028072
836500 0.0080322908
836550 0.0080363019
836600 0.0080395314
836650 0.0080417017
836700 0.0080434933
836750 0.0080453189
836800 0.0080467764
836850 0.0080492488
836900 0.0080510921
836950 0.0080524734
837000 0.0080524822
837050 0.00805192
837100 0.0080518255
837150 0.0080514236
837200 0.0080516671
837250 0.0080519503
837300 0.0080506189
837350 0.0080482753
837400 0.0080468212
837450 0.0080437111
837500 0.0080401035
837550 0.008036543
837600 0.0080338651
837650 0.0080303064
837700 0.0080269566
837750 0.008023841
837800 0.0080203875
837850 0.0080167741
837900 0.0080125563
837950 0.0080074354
838000 0.0080022344
838050 0.007997429
838100 0.0079937052
838150 0.0079920155
838200 0.0079903137
838250 0.0079891438
838300 0.007986917
838350 0.0079856643
838400 0.0079848908
838450 0.0079842793
838500 0.0079828867
838550 0.007982355
838600 0.0079835108
838650 0.0079837312
838700 0.007983909
838750 0.0079857285
838800 0.0079876654
838850 0.0079903755
838900 0.0079916405
838950 0.0079927593
839000 0.0079915013
839050 0.0079893308
839100 0.0079868708
839150 0.0079851418
839200 0.0079840546
839250 0.0079836805
839300 0.0079828015
839350 0.0079823056
839400 0.0079817616
839450 0.0079807242
839500 0.0079798853
839550 0.0079805293
839600 0.0079822
839650 0.0079844965
839700 0.0079877125
839750 0.0079902371
839800 0.0079914813
839850 0.0079932089
839900 0.0079952724
839950 0.0079981319
840000 0.0080008869
840050 0.008004037
840100 0.0080074372
840150 0.0080119464
840200 0.0080175707
840250 0.0080230996
840300 0.008028892
840350 0.0080342787
840400 0.0080394839
840450 0.0080447269
840500 0.0080514912
840550 0.0080586306
840600 0.0080654526
840650 0.0080726678
840700 0.0080806246
840750 0.008089053
840800 0.0080975803
840850 0.0081055114
840900 0.0081126087
840950 0.0081208901
841000 0.0081293302
841050 0.0081379518
841100 0.00814476
841150 0.0081520734
841200 0.0081576188
841250 0.0081652454
841300 0.0081741108
841350 0.0081840764
841400 0.0081949858
841450 0.0082072656
841500 0.0082205236
841550 0.0082324718
841600 0.0082452292
841650 0.008258096
841700 0.008270444
841750 0.0082842256
841800 0.008297912
841850 0.0083120929
841900 0.0083262588
841950 0.0083398356
842000 0.0083516812
842050 0.0083631566
842100 0.0083728096
842150 0.0083825069
842200 0.0083910018
842250 0.008397831
842300 0.0084033771
842350 0.0084073233
842400 0.0084118997
842450 0.0084169433
842500 0.0084219964
842550 0.0084279137
842600 0.0084345723
842650 0.0084416999
842700 0.0084514542
842750 0.0084616762
842800 0.0084722836
842850 0.0084817791
842900 0.0084927829
842950 0.0085044394
843000 0.0085148691
843050 0.008524176
843100 0.0085325728
843150 0.0085387498
843200 0.00854535
843250 0.0085522244
843300 0.0085589828
843350 0.0085654757
843400 0.0085709893
843450 0.0085763026
843500 0.0085807619
843550 0.0085835408
843600 0.008585826
843650 0.0085869264
843700 0.0085881536
843750 0.0085880612
843800 0.0085889646
843850 0.0085908705
843900 0.0085929707
843950 0.0085982724
844000 0.0086046638
844050 0.0086102861
844100 0.0086161668
844150 0.008621429
844200 0.0086268559
844250 0.0086310509
844300 0.0086351609
844350 0.0086398989
844400 0.0086443451
844450 0.0086486469
844500 0.0086538311
844550 0.0086592844
844600 0.0086653172
844650 0.0086712535
844700 0.0086764252
844750 0.0086801085
844800 0.0086850131
844850 0.0086937403
844900 0.0087063468
844950 0.0087216024
845000 0.0087375363
845050 0.0087535197
845100 0.0087675819
845150 0.0087819221
845200 0.0087964051
845250 0.0088099009
845300 0.0088214107
845350 0.0088319087
845400 0.0088430834
845450 0.008854315
845500 0.0088642805
845550 0.0088739409
845600 0.008882882
845650 0.0088922338
845700 0.0089028617
845750 0.008913489
845800 0.008923965
845850 0.0089332807
845900 0.008940179
845950 0.0089472285
846000 0.0089547626
846050 0.0089609281
846100 0.0089654491
846150 0.0089700273
846200 0.0089731291
846250 0.008976129
846300 0.0089798638
846350 0.0089831926
846400 0.0089884582
846450 0.0089913814
846500 0.008994569
846550 0.0089988763
846600 0.0090030865
846650 0.0090084731
846700 0.0090120818
846750 0.0090160705
846800 0.0090199267
846850 0.0090244669
846900 0.0090291262
846950 0.0090325747
847000 0.0090361487
847050 0.009039345
847100 0.0090449711
847150 0.0090493065
847200 0.0090520841
847250 0.0090569703
847300 0.009061195
847350 0.0090649743
847400 0.0090677735
847450 0.0090712154
847500 0.0090765223
847550 0.0090827753
847600 0.0090907155
847650 0.009097372
847700 0.0091025901
847750 0.0091060087
847800 0.0091085392
847850 0.009108728
847900 0.0091101399
847950 0.00911359
848000 0.0091159051
848050 0.0091169712
848100 0.0091195933
848150 0.0091244407
848200 0.0091298834
848250 0.0091354336
848300 0.0091403732
848350 0.0091462569
848400 0.0091515312
848450 0.0091561057
848500 0.0091613379
848550 0.0091667955
848600 0.0091720175
848650 0.009178622
848700 0.0091853871
848750 0.0091926047
848800 0.009199227
848850 0.0092048937
848900 0.0092086845
848950 0.009211352
849000 0.0092140765
849050 0.0092156453
849100 0.0092163217
849150 0.009216398
849200 0.009217063
849250 0.0092197606
849300 0.0092229573
849350 0.0092248163
849400 0.0092247133
849450 0.0092224744
849500 0.0092204488
849550 0.0092188804
849600 0.0092184311
849650 0.0092184219
849700 0.0092193275
849750 0.0092193628
849800 0.0092194718
849850 0.0092198427
849900 0.0092202851
849950 0.0092211285
850000 0.0092237317
850050 0.0092258873
850100 0.0092283362
850150 0.0092310024
850200 0.0092331275
850250 0.0092326585
850300 0.0092313606
850350 0.0092290247
850400 0.0092269031
850450 0.00922505
850500 0.0092227267
850550 0.0092210627
850600 0.0092188835
850650 0.0092147434
850700 0.0092092986
850750 0.0092043895
850800 0.0091988591
850850 0.0091931826
850900 0.0091870451
850950 0.0091815249
851000 0.0091762864
851050 0.0091705579
851100 0.0091663259
851150 0.0091609203
851200 0.0091576591
851250 0.0091539425
851300 0.0091506381
851350 0.0091471291
851400 0.0091470192
851450 0.0091493032
851500 0.0091523182
851550 0.0091563738
851600 0.0091599652
851650 0.009162795
851700 0.0091650315
851750 0.0091657358
851800 0.0091665827
851850 0.0091675581
851900 0.0091700732
851950 0.0091720352
852000 0.0091743182
852050 0.0091775254
852100 0.0091814155
852150 0.0091879074
852200 0.0091930636
852250 0.0091993057
852300 0.0092068739
852350 0.0092132858
852400 0.0092206316
852450 0.0092277308
852500 0.0092350572
852550 0.0092418722
852600 0.0092482108
852650 0.0092530203
852700 0.0092561873
852750 0.0092588384
852800 0.0092616931
852850 0.0092648981
852900 0.0092675943
852950 0.0092702606
853000 0.0092729562
853050 0.0092762992
853100 0.009280307
853150 0.0092843442
853200 0.0092872052
853250 0.0092897884
853300 0.0092920123
853350 0.0092951072
853400 0.0092977104
853450 0.0093006541
853500 0.0093035285
853550 0.0093063192
853600 0.0093078483
853650 0.0093099241
853700 0.0093136612
853750 0.0093191656
853800 0.0093267631
853850 0.0093346711
853900 0.0093424562
853950 0.0093513232
854000 0.0093594037
854050 0.0093677137
854100 0.0093767263
854150 0.0093847153
854200 0.0093934022
854250 0.0094018559
854300 0.0094100774
854350 0.0094177017
854400 0.0094243932
854450 0.009428602
854500 0.0094300412
854550 0.0094298077
854600 0.0094287614
854650 0.0094291821
854700 0.0094306564
854750 0.0094335209
854800 0.0094345404
854850 0.0094370069
854900 0.0094388206
854950 0.0094405237
855000 0.0094411704
855050 0.009440719
855100 0.0094400559
855150 0.009438743
855200 0.0094357364
855250 0.0094331492
855300 0.0094320385
855350 0.0094325213
855400 0.009432889
855450 0.0094312
855500 0.0094297957
855550 0.0094285002
855600 0.0094278897
855650 0.0094272054
855700 0.0094264838
855750 0.0094261372
855800 0.0094258392
855850 0.0094245492
855900 0.0094235075
855950 0.0094233153
856000 0.0094237225
856050 0.0094234882
856100 0.0094239277
856150 0.0094257523
856200 0.0094297933
856250 0.0094319876
856300 0.0094330556
856350 0.009432436
856400 0.0094303545
856450 0.0094295257
856500 0.0094283411
856550 0.0094282533
856600 0.0094283093
856650 0.009427383
856700 0.0094280833
856750 0.0094307271
856800 0.0094359387
856850 0.0094420295
856900 0.0094457371
856950 0.009449284
857000 0.0094537105
857050 0.0094572359
857100 0.0094608872
857150 0.0094646974
857200 0.009466869
857250 0.0094686216
857300 0.0094683451
857350 0.0094674501
857400 0.0094654673
857450 0.009463373
857500 0.0094588145
857550 0.0094547922
857600 0.0094520227
857650 0.0094496111
857700 0.0094483182
857750 0.0094469734
857800 0.0094452059
857850 0.0094454927
857900 0.0094470253
857950 0.0094497307
858000 0.0094527837
858050 0.0094557103
858100 0.0094592959
858150 0.0094612485
858200 0.0094629083
858250 0.0094646191
858300 0.009464857
858350 0.0094655365
858400 0.0094672076
858450 0.0094688531
858500 0.0094716887
858550 0.0094754647
858600 0.0094805247
858650 0.0094856275
858700 0.0094910572
858750 0.0094976981
858800 0.0095029765
858850 0.0095070471
858900 0.009512902
858950 0.0095188163
859000 0.0095268454
859050 0.0095362449
859100 0.0095458886
859150 0.0095555972
859200 0.0095635785
859250 0.0095721015
859300 0.009579525
859350 0.0095870272
859400 0.0095939435
859450 0.0096022308
859500 0.0096102008
859550 0.0096180644
859600 0.0096271764
859650 0.0096349732
859700 0.0096401852
859750 0.0096451422
859800 0.0096504827
859850 0.0096548989
859900 0.0096599517
859950 0.0096638657
860000 0.0096652476
860050 0.0096670728
860100 0.0096690987
860150 0.0096704923
860200 0.0096715956
860250 0.0096729034
860300 0.009672207
860350 0.0096720261
860400 0.0096733765
860450 0.0096724774
860500 0.009672504
860550 0.0096741452
860600 0.0096760461
860650 0.0096787415
860700 0.0096817676
860750 0.009684222
860800 0.0096852123
860850 0.0096854456
860900 0.0096853339
860950 0.0096847595
861000 0.0096853285
861050 0.0096868591
861100 0.0096877464
861150 0.0096895913
861200 0.0096936892
861250 0.0096989603
861300 0.0097056877
861350 0.0097136603
861400 0.0097208332
861450 0.0097295042
861500 0.0097376763
861550 0.0097470273
861600 0.0097564121
861650 0.0097657814
861700 0.0097757534
861750 0.0097862697
861800 0.0097980559
861850 0.0098096755
861900 0.0098213603
861950 0.0098330872
862000 0.0098435208
862050 0.0098525016
862100 0.0098622096
862150 0.0098719956
862200 0.0098812111
862250 0.0098904582
862300 0.0098980725
862350 0.0099047715
862400 0.0099105398
862450 0.0099159405
862500 0.0099222351
862550 0.009929781
862600 0.0099364827
862650 0.0099439942
862700 0.0099526979
862750 0.0099621835
862800 0.0099740288
862850 0.0099865497
862900 0.010001167
862950 0.010016164
863000 0.010028641
863050 0.010039832
863100 0.010049696
863150 0.010061024
863200 0.010072384
863250 0.010084485
863300 0.010094669
863350 0.010104126
863400 0.010113631
863450 0.010121981
863500 0.010129958
863550 0.01013755
863600 0.010143748
863650 0.01015142
863700 0.010158423
863750 0.010165874
863800 0.010171336
863850 0.01017759
863900 0.010179784
863950 0.010182191
864000 0.010184469
864050 0.010185654
864100 0.010188474
864150 0.010193236
864200 0.010196811
864250 0.010202486
864300 0.010209514
864350 0.010219
864400 0.010230089
864450 0.010242444
864500 0.010254459
864550 0.010266028
864600 0.010275552
864650 0.010283499
864700 0.010290468
864750 0.010297765
864800 0.010304302
864850 0.010309836
864900 0.010314472
864950 0.010319182
865000 0.010325356
865050 0.01033128
865100 0.010337279
865150 0.010343389
865200 0.010349881
865250 0.010358063
865300 0.010366277
865350 0.010377572
865400 0.010391323
865450 0.010406414
865500 0.010422166
865550 0.010436656
865600 0.010451917
865650 0.010466189
865700 0.010479092
865750 0.010491064
865800 0.010502005
865850 0.010511598
865900 0.010519644
865950 0.010528071
866000 0.010536532
866050 0.010545861
866100 0.010555613
866150 0.010565426
866200 0.01057375
866250 0.010581816
866300 0.010590577
866350 0.010599759
866400 0.010608255
866450 0.010618593
866500 0.010629408
866550 0.010640057
866600 0.010649566
866650 0.010656725
866700 0.010663417
866750 0.010669231
866800 0.010676505
866850 0.010683811
866900 0.010691792
866950 0.010700657
867000 0.010712193
867050 0.010723765
867100 0.01073568
867150 0.010747689
867200 0.010757768
867250 0.010766824
867300 0.01077761
867350 0.010787021
867400 0.010795475
867450 0.010804044
867500 0.010812893
867550 0.010821238
867600 0.01082855
867650 0.010835557
867700 0.01084345
867750 0.010851115
867800 0.010859143
867850 0.010868979
867900 0.010880546
867950 0.010894823
868000 0.010908295
868050 0.010917646
868100 0.010925578
868150 0.010933504
868200 0.010940049
868250 0.010946222
868300 0.010950919
868350 0.010955871
868400 0.010960341
868450 0.010964762
868500 0.010969142
868550 0.010973752
868600 0.01097794
868650 0.01098468
868700 0.010992907
868750 0.011004151
868800 0.011015165
868850 0.011025787
868900 0.011034998
868950 0.011043666
869000 0.011052109
869050 0.011059722
869100 0.011066267
869150 0.011073505
869200 0.011083921
869250 0.011095456
869300 0.011109384
869350 0.011123401
869400 0.011137463
869450 0.011149749
869500 0.01116192
869550 0.011173973
869600 0.011184175
869650 0.011193291
869700 0.011202844
869750 0.011214047
869800 0.011229784
869850 0.01124649
869900 0.011261832
869950 0.011276572
870000 0.011290259
870050 0.01130189
870100 0.011311754
870150 0.011320149
870200 0.011327374
870250 0.011334907
870300 0.011342656
870350 0.011350458
870400 0.011358865
870450 0.011367856
870500 0.011376743
870550 0.011385707
870600 0.011393061
870650 0.011400932
870700 0.011408284
870750 0.011417792
870800 0.011427611
870850 0.011436991
870900 0.011444587
870950 0.011450816
871000 0.011457909
871050 0.011465836
871100 0.011473976
871150 0.011481708
871200 0.011488395
871250 0.011493319
871300 0.011497493
871350 0.011500103
871400 0.01150307
871450 0.011505959
871500 0.011509671
871550 0.011514867
871600 0.011517706
871650 0.011519251
871700 0.011520098
871750 0.011520063
871800 0.011519533
871850 0.011517701
871900 0.011516247
871950 0.011515905
872000 0.011515422
872050 0.01151538
872100 0.011514179
872150 0.011512109
872200 0.011508865
872250 0.011505106
872300 0.011501706
872350 0.011500209
872400 0.011498579
872450 0.011498252
872500 0.011498885
872550 0.011496807
872600 0.011494354
872650 0.011490085
872700 0.011485102
872750 0.011479678
872800 0.011475773
872850 0.011472002
872900 0.011470972
872950 0.01147218
873000 0.011473882
873050 0.011475573
873100 0.011478425
873150 0.011480171
873200 0.011482245
873250 0.011483389
873300 0.011485326
873350 0.011487073
873400 0.011488554
873450 0.011489273
873500 0.011491049
873550 0.011491703
873600 0.011491267
873650 0.011489057
873700 0.011487414
873750 0.01148547
873800 0.01148476
873850 0.011482286
873900 0.011478131
873950 0.011474062
874000 0.011469816
874050 0.011466467
874100 0.011461135
874150 0.011456642
874200 0.011453735
874250 0.011450289
874300 0.011448205
874350 0.011448119
874400 0.011445825
874450 0.011446981
874500 0.011448746
874550 0.011453467
874600 0.011460335
874650 0.011468777
874700 0.011478367
874750 0.011488585
874800 0.011497108
874850 0.011504904
874900 0.011510367
874950 0.011514127
875000 0.011516756
875050 0.011519004
875100 0.011520973
875150 0.011525582
875200 0.011531206
875250 0.011537852
875300 0.011544352
875350 0.011549821
875400 0.011555076
875450 0.011558656
875500 0.011562088
875550 0.011563739
875600 0.011563443
875650 0.011561795
875700 0.011557393
875750 0.011554087
875800 0.011550297
875850 0.011548106
875900 0.011544325
875950 0.011542129
876000 0.011541868
876050 0.011544136
876100 0.011546324
876150 0.011549496
876200 0.011552449
876250 0.011556362
876300 0.011558747
876350 0.011562304
876400 0.011567696
876450 0.011571124
876500 0.011576156
876550 0.01158065
876600 0.011582834
876650 0.011584384
876700 0.011584847
876750 0.011585003
876800 0.011586073
876850 0.011588612
876900 0.011591218
876950 0.011593288
877000 0.011595173
877050 0.011596343
877100 0.011600661
877150 0.011606684
877200 0.011615361
877250 0.011623963
877300 0.011630903
877350 0.011636929
877400 0.011639956
877450 0.011641759
877500 0.011643284
877550 0.011645293
877600 0.011646746
877650 0.011646609
877700 0.011645566
877750 0.011645283
877800 0.011642602
877850 0.011640059
877900 0.011637468
877950 0.01163554
878000 0.01163474
878050 0.011633847
878100 0.01163172
878150 0.011628574
878200 0.011626188
878250 0.011624746
878300 0.011622425
878350 0.011618908
878400 0.011614591
878450 0.011609928
878500 0.011605034
878550 0.011600376
878600 0.011592574
878650 0.011586587
878700 0.01157982
878750 0.01157331
878800 0.011565905
878850 0.011557198
878900 0.011547972
878950 0.011537967
879000 0.011527087
879050 0.011516856
879100 0.011507286
879150 0.011497441
879200 0.011486945
879250 0.011475891
879300 0.011464728
879350 0.01145451
879400 0.011443329
879450 0.011430427
879500 0.011420029
879550 0.011409555
879600 0.011400013
879650 0.011390744
879700 0.011382395
879750 0.011377343
879800 0.011373594
879850 0.011369934
879900 0.011365829
879950 0.011362246
880000 0.011356567
880050 0.011351537
880100 0.011349364
880150 0.011346516
880200 0.011342623
880250 0.011336898
880300 0.011330269
880350 0.011322527
880400 0.011313554
880450 0.011302084
880500 0.011290035
880550 0.011277078
880600 0.011265009
880650 0.011255083
880700 0.011246725
880750 0.011237097
880800 0.011229348
880850 0.011220287
880900 0.01121013
880950 0.011200018
881000 0.011190434
881050 0.011180575
881100 0.011171583
881150 0.011162318
881200 0.011151607
881250 0.011139943
881300 0.011129702
881350 0.011122399
881400 0.01111766
881450 0.011112522
881500 0.011106603
881550 0.011099967
881600 0.01109438
881650 0.011089688
881700 0.011085271
881750 0.011081278
881800 0.011078359
881850 0.011075178
881900 0.011073512
881950 0.011071808
882000 0.011070657
882050 0.011069425
882100 0.011070538
882150 0.011070851
882200 0.011068959
882250 0.011064557
882300 0.011058411
882350 0.011051254
882400 0.011044467
882450 0.01103762
882500 0.011030009
882550 0.01102349
882600 0.011015287
882650 0.011008329
882700 0.01100431
882750 0.011001543
882800 0.010999264
882850 0.010998531
882900 0.010998256
882950 0.010999537
883000 0.011001364
883050 0.011003936
883100 0.011005564
883150 0.011006864
883200 0.011011029
883250 0.011017667
883300 0.011023985
883350 0.011032537
883400 0.011038696
883450 0.011045102
883500 0.011050523
883550 0.011054224
883600 0.011055718
883650 0.011059679
883700 0.011062656
883750 0.01106784
883800 0.011072683
883850 0.01107786
883900 0.011086436
883950 0.011094558
884000 0.011101987
884050 0.011109626
884100 0.011119215
884150 0.011129894
884200 0.011139716
884250 0.011149171
884300 0.011157225
884350 0.011163584
884400 0.011168994
884450 0.011174059
884500 0.011177791
884550 0.011182115
884600 0.011186028
884650 0.011189163
884700 0.011192015
884750 0.011193516
884800 0.011194606
884850 0.011196773
884900 0.011198541
884950 0.011200848
885000 0.011203276
885050 0.011206488
885100 0.011209353
885150 0.011213968
885200 0.011219087
885250 0.011222603
885300 0.011224647
885350 0.011223436
885400 0.011220511
885450 0.011219463
885500 0.011217411
885550 0.011215901
885600 0.011212328
885650 0.011205582
885700 0.011197712
885750 0.011190192
885800 0.011181778
885850 0.011171651
885900 0.011161751
885950 0.011151811
886000 0.011143933
886050 0.0111376
886100 0.011132208
886150 0.011127093
886200 0.011122876
886250 0.011121897
886300 0.011121076
886350 0.011120287
886400 0.011120605
886450 0.011119049
886500 0.011116087
886550 0.011112827
886600 0.011107006
886650 0.011101966
886700 0.011096107
886750 0.011092923
886800 0.011090936
886850 0.011090281
886900 0.011090863
886950 0.011091039
887000 0.011091188
887050 0.011091585
887100 0.011090715
887150 0.011090231
887200 0.011092929
887250 0.011094932
887300 0.011099557
887350 0.011106402
887400 0.011114213
887450 0.011122801
887500 0.011130604
887550 0.011136678
887600 0.011143677
887650 0.011152025
887700 0.011160516
887750 0.011169926
887800 0.011180015
887850 0.011189486
887900 0.011199141
887950 0.011209282
888000 0.011218061
888050 0.011225897
888100 0.01123465
888150 0.011242036
888200 0.01125051
888250 0.011263021
888300 0.011276008
888350 0.011289901
888400 0.01130191
888450 0.011312285
888500 0.011320772
888550 0.011329419
888600 0.01133828
888650 0.011345011
888700 0.011348793
888750 0.011353112
888800 0.011357242
888850 0.011360462
888900 0.011365953
888950 0.011371478
889000 0.011379521
889050 0.011389966
889100 0.011398931
889150 0.011406909
889200 0.011413781
889250 0.011418394
889300 0.011422368
889350 0.011425243
889400 0.011430139
889450 0.011433293
889500 0.011437026
889550 0.011439678
889600 0.011441961
889650 0.011443688
889700 0.011443809
889750 0.011443242
889800 0.011441262
889850 0.01143986
889900 0.011439083
889950 0.011438064
890000 0.011436408
890050 0.011434592
890100 0.011431171
890150 0.011428781
890200 0.01142824
890250 0.011429664
890300 0.011433244
890350 0.011436882
890400 0.011440365
890450 0.01144273
890500 0.011443748
890550 0.011445064
890600 0.011447374
890650 0.011451457
890700 0.011456755
890750 0.011459563
890800 0.011459703
890850 0.011457562
890900 0.01145514
890950 0.011451442
891000 0.011447312
891050 0.011442436
891100 0.011438147
891150 0.011434286
891200 0.011428709
891250 0.011420314
891300 0.011412583
891350 0.011403332
891400 0.0113965
891450 0.011390313
891500 0.011382984
891550 0.011375802
891600 0.011367962
891650 0.011361483
891700 0.011354534
891750 0.011348238
891800 0.011342715
891850 0.011337796
891900 0.011334829
891950 0.011330474
892000 0.011328694
892050 0.01132709
892100 0.011324454
892150 0.011323572
892200 0.011322408
892250 0.011321696
892300 0.011320114
892350 0.011319508
892400 0.01132013
892450 0.011321623
892500 0.011323627
892550 0.011325294
892600 0.011328912
892650 0.011331359
892700 0.011332681
892750 0.011333053
892800 0.011333115
892850 0.011330677
892900 0.01132752
892950 0.011324172
893000 0.011320351
893050 0.011316853
893100 0.011312929
893150 0.011307687
893200 0.011301142
893250 0.011293024
893300 0.011284981
893350 0.011276854
893400 0.011266727
893450 0.011256254
893500 0.011247522
893550 0.011237675
893600 0.011226004
893650 0.011215131
893700 0.011203695
893750 0.011192552
893800 0.011181844
893850 0.011171715
893900 0.011162631
893950 0.011152134
894000 0.011138606
894050 0.011125319
894100 0.011110694
894150 0.011094214
894200 0.011076964
894250 0.01106206
894300 0.011047788
894350 0.011037178
894400 0.011028616
894450 0.011020811
894500 0.011013269
894550 0.011007064
894600 0.011000449
894650 0.010995123
894700 0.010990041
894750 0.010984888
894800 0.010979952
894850 0.010972762
894900 0.010964352
894950 0.010955793
895000 0.010945735
895050 0.010936808
895100 0.010927497
895150 0.010918977
895200 0.010909781
895250 0.010900882
895300 0.010890224
895350 0.010878723
895400 0.010867371
895450 0.010856555
895500 0.010847287
895550 0.010839644
895600 0.010833033
895650 0.010827043
895700 0.010821697
895750 0.010814442
895800 0.010803491
895850 0.010791956
895900 0.010779379
895950 0.010768718
896000 0.010759098
896050 0.010750053
896100 0.010741989
896150 0.010736363
896200 0.010730228
896250 0.010725912
896300 0.010722871
896350 0.010717354
896400 0.010710844
896450 0.010701167
896500 0.010690664
896550 0.010680271
896600 0.010668514
896650 0.010656743
896700 0.010644631
896750 0.010630972
896800 0.010617337
896850 0.010599992
896900 0.010582349
896950 0.010564776
897000 0.01054861
897050 0.010534567
897100 0.010522318
897150 0.010510683
897200 0.010499652
897250 0.010488566
897300 0.010478563
897350 0.010470999
897400 0.010466024
897450 0.010464231
897500 0.010462416
897550 0.010462486
897600 0.010462799
897650 0.010462346
897700 0.010462665
897750 0.010463661
897800 0.010463792
897850 0.01046194
897900 0.010459058
897950 0.010457502
898000 0.010456816
898050 0.010458986
898100 0.010460192
898150 0.010461217
898200 0.010462261
898250 0.010463409
898300 0.010466736
898350 0.010471674
898400 0.010476612
898450 0.010481812
898500 0.010485654
898550 0.0104904
898600 0.010495299
898650 0.010503419
898700 0.010513036
898750 0.010521456
898800 0.010529494
898850 0.010538349
898900 0.010547489
898950 0.010557347
899000 0.010569009
899050 0.010582406
899100 0.010596994
899150 0.010612808
899200 0.010631887
899250 0.010654112
899300 0.01067717
899350 0.010699798
899400 0.010720566
899450 0.010741115
899500 0.0107617
899550 0.01078183
899600 0.010801352
899650 0.0108181
899700 0.010832232
899750 0.010843867
899800 0.010853364
899850 0.010859769
899900 0.010863761
899950 0.010868056
900000 0.010869959
900050 0.010871776
900100 0.010872686
900150 0.010873475
900200 0.010876613
900250 0.010879529
900300 0.010882367
900350 0.010886164
900400 0.010888915
900450 0.010895425
900500 0.010901444
900550 0.01090824
900600 0.010915559
900650 0.010923952
900700 0.010932277
900750 0.010939809
900800 0.010946123
900850 0.010953601
900900 0.01095987
900950 0.010964316
901000 0.010969014
901050 0.010974181
901100 0.01098162
901150 0.010988847
901200 0.010995695
901250 0.011000781
901300 0.011004835
901350 0.011004962
901400 0.011004685
901450 0.011002421
901500 0.011001363
901550 0.01100172
901600 0.011003074
901650 0.011002856
901700 0.011002208
901750 0.011002822
901800 0.011002261
901850 0.01100315
901900 0.011002582
901950 0.010999079
902000 0.010992584
902050 0.010987648
902100 0.010981526
902150 0.010975793
902200 0.010971937
902250 0.010967958
902300 0.01096203
902350 0.010956396
902400 0.010950164
902450 0.010943954
902500 0.010938276
902550 0.010932555
902600 0.010927664
902650 0.010921635
902700 0.0109157
902750 0.010912313
902800 0.01091096
902850 0.010911044
902900 0.010909647
902950 0.010908483
903000 0.010906347
903050 0.010903146
903100 0.010899177
903150 0.010895545
903200 0.010892531
903250 0.010892408
903300 0.010892476
903350 0.010893004
903400 0.010895734
903450 0.010896992
903500 0.010897611
903550 0.010897857
903600 0.010899839
903650 0.010904095
903700 0.010911083
903750 0.01091757
903800 0.01092232
903850 0.010925628
903900 0.010928039
903950 0.010930299
904000 0.010932326
904050 0.010933781
904100 0.01093396
904150 0.010933309
904200 0.010933091
904250 0.010930851
904300 0.010927856
904350 0.010926156
904400 0.010924363
904450 0.010922983
904500 0.010919947
904550 0.010917502
904600 0.010916965
904650 0.010916061
904700 0.010917473
904750 0.010920088
904800 0.010924988
904850 0.010931246
904900 0.010936823
904950 0.010942388
905000 0.01094752
905050 0.010953915
905100 0.010962109
905150 0.010971226
905200 0.010979566
905250 0.010986959
905300 0.01099281
905350 0.0109979
905400 0.0110021
905450 0.011006304
905500 0.011010013
905550 0.011012691
905600 0.011016659
905650 0.0110187
905700 0.011020645
905750 0.011024926
905800 0.011027726
905850 0.01102818
905900 0.011027951
905950 0.011026851
906000 0.011026057
906050 0.011023562
906100 0.011020688
906150 0.011019632
906200 0.011019934
906250 0.01101965
906300 0.011019739
906350 0.011022327
906400 0.011027231
906450 0.011031688
906500 0.011033368
906550 0.011035495
906600 0.011037744
906650 0.011040555
906700 0.011044217
906750 0.011046771
906800 0.011048099
906850 0.011048586
906900 0.01104894
906950 0.011047257
907000 0.011044553
907050 0.01104537
907100 0.011047784
907150 0.011051369
907200 0.011054195
907250 0.011057578
907300 0.011060627
907350 0.011063277
907400 0.011063591
907450 0.011061825
907500 0.011059094
907550 0.011055962
907600 0.011054525
907650 0.01105383
907700 0.011053271
907750 0.011053149
907800 0.011053221
907850 0.011052168
907900 0.011051915
907950 0.011053338
908000 0.011055678
908050 0.011060759
908100 0.011067488
908150 0.01107369
908200 0.011080585
908250 0.011086317
908300 0.011092033
908350 0.011097298
908400 0.011100419
908450 0.011103614
908500 0.011108121
908550 0.011113125
908600 0.0111185
908650 0.01112468
908700 0.011129652
908750 0.011133918
908800 0.01113767
908850 0.011140874
908900 0.011145299
908950 0.01115076
909000 0.011156542
909050 0.011163776
909100 0.011170825
909150 0.011177777
909200 0.011184427
909250 0.011191189
909300 0.011197189
909350 0.011201497
909400 0.011204567
909450 0.011207384
909500 0.011209528
909550 0.011212188
909600 0.011216789
909650 0.011220397
909700 0.011223947
909750 0.011225646
909800 0.011225045
909850 0.011224123
909900 0.011221903
909950 0.011218953
910000 0.011215899
910050 0.011209813
910100 0.011203407
910150 0.011196803
910200 0.011186113
910250 0.011175138
910300 0.011164264
910350 0.011152905
910400 0.01114177
910450 0.011129923
910500 0.011117783
910550 0.0111046
910600 0.011091321
910650 0.011078123
910700 0.011063829
910750 0.01104918
910800 0.011034589
910850 0.011019075
910900 0.011005439
910950 0.010993834
911000 0.010982713
911050 0.010971908
911100 0.010961386
911150 0.010951445
911200 0.010941269
911250 0.010930837
911300 0.010921671
911350 0.010913236
911400 0.010906743
911450 0.010899151
911500 0.010892353
911550 0.010887773
911600 0.010882724
911650 0.010878026
911700 0.010874122
911750 0.010868495
911800 0.010860502
911850 0.010852499
911900 0.010844712
911950 0.010836804
912000 0.010827374
912050 0.010817013
912100 0.010806117
912150 0.010795862
912200 0.010786009
912250 0.010776633
912300 0.010768025
912350 0.010760113
912400 0.010752322
912450 0.010742971
912500 0.010735171
912550 0.010725535
912600 0.010714268
912650 0.010702086
912700 0.010691029
912750 0.01067818
912800 0.010665064
912850 0.010652336
912900 0.010639844
912950 0.010626979
913000 0.010614435
913050 0.010603929
913100 0.010596125
913150 0.010587243
913200 0.010579085
913250 0.010571014
913300 0.010563905
913350 0.010557091
913400 0.010550267
913450 0.010544861
913500 0.010539364
913550 0.010531871
913600 0.010524584
913650 0.010517654
913700 0.010510818
913750 0.010503865
913800 0.010497193
913850 0.010489937
913900 0.010481448
913950 0.010471348
914000 0.010461366
914050 0.010453709
914100 0.010449271
914150 0.010444222
914200 0.010440535
914250 0.010437201
914300 0.010434055
914350 0.010430671
914400 0.010427713
914450 0.01042388
914500 0.010418608
914550 0.010414733
914600 0.010409901
914650 0.010404462
914700 0.010399351
914750 0.01039574
914800 0.010390807
914850 0.010386172
914900 0.010382952
914950 0.010378759
915000 0.010373478
915050 0.010369285
915100 0.010365342
915150 0.010359025
915200 0.010354652
915250 0.010349967
915300 0.010343714
915350 0.010337414
915400 0.010332266
915450 0.010327224
915500 0.010322349
915550 0.01031948
915600 0.010315494
915650 0.010313627
915700 0.010311322
915750 0.010307311
915800 0.010304311
915850 0.01030047
915900 0.010300208
915950 0.010299152
916000 0.010297839
916050 0.010297419
916100 0.010296947
916150 0.010294512
916200 0.010291871
916250 0.010288129
916300 0.010284925
916350 0.010282647
916400 0.010278944
916450 0.010274733
916500 0.010269592
916550 0.01026393
916600 0.010257225
916650 0.010250407
916700 0.010245762
916750 0.010243616
916800 0.010242292
916850 0.010242421
916900 0.010244967
916950 0.010249379
917000 0.010256904
917050 0.010265992
917100 0.01027543
917150 0.010285248
917200 0.010294934
917250 0.010304687
917300 0.010315255
917350 0.010324348
917400 0.010332851
917450 0.010341428
917500 0.010348661
917550 0.010355626
917600 0.010362351
917650 0.010368125
917700 0.010372701
917750 0.010377101
917800 0.010381716
917850 0.010386642
917900 0.010392656
917950 0.010399435
918000 0.010405594
918050 0.010410526
918100 0.01041373
918150 0.010415683
918200 0.010417175
918250 0.010420378
918300 0.010424613
918350 0.010429401
918400 0.010433961
918450 0.010439356
918500 0.01044407
918550 0.010449153
918600 0.010454112
918650 0.01045799
918700 0.010462112
918750 0.010465755
918800 0.010468353
918850 0.010470735
918900 0.01047298
918950 0.010476182
919000 0.010478497
919050 0.01047888
919100 0.010478353
919150 0.010478246
919200 0.010478869
919250 0.010481432
919300 0.010485296
919350 0.010487839
919400 0.010490287
919450 0.010492506
919500 0.010494864
919550 0.010495858
919600 0.010497808
919650 0.010499161
919700 0.01050055
919750 0.010501802
919800 0.010502857
919850 0.01050417
919900 0.01050577
919950 0.010506811
920000 0.01050778
920050 0.010507632
920100 0.010507996
920150 0.01050718
920200 0.010507792
920250 0.010507737
920300 0.010507295
920350 0.010506393
920400 0.010503993
920450 0.010501769
920500 0.01050055
920550 0.010499599
920600 0.010500332
920650 0.010499179
920700 0.010499028
920750 0.010499535
920800 0.010500844
920850 0.010503162
920900 0.010506368
920950 0.010509266
921000 0.01051183
921050 0.010514446
921100 0.010516849
921150 0.010520009
921200 0.01052144
921250 0.010520845
921300 0.010518411
921350 0.010516663
921400 0.010517555
921450 0.010518417
921500 0.010519009
921550 0.010518643
921600 0.010516944
921650 0.010515281
921700 0.010514471
921750 0.010514937
921800 0.010516885
921850 0.010518227
921900 0.010520338
921950 0.010520264
922000 0.010520099
922050 0.010516393
922100 0.010512067
922150 0.010508281
922200 0.010504788
922250 0.010503723
922300 0.010503284
922350 0.010504068
922400 0.010506451
922450 0.01050667
922500 0.010505749
922550 0.010505398
922600 0.010507096
922650 0.01050989
922700 0.010515133
922750 0.010519902
922800 0.010526784
922850 0.010533063
922900 0.010537403
922950 0.010541991
923000 0.010547339
923050 0.010551191
923100 0.010554642
923150 0.010559294
923200 0.010564529
923250 0.010570275
923300 0.010575711
923350 0.010580123
923400 0.010584845
923450 0.01058837
923500 0.010592553
923550 0.01059598
923600 0.010599553
923650 0.010600209
923700 0.010598604
923750 0.010595841
923800 0.010590012
923850 0.010583495
923900 0.010576956
923950 0.01057386
924000 0.010570404
924050 0.010569551
924100 0.010568343
924150 0.010567722
924200 0.010566854
924250 0.010566833
924300 0.010564923
924350 0.010564072
924400 0.010563002
924450 0.010561107
924500 0.010560473
924550 0.010562583
924600 0.010564256
924650 0.010566085
924700 0.010570333
924750 0.010575429
924800 0.010579844
924850 0.010584689
924900 0.010590808
924950 0.010598283
925000 0.010606478
925050 0.01061511
925100 0.010623816
925150 0.010633016
925200 0.010642447
925250 0.010650587
925300 0.0106585
925350 0.010668168
925400 0.010675944
925450 0.010685591
925500 0.010699513
925550 0.0107146
925600 0.010732431
925650 0.01075045
925700 0.010769168
925750 0.010787161
925800 0.01080293
925850 0.010817142
925900 0.010832147
925950 0.010844438
926000 0.010855045
926050 0.010863497
926100 0.010868951
926150 0.010871274
926200 0.010872017
926250 0.010872344
926300 0.010872509
926350 0.010869959
926400 0.010867808
926450 0.01086317
926500 0.010856871
926550 0.010851966
926600 0.010847145
926650 0.010844864
926700 0.010844841
926750 0.010846175
926800 0.010850962
926850 0.01085512
926900 0.010859718
926950 0.010863531
927000 0.010866728
927050 0.010870017
927100 0.010872624
927150 0.010876456
927200 0.01087752
927250 0.010878558
927300 0.010878462
927350 0.010879501
927400 0.010881783
927450 0.010884373
927500 0.01088635
927550 0.01088769
927600 0.010887275
927650 0.010886673
927700 0.010884462
927750 0.010882342
927800 0.010879274
927850 0.010876304
927900 0.010873336
927950 0.010869763
928000 0.010865842
928050 0.010862189
928100 0.010859713
928150 0.010855969
928200 0.010852928
928250 0.010849873
928300 0.010846218
928350 0.010842803
928400 0.010840356
928450 0.010834865
928500 0.010830004
928550 0.010825096
928600 0.010821471
928650 0.01081956
928700 0.010819088
928750 0.010819134
928800 0.010820181
928850 0.010822434
928900 0.010824344
928950 0.010826156
929000 0.01082804
929050 0.010828475
929100 0.010828367
929150 0.010825964
929200 0.01082286
929250 0.010819367
929300 0.010816697
929350 0.010814368
929400 0.010811153
929450 0.010808315
929500 0.010803006
929550 0.010798165
929600 0.010791141
929650 0.010780422
929700 0.010768628
929750 0.010757402
929800 0.010746306
929850 0.010738046
929900 0.010730165
929950 0.010719904
930000 0.010711949
930050 0.010703787
930100 0.010697519
930150 0.010692376
930200 0.010688735
930250 0.01068677
930300 0.010685671
930350 0.010686011
930400 0.010686926
930450 0.010689825
930500 0.01069166
930550 0.010693372
930600 0.01069723
930650 0.010701501
930700 0.010707723
930750 0.010714601
930800 0.010720986
930850 0.010730934
930900 0.010742593
930950 0.010754824
931000 0.010767379
931050 0.010779394
931100 0.010791319
931150 0.01080351
931200 0.010815269
931250 0.010826886
931300 0.01083902
931350 0.010849429
931400 0.010859998
931450 0.01087187
931500 0.010882598
931550 0.010893245
931600 0.010903205
931650 0.010912797
931700 0.010920646
931750 0.010929985
931800 0.01093878
931850 0.010945054
931900 0.010952311
931950 0.010959484
932000 0.010969239
932050 0.010980961
932100 0.010992524
932150 0.011002236
932200 0.011008929
932250 0.011014168
932300 0.011016682
932350 0.011019874
932400 0.011022901
932450 0.011029391
932500 0.011034837
932550 0.01104239
932600 0.01104982
932650 0.011055941
932700 0.01106424
932750 0.011072216
932800 0.011083643
932850 0.011095138
932900 0.011111069
932950 0.011128747
933000 0.011145895
933050 0.011164644
933100 0.011182746
933150 0.011201434
933200 0.011218031
933250 0.0112315
933300 0.01124433
933350 0.011256213
933400 0.011269251
933450 0.011284374
933500 0.011301824
933550 0.011319727
933600 0.011335555
933650 0.011347685
933700 0.01135694
933750 0.011363347
933800 0.011368235
933850 0.011372276
933900 0.011375725
933950 0.011379719
934000 0.011383856
934050 0.011387087
934100 0.011389537
934150 0.011390215
934200 0.011390462
934250 0.011392195
934300 0.011393072
934350 0.011395733
934400 0.01139763
934450 0.011396996
934500 0.01139435
934550 0.01139148
934600 0.011386285
934650 0.011380759
934700 0.011374329
934750 0.011367946
934800 0.011362547
934850 0.011356416
934900 0.011351862
934950 0.011348064
935000 0.011343886
935050 0.011338987
935100 0.011334999
935150 0.011331363
935200 0.011327368
935250 0.011324335
935300 0.011320577
935350 0.011314324
935400 0.011305485
935450 0.011295204
935500 0.011284628
935550 0.01127413
935600 0.011263731
935650 0.01125315
935700 0.011243719
935750 0.011235087
935800 0.011227854
935850 0.01122154
935900 0.011216729
935950 0.011211809
936000 0.011206445
936050 0.011199952
936100 0.011195202
936150 0.01119078
936200 0.011187097
936250 0.011184062
936300 0.011181733
936350 0.011176738
936400 0.011171438
936450 0.011166047
936500 0.011160317
936550 0.011152938
936600 0.011142739
936650 0.011131284
936700 0.011119606
936750 0.011107034
936800 0.011096188
936850 0.011086277
936900 0.011075409
936950 0.011064958
937000 0.011053776
937050 0.011044216
937100 0.011033933
937150 0.011024779
937200 0.011018969
937250 0.011012728
937300 0.01100921
937350 0.011005231
937400 0.01100034
937450 0.010996824
937500 0.010992626
937550 0.010989186
937600 0.010984311
937650 0.010976657
937700 0.010968703
937750 0.010958206
937800 0.010946582
937850 0.010935211
937900 0.010923968
937950 0.010913274
938000 0.010901445
938050 0.01088986
938100 0.010877489
938150 0.010864809
938200 0.010851856
938250 0.010841236
938300 0.010831104
938350 0.01081984
938400 0.010807446
938450 0.01079667
938500 0.010785306
938550 0.010774888
938600 0.010766763
938650 0.010759368
938700 0.010753196
938750 0.010747557
938800 0.010741131
938850 0.010735501
938900 0.010729225
938950 0.010722803
939000 0.010715747
939050 0.010707425
939100 0.010698058
939150 0.010689521
939200 0.010681624
939250 0.010673977
939300 0.010665161
939350 0.010656752
939400 0.010650138
939450 0.010645346
939500 0.010642513
939550 0.010640517
939600 0.010640003
939650 0.010639432
939700 0.010639501
939750 0.010639551
939800 0.010638831
939850 0.010638098
939900 0.010637282
939950 0.010638205
940000 0.010638881
940050 0.010637881
940100 0.010632967
940150 0.010627405
940200 0.010619873
940250 0.010609879
940300 0.010601424
940350 0.010594764
940400 0.01058688
940450 0.010582031
940500 0.010578623
940550 0.010577448
940600 0.010576308
940650 0.010574679
940700 0.010572204
940750 0.010569699
940800 0.010566152
940850 0.0105651
940900 0.010565214
940950 0.010566563
941000 0.01056942
941050 0.010572824
941100 0.010578711
941150 0.010584766
941200 0.010589928
941250 0.010594433
941300 0.010597076
941350 0.010599711
941400 0.010602161
941450 0.010604281
941500 0.010607312
941550 0.010609588
941600 0.010611929
941650 0.010615756
941700 0.010620484
941750 0.010625691
941800 0.010629392
941850 0.010631623
941900 0.010632774
941950 0.010632945
942000 0.010631252
942050 0.010627898
942100 0.010623966
942150 0.010618946
942200 0.010614699
942250 0.010611188
942300 0.01060655
942350 0.010601257
942400 0.010596139
942450 0.010589641
942500 0.010582259
942550 0.010574207
942600 0.010566708
942650 0.010559527
942700 0.010552763
942750 0.010546617
942800 0.010539073
942850 0.010529655
942900 0.010519641
942950 0.010510266
943000 0.010500989
943050 0.010492252
943100 0.010484148
943150 0.01047698
943200 0.010469373
943250 0.010461951
943300 0.010454151
943350 0.010446426
943400 0.01044066
943450 0.010435308
943500 0.01043059
943550 0.010427703
943600 0.010427136
943650 0.010427791
943700 0.010429423
943750 0.010431319
943800 0.010432879
943850 0.010434809
943900 0.010437101
943950 0.010440082
944000 0.010445086
944050 0.010448359
944100 0.010450294
944150 0.010451182
944200 0.010453001
944250 0.010455515
944300 0.010457246
944350 0.010459031
944400 0.010461481
944450 0.010460276
944500 0.01045749
944550 0.010455191
944600 0.01045208
944650 0.010448641
944700 0.010444345
944750 0.010440313
944800 0.010434582
944850 0.010429694
944900 0.010422594
944950 0.010414639
945000 0.010406751
945050 0.010397847
945100 0.010388292
945150 0.010378534
945200 0.010368039
945250 0.010360698
945300 0.010353947
945350 0.010348009
945400 0.010342407
945450 0.010337272
945500 0.010330826
945550 0.01032326
945600 0.010313856
945650 0.010304455
945700 0.01029207
945750 0.010280076
945800 0.010267525
945850 0.010253835
945900 0.01023972
945950 0.010225491
946000 0.01021115
946050 0.010196714
946100 0.010181936
946150 0.010165255
946200 0.010148104
946250 0.010131103
946300 0.010114438
946350 0.010099451
946400 0.010083353
946450 0.01006673
946500 0.010051747
946550 0.01003733
946600 0.010023453
946650 0.010009349
946700 0.0099957941
946750 0.0099829315
946800 0.0099713984
946850 0.0099605486
946900 0.0099502588
946950 0.0099394037
947000 0.0099304815
947050 0.0099217148
947100 0.0099136859
947150 0.0099066669
947200 0.0099003801
947250 0.0098967166
947300 0.0098944507
947350 0.0098912461
947400 0.0098869915
947450 0.0098822812
947500 0.009875713
947550 0.0098687675
947600 0.0098620934
947650 0.0098569511
947700 0.0098508133
947750 0.0098459668
947800 0.0098391514
947850 0.0098300122
947900 0.0098214027
947950 0.0098109295
948000 0.009800814
948050 0.0097924865
948100 0.0097862361
948150 0.0097811727
948200 0.0097771581
948250 0.009772985
948300 0.0097694202
948350 0.009764831
948400 0.0097595629
948450 0.0097551081
948500 0.009749202
948550 0.0097428337
948600 0.0097363276
948650 0.0097299067
948700 0.0097215748
948750 0.0097142781
948800 0.0097067689
948850 0.0096993469
948900 0.009693378
948950 0.0096863051
949000 0.0096788307
949050 0.0096691166
949100 0.0096591047
949150 0.0096476583
949200 0.009634989
949250 0.0096211551
949300 0.0096070456
949350 0.0095931074
949400 0.0095776833
949450 0.0095639507
949500 0.009551895
949550 0.0095416919
949600 0.0095318043
949650 0.0095216256
949700 0.0095091285
949750 0.0094968216
949800 0.0094856165
949850 0.0094755693
949900 0.0094681789
949950 0.0094620579
950000 0.0094573166
950050 0.0094535985
950100 0.0094519239
950150 0.0094508935
950200 0.00945195
950250 0.0094535871
950300 0.0094563186
950350 0.0094595561
950400 0.0094621491
950450 0.0094655005
950500 0.0094673707
950550 0.009468162
950600 0.0094679708
950650 0.0094651121
950700 0.0094613954
950750 0.009456858
950800 0.0094528591
950850 0.0094482037
950900 0.0094423059
950950 0.0094387254
951000 0.0094344183
951050 0.0094293331
951100 0.0094242903
951150 0.0094158708
951200 0.0094061128
951250 0.0093953664
951300 0.0093850034
951350 0.0093732066
951400 0.0093617103
951450 0.0093515554
951500 0.0093403747
951550 0.0093301242
951600 0.00931913
951650 0.0093074233
951700 0.0092957312
951750 0.0092846279
951800 0.0092749139
951850 0.0092650415
951900 0.0092571068
951950 0.0092499406
952000 0.0092438042
952050 0.0092379171
952100 0.0092318717
952150 0.0092272161
952200 0.0092227725
952250 0.0092191376
952300 0.0092161669
952350 0.0092122627
952400 0.009208098
952450 0.0092051076
952500 0.0092026078
952550 0.0091985682
952600 0.0091956036
952650 0.0091935433
952700 0.0091910904
952750 0.0091893908
952800 0.009185996
952850 0.0091810814
952900 0.009176224
952950 0.0091698431
953000 0.0091635718
953050 0.0091567304
953100 0.0091513094
953150 0.0091468654
953200 0.0091429936
953250 0.0091399913
953300 0.0091369661
953350 0.0091350782
953400 0.0091345127
953450 0.0091343451
953500 0.0091347904
953550 0.0091340494
953600 0.0091347831
953650 0.0091382382
953700 0.0091426384
953750 0.0091484617
953800 0.0091541042
953850 0.0091605903
953900 0.0091666253
953950 0.0091720675
954000 0.0091790891
954050 0.0091855505
954100 0.0091926371
954150 0.0091972562
954200 0.0092026908
954250 0.0092060185
954300 0.0092083957
954350 0.009211391
954400 0.0092151732
954450 0.0092175086
954500 0.0092207395
954550 0.0092220504
954600 0.0092219606
954650 0.0092207774
954700 0.0092202933
954750 0.0092197418
954800 0.0092196223
954850 0.0092185485
954900 0.0092175169
954950 0.0092166624
955000 0.0092132528
955050 0.0092121857
955100 0.0092135382
955150 0.0092140266
955200 0.0092156945
955250 0.0092171205
955300 0.0092173197
955350 0.0092182676
955400 0.0092200985
955450 0.0092215745
955500 0.0092244915
955550 0.0092269011
955600 0.009228213
955650 0.0092283997
955700 0.0092274946
955750 0.0092254698
955800 0.0092242123
955850 0.009222813
955900 0.0092226507
955950 0.0092232169
956000 0.0092243982
956050 0.0092243259
956100 0.0092247254
956150 0.0092244805
956200 0.0092230675
956250 0.0092220038
956300 0.0092224245
956350 0.0092244112
956400 0.009225643
956450 0.0092268371
956500 0.0092279363
956550 0.0092277152
956600 0.0092288698
956650 0.009231856
956700 0.0092334488
956750 0.0092356548
956800 0.0092368929
956850 0.0092366027
956900 0.0092358755
956950 0.009235429
957000 0.009234345
957050 0.0092312123
957100 0.0092285527
957150 0.0092263161
957200 0.0092256312
957250 0.0092249017
957300 0.0092242532
957350 0.0092247931
957400 0.0092271611
957450 0.0092294992
957500 0.0092327519
957550 0.0092351601
957600 0.0092359967
957650 0.0092359982
957700 0.0092368932
957750 0.0092372518
957800 0.0092376058
957850 0.0092374512
957900 0.0092363369
957950 0.0092355283
958000 0.0092364521
958050 0.0092379951
958100 0.0092411982
958150 0.0092438319
958200 0.0092452525
958250 0.0092468143
958300 0.0092488785
958350 0.009249794
958400 0.0092489818
958450 0.0092484001
958500 0.0092466238
958550 0.0092426178
958600 0.0092366566
958650 0.0092298956
958700 0.0092217055
958750 0.009213212
958800 0.0092040377
958850 0.0091953209
958900 0.0091858316
958950 0.0091768718
959000 0.0091678142
959050 0.0091597455
959100 0.0091519428
959150 0.0091448695
959200 0.0091386682
959250 0.0091322968
959300 0.0091262912
959350 0.0091205513
959400 0.0091164961
959450 0.0091118245
959500 0.009110032
959550 0.0091078543
959600 0.0091061538
959650 0.0091035903
959700 0.0091016794
959750 0.0090994444
959800 0.009099169
959850 0.009097667
959900 0.0090957544
959950 0.0090944927
960000 0.0090944284
960050 0.0090945351
960100 0.0090967916
960150 0.0091002785
960200 0.0091041557
960250 0.0091072852
960300 0.0091109989
960350 0.009115195
960400 0.0091205003
960450 0.0091252435
960500 0.0091312991
960550 0.0091378106
960600 0.0091442393
960650 0.009151758
960700 0.0091598852
960750 0.0091682284
960800 0.0091753709
960850 0.0091842311
960900 0.0091927341
960950 0.0092020328
961000 0.0092098329
961050 0.0092172432
961100 0.009224011
961150 0.0092300582
961200 0.0092344949
961250 0.0092379538
961300 0.0092412707
961350 0.0092446798
961400 0.0092493089
961450 0.0092533536
961500 0.0092551441
961550 0.0092572193
961600 0.0092591434
961650 0.0092603716
961700 0.0092630281
961750 0.0092650304
961800 0.0092653335
961850 0.0092648302
961900 0.0092635894
961950 0.0092618366
962000 0.0092603534
962050 0.0092594955
962100 0.0092594992
962150 0.0092608926
962200 0.009261601
962250 0.0092649935
962300 0.0092679079
962350 0.0092726948
962400 0.0092762451
962450 0.0092795821
962500 0.0092839243
962550 0.0092891081
962600 0.009295169
962650 0.0093004786
962700 0.0093051743
962750 0.0093089982
962800 0.00931306
962850 0.0093161419
962900 0.0093198785
962950 0.0093248812
963000 0.0093298063
963050 0.0093348616
963100 0.0093407548
963150 0.0093485441
963200 0.0093541964
963250 0.0093596845
963300 0.0093644049
963350 0.00936564
963400 0.0093665391
963450 0.0093667729
963500 0.009366541
963550 0.009366682
963600 0.0093663788
963650 0.009366981
963700 0.0093678837
963750 0.0093676433
963800 0.0093666158
963850 0.0093654829
963900 0.0093649582
963950 0.0093646499
964000 0.0093630252
964050 0.0093604664
964100 0.0093582368
964150 0.0093550579
964200 0.0093518686
964250 0.0093499033
964300 0.0093485259
964350 0.0093461681
964400 0.0093445157
964450 0.0093432794
964500 0.0093419584
964550 0.0093432179
964600 0.009344288
964650 0.0093456595
964700 0.0093481498
964750 0.0093522414
964800 0.0093551244
964850 0.0093581078
964900 0.0093617114
964950 0.0093647658
965000 0.0093693195
965050 0.0093738975
965100 0.0093784857
965150 0.0093818969
965200 0.0093840892
965250 0.0093860844
965300 0.0093878855
965350 0.0093895191
965400 0.0093909656
965450 0.0093928283
965500 0.0093951832
965550 0.0093965374
965600 0.009398496
965650 0.0094001379
965700 0.0094011953
965750 0.0094011507
965800 0.0093997787
965850 0.0094001228
965900 0.0093990534
965950 0.0093993654
966000 0.0093993763
966050 0.0093990091
966100 0.0093960997
966150 0.0093918487
966200 0.0093867082
966250 0.0093818287
966300 0.0093750005
966350 0.0093676575
966400 0.0093601102
966450 0.0093521259
966500 0.0093455541
966550 0.0093398957
966600 0.0093351688
966650 0.0093310406
966700 0.0093280825
966750 0.0093253051
966800 0.0093218095
966850 0.0093201059
966900 0.0093182948
966950 0.0093166012
967000 0.0093141892
967050 0.0093120761
967100 0.0093091176
967150 0.009304923
967200 0.0093003356
967250 0.0092955477
967300 0.0092917445
967350 0.00928628
967400 0.009278302
967450 0.0092697023
967500 0.0092593094
967550 0.0092503716
967600 0.0092416497
967650 0.0092324629
967700 0.0092227093
967750 0.0092106293
967800 0.0091994672
967850 0.0091886644
967900 0.0091789789
967950 0.009167669
968000 0.009156471
968050 0.0091418081
968100 0.0091267288
968150 0.0091121556
968200 0.0090970547
968250 0.0090822935
968300 0.0090655929
968350 0.0090481901
968400 0.0090295737
968450 0.0090116735
968500 0.0089950236
968550 0.0089802676
968600 0.0089680037
968650 0.0089556902
968700 0.0089440792
968750 0.0089334265
968800 0.0089227176
968850 0.0089139082
968900 0.008906128
968950 0.0088997116
969000 0.0088952932
969050 0.0088910667
969100 0.0088886477
969150 0.0088858591
969200 0.008884504
969250 0.0088845188
969300 0.008884759
969350 0.0088849834
969400 0.0088848531
969450 0.0088829665
969500 0.0088808973
969550 0.0088785269
969600 0.0088742652
969650 0.0088693955
969700 0.0088637887
969750 0.0088580521
969800 0.0088512151
969850 0.008842647
969900 0.0088343728
969950 0.0088282136
970000 0.0088236267
970050 0.0088205694
970100 0.008816489
970150 0.008811544
970200 0.0088057622
970250 0.0087990013
970300 0.0087916889
970350 0.0087854924
970400 0.0087776633
970450 0.0087702724
970500 0.0087638518
970550 0.0087559487
970600 0.0087491703
970650 0.0087403953
970700 0.0087317587
970750 0.0087234168
970800 0.0087170057
970850 0.0087108021
970900 0.0087036829
970950 0.0086958127
971000 0.0086869928
971050 0.0086776515
971100 0.0086685582
971150 0.0086602887
971200 0.0086511383
971250 0.0086434949
971300 0.0086353486
971350 0.0086262151
971400 0.0086167915
971450 0.0086060833
971500 0.0085949975
971550 0.0085824866
971600 0.0085692701
971650 0.0085560257
971700 0.0085430014
971750 0.0085299748
971800 0.0085173633
971850 0.0085051839
971900 0.0084929964
971950 0.0084804337
972000 0.0084680448
972050 0.008455993
972100 0.0084444865
972150 0.0084337182
972200 0.0084231804
972250 0.0084143456
972300 0.0084048189
972350 0.008395135
972400 0.008386887
972450 0.008377929
972500 0.0083699335
972550 0.0083623434
972600 0.0083554412
972650 0.0083491059
972700 0.0083443417
972750 0.0083401254
972800 0.0083359231
972850 0.008332737
972900 0.0083302028
972950 0.008329287
973000 0.008330787
973050 0.0083322091
973100 0.0083340175
973150 0.0083350648
973200 0.0083375768
973250 0.0083401459
973300 0.0083432871
973350 0.0083476697
973400 0.0083504782
973450 0.0083535867
973500 0.0083581018
973550 0.0083607992
973600 0.0083645866
973650 0.0083686682
973700 0.0083732625
973750 0.008376862
973800 0.008379241
973850 0.0083806892
973900 0.0083805907
973950 0.0083808282
974000 0.0083796833
974050 0.0083797034
974100 0.0083784829
974150 0.0083785767
974200 0.0083788487
974250 0.0083788604
974300 0.0083793978
974350 0.008379423
974400 0.0083784536
974450 0.0083770689
974500 0.0083772656
974550 0.0083771201
974600 0.008377156
974650 0.0083785675
974700 0.0083799284
974750 0.0083810058
974800 0.0083817079
974850 0.0083833401
974900 0.0083866374
974950 0.0083901654
975000 0.0083937591
975050 0.0083967964
975100 0.0083990571
975150 0.0084017406
975200 0.0084025586
975250 0.0084025265
975300 0.0084028938
975350 0.0084019886
975400 0.0084026278
975450 0.0084030362
975500 0.008403484
975550 0.0084034758
975600 0.0084035632
975650 0.0084035333
975700 0.0084021529
975750 0.0084008866
975800 0.0083985239
975850 0.0083972286
975900 0.0083959962
975950 0.0083947838
976000 0.0083949474
976050 0.0083957087
976100 0.0083974938
976150 0.0083999912
976200 0.0084049332
976250 0.0084111292
976300 0.008416755
976350 0.0084238553
976400 0.0084311219
976450 0.0084389859
976500 0.008446697
976550 0.0084541098
976600 0.0084613323
976650 0.0084682968
976700 0.0084746016
976750 0.0084814562
976800 0.0084877193
976850 0.0084957823
976900 0.0085052562
976950 0.008514713
977000 0.0085243259
977050 0.008534046
977100 0.0085440419
977150 0.0085529201
977200 0.0085597033
977250 0.0085655577
977300 0.0085692222
977350 0.0085719403
977400 0.0085732862
977450 0.008576614
977500 0.0085789047
977550 0.00858089
977600 0.0085814247
977650 0.00858058
977700 0.0085780363
977750 0.0085765958
977800 0.0085744804
977850 0.0085725472
977900 0.0085725854
977950 0.0085710332
978000 0.0085703491
978050 0.0085707425
978100 0.0085721986
978150 0.0085752621
978200 0.0085815642
978250 0.008590049
978300 0.0085981418
978350 0.008604827
978400 0.0086126841
978450 0.0086213986
978500 0.0086295077
978550 0.0086391505
978600 0.0086477851
978650 0.0086563612
978700 0.0086652973
978750 0.0086722511
978800 0.0086775302
978850 0.0086817816
978900 0.0086850366
978950 0.0086883771
979000 0.0086916105
979050 0.0086947265
979100 0.0086966076
979150 0.0086989276
979200 0.0087010242
979250 0.0087023102
979300 0.0087041284
979350 0.0087050115
979400 0.0087032197
979450 0.0087004838
979500 0.008697948
979550 0.0086972754
979600 0.0086967845
979650 0.0086973345
979700 0.0086978615
979750 0.0086969177
979800 0.008694675
979850 0.008692826
979900 0.0086914887
979950 0.008690956
980000 0.0086895828
980050 0.0086861337
980100 0.0086830391
980150 0.0086802551
980200 0.0086780372
980250 0.0086768942
980300 0.0086748984
980350 0.0086720978
980400 0.008669472
980450 0.008667758
980500 0.0086674075
980550 0.0086675113
980600 0.0086678526
980650 0.0086672343
980700 0.0086651065
980750 0.0086641143
980800 0.0086628237
980850 0.0086614208
980900 0.0086578754
980950 0.0086543376
981000 0.008652391
981050 0.0086497267
981100 0.0086487437
981150 0.0086467202
981200 0.0086447024
981250 0.0086432325
981300 0.0086438723
981350 0.008645598
981400 0.0086471509
981450 0.0086493598
981500 0.0086518573
981550 0.008653077
981600 0.0086548671
981650 0.0086575112
981700 0.0086591483
981750 0.008661692
981800 0.0086638809
981850 0.0086650685
981900 0.0086657095
981950 0.0086656449
982000 0.0086661254
982050 0.0086673916
982100 0.008667746
982150 0.0086684789
982200 0.0086685065
982250 0.0086678477
982300 0.0086659877
982350 0.0086648694
982400 0.0086637153
982450 0.008662237
982500 0.0086598591
982550 0.0086570628
982600 0.0086550222
982650 0.0086526191
982700 0.0086506888
982750 0.008650118
982800 0.008649532
982850 0.0086477119
982900 0.0086461353
982950 0.0086439428
983000 0.0086424605
983050 0.0086423672
983100 0.0086428404
983150 0.0086424072
983200 0.0086417823
983250 0.0086410344
983300 0.0086422351
983350 0.0086447505
983400 0.0086472562
983450 0.0086498732
983500 0.0086524019
983550 0.0086536564
983600 0.0086556304
983650 0.0086584591
983700 0.0086624033
983750 0.0086657389
983800 0.0086710835
983850 0.0086754283
983900 0.0086799694
983950 0.0086844045
984000 0.0086870968
984050 0.0086888889
984100 0.008689791
984150 0.0086905455
984200 0.0086919149
984250 0.0086928589
984300 0.0086930142
984350 0.0086928348
984400 0.0086921724
984450 0.0086939081
984500 0.0086950451
984550 0.0086953231
984600 0.0086937051
984650 0.0086910451
984700 0.0086886849
984750 0.0086850988
984800 0.00868117
984850 0.0086790646
984900 0.0086774431
984950 0.0086762859
985000 0.0086745838
985050 0.0086721557
985100 0.0086682381
985150 0.0086624564
985200 0.008655901
985250 0.0086490729
985300 0.0086425754
985350 0.008636493
985400 0.0086310079
985450 0.008626347
985500 0.0086214527
985550 0.0086184427
985600 0.008615009
985650 0.0086117162
985700 0.0086090115
985750 0.008604911
985800 0.0086030423
985850 0.0086009746
985900 0.0085991816
985950 0.0085964353
986000 0.0085918162
986050 0.0085874973
986100 0.0085845065
986150 0.0085822203
986200 0.0085796261
986250 0.0085767868
986300 0.0085736243
986350 0.0085691473
986400 0.0085627878
986450 0.0085557973
986500 0.0085496672
986550 0.0085430822
986600 0.0085379329
986650 0.0085319182
986700 0.0085270539
986750 0.0085235366
986800 0.0085202322
986850 0.0085187396
986900 0.0085160896
986950 0.00851287
987000 0.0085097966
987050 0.0085061136
987100 0.0085010531
987150 0.0084968133
987200 0.008493534
987250 0.0084908916
987300 0.0084892872
987350 0.0084874
987400 0.0084861867
987450 0.0084864857
987500 0.0084869189
987550 0.0084864896
987600 0.0084856904
987650 0.0084843209
987700 0.0084844258
987750 0.0084846634
987800 0.0084860102
987850 0.0084869368
987900 0.00848824
987950 0.0084917967
988000 0.0084942701
988050 0.0084976458
988100 0.0085009243
988150 0.0085034737
988200 0.0085070094
988250 0.0085093326
988300 0.0085127186
988350 0.008516788
988400 0.0085232132
988450 0.0085313698
988500 0.0085381691
988550 0.0085448307
988600 0.0085518199
988650 0.0085587517
988700 0.0085660785
988750 0.0085747446
988800 0.0085839319
988850 0.0085935073
988900 0.0086023828
988950 0.0086098045
989000 0.0086155915
989050 0.0086216141
989100 0.008627661
989150 0.0086347137
989200 0.0086432254
989250 0.0086518585
989300 0.0086603398
989350 0.0086660487
989400 0.0086715563
989450 0.0086758012
989500 0.0086804291
989550 0.0086821851
989600 0.0086836389
989650 0.0086820198
989700 0.0086807416
989750 0.0086801861
989800 0.0086794522
989850 0.0086784942
989900 0.0086771557
989950 0.0086772513
990000 0.0086769864
990050 0.0086772338
990100 0.0086776441
990150 0.0086754596
990200 0.0086726936
990250 0.0086688621
990300 0.0086655468
990350 0.0086629209
990400 0.0086622439
990450 0.0086627751
990500 0.0086661
990550 0.0086684216
990600 0.0086710102
990650 0.0086740397
990700 0.0086750538
990750 0.0086752401
990800 0.0086749021
990850 0.0086738025
990900 0.0086734854
990950 0.0086720196
991000 0.0086687483
991050 0.0086633178
991100 0.0086574424
991150 0.0086523586
991200 0.0086465782
991250 0.0086402647
991300 0.0086348619
991350 0.0086295171
991400 0.0086249448
991450 0.0086203923
991500 0.0086161365
991550 0.008612389
991600 0.0086096404
991650 0.0086065294
991700 0.0086026851
991750 0.0085982925
991800 0.0085938812
991850 0.0085899576
991900 0.0085880049
991950 0.0085866552
992000 0.0085848358
992050 0.0085846236
992100 0.008584134
992150 0.0085830121
992200 0.008581508
992250 0.0085803251
992300 0.0085780508
992350 0.0085754049
992400 0.0085732245
992450 0.0085707203
992500 0.0085697877
992550 0.0085691226
992600 0.0085697714
992650 0.008570428
992700 0.0085704659
992750 0.0085699097
992800 0.0085702545
992850 0.0085703196
992900 0.0085702976
992950 0.0085708611
993000 0.0085724927
993050 0.0085736814
993100 0.0085748726
993150 0.0085778912
993200 0.0085824289
993250 0.0085879332
993300 0.0085931702
993350 0.0085986961
993400 0.0086040544
993450 0.0086106828
993500 0.0086176241
993550 0.008623231
993600 0.0086275427
993650 0.0086321187
993700 0.0086358273
993750 0.0086395961
993800 0.0086441242
993850 0.0086477373
993900 0.0086516659
993950 0.0086570093
994000 0.0086635044
994050 0.0086711287
994100 0.0086799306
994150 0.0086893129
994200 0.0086984478
994250 0.0087054816
994300 0.0087126019
994350 0.0087197669
994400 0.0087291305
994450 0.0087387982
994500 0.008748226
994550 0.0087557731
994600 0.0087613698
994650 0.0087664629
994700 0.0087715795
994750 0.0087769956
994800 0.0087814755
994850 0.0087855308
994900 0.0087893897
994950 0.0087927711
995000 0.0087949192
995050 0.0087959597
995100 0.0087993766
995150 0.0088032858
995200 0.0088080828
995250 0.0088150253
995300 0.0088217348
995350 0.0088279308
995400 0.0088343634
995450 0.0088402719
995500 0.0088457042
995550 0.0088495956
995600 0.00885385
995650 0.0088584138
995700 0.0088631858
995750 0.0088684489
995800 0.0088718794
995850 0.0088749803
995900 0.008878717
995950 0.0088800339
996000 0.0088820768
996050 0.0088832767
996100 0.0088842412
996150 0.008884868
996200 0.0088852847
996250 0.0088838942
996300 0.0088821761
996350 0.0088789889
996400 0.0088742939
996450 0.0088698445
996500 0.0088647922
996550 0.008860871
996600 0.0088569093
996650 0.0088511707
996700 0.0088451689
996750 0.0088379195
996800 0.0088317312
996850 0.008827253
996900 0.0088225936
996950 0.0088182108
997000 0.0088148149
997050 0.0088100873
997100 0.0088066686
997150 0.0088038878
997200 0.0088018346
997250 0.0087992904
997300 0.0087972947
997350 0.0087962099
997400 0.00879454
997450 0.0087939215
997500 0.0087923371
997550 0.008790623
997600 0.00878822
997650 0.0087849844
997700 0.0087828079
997750 0.0087815623
997800 0.008781846
997850 0.0087833419
997900 0.0087836561
997950 0.0087858053
998000 0.0087864914
998050 0.0087866204
998100 0.0087879991
998150 0.0087889274
998200 0.0087907196
998250 0.0087911653
998300 0.0087907552
998350 0.0087885214
998400 0.0087849734
998450 0.0087793919
998500 0.0087720714
998550 0.0087664347
998600 0.0087604143
998650 0.0087557168
998700 0.0087503426
998750 0.0087452574
998800 0.0087393831
998850 0.0087331657
998900 0.0087267515
998950 0.0087181513
999000 0.008710575
999050 0.0087017995
999100 0.0086930952
999150 0.0086840752
999200 0.0086752763
999250 0.0086650669
999300 0.0086565417
999350 0.0086494114
999400 0.0086439454
999450 0.0086402685
999500 0.0086365874
999550 0.0086318544
999600 0.0086263137
999650 0.0086199143
999700 0.0086141042
999750 0.0086099618
999800 0.0086075204
999850 0.0086065948
999900 0.0086056403
999950 0.0086058162
1000000 0.008606909
1000050 0.0086075549
1000100 0.0086078804
1000150 0.0086097365
1000200 0.008610133
1000250 0.0086100671
1000300 0.0086107578
1000350 0.0086115974
1000400 0.0086110214
1000450 0.0086088584
1000500 0.008606152
1000550 0.0086043911
1000600 0.0086018739
1000650 0.0085992961
1000700 0.0085957446
1000750 0.0085926378
1000800 0.0085886231
1000850 0.0085858714
1000900 0.0085824187
1000950 0.0085774147
1001000 0.0085696422
1001050 0.0085598623
1001100 0.0085505537
1001150 0.008542686
1001200 0.0085347519
1001250 0.008528
1001300 0.0085200804
1001350 0.008513352
1001400 0.0085069315
1001450 0.008499916
1001500 0.0084926452
1001550 0.0084863587
1001600 0.0084804269
1001650 0.0084751236
1001700 0.0084699151
1001750 0.0084671735
1001800 0.0084646623
1001850 0.0084624681
1001900 0.0084613589
1001950 0.0084602692
1002000 0.0084585646
1002050 0.0084581943
1002100 0.0084582756
1002150 0.0084579858
1002200 0.0084573208
1002250 0.0084562622
1002300 0.0084549116
1002350 0.0084524877
1002400 0.0084507749
1002450 0.0084504257
1002500 0.0084526216
1002550 0.0084563809
1002600 0.0084605682
1002650 0.0084665545
1002700 0.0084729564
1002750 0.0084797302
1002800 0.0084861475
1002850 0.0084932266
1002900 0.0085006813
1002950 0.0085065376
1003000 0.0085116045
1003050 0.008515019
1003100 0.0085171063
1003150 0.0085187313
1003200 0.0085196927
1003250 0.0085233165
1003300 0.0085269405
1003350 0.0085307503
1003400 0.0085367588
1003450 0.0085425079
1003500 0.0085471092
1003550 0.0085524898
1003600 0.0085590559
1003650 0.008564575
1003700 0.0085686045
1003750 0.0085705366
1003800 0.0085709573
1003850 0.0085715596
1003900 0.0085733381
1003950 0.0085752073
1004000 0.0085782729
1004050 0.0085805886
1004100 0.0085840948
1004150 0.0085873451
1004200 0.008587963
1004250 0.0085895245
1004300 0.0085926915
1004350 0.0085975852
1004400 0.0086031499
1004450 0.0086084043
1004500 0.008612308
1004550 0.008612657
1004600 0.0086108983
1004650 0.008606458
1004700 0.0086007086
1004750 0.0085953022
1004800 0.008589828
1004850 0.0085834986
1004900 0.0085781404
1004950 0.0085727178
1005000 0.0085667928
1005050 0.0085611873
1005100 0.0085553795
1005150 0.0085495549
1005200 0.008542866
1005250 0.0085360371
1005300 0.0085288289
1005350 0.0085196115
1005400 0.0085097765
1005450 0.0085007582
1005500 0.0084922529
1005550 0.0084838763
1005600 0.008474911
1005650 0.0084667019
1005700 0.0084601539
1005750 0.0084550727
1005800 0.0084505845
1005850 0.0084467482
1005900 0.0084422239
1005950 0.0084381242
1006000 0.0084350516
1006050 0.0084338435
1006100 0.00843403
1006150 0.008434554
1006200 0.0084343102
1006250 0.0084334293
1006300 0.0084323328
1006350 0.0084313671
1006400 0.0084306909
1006450 0.0084291866
1006500 0.0084267568
1006550 0.0084235948
1006600 0.0084211539
1006650 0.0084181804
1006700 0.008413691
1006750 0.0084070809
1006800 0.008399468
1006850 0.0083905382
1006900 0.0083810227
1006950 0.0083704495
1007000 0.008360389
1007050 0.0083506699
1007100 0.0083398293
1007150 0.0083286741
1007200 0.008317608
1007250 0.0083065537
1007300 0.0082955565
1007350 0.0082841768
1007400 0.0082736174
1007450 0.0082617632
1007500 0.0082509595
1007550 0.0082417689
1007600 0.0082323556
1007650 0.0082233213
1007700 0.0082139027
1007750 0.0082047919
1007800 0.0081975963
1007850 0.0081910111
1007900 0.0081849808
1007950 0.0081800542
1008000 0.0081758066
1008050 0.0081724145
1008100 0.0081690287
1008150 0.0081664223
1008200 0.0081646551
1008250 0.0081622426
1008300 0.0081610486
1008350 0.0081584447
1008400 0.0081554451
1008450 0.0081525742
1008500 0.0081483298
1008550 0.0081436799
1008600 0.0081374735
1008650 0.0081312631
1008700 0.0081265515
1008750 0.0081232627
1008800 0.0081217519
1008850 0.0081204921
1008900 0.0081193907
1008950 0.0081177919
1009000 0.0081186969
1009050 0.0081200645
1009100 0.0081216237
1009150 0.0081243447
1009200 0.0081268177
1009250 0.0081285261
1009300 0.0081289468
1009350 0.0081278936
1009400 0.0081252165
1009450 0.0081230557
1009500 0.0081210688
1009550 0.0081200204
1009600 0.0081189712
1009650 0.0081171149
1009700 0.0081150589
1009750 0.0081119349
1009800 0.0081083493
1009850 0.0081070933
1009900 0.0081092499
1009950 0.0081125852
1010000 0.0081159468
1010050 0.0081178319
1010100 0.0081186648
1010150 0.0081187444
1010200 0.0081196927
1010250 0.008120573
1010300 0.0081210454
1010350 0.0081190899
1010400 0.0081163926
1010450 0.0081131656
1010500 0.0081097112
1010550 0.008106093
1010600 0.0081016297
1010650 0.0080976926
1010700 0.0080936375
1010750 0.0080897271
1010800 0.0080863965
1010850 0.0080842322
1010900 0.0080825927
1010950 0.0080817307
1011000 0.008080167
1011050 0.0080791536
1011100 0.0080774147
1011150 0.0080763487
1011200 0.0080760491
1011250 0.0080765844
1011300 0.0080769533
1011350 0.0080777356
1011400 0.0080788873
1011450 0.0080805465
1011500 0.0080818364
1011550 0.008081623
1011600 0.0080802682
1011650 0.0080788635
1011700 0.0080772268
1011750 0.0080757129
1011800 0.0080722082
1011850 0.0080683648
1011900 0.0080635754
1011950 0.0080579388
1012000 0.0080512023
1012050 0.0080444025
1012100 0.0080375638
1012150 0.0080306599
1012200 0.0080242974
1012250 0.0080170638
1012300 0.0080102148
1012350 0.0080016307
1012400 0.0079941557
1012450 0.0079856161
1012500 0.0079781286
1012550 0.0079709407
1012600 0.00796357
1012650 0.0079567972
1012700 0.0079500159
1012750 0.0079442187
1012800 0.0079391343
1012850 0.0079351789
1012900 0.0079312927
1012950 0.0079265916
1013000 0.0079217056
1013050 0.0079171968
1013100 0.0079119147
1013150 0.0079078546
1013200 0.0079019467
1013250 0.0078973388
1013300 0.0078932132
1013350 0.0078873863
1013400 0.007882496
1013450 0.0078785619
1013500 0.0078744146
1013550 0.0078706057
1013600 0.0078670341
1013650 0.007863756
1013700 0.0078615268
1013750 0.0078593284
1013800 0.0078566084
1013850 0.0078547354
1013900 0.0078513055
1013950 0.0078480484
1014000 0.0078448881
1014050 0.0078426879
1014100 0.0078416353
1014150 0.0078407294
1014200 0.0078388864
1014250 0.0078361405
1014300 0.0078327408
1014350 0.0078280225
1014400 0.0078216467
1014450 0.0078147493
1014500 0.0078083321
1014550 0.0078016715
1014600 0.0077946034
1014650 0.007788164
1014700 0.0077808438
1014750 0.0077729723
1014800 0.007764612
1014850 0.0077547279
1014900 0.0077452697
1014950 0.0077352212
1015000 0.0077260387
1015050 0.0077166716
1015100 0.0077060296
1015150 0.0076944944
1015200 0.007683603
1015250 0.0076737373
1015300 0.0076634436
1015350 0.0076539494
1015400 0.0076460002
1015450 0.00763816
1015500 0.0076321039
1015550 0.0076278786
1015600 0.0076240447
1015650 0.0076203176
1015700 0.0076158825
1015750 0.0076108616
1015800 0.0076051911
1015850 0.0075985365
1015900 0.0075923224
1015950 0.0075862103
1016000 0.0075817549
1016050 0.007577431
1016100 0.0075731903
1016150 0.0075673865
1016200 0.0075622704
1016250 0.0075562032
1016300 0.0075502963
1016350 0.0075442067
1016400 0.0075381867
1016450 0.0075323357
1016500 0.0075262887
1016550 0.0075205691
1016600 0.0075146342
1016650 0.0075067825
1016700 0.007497369
1016750 0.0074868409
1016800 0.0074753657
1016850 0.0074639401
1016900 0.0074529616
1016950 0.0074424865
1017000 0.0074331655
1017050 0.0074245145
1017100 0.0074138937
1017150 0.0074022259
1017200 0.0073897533
1017250 0.0073774414
1017300 0.0073672551
1017350 0.0073582261
1017400 0.0073510992
1017450 0.0073439514
1017500 0.0073389708
1017550 0.0073347021
1017600 0.0073308345
1017650 0.007326668
1017700 0.0073219958
1017750 0.0073172448
1017800 0.0073112504
1017850 0.0073054175
1017900 0.0072994645
1017950 0.0072934977
1018000 0.0072882461
1018050 0.0072824887
1018100 0.0072773645
1018150 0.0072730804
1018200 0.0072705807
1018250 0.0072697391
1018300 0.0072705694
1018350 0.0072719779
1018400 0.0072749927
1018450 0.0072796387
1018500 0.0072842656
1018550 0.0072879544
1018600 0.0072905007
1018650 0.0072925595
1018700 0.0072946491
1018750 0.007294702
1018800 0.0072947901
1018850 0.0072954557
1018900 0.0072969589
1018950 0.0073000043
[truncated: 8,079,862 more chars]
