# Supplementary material for: Onset of criticality in hyper-auxetic polymer networks
Source: Nat Commun. 2022 Jan 26;13:527. doi: 10.1038/s41467-022-28026-z (PMC8791937; doi:10.1038/s41467-022-28026-z)
Supplement: Supplementary file 2 — Source Data [file 41467_2022_28026_MOESM2_ESM.zip › RAWdata/Fig4/Panel_a/P_-8.19x10e-5.txt]

50 0.0048713494
100 0.0048718958
150 0.0048721337
200 0.0048727986
250 0.0048733741
300 0.004874301
350 0.0048755123
400 0.0048768599
450 0.0048776742
500 0.0048785174
550 0.0048788873
600 0.0048796384
650 0.0048793731
700 0.0048792119
750 0.0048789697
800 0.0048775044
850 0.0048757069
900 0.0048720489
950 0.0048675615
1000 0.0048627627
1050 0.0048575524
1100 0.0048524657
1150 0.0048480738
1200 0.004842852
1250 0.0048368367
1300 0.0048309137
1350 0.0048253458
1400 0.0048203461
1450 0.0048156868
1500 0.0048118561
1550 0.0048086596
1600 0.0048059029
1650 0.0048038501
1700 0.0048016774
1750 0.0048002491
1800 0.0047977514
1850 0.0047947051
1900 0.0047907104
1950 0.0047861958
2000 0.0047821739
2050 0.004777989
2100 0.0047741836
2150 0.0047704619
2200 0.004767824
2250 0.0047655433
2300 0.0047635922
2350 0.004760665
2400 0.0047582621
2450 0.0047551821
2500 0.0047521163
2550 0.0047485542
2600 0.0047450635
2650 0.0047414667
2700 0.0047375889
2750 0.0047336916
2800 0.0047299386
2850 0.0047266722
2900 0.0047240801
2950 0.0047221556
3000 0.0047197651
3050 0.0047176781
3100 0.0047152607
3150 0.004712766
3200 0.0047102265
3250 0.0047071976
3300 0.0047042226
3350 0.0047020635
3400 0.004700274
3450 0.0046986676
3500 0.0046964225
3550 0.0046936649
3600 0.0046912137
3650 0.004689473
3700 0.004688436
3750 0.004687504
3800 0.0046865845
3850 0.0046868321
3900 0.0046873191
3950 0.0046884897
4000 0.0046900373
4050 0.0046922474
4100 0.0046944073
4150 0.0046958415
4200 0.0046959741
4250 0.0046959893
4300 0.0046962621
4350 0.004696888
4400 0.0046974841
4450 0.0046976239
4500 0.0046974838
4550 0.0046970654
4600 0.0046971102
4650 0.0046966513
4700 0.0046961024
4750 0.0046954178
4800 0.0046948774
4850 0.0046944304
4900 0.0046946909
4950 0.0046951774
5000 0.0046958292
5050 0.0046960377
5100 0.0046957077
5150 0.0046960482
5200 0.0046967282
5250 0.0046978695
5300 0.0046996765
5350 0.0047024832
5400 0.0047058458
5450 0.0047088415
5500 0.0047121403
5550 0.0047145783
5600 0.0047175112
5650 0.0047193956
5700 0.0047212905
5750 0.0047236356
5800 0.004725716
5850 0.0047280171
5900 0.0047308344
5950 0.0047343568
6000 0.0047385355
6050 0.0047440273
6100 0.0047488215
6150 0.0047522472
6200 0.0047552939
6250 0.0047578937
6300 0.0047599645
6350 0.0047627847
6400 0.0047654198
6450 0.004768723
6500 0.0047718633
6550 0.0047739785
6600 0.0047756573
6650 0.004776868
6700 0.0047781242
6750 0.004779252
6800 0.0047805398
6850 0.0047814263
6900 0.0047829654
6950 0.0047841666
7000 0.0047858879
7050 0.0047861683
7100 0.0047849733
7150 0.0047832378
7200 0.0047797602
7250 0.0047761412
7300 0.0047725611
7350 0.0047697308
7400 0.0047668888
7450 0.0047647926
7500 0.0047630216
7550 0.0047611571
7600 0.0047588718
7650 0.004756633
7700 0.0047553157
7750 0.0047538818
7800 0.0047529501
7850 0.0047517137
7900 0.0047502373
7950 0.0047484824
8000 0.0047470904
8050 0.0047453712
8100 0.0047436221
8150 0.0047429153
8200 0.0047408339
8250 0.0047382014
8300 0.0047360234
8350 0.0047345584
8400 0.0047339453
8450 0.0047337295
8500 0.0047325641
8550 0.0047313907
8600 0.0047303032
8650 0.0047284876
8700 0.0047272544
8750 0.0047260781
8800 0.0047261914
8850 0.0047253691
8900 0.0047246807
8950 0.0047234886
9000 0.0047230268
9050 0.004722235
9100 0.0047223681
9150 0.0047223662
9200 0.0047221969
9250 0.0047222589
9300 0.0047215884
9350 0.0047212291
9400 0.0047219613
9450 0.0047224377
9500 0.0047232898
9550 0.0047249784
9600 0.0047269321
9650 0.0047286722
9700 0.0047303872
9750 0.0047323501
9800 0.0047343287
9850 0.0047359005
9900 0.0047372122
9950 0.0047381908
10000 0.0047389682
10050 0.0047400514
10100 0.004741021
10150 0.0047416538
10200 0.0047421299
10250 0.0047432884
10300 0.004745158
10350 0.0047475208
10400 0.0047501558
10450 0.0047535216
10500 0.0047575923
10550 0.0047610198
10600 0.0047644836
10650 0.0047677592
10700 0.0047713534
10750 0.004775035
10800 0.004778411
10850 0.0047817648
10900 0.0047851213
10950 0.0047878119
11000 0.0047908116
11050 0.0047947308
11100 0.0047986027
11150 0.0048017824
11200 0.0048056839
11250 0.0048090657
11300 0.0048119383
11350 0.0048149869
11400 0.0048179903
11450 0.0048213004
11500 0.0048254304
11550 0.0048301354
11600 0.004835268
11650 0.0048408653
11700 0.0048471657
11750 0.0048529971
11800 0.0048579759
11850 0.0048631645
11900 0.0048675763
11950 0.0048707596
12000 0.0048739165
12050 0.0048779485
12100 0.0048820127
12150 0.004886566
12200 0.0048901149
12250 0.0048931758
12300 0.004896854
12350 0.0049014784
12400 0.0049070107
12450 0.0049129559
12500 0.0049190159
12550 0.0049263156
12600 0.0049332835
12650 0.0049398177
12700 0.004946795
12750 0.0049551398
12800 0.0049636388
12850 0.0049719892
12900 0.0049800655
12950 0.004986993
13000 0.0049931129
13050 0.0049991666
13100 0.0050054665
13150 0.0050117858
13200 0.0050179449
13250 0.0050239125
13300 0.0050296889
13350 0.0050352286
13400 0.0050401779
13450 0.0050461796
13500 0.0050522595
13550 0.0050578538
13600 0.0050638728
13650 0.0050695619
13700 0.0050753064
13750 0.0050803325
13800 0.0050846947
13850 0.0050883968
13900 0.0050921122
13950 0.0050958666
14000 0.0050989472
14050 0.0051018357
14100 0.0051048107
14150 0.0051079243
14200 0.0051102327
14250 0.0051126577
14300 0.0051160946
14350 0.0051206418
14400 0.005125854
14450 0.005131575
14500 0.0051368973
14550 0.0051418519
14600 0.0051469074
14650 0.0051522891
14700 0.0051579545
14750 0.005163574
14800 0.0051694326
14850 0.0051754577
14900 0.0051820893
14950 0.0051882145
15000 0.0051936977
15050 0.0051979715
15100 0.0052018062
15150 0.0052044086
15200 0.0052064611
15250 0.0052075166
15300 0.0052075793
15350 0.0052069605
15400 0.0052053937
15450 0.0052047177
15500 0.005203841
15550 0.0052035786
15600 0.0052032157
15650 0.0052025777
15700 0.005202667
15750 0.0052023691
15800 0.0052022864
15850 0.0052026099
15900 0.005202808
15950 0.0052032735
16000 0.0052039831
16050 0.0052050205
16100 0.005206555
16150 0.0052073399
16200 0.0052073436
16250 0.005206693
16300 0.0052051984
16350 0.0052038911
16400 0.0052026991
16450 0.0052027592
16500 0.0052026688
16550 0.0052020834
16600 0.0052015781
16650 0.0052009211
16700 0.0052000397
16750 0.0051988603
16800 0.0051967354
16850 0.0051940979
16900 0.0051916302
16950 0.0051892179
17000 0.0051865454
17050 0.0051841016
17100 0.0051813336
17150 0.0051782278
17200 0.0051753395
17250 0.0051716876
17300 0.0051669752
17350 0.005161692
17400 0.0051553707
17450 0.0051481576
17500 0.0051422494
17550 0.0051371511
17600 0.0051309979
17650 0.00512556
17700 0.0051191974
17750 0.005112779
17800 0.0051067058
17850 0.0051000009
17900 0.0050932366
17950 0.0050866342
18000 0.0050812568
18050 0.0050767294
18100 0.0050729852
18150 0.0050694634
18200 0.0050653591
18250 0.005061534
18300 0.0050566624
18350 0.0050525129
18400 0.005049229
18450 0.0050463132
18500 0.0050440852
18550 0.0050420881
18600 0.0050401188
18650 0.0050379555
18700 0.0050363788
18750 0.0050350462
18800 0.005033586
18850 0.0050318744
18900 0.0050303299
18950 0.0050285426
19000 0.0050272791
19050 0.0050258167
19100 0.0050248592
19150 0.0050251094
19200 0.0050245921
19250 0.005024696
19300 0.0050250404
19350 0.0050252959
19400 0.0050257795
19450 0.0050263372
19500 0.0050272133
19550 0.0050277895
19600 0.0050282172
19650 0.0050298319
19700 0.0050316981
19750 0.0050332558
19800 0.0050344571
19850 0.005035295
19900 0.0050367979
19950 0.0050394641
20000 0.0050422583
20050 0.0050462848
20100 0.0050497684
20150 0.0050522861
20200 0.0050544821
20250 0.0050563841
20300 0.0050586144
20350 0.0050606192
20400 0.0050639185
20450 0.0050669074
20500 0.0050689416
20550 0.0050712945
20600 0.005072849
20650 0.005074778
20700 0.0050769846
20750 0.0050800045
20800 0.0050838705
20850 0.0050868332
20900 0.0050890139
20950 0.0050917454
21000 0.0050943781
21050 0.0050966585
21100 0.0050986357
21150 0.0051003927
21200 0.0051033039
21250 0.0051062964
21300 0.0051091522
21350 0.005112526
21400 0.0051164215
21450 0.0051205781
21500 0.0051255234
21550 0.0051303565
21600 0.0051354273
21650 0.0051400697
21700 0.0051436364
21750 0.005146799
21800 0.0051505388
21850 0.0051544142
21900 0.0051586843
21950 0.0051632828
22000 0.0051682128
22050 0.0051733737
22100 0.0051785347
22150 0.0051836199
22200 0.0051880677
22250 0.0051920708
22300 0.0051958109
22350 0.0051997377
22400 0.0052027304
22450 0.005204925
22500 0.0052072165
22550 0.0052082549
22600 0.005209313
22650 0.005210958
22700 0.0052132388
22750 0.0052161968
22800 0.0052202514
22850 0.0052251541
22900 0.0052308348
22950 0.0052377496
23000 0.0052441275
23050 0.0052515309
23100 0.005259413
23150 0.0052684339
23200 0.0052776709
23250 0.0052866061
23300 0.0052948328
23350 0.0053013811
23400 0.0053059983
23450 0.0053095567
23500 0.0053123069
23550 0.0053149234
23600 0.0053168225
23650 0.0053186164
23700 0.0053203189
23750 0.0053213325
23800 0.0053216236
23850 0.005321299
23900 0.0053208812
23950 0.0053210633
24000 0.0053222243
24050 0.0053237147
24100 0.0053254119
24150 0.0053273049
24200 0.005328338
24250 0.005328906
24300 0.0053288875
24350 0.005327436
24400 0.0053262273
24450 0.0053253196
24500 0.0053245652
24550 0.0053239179
24600 0.0053239312
24650 0.0053241598
24700 0.0053252835
24750 0.0053269049
24800 0.005328335
24850 0.005330291
24900 0.0053329227
24950 0.0053360412
25000 0.0053381449
25050 0.0053398349
25100 0.0053423364
25150 0.0053439977
25200 0.0053460236
25250 0.0053480264
25300 0.0053495897
25350 0.0053512872
25400 0.0053522161
25450 0.0053535591
25500 0.0053560487
25550 0.0053601216
25600 0.0053646397
25650 0.0053697064
25700 0.0053750378
25750 0.0053801401
25800 0.0053857023
25850 0.0053910903
25900 0.0053969009
25950 0.0054031167
26000 0.0054092646
26050 0.0054155533
26100 0.0054210515
26150 0.0054262403
26200 0.0054321637
26250 0.0054399118
26300 0.0054485378
26350 0.0054572499
26400 0.005465859
26450 0.0054729527
26500 0.0054795342
26550 0.0054859965
26600 0.0054924641
26650 0.0054986463
26700 0.0055045355
26750 0.0055108423
26800 0.005516083
26850 0.0055210359
26900 0.0055248457
26950 0.0055282311
27000 0.0055324939
27050 0.005537784
27100 0.0055428379
27150 0.0055476163
27200 0.0055521901
27250 0.0055566003
27300 0.0055592782
27350 0.0055618166
27400 0.0055640641
27450 0.0055650867
27500 0.0055664242
27550 0.0055671968
27600 0.0055679139
27650 0.0055685699
27700 0.0055690436
27750 0.0055684347
27800 0.0055675368
27850 0.0055653058
27900 0.0055635094
27950 0.0055612871
28000 0.0055597562
28050 0.0055585271
28100 0.0055563645
28150 0.0055537371
28200 0.005550144
28250 0.0055474287
28300 0.005545695
28350 0.0055437472
28400 0.0055413846
28450 0.005538661
28500 0.0055352202
28550 0.0055306626
28600 0.0055257216
28650 0.0055204582
28700 0.0055153302
28750 0.0055092324
28800 0.0055030646
28850 0.0054968868
28900 0.0054910003
28950 0.0054861792
29000 0.0054813769
29050 0.0054756004
29100 0.0054700027
29150 0.0054657319
29200 0.0054617669
29250 0.0054580912
29300 0.0054555427
29350 0.0054521237
29400 0.0054488233
29450 0.005445255
29500 0.0054408032
29550 0.0054369252
29600 0.0054326507
29650 0.0054289161
29700 0.0054244069
29750 0.0054200577
29800 0.0054159845
29850 0.005412446
29900 0.005408501
29950 0.005404419
30000 0.0053994837
30050 0.0053955214
30100 0.0053915236
30150 0.0053882857
30200 0.0053846038
30250 0.0053806477
30300 0.0053757817
30350 0.0053707578
30400 0.0053649862
30450 0.0053590525
30500 0.0053534946
30550 0.0053489453
30600 0.0053446416
30650 0.0053399433
30700 0.0053358997
30750 0.0053321056
30800 0.0053281563
30850 0.0053239778
30900 0.0053193872
30950 0.0053150357
31000 0.0053109821
31050 0.0053063253
31100 0.0053030901
31150 0.0052992045
31200 0.0052946163
31250 0.0052901856
31300 0.0052854051
31350 0.0052818479
31400 0.0052787869
31450 0.0052760491
31500 0.0052734515
31550 0.0052711255
31600 0.0052691734
31650 0.0052682316
31700 0.0052689441
31750 0.0052715575
31800 0.0052737991
31850 0.0052753755
31900 0.0052761984
31950 0.0052769272
32000 0.0052763648
32050 0.0052752008
32100 0.0052735816
32150 0.0052715567
32200 0.0052699342
32250 0.0052688686
32300 0.0052681823
32350 0.0052665229
32400 0.0052654327
32450 0.0052637928
32500 0.0052628334
32550 0.0052614313
32600 0.0052600654
32650 0.0052592232
32700 0.0052591333
32750 0.0052591787
32800 0.005259769
32850 0.00526072
32900 0.005260791
32950 0.0052612329
33000 0.0052615535
33050 0.0052613973
33100 0.0052605386
33150 0.0052595131
33200 0.0052584087
33250 0.0052569907
33300 0.0052552615
33350 0.0052530954
33400 0.0052505675
33450 0.0052481482
33500 0.0052454726
33550 0.0052432344
33600 0.0052416813
33650 0.0052406332
33700 0.0052394235
33750 0.0052378314
33800 0.0052361323
33850 0.0052341773
33900 0.0052307351
33950 0.0052263836
34000 0.0052212975
34050 0.0052167145
34100 0.0052135184
34150 0.005211101
34200 0.0052091348
34250 0.0052079827
34300 0.005206002
34350 0.0052038804
34400 0.0052019078
34450 0.0051997944
34500 0.0051979947
34550 0.0051964809
34600 0.0051946449
34650 0.0051930867
34700 0.0051913505
34750 0.0051901708
34800 0.005188969
34850 0.005187125
34900 0.0051853728
34950 0.005182408
35000 0.0051786025
35050 0.0051752019
35100 0.0051720972
35150 0.0051693454
35200 0.0051671384
35250 0.0051645248
35300 0.0051615433
35350 0.0051581486
35400 0.0051545619
35450 0.0051503241
35500 0.0051460713
35550 0.0051411197
35600 0.0051369797
35650 0.0051340153
35700 0.0051304958
35750 0.0051259991
35800 0.0051203936
35850 0.0051156106
35900 0.0051109258
35950 0.0051065718
36000 0.0051025317
36050 0.005097607
36100 0.0050930789
36150 0.0050888495
36200 0.0050854642
36250 0.0050831362
36300 0.0050800372
36350 0.0050776034
36400 0.0050755031
36450 0.0050724848
36500 0.005069865
36550 0.0050666265
36600 0.0050629214
36650 0.005058993
36700 0.0050554519
36750 0.0050526927
36800 0.0050502587
36850 0.0050482907
36900 0.0050460808
36950 0.0050440254
37000 0.0050418988
37050 0.0050407816
37100 0.0050394546
37150 0.0050374431
37200 0.0050348921
37250 0.0050318096
37300 0.0050286644
37350 0.0050252005
37400 0.0050216555
37450 0.0050176335
37500 0.0050134682
37550 0.0050084081
37600 0.005003532
37650 0.0049995839
37700 0.0049958459
37750 0.0049927347
37800 0.0049888324
37850 0.0049851325
37900 0.0049812839
37950 0.0049779567
38000 0.0049742787
38050 0.0049706182
38100 0.0049662175
38150 0.0049623404
38200 0.00495993
38250 0.0049576631
38300 0.0049550243
38350 0.0049521904
38400 0.0049486993
38450 0.0049450517
38500 0.0049415609
38550 0.0049381652
38600 0.004935018
38650 0.0049320241
38700 0.0049291178
38750 0.0049254625
38800 0.0049216381
38850 0.0049181345
38900 0.0049154741
38950 0.0049133374
39000 0.0049113215
39050 0.0049093482
39100 0.0049074126
39150 0.0049061851
39200 0.0049049952
39250 0.004904473
39300 0.0049037398
39350 0.0049039097
39400 0.0049038223
39450 0.0049038616
39500 0.0049041327
39550 0.0049035661
39600 0.0049021051
39650 0.0049014297
39700 0.004900936
39750 0.0049000205
39800 0.0048991312
39850 0.004898514
39900 0.0048980226
39950 0.0048978477
40000 0.0048976625
40050 0.0048977087
40100 0.0048967806
40150 0.004895898
40200 0.0048949468
40250 0.0048946482
40300 0.0048939944
40350 0.0048933647
40400 0.004893086
40450 0.004892658
40500 0.0048916492
40550 0.0048899007
40600 0.004887592
40650 0.0048858046
40700 0.0048836949
40750 0.0048829485
40800 0.0048826459
40850 0.004882855
40900 0.0048831362
40950 0.0048834728
41000 0.0048837355
41050 0.0048838374
41100 0.0048841994
41150 0.0048847956
41200 0.0048851567
41250 0.0048859996
41300 0.0048873379
41350 0.0048886492
41400 0.0048887869
41450 0.0048874606
41500 0.0048859736
41550 0.0048845912
41600 0.0048830594
41650 0.0048811844
41700 0.0048797155
41750 0.00487888
41800 0.0048783174
41850 0.0048776355
41900 0.0048766201
41950 0.0048746832
42000 0.0048727614
42050 0.0048706244
42100 0.0048689453
42150 0.0048684675
42200 0.0048682998
42250 0.004868197
42300 0.0048686501
42350 0.004868364
42400 0.0048674507
42450 0.0048663022
42500 0.0048639051
42550 0.0048614031
42600 0.0048582381
42650 0.00485544
42700 0.0048535614
42750 0.0048528359
42800 0.0048521775
42850 0.0048522489
42900 0.004851697
42950 0.0048508296
43000 0.0048497567
43050 0.0048488105
43100 0.004848208
43150 0.0048475248
43200 0.0048462301
43250 0.0048445255
43300 0.0048434682
43350 0.0048418766
43400 0.0048406086
43450 0.0048396487
43500 0.0048390308
43550 0.004838763
43600 0.004839052
43650 0.0048396766
43700 0.0048398391
43750 0.0048398138
43800 0.0048408464
43850 0.0048422052
43900 0.0048431821
43950 0.0048452936
44000 0.0048478386
44050 0.0048512346
44100 0.0048548214
44150 0.0048571525
44200 0.004858885
44250 0.0048598492
44300 0.0048604767
44350 0.0048605651
44400 0.0048608148
44450 0.0048616967
44500 0.0048631408
44550 0.0048650768
44600 0.0048678572
44650 0.0048700147
44700 0.0048729545
44750 0.0048749907
44800 0.0048753752
44850 0.0048756632
44900 0.0048744611
44950 0.0048725051
45000 0.0048706327
45050 0.0048683154
45100 0.0048654245
45150 0.0048614449
45200 0.0048570655
45250 0.0048526186
45300 0.0048481738
45350 0.0048434006
45400 0.0048385939
45450 0.0048345518
45500 0.0048310277
45550 0.0048277734
45600 0.0048236448
45650 0.0048187318
45700 0.004813377
45750 0.0048075719
45800 0.0048020259
45850 0.0047974065
45900 0.0047924351
45950 0.0047879331
46000 0.0047833338
46050 0.0047791742
46100 0.0047753699
46150 0.0047712693
46200 0.0047679696
46250 0.0047650385
46300 0.0047618917
46350 0.004759189
46400 0.0047558628
46450 0.0047520699
46500 0.0047486244
46550 0.0047450348
46600 0.0047419486
46650 0.0047382471
46700 0.0047344332
46750 0.0047309626
46800 0.0047272479
46850 0.0047230589
46900 0.0047186205
46950 0.0047129906
47000 0.0047072188
47050 0.0047006515
47100 0.004693605
47150 0.0046858881
47200 0.0046780207
47250 0.0046706342
47300 0.0046627559
47350 0.0046542308
47400 0.0046455998
47450 0.0046372162
47500 0.0046296662
47550 0.0046235826
47600 0.0046179748
47650 0.0046128651
47700 0.0046084623
47750 0.0046046541
47800 0.0046020466
47850 0.0045994702
47900 0.0045976571
47950 0.0045964894
48000 0.0045949555
48050 0.0045933973
48100 0.004591305
48150 0.0045893379
48200 0.0045877272
48250 0.0045856617
48300 0.0045825084
48350 0.0045790196
48400 0.0045758633
48450 0.0045722708
48500 0.0045689039
48550 0.0045657035
48600 0.0045631825
48650 0.0045602908
48700 0.004556418
48750 0.0045524239
48800 0.0045490272
48850 0.0045465083
48900 0.0045439587
48950 0.0045413424
49000 0.0045387783
49050 0.004536379
49100 0.0045342394
49150 0.0045308473
49200 0.0045278708
49250 0.0045244169
49300 0.0045213732
49350 0.0045185348
49400 0.0045158223
49450 0.0045132475
49500 0.0045104947
49550 0.0045080483
49600 0.0045050729
49650 0.0045033491
49700 0.004501569
49750 0.0045003392
49800 0.0044996039
49850 0.0044974539
49900 0.0044963025
49950 0.0044948191
50000 0.0044942597
50050 0.004494006
50100 0.0044937451
50150 0.0044926417
50200 0.0044911118
50250 0.0044891975
50300 0.0044868809
50350 0.0044847884
50400 0.004482563
50450 0.0044806162
50500 0.0044784172
50550 0.0044759841
50600 0.0044731817
50650 0.0044706649
50700 0.0044673128
50750 0.0044640411
50800 0.0044612639
50850 0.0044591074
50900 0.0044577347
50950 0.0044575248
51000 0.0044571056
51050 0.0044564624
51100 0.0044555858
51150 0.0044543931
51200 0.0044534395
51250 0.0044516544
51300 0.0044509493
51350 0.0044504925
51400 0.0044494776
51450 0.004449375
51500 0.0044491342
51550 0.0044484747
51600 0.0044479117
51650 0.0044473116
51700 0.0044464763
51750 0.0044452078
51800 0.0044448696
51850 0.0044453792
51900 0.0044466465
51950 0.0044472983
52000 0.004447403
52050 0.0044470085
52100 0.0044460854
52150 0.004444968
52200 0.0044433072
52250 0.0044423802
52300 0.0044414589
52350 0.0044407286
52400 0.0044409329
52450 0.0044409111
52500 0.0044408362
52550 0.0044408422
52600 0.0044409895
52650 0.0044409439
52700 0.0044409868
52750 0.0044406753
52800 0.0044399891
52850 0.0044385773
52900 0.0044372608
52950 0.0044356585
53000 0.00443444
53050 0.0044333141
53100 0.0044321929
53150 0.0044308524
53200 0.0044282636
53250 0.0044249663
53300 0.0044208267
53350 0.0044175551
53400 0.004414721
53450 0.0044122101
53500 0.0044093431
53550 0.0044067839
53600 0.004405216
53650 0.0044036996
53700 0.0044027013
53750 0.004401866
53800 0.0044007083
53850 0.0043990256
53900 0.0043974095
53950 0.0043953669
54000 0.0043934765
54050 0.0043912468
54100 0.0043882891
54150 0.0043849139
54200 0.0043809878
54250 0.004376525
54300 0.0043721052
54350 0.0043680789
54400 0.0043650816
54450 0.0043625478
54500 0.0043601631
54550 0.0043570536
54600 0.0043540934
54650 0.0043514305
54700 0.0043494117
54750 0.004347591
54800 0.0043464705
54850 0.004346635
54900 0.0043470421
54950 0.0043477516
55000 0.0043481353
55050 0.0043480766
55100 0.0043479122
55150 0.004348931
55200 0.0043509584
55250 0.0043534261
55300 0.0043558314
55350 0.0043591295
55400 0.0043629546
55450 0.00436699
55500 0.004370909
55550 0.0043756877
55600 0.0043806563
55650 0.004386729
55700 0.0043931971
55750 0.0044001719
55800 0.0044066434
55850 0.0044128391
55900 0.0044193847
55950 0.0044262414
56000 0.0044328116
56050 0.0044388176
56100 0.0044439224
56150 0.0044478848
56200 0.0044516077
56250 0.0044547515
56300 0.004457093
56350 0.0044596303
56400 0.0044625421
56450 0.0044650155
56500 0.0044678751
56550 0.0044690162
56600 0.004469709
56650 0.0044690406
56700 0.0044689694
56750 0.0044685817
56800 0.0044686022
56850 0.0044690703
56900 0.0044689786
56950 0.0044691805
57000 0.0044693139
57050 0.0044685462
57100 0.004467749
57150 0.0044670372
57200 0.0044667394
57250 0.0044664154
57300 0.004466239
57350 0.0044661932
57400 0.0044656032
57450 0.0044653402
57500 0.0044656005
57550 0.0044653523
57600 0.0044657472
57650 0.0044664781
57700 0.0044673495
57750 0.0044679312
57800 0.0044677097
57850 0.0044672081
57900 0.0044666916
57950 0.0044667142
58000 0.0044672059
58050 0.0044665797
58100 0.0044654352
58150 0.0044649391
58200 0.0044643202
58250 0.0044638593
58300 0.0044637675
58350 0.00446368
58400 0.004463708
58450 0.0044641286
58500 0.0044641828
58550 0.0044640977
58600 0.004464377
58650 0.0044644476
58700 0.004464812
58750 0.0044656969
58800 0.0044663384
58850 0.0044666169
58900 0.0044671404
58950 0.0044679095
59000 0.0044683865
59050 0.0044687421
59100 0.0044688183
59150 0.0044688678
59200 0.0044693432
59250 0.0044692807
59300 0.0044691711
59350 0.0044701619
59400 0.0044717881
59450 0.0044733438
59500 0.004474707
59550 0.0044758054
59600 0.0044772092
59650 0.0044789576
59700 0.0044810774
59750 0.004482669
59800 0.0044840336
59850 0.0044850089
59900 0.0044862933
59950 0.0044875296
60000 0.0044884467
60050 0.0044896199
60100 0.0044910598
60150 0.0044927684
60200 0.0044947233
60250 0.0044961845
60300 0.0044971714
60350 0.0044970437
60400 0.0044961737
60450 0.004494692
60500 0.0044928576
60550 0.0044911194
60600 0.0044891685
60650 0.0044875097
60700 0.0044865779
60750 0.0044861091
60800 0.0044850952
60850 0.0044837443
60900 0.0044826293
60950 0.0044819617
61000 0.0044819638
61050 0.004481807
61100 0.0044818493
61150 0.0044819298
61200 0.0044813865
61250 0.004480904
61300 0.0044798631
61350 0.0044784692
61400 0.0044772303
61450 0.0044763368
61500 0.0044761237
61550 0.0044750066
61600 0.0044741834
61650 0.0044718816
61700 0.0044694928
61750 0.0044667119
61800 0.0044637967
61850 0.0044601368
61900 0.0044571687
61950 0.0044544681
62000 0.0044521842
62050 0.0044501081
62100 0.0044476265
62150 0.004445525
62200 0.0044433764
62250 0.004441218
62300 0.0044389288
62350 0.0044364331
62400 0.0044342005
62450 0.0044317789
62500 0.004429533
62550 0.0044280838
62600 0.0044266721
62650 0.0044255901
62700 0.0044244944
62750 0.0044235354
62800 0.0044227504
62850 0.0044223095
62900 0.0044208516
62950 0.0044196953
63000 0.0044180554
63050 0.0044158347
63100 0.0044142953
63150 0.0044124893
63200 0.0044102972
63250 0.0044087005
63300 0.0044076102
63350 0.0044068139
63400 0.0044055743
63450 0.0044047983
63500 0.0044038647
63550 0.0044029957
63600 0.0044023427
63650 0.0044019872
63700 0.004401572
63750 0.0044011691
63800 0.004401335
63850 0.0044018439
63900 0.0044025318
63950 0.004403856
64000 0.0044046296
64050 0.0044059949
64100 0.0044072766
64150 0.0044089522
64200 0.0044105932
64250 0.0044122842
64300 0.0044142331
64350 0.0044166894
64400 0.0044191962
64450 0.0044213739
64500 0.0044231154
64550 0.0044255242
64600 0.0044275514
64650 0.0044298715
64700 0.0044328498
64750 0.0044368064
64800 0.0044410452
64850 0.0044460302
64900 0.0044514347
64950 0.0044578016
65000 0.0044652332
65050 0.0044731496
65100 0.0044807712
65150 0.0044879175
65200 0.004493433
65250 0.0044982371
65300 0.0045030559
65350 0.0045071491
65400 0.0045111619
65450 0.0045154696
65500 0.0045189192
65550 0.0045220778
65600 0.0045253557
65650 0.0045287588
65700 0.0045322222
65750 0.0045358826
65800 0.004539118
65850 0.0045418123
65900 0.004544406
65950 0.0045462163
66000 0.0045476524
66050 0.0045487361
66100 0.0045496049
66150 0.0045494676
66200 0.0045498383
66250 0.004550254
66300 0.0045505536
66350 0.0045499528
66400 0.0045502947
66450 0.0045495084
66500 0.0045482558
66550 0.0045474547
66600 0.0045468719
66650 0.0045461526
66700 0.0045457977
66750 0.0045448309
66800 0.0045447044
66850 0.0045442006
66900 0.0045447473
66950 0.0045451801
67000 0.0045448203
67050 0.004544759
67100 0.0045449942
67150 0.0045450997
67200 0.0045451679
67250 0.0045457524
67300 0.0045462882
67350 0.0045464076
67400 0.0045466785
67450 0.0045468498
67500 0.0045478978
67550 0.0045489477
67600 0.0045497896
67650 0.0045501067
67700 0.004550907
67750 0.0045511939
67800 0.0045520052
67850 0.0045531406
67900 0.0045532581
67950 0.0045525358
68000 0.0045519252
68050 0.0045516046
68100 0.0045514676
68150 0.0045520501
68200 0.0045531019
68250 0.0045536021
68300 0.0045535934
68350 0.0045528916
68400 0.0045527841
68450 0.0045522539
68500 0.0045512527
68550 0.0045498039
68600 0.0045481313
68650 0.0045458434
68700 0.0045417973
68750 0.0045363943
68800 0.0045304159
68850 0.0045249271
68900 0.0045203497
68950 0.0045164739
69000 0.0045134497
69050 0.0045100375
69100 0.0045063966
69150 0.0045027909
69200 0.0044997756
69250 0.0044968233
69300 0.0044940159
69350 0.0044914523
69400 0.0044892387
69450 0.0044873558
69500 0.0044857324
69550 0.004483832
69600 0.0044825302
69650 0.0044806831
69700 0.0044786726
69750 0.0044757945
69800 0.0044730633
69850 0.0044700325
69900 0.0044673792
69950 0.0044642804
70000 0.0044615495
70050 0.0044594292
70100 0.0044573443
70150 0.0044557183
70200 0.0044546465
70250 0.0044540533
70300 0.0044537006
70350 0.0044538382
70400 0.0044536075
70450 0.0044535415
70500 0.0044526134
70550 0.004450822
70600 0.0044495496
70650 0.0044482199
70700 0.0044476871
70750 0.0044470748
70800 0.0044466871
70850 0.0044456339
70900 0.0044440809
70950 0.0044422873
71000 0.0044406253
71050 0.0044391265
71100 0.0044378409
71150 0.0044366626
71200 0.0044361742
71250 0.0044354771
71300 0.0044347183
71350 0.0044341828
71400 0.0044335726
71450 0.0044336692
71500 0.0044341378
71550 0.0044356331
71600 0.0044376224
71650 0.0044395937
71700 0.0044418266
71750 0.0044435251
71800 0.0044443826
71850 0.004444841
71900 0.004445225
71950 0.0044453107
72000 0.0044443376
72050 0.0044430593
72100 0.0044416263
72150 0.0044394981
72200 0.0044368767
72250 0.0044339579
72300 0.0044309332
72350 0.0044274573
72400 0.0044240604
72450 0.0044206143
72500 0.0044173518
72550 0.0044139555
72600 0.0044106112
72650 0.0044069286
72700 0.0044028299
72750 0.0043985652
72800 0.0043937583
72850 0.0043892676
72900 0.004384977
72950 0.0043803114
73000 0.0043760544
73050 0.0043715578
73100 0.0043679302
73150 0.0043644259
73200 0.0043610706
73250 0.0043582712
73300 0.0043557464
73350 0.0043530323
73400 0.0043509713
73450 0.0043487796
73500 0.0043461266
73550 0.0043433738
73600 0.0043400006
73650 0.0043365137
73700 0.0043330882
73750 0.0043297173
73800 0.0043263509
73850 0.0043226028
73900 0.0043181427
73950 0.0043132419
74000 0.004307769
74050 0.0043023958
74100 0.0042972371
74150 0.0042927505
74200 0.0042882825
74250 0.0042839183
74300 0.0042796977
74350 0.0042754734
74400 0.0042715687
74450 0.0042676911
74500 0.0042635185
74550 0.0042597759
74600 0.0042565874
74650 0.0042543753
74700 0.0042522861
74750 0.0042501629
74800 0.0042474831
74850 0.0042446041
74900 0.0042418219
74950 0.0042394265
75000 0.0042366804
75050 0.0042336227
75100 0.004231195
75150 0.0042284679
75200 0.0042259934
75250 0.0042243811
75300 0.0042227459
75350 0.0042212521
75400 0.0042195903
75450 0.0042177226
75500 0.0042159391
75550 0.0042137971
75600 0.0042118495
75650 0.0042092999
75700 0.0042066543
75750 0.0042040751
75800 0.0042020716
75850 0.0042008403
75900 0.0041998357
75950 0.0041988047
76000 0.0041976196
76050 0.0041959428
76100 0.0041937202
76150 0.0041908465
76200 0.0041872759
76250 0.0041837677
76300 0.0041806783
76350 0.004177227
76400 0.0041737905
76450 0.004169522
76500 0.0041652227
76550 0.0041618213
76600 0.0041581066
76650 0.0041547796
76700 0.004152586
76750 0.0041503748
76800 0.0041483878
76850 0.0041463646
76900 0.0041444327
76950 0.0041420212
77000 0.0041401584
77050 0.0041381669
77100 0.0041358836
77150 0.004134177
77200 0.0041320883
77250 0.004130896
77300 0.0041299238
77350 0.0041296891
77400 0.0041297338
77450 0.0041297695
77500 0.0041294222
77550 0.0041280806
77600 0.0041266604
77650 0.0041250085
77700 0.0041228744
77750 0.0041209832
77800 0.0041186099
77850 0.0041160208
77900 0.0041138572
77950 0.0041114152
78000 0.0041082927
78050 0.004105211
78100 0.0041024848
78150 0.0041001506
78200 0.0040979222
78250 0.0040956412
78300 0.0040930084
78350 0.0040902057
78400 0.0040868071
78450 0.0040835734
78500 0.0040803492
78550 0.0040768467
78600 0.0040737189
78650 0.0040700575
78700 0.00406702
78750 0.0040636601
78800 0.0040607671
78850 0.0040579781
78900 0.0040547693
78950 0.0040508151
79000 0.0040467217
79050 0.0040428632
79100 0.0040389741
79150 0.0040357766
79200 0.0040332221
79250 0.0040310634
79300 0.004028468
79350 0.0040260558
79400 0.0040234059
79450 0.0040206935
79500 0.0040179379
79550 0.0040148839
79600 0.0040121902
79650 0.0040095369
79700 0.004007522
79750 0.004005666
79800 0.0040032117
79850 0.0040005614
79900 0.0039976612
79950 0.0039949445
80000 0.0039915509
80050 0.0039884152
80100 0.0039849673
80150 0.0039821801
80200 0.0039793563
80250 0.0039756827
80300 0.0039728493
80350 0.0039697726
80400 0.0039664946
80450 0.0039637517
80500 0.0039611716
80550 0.0039587587
80600 0.0039565924
80650 0.003953796
80700 0.0039514608
80750 0.0039493185
80800 0.0039475207
80850 0.0039462151
80900 0.0039452228
80950 0.0039439478
81000 0.0039426124
81050 0.0039412252
81100 0.0039400436
81150 0.0039389969
81200 0.0039381607
81250 0.0039371732
81300 0.0039366281
81350 0.0039364066
81400 0.0039362356
81450 0.0039365432
81500 0.0039376709
81550 0.0039390332
81600 0.0039403908
81650 0.0039411643
81700 0.0039425178
81750 0.003944557
81800 0.003945781
81850 0.0039477829
81900 0.0039500877
81950 0.0039522184
82000 0.0039547414
82050 0.003957405
82100 0.003960138
82150 0.0039630304
82200 0.0039662368
82250 0.0039691426
82300 0.0039720263
82350 0.0039745448
82400 0.0039761119
82450 0.0039781893
82500 0.0039806578
82550 0.0039838485
82600 0.0039874228
82650 0.003989823
82700 0.0039919563
82750 0.0039938121
82800 0.0039958015
82850 0.0039977026
82900 0.0039998036
82950 0.0040013801
83000 0.0040030015
83050 0.0040048624
83100 0.0040064213
83150 0.0040078087
83200 0.0040089178
83250 0.004009177
83300 0.0040102421
83350 0.0040108782
83400 0.0040119928
83450 0.0040131929
83500 0.0040143724
83550 0.0040155815
83600 0.0040156107
83650 0.0040165363
83700 0.0040170464
83750 0.0040179779
83800 0.0040187473
83850 0.0040198789
83900 0.0040209568
83950 0.0040220502
84000 0.0040238778
84050 0.0040259363
84100 0.0040281316
84150 0.0040299026
84200 0.00403166
84250 0.0040342597
84300 0.0040380103
84350 0.0040415956
84400 0.0040448501
84450 0.0040485502
84500 0.0040515291
84550 0.0040551027
84600 0.0040587586
84650 0.004063209
84700 0.0040668729
84750 0.00407118
84800 0.0040756328
84850 0.0040794829
84900 0.0040837546
84950 0.0040877702
85000 0.0040919555
85050 0.0040961121
85100 0.0041001283
85150 0.0041039634
85200 0.0041080615
85250 0.0041120202
85300 0.0041157626
85350 0.0041193698
85400 0.0041235213
85450 0.0041278952
85500 0.004132848
85550 0.0041371852
85600 0.0041409564
85650 0.0041444118
85700 0.0041475845
85750 0.0041506867
85800 0.0041530402
85850 0.0041542574
85900 0.0041551964
85950 0.0041553389
86000 0.0041554264
86050 0.0041551796
86100 0.0041551523
86150 0.0041551486
86200 0.0041546532
86250 0.0041536021
86300 0.0041524985
86350 0.0041513676
86400 0.0041502848
86450 0.004148462
86500 0.0041464089
86550 0.0041444449
86600 0.0041429114
86650 0.0041411615
86700 0.0041398198
86750 0.0041379809
86800 0.0041366865
86850 0.0041353659
86900 0.0041337083
86950 0.0041321316
87000 0.0041312896
87050 0.0041310325
87100 0.0041310711
87150 0.0041317585
87200 0.0041329187
87250 0.0041343903
87300 0.0041357806
87350 0.0041370909
87400 0.0041380929
87450 0.0041397515
87500 0.0041415339
87550 0.0041427249
87600 0.0041439536
87650 0.0041449316
87700 0.0041456393
87750 0.0041467715
87800 0.0041479628
87850 0.0041490505
87900 0.0041504852
87950 0.0041513059
88000 0.0041518466
88050 0.0041521164
88100 0.004153186
88150 0.0041552437
88200 0.0041570505
88250 0.0041591071
88300 0.0041606125
88350 0.0041617167
88400 0.0041626284
88450 0.0041630835
88500 0.0041633324
88550 0.0041631237
88600 0.0041632045
88650 0.0041632556
88700 0.0041639025
88750 0.0041646485
88800 0.0041650051
88850 0.004165223
88900 0.0041660497
88950 0.0041672656
89000 0.004168508
89050 0.0041701743
89100 0.0041722189
89150 0.0041741651
89200 0.0041758291
89250 0.0041774242
89300 0.0041790767
89350 0.0041804758
89400 0.0041823039
89450 0.0041839977
89500 0.0041857396
89550 0.0041875142
89600 0.0041894182
89650 0.0041914926
89700 0.0041931998
89750 0.0041946364
89800 0.0041968285
89850 0.0041990214
89900 0.0042014031
89950 0.0042032081
90000 0.0042047359
90050 0.0042059783
90100 0.0042073773
90150 0.0042093019
90200 0.004211056
90250 0.0042123933
90300 0.0042125677
90350 0.0042118271
90400 0.0042116031
90450 0.0042124078
90500 0.0042135929
90550 0.0042151979
90600 0.0042169373
90650 0.0042191126
90700 0.0042213723
90750 0.0042233928
90800 0.0042242379
90850 0.0042241822
90900 0.0042236571
90950 0.0042233817
91000 0.004224083
91050 0.0042249875
91100 0.0042258705
91150 0.0042268458
91200 0.0042268796
91250 0.0042263519
91300 0.0042261535
91350 0.0042254002
91400 0.0042245798
91450 0.0042234525
91500 0.0042224481
91550 0.0042212631
91600 0.0042200707
91650 0.0042196712
91700 0.0042190257
91750 0.00421861
91800 0.0042173534
91850 0.0042152246
91900 0.004212569
91950 0.004210432
92000 0.0042079308
92050 0.0042067423
92100 0.0042058802
92150 0.004205019
92200 0.0042043407
92250 0.0042040532
92300 0.0042032202
92350 0.0042028954
92400 0.0042029772
92450 0.004203709
92500 0.0042045503
92550 0.0042058794
92600 0.0042076489
92650 0.0042093265
92700 0.004210362
92750 0.0042106701
92800 0.0042104373
92850 0.0042092506
92900 0.0042079221
92950 0.0042066578
93000 0.0042055537
93050 0.0042049281
93100 0.00420463
93150 0.0042041168
93200 0.0042044274
93250 0.0042041841
93300 0.0042039309
93350 0.0042032325
93400 0.0042016265
93450 0.0041998841
93500 0.0041981867
93550 0.0041960026
93600 0.0041943747
93650 0.0041927988
93700 0.0041911986
93750 0.0041905059
93800 0.0041896508
93850 0.004188519
93900 0.0041868015
93950 0.0041851575
94000 0.0041832875
94050 0.0041812023
94100 0.0041792142
94150 0.0041768324
94200 0.0041744676
94250 0.0041714404
94300 0.0041692451
94350 0.0041675237
94400 0.0041667125
94450 0.0041659268
94500 0.0041649539
94550 0.0041643363
94600 0.0041630894
94650 0.0041622609
94700 0.0041615849
94750 0.0041608992
94800 0.0041598418
94850 0.0041588165
94900 0.0041579361
94950 0.0041563334
95000 0.0041546499
95050 0.0041528962
95100 0.0041510025
95150 0.0041496271
95200 0.0041489685
95250 0.0041485811
95300 0.0041478177
95350 0.0041464812
95400 0.0041451331
95450 0.0041442223
95500 0.0041438442
95550 0.0041440404
95600 0.0041439006
95650 0.0041445359
95700 0.0041445618
95750 0.0041445325
95800 0.0041443336
95850 0.0041433583
95900 0.0041418963
95950 0.0041399195
96000 0.0041371284
96050 0.0041336679
96100 0.0041299169
96150 0.004126056
96200 0.0041229721
96250 0.0041212212
96300 0.0041195739
96350 0.0041178012
96400 0.0041171279
96450 0.0041171028
96500 0.0041164993
96550 0.0041169732
96600 0.00411623
96650 0.0041160233
96700 0.0041164324
96750 0.0041169949
96800 0.004117303
96850 0.0041180255
96900 0.0041183136
96950 0.0041182944
97000 0.0041172055
97050 0.0041149225
97100 0.0041124167
97150 0.0041098164
97200 0.0041077251
97250 0.0041051638
97300 0.0041023383
97350 0.0040984402
97400 0.0040945052
97450 0.0040906682
97500 0.0040870649
97550 0.0040838323
97600 0.0040806323
97650 0.0040775986
97700 0.0040756085
97750 0.004074169
97800 0.004074035
97850 0.0040739605
97900 0.0040743515
97950 0.004074889
98000 0.0040760894
98050 0.0040773489
98100 0.0040787316
98150 0.004080324
98200 0.0040810012
98250 0.0040811725
98300 0.0040806766
98350 0.0040804865
98400 0.0040809076
98450 0.0040822185
98500 0.0040839889
98550 0.0040858368
98600 0.0040876405
98650 0.0040892085
98700 0.004089586
98750 0.0040904145
98800 0.0040900647
98850 0.0040893312
98900 0.0040883347
98950 0.004087928
99000 0.0040880177
99050 0.0040882745
99100 0.0040896889
99150 0.0040914986
99200 0.0040929073
99250 0.0040937384
99300 0.0040952354
99350 0.0040973748
99400 0.0041002734
99450 0.004103277
99500 0.0041063779
99550 0.0041093383
99600 0.0041125747
99650 0.0041166455
99700 0.0041216106
99750 0.0041270948
99800 0.0041319517
99850 0.0041361511
99900 0.0041405596
99950 0.0041454888
100000 0.0041501034
100050 0.0041545899
100100 0.0041592553
100150 0.0041633365
100200 0.0041669502
100250 0.0041710214
100300 0.0041754862
100350 0.0041801167
100400 0.004184068
100450 0.0041875741
100500 0.0041902439
100550 0.0041923101
100600 0.0041945628
100650 0.0041967351
100700 0.0041983034
100750 0.0041982957
100800 0.004198352
100850 0.0041980466
100900 0.0041981702
100950 0.004198175
101000 0.0041984308
101050 0.0041990024
101100 0.0041998734
101150 0.0042007239
101200 0.0042012944
101250 0.0042013787
101300 0.0042005168
101350 0.0041994346
101400 0.004198277
101450 0.0041966799
101500 0.0041950641
101550 0.0041935543
101600 0.004192116
101650 0.0041906318
101700 0.0041892113
101750 0.0041876039
101800 0.0041859359
101850 0.0041845196
101900 0.0041829755
101950 0.0041808175
102000 0.004177539
102050 0.0041734918
102100 0.0041684766
102150 0.0041627424
102200 0.0041566744
102250 0.0041502437
102300 0.004142802
102350 0.0041355885
102400 0.0041287016
102450 0.0041219706
102500 0.0041157859
102550 0.0041100872
102600 0.0041048341
102650 0.0041003511
102700 0.0040961245
102750 0.0040925369
102800 0.0040891972
102850 0.0040860909
102900 0.004082961
102950 0.0040794777
103000 0.00407691
103050 0.004075085
103100 0.0040736067
103150 0.0040727808
103200 0.0040718906
103250 0.0040717414
103300 0.0040715651
103350 0.0040721821
103400 0.0040736895
103450 0.0040751407
103500 0.0040767499
103550 0.004078413
103600 0.0040796062
103650 0.0040808679
103700 0.0040822408
103750 0.0040833531
103800 0.0040845882
103850 0.0040862767
103900 0.0040883868
103950 0.0040913355
104000 0.0040942783
104050 0.0040974728
104100 0.0041014051
104150 0.0041054295
104200 0.0041090715
104250 0.0041121621
104300 0.0041150095
104350 0.0041176451
104400 0.0041199092
104450 0.0041214703
104500 0.0041227084
104550 0.00412316
104600 0.0041246431
104650 0.0041260574
104700 0.0041271131
104750 0.0041282325
104800 0.0041290567
104850 0.0041309057
104900 0.0041321223
104950 0.0041335369
105000 0.0041352919
105050 0.0041382258
105100 0.0041415093
105150 0.004145551
105200 0.004149243
105250 0.0041530821
105300 0.0041569973
105350 0.0041605394
105400 0.0041636212
105450 0.0041662709
105500 0.0041685793
105550 0.0041708842
105600 0.0041737383
105650 0.0041771278
105700 0.0041808562
105750 0.0041843847
105800 0.0041879962
105850 0.0041917375
105900 0.0041946412
105950 0.004197134
106000 0.0041993164
106050 0.0042010589
106100 0.0042029763
106150 0.0042045638
106200 0.0042059525
106250 0.0042071554
106300 0.0042078096
106350 0.0042091885
106400 0.0042111916
106450 0.0042133834
106500 0.0042157046
106550 0.0042176295
106600 0.0042196791
106650 0.004221493
106700 0.0042246768
106750 0.0042279486
106800 0.0042326457
106850 0.0042378401
106900 0.0042433014
106950 0.0042484669
107000 0.0042538476
107050 0.0042595079
107100 0.0042652169
107150 0.0042708192
107200 0.0042773964
107250 0.0042843677
107300 0.0042915864
107350 0.0042997959
107400 0.004307848
107450 0.0043157061
107500 0.004322892
107550 0.0043301637
107600 0.004337191
107650 0.0043437706
107700 0.0043491511
107750 0.0043551164
107800 0.0043602172
107850 0.0043645236
107900 0.0043688294
107950 0.0043732743
108000 0.0043771331
108050 0.0043810421
108100 0.0043845679
108150 0.0043874126
108200 0.00438987
108250 0.0043928617
108300 0.0043953139
108350 0.0043963594
108400 0.004396767
108450 0.00439634
108500 0.0043957332
108550 0.0043958377
108600 0.0043955408
108650 0.0043956404
108700 0.0043952562
108750 0.0043948685
108800 0.004394424
108850 0.0043942276
108900 0.0043929406
108950 0.0043915008
109000 0.0043898211
109050 0.0043882957
109100 0.00438665
109150 0.0043857389
109200 0.0043843719
109250 0.0043816614
109300 0.0043788483
109350 0.0043749513
109400 0.0043707305
109450 0.0043663755
109500 0.0043618731
109550 0.0043569386
109600 0.0043510236
109650 0.0043439294
109700 0.0043365099
109750 0.0043295059
109800 0.0043225743
109850 0.0043163322
109900 0.0043103062
109950 0.0043046855
110000 0.0042999894
110050 0.0042959319
110100 0.0042924252
110150 0.0042901828
110200 0.0042881263
110250 0.0042867375
110300 0.0042847581
110350 0.0042828752
110400 0.0042811877
110450 0.0042800159
110500 0.0042781935
110550 0.0042760949
110600 0.0042735981
110650 0.0042709705
110700 0.0042682554
110750 0.0042647266
110800 0.0042608278
110850 0.004257171
110900 0.004253573
110950 0.0042501006
111000 0.004246447
111050 0.0042431829
111100 0.0042397181
111150 0.0042364215
111200 0.0042335033
111250 0.004229827
111300 0.0042262933
111350 0.0042230228
111400 0.0042197155
111450 0.0042167074
111500 0.004213371
111550 0.0042097669
111600 0.0042057945
111650 0.0042018498
111700 0.0041980266
111750 0.0041943471
111800 0.0041906839
111850 0.0041873862
111900 0.0041845229
111950 0.0041813597
112000 0.0041778782
112050 0.0041743892
112100 0.0041703597
112150 0.0041662478
112200 0.0041620301
112250 0.0041579654
112300 0.004154246
112350 0.0041515535
112400 0.0041489138
112450 0.0041459637
112500 0.0041421229
112550 0.0041384069
112600 0.0041346605
112650 0.0041312765
112700 0.004128248
112750 0.004125621
112800 0.0041234782
112850 0.0041212954
112900 0.0041192397
112950 0.0041169868
113000 0.004114657
113050 0.0041123458
113100 0.0041098967
113150 0.0041073438
113200 0.0041056851
113250 0.0041039468
113300 0.0041025142
113350 0.0041008377
113400 0.0040993477
113450 0.0040975627
113500 0.0040956504
113550 0.0040941411
113600 0.0040925879
113650 0.0040911466
113700 0.0040894448
113750 0.0040880464
113800 0.0040869986
113850 0.0040869162
113900 0.0040874723
113950 0.0040890073
114000 0.0040908554
114050 0.0040928354
114100 0.0040943883
114150 0.0040960314
114200 0.0040974766
114250 0.0040990545
114300 0.0041005071
114350 0.0041015
114400 0.0041023083
114450 0.0041033949
114500 0.004104121
114550 0.0041046815
114600 0.0041044144
114650 0.0041040728
114700 0.0041038857
114750 0.0041036
114800 0.0041037551
114850 0.0041031757
114900 0.0041021853
114950 0.0041011276
115000 0.0040997141
115050 0.0040986065
115100 0.0040980488
115150 0.0040976408
115200 0.0040970787
115250 0.0040963847
115300 0.0040966683
115350 0.0040972104
115400 0.0040977441
115450 0.0040985683
115500 0.0040991511
115550 0.0040986536
115600 0.0040981768
115650 0.0040981207
115700 0.0040977325
115750 0.0040967816
115800 0.0040958084
115850 0.0040947037
115900 0.0040938728
115950 0.0040924517
116000 0.0040909051
116050 0.0040894361
116100 0.00408811
116150 0.0040865771
116200 0.0040847659
116250 0.0040838452
116300 0.0040828831
116350 0.0040820333
116400 0.0040809612
116450 0.0040793714
116500 0.0040782095
116550 0.0040776365
116600 0.0040777715
116650 0.0040792713
116700 0.0040811013
116750 0.0040828689
116800 0.0040839101
116850 0.0040847295
116900 0.0040856283
116950 0.004086813
117000 0.0040870936
117050 0.0040879762
117100 0.0040891215
117150 0.00409
117200 0.0040916124
117250 0.004093265
117300 0.0040947651
117350 0.0040963876
117400 0.0040979029
117450 0.0041004171
117500 0.0041029752
117550 0.0041060156
117600 0.0041094142
117650 0.0041136435
117700 0.0041185776
117750 0.0041239248
117800 0.0041291647
117850 0.004135039
117900 0.0041402881
117950 0.0041456128
118000 0.004150518
118050 0.0041554125
118100 0.0041606272
118150 0.0041651823
118200 0.0041702459
118250 0.0041757504
118300 0.0041810305
118350 0.0041858251
118400 0.0041901588
118450 0.0041951806
118500 0.0041998882
118550 0.0042037406
118600 0.0042074886
118650 0.004210652
118700 0.0042136118
118750 0.0042162502
118800 0.0042183647
118850 0.0042199562
118900 0.0042211559
118950 0.0042217232
119000 0.0042225905
119050 0.0042226887
119100 0.0042236472
119150 0.0042244226
119200 0.0042253007
119250 0.0042263132
119300 0.0042265163
119350 0.0042271248
119400 0.00422686
119450 0.0042266488
119500 0.0042255144
119550 0.0042240944
119600 0.0042228527
119650 0.0042213626
119700 0.0042203176
119750 0.0042191233
119800 0.0042175661
119850 0.0042158531
119900 0.0042145265
119950 0.0042130169
120000 0.0042123959
120050 0.0042121693
120100 0.0042125518
120150 0.004212623
120200 0.0042126009
120250 0.0042129212
120300 0.0042133746
120350 0.0042139922
120400 0.0042146885
120450 0.0042149744
120500 0.0042156997
120550 0.0042160217
120600 0.004216529
120650 0.0042164012
120700 0.004216152
120750 0.0042158464
120800 0.0042153332
120850 0.0042155359
120900 0.0042156395
120950 0.0042159924
121000 0.0042158919
121050 0.0042150908
121100 0.0042136829
121150 0.0042128892
121200 0.0042127793
121250 0.0042126642
121300 0.0042125399
121350 0.0042128349
121400 0.0042138
121450 0.0042150902
121500 0.0042167377
121550 0.00421936
121600 0.0042216217
121650 0.0042241192
121700 0.0042261297
121750 0.0042286385
121800 0.004232012
121850 0.0042359176
121900 0.0042406083
121950 0.0042456104
122000 0.0042508035
122050 0.0042543842
122100 0.0042586315
122150 0.0042629481
122200 0.0042674613
122250 0.004272319
122300 0.0042766867
122350 0.0042806914
122400 0.0042838075
122450 0.0042876996
122500 0.0042914374
122550 0.004295457
122600 0.0042986157
122650 0.0043014669
122700 0.0043033736
122750 0.0043043296
122800 0.0043056123
122850 0.0043072377
122900 0.0043084397
122950 0.0043099469
123000 0.0043116995
123050 0.0043127862
123100 0.0043137721
123150 0.0043150571
123200 0.0043157904
123250 0.0043157784
123300 0.004315589
123350 0.0043156435
123400 0.0043154683
123450 0.0043160588
123500 0.0043162484
123550 0.0043155616
123600 0.0043147913
123650 0.0043143235
123700 0.0043139879
123750 0.0043134484
123800 0.0043133414
123850 0.0043136766
123900 0.00431361
123950 0.0043149053
124000 0.0043173801
124050 0.0043212405
124100 0.0043262959
124150 0.0043309494
124200 0.0043363053
124250 0.0043411203
124300 0.0043458998
124350 0.0043507292
124400 0.0043550561
124450 0.0043590327
124500 0.0043630275
124550 0.0043668584
124600 0.0043704835
124650 0.004373428
124700 0.0043770023
124750 0.0043801121
124800 0.0043837183
124850 0.0043878485
124900 0.0043915325
124950 0.0043955959
125000 0.0043990157
125050 0.0044018474
125100 0.0044043173
125150 0.0044073408
125200 0.0044100062
125250 0.0044130582
125300 0.0044152537
125350 0.0044166286
125400 0.0044175953
125450 0.0044176415
125500 0.0044170839
125550 0.0044166788
125600 0.004416411
125650 0.0044161587
125700 0.0044166234
125750 0.0044175125
125800 0.0044184491
125850 0.0044192361
125900 0.0044207625
125950 0.0044218349
126000 0.0044226795
126050 0.0044232835
126100 0.0044234681
126150 0.0044241907
126200 0.0044251949
126250 0.0044264047
126300 0.0044270515
126350 0.0044275921
126400 0.0044282171
126450 0.0044291632
126500 0.0044291149
126550 0.0044291171
126600 0.004428982
126650 0.0044291023
126700 0.004429243
126750 0.004428849
126800 0.0044285083
126850 0.0044280084
126900 0.0044263218
126950 0.0044247198
127000 0.0044222184
127050 0.0044200366
127100 0.0044188657
127150 0.0044183807
127200 0.0044178769
127250 0.0044167441
127300 0.0044157206
127350 0.0044147705
127400 0.0044130939
127450 0.0044108831
127500 0.0044093352
127550 0.0044080877
127600 0.0044076769
127650 0.0044081171
127700 0.0044090059
127750 0.0044100188
127800 0.0044107447
127850 0.0044118482
127900 0.0044122986
127950 0.0044130747
128000 0.0044136568
128050 0.0044151702
128100 0.0044173
128150 0.0044197348
128200 0.0044229137
128250 0.004425747
128300 0.0044288202
128350 0.0044322994
128400 0.0044356524
128450 0.0044391471
128500 0.0044423059
128550 0.004445856
128600 0.0044497381
128650 0.0044539932
128700 0.0044580222
128750 0.0044622147
128800 0.0044655196
128850 0.0044680633
128900 0.004471621
128950 0.004475209
129000 0.004479032
129050 0.004482714
129100 0.0044854301
129150 0.0044879285
129200 0.0044898697
129250 0.0044925036
129300 0.0044952285
129350 0.0044976707
129400 0.0045010135
129450 0.0045039464
129500 0.0045067156
129550 0.0045097952
129600 0.0045123397
129650 0.0045149234
129700 0.004517105
129750 0.0045198225
129800 0.0045221756
129850 0.0045251923
129900 0.0045282737
129950 0.0045302732
130000 0.0045323258
130050 0.0045342975
130100 0.0045363776
130150 0.0045390133
130200 0.0045415539
130250 0.0045440608
130300 0.0045451809
130350 0.0045449093
130400 0.0045439407
130450 0.0045429042
130500 0.0045417835
130550 0.0045414895
130600 0.0045417607
130650 0.0045423603
130700 0.0045427457
130750 0.0045418224
130800 0.0045426141
130850 0.0045437947
130900 0.0045455635
130950 0.0045475072
131000 0.0045499345
131050 0.0045528805
131100 0.0045562083
131150 0.0045594954
131200 0.004562414
131250 0.0045654444
131300 0.0045684522
131350 0.0045721974
131400 0.0045762574
131450 0.0045804253
131500 0.0045848971
131550 0.0045882557
131600 0.004591879
131650 0.0045952278
131700 0.0045980533
131750 0.0046009176
131800 0.0046037194
131850 0.0046062402
131900 0.0046084571
131950 0.0046105799
132000 0.0046120666
132050 0.0046124029
132100 0.0046120961
132150 0.0046117243
132200 0.0046122393
132250 0.0046130384
132300 0.0046147933
132350 0.0046162497
132400 0.0046179855
132450 0.0046196623
132500 0.0046212116
132550 0.0046224827
132600 0.004623867
132650 0.0046246774
132700 0.00462501
132750 0.0046255802
132800 0.0046257716
132850 0.0046259084
132900 0.0046270547
132950 0.0046272189
133000 0.0046271543
133050 0.0046264411
133100 0.0046259758
133150 0.0046254737
133200 0.004625415
133250 0.0046249977
133300 0.0046238082
133350 0.0046217494
133400 0.0046188418
133450 0.0046153077
133500 0.0046113189
133550 0.0046074598
133600 0.0046029683
133650 0.0045983435
133700 0.0045926339
133750 0.0045864745
133800 0.0045805789
133850 0.0045751356
133900 0.0045695371
133950 0.0045642952
134000 0.0045593198
134050 0.0045546354
134100 0.004549906
134150 0.0045450357
134200 0.0045400895
134250 0.0045351578
134300 0.0045307894
134350 0.004526955
134400 0.0045231563
134450 0.0045194667
134500 0.0045157809
134550 0.0045121582
134600 0.0045098444
134650 0.0045074127
134700 0.004505527
134750 0.0045041775
134800 0.0045037342
134850 0.0045031243
134900 0.0045025858
134950 0.0045020576
135000 0.0045014113
135050 0.0045010622
135100 0.004500086
135150 0.0044995245
135200 0.0044992159
135250 0.0044990557
135300 0.0044991731
135350 0.0044997129
135400 0.0044990709
135450 0.0044982904
135500 0.0044971719
135550 0.004496092
135600 0.0044955138
135650 0.0044945943
135700 0.004493573
135750 0.0044925682
135800 0.0044914991
135850 0.0044916975
135900 0.0044913235
135950 0.0044925212
136000 0.0044936802
136050 0.0044950276
136100 0.0044954246
136150 0.0044953346
136200 0.0044952563
136250 0.0044951419
136300 0.0044957756
136350 0.0044970612
136400 0.004498588
136450 0.004500821
136500 0.0045034145
136550 0.0045053788
136600 0.004508007
136650 0.0045090487
136700 0.004509217
136750 0.0045091536
136800 0.0045090909
136850 0.0045087508
136900 0.00450982
136950 0.0045110631
137000 0.0045118748
137050 0.0045126192
137100 0.0045126471
137150 0.0045131024
137200 0.0045140344
137250 0.0045148515
137300 0.004516474
137350 0.0045174182
137400 0.0045186301
137450 0.0045201502
137500 0.0045208689
137550 0.004521039
137600 0.0045203854
137650 0.0045196281
137700 0.0045186384
137750 0.0045183481
137800 0.0045173097
137850 0.0045165939
137900 0.0045162176
137950 0.0045169822
138000 0.0045167769
138050 0.0045170764
138100 0.0045174738
138150 0.0045179229
138200 0.0045179322
138250 0.004517865
138300 0.0045179052
138350 0.0045174871
138400 0.0045169091
138450 0.0045162494
138500 0.0045147247
138550 0.004513911
138600 0.0045124899
138650 0.0045113204
138700 0.0045096094
138750 0.004508926
138800 0.0045082831
138850 0.0045080991
138900 0.0045086196
138950 0.0045092204
139000 0.0045104049
139050 0.004511292
139100 0.0045124492
139150 0.0045135286
139200 0.004514705
139250 0.004516297
139300 0.0045181263
139350 0.0045192638
139400 0.0045198095
139450 0.0045202306
139500 0.0045209095
139550 0.004521754
139600 0.0045219296
139650 0.0045224001
139700 0.0045228501
139750 0.0045229711
139800 0.004523131
139850 0.0045223265
139900 0.004520868
139950 0.0045192078
140000 0.0045180358
140050 0.0045169084
140100 0.0045165728
140150 0.0045168838
140200 0.0045167126
140250 0.0045166854
140300 0.0045165339
140350 0.0045160417
140400 0.0045162133
140450 0.0045152721
140500 0.0045131985
140550 0.0045101083
140600 0.004506483
140650 0.0045026234
140700 0.0044998862
140750 0.0044981095
140800 0.0044970192
140850 0.0044951184
140900 0.0044930363
140950 0.0044902986
141000 0.0044875461
141050 0.0044855922
141100 0.0044840987
141150 0.0044826356
141200 0.0044810698
141250 0.0044788347
141300 0.0044762273
141350 0.0044743178
141400 0.004472108
141450 0.0044707678
141500 0.0044688029
141550 0.0044660894
141600 0.0044634017
141650 0.0044596977
141700 0.0044551288
141750 0.0044507444
141800 0.0044462116
141850 0.0044426845
141900 0.0044402383
141950 0.0044378987
142000 0.0044357576
142050 0.0044340743
142100 0.0044325343
142150 0.0044321177
142200 0.0044314339
142250 0.0044296467
142300 0.0044281495
142350 0.0044261774
142400 0.0044243056
142450 0.0044222189
142500 0.0044195514
142550 0.0044164779
142600 0.0044129653
142650 0.0044088982
142700 0.004405332
142750 0.0044018916
142800 0.0043988366
142850 0.0043960568
142900 0.0043933023
142950 0.0043902077
143000 0.0043862621
143050 0.0043830618
143100 0.0043799732
143150 0.0043774829
143200 0.0043741768
143250 0.0043710269
143300 0.0043673123
143350 0.0043637597
143400 0.0043599711
143450 0.0043567882
143500 0.0043541364
143550 0.0043510402
143600 0.0043479149
143650 0.0043437186
143700 0.0043390182
143750 0.0043350311
143800 0.0043311802
143850 0.0043277175
143900 0.004324019
143950 0.0043209195
144000 0.0043187585
144050 0.0043167757
144100 0.0043135781
144150 0.0043094805
144200 0.0043052358
144250 0.0043011419
144300 0.0042971084
144350 0.0042939771
144400 0.0042908402
144450 0.0042871008
144500 0.0042840093
144550 0.0042807347
144600 0.004277272
144650 0.0042742189
144700 0.0042712631
144750 0.0042681622
144800 0.0042654448
144850 0.0042630859
144900 0.0042602506
144950 0.0042575843
145000 0.004254333
145050 0.0042505612
145100 0.0042467574
145150 0.0042426809
145200 0.0042387801
145250 0.0042349833
145300 0.0042312998
145350 0.0042280758
145400 0.0042248938
145450 0.0042205453
145500 0.0042157688
145550 0.0042108364
145600 0.0042056177
145650 0.0041998848
145700 0.0041939318
145750 0.00418856
145800 0.0041843994
145850 0.0041807897
145900 0.0041772142
145950 0.0041733465
146000 0.0041691966
146050 0.0041655612
146100 0.0041629525
146150 0.004160996
146200 0.0041594229
146250 0.0041577144
146300 0.0041557288
146350 0.0041534096
146400 0.0041503622
146450 0.004147696
146500 0.0041452521
146550 0.0041441063
146600 0.0041429384
146650 0.0041417054
146700 0.0041399228
146750 0.0041381658
146800 0.0041369433
146850 0.0041354236
146900 0.0041331821
146950 0.0041307511
147000 0.004128224
147050 0.0041264663
147100 0.0041250023
147150 0.0041240761
147200 0.0041228858
147250 0.0041213508
147300 0.0041199921
147350 0.004119049
147400 0.0041176075
147450 0.0041158165
147500 0.0041141009
147550 0.0041115813
147600 0.0041096354
147650 0.0041072611
147700 0.0041051586
147750 0.0041026898
147800 0.0041000564
147850 0.0040971875
147900 0.0040940275
147950 0.0040906497
148000 0.004086641
148050 0.004081623
148100 0.0040767845
148150 0.0040722773
148200 0.0040678465
148250 0.0040632967
148300 0.0040582816
148350 0.0040535798
148400 0.0040496846
148450 0.0040453722
148500 0.0040412245
148550 0.0040369266
148600 0.0040329207
148650 0.0040290633
148700 0.0040251802
148750 0.0040213414
148800 0.0040174983
148850 0.0040129889
148900 0.0040089727
148950 0.0040039078
149000 0.0039977705
149050 0.0039923703
149100 0.0039871037
149150 0.0039819847
149200 0.0039771914
149250 0.0039730351
149300 0.0039690897
149350 0.0039648707
149400 0.0039613102
149450 0.0039583771
149500 0.0039564484
149550 0.0039551349
149600 0.0039535148
149650 0.0039518328
149700 0.0039509316
149750 0.003949881
149800 0.0039494081
149850 0.0039488283
149900 0.0039485571
149950 0.003948308
150000 0.0039472904
150050 0.0039461465
150100 0.0039446419
150150 0.0039432991
150200 0.0039420505
150250 0.0039412287
150300 0.0039402892
150350 0.0039387695
150400 0.0039369165
150450 0.0039357468
150500 0.0039333296
150550 0.0039312081
150600 0.0039294263
150650 0.0039276954
150700 0.0039257911
150750 0.0039235581
150800 0.0039207391
150850 0.0039169155
150900 0.0039133496
150950 0.0039099025
151000 0.0039057919
151050 0.0039021335
151100 0.0038983384
151150 0.0038951542
151200 0.0038920021
151250 0.0038893503
151300 0.0038876384
151350 0.0038862223
151400 0.0038841671
151450 0.0038822129
151500 0.0038797574
151550 0.0038775412
151600 0.003876221
151650 0.0038750999
151700 0.0038743179
151750 0.0038737341
151800 0.0038729122
151850 0.0038722086
151900 0.0038717688
151950 0.003870976
152000 0.0038698862
152050 0.0038689195
152100 0.0038677424
152150 0.0038670929
152200 0.0038669866
152250 0.0038668511
152300 0.00386641
152350 0.0038657963
152400 0.0038655357
152450 0.0038646072
152500 0.00386352
152550 0.0038622514
152600 0.0038614746
152650 0.0038604963
152700 0.0038594869
152750 0.0038588986
152800 0.0038579873
152850 0.0038572512
152900 0.0038559794
152950 0.0038545918
153000 0.0038526853
153050 0.0038504104
153100 0.0038476383
153150 0.0038447069
153200 0.0038425614
153250 0.0038393182
153300 0.0038350871
153350 0.003830528
153400 0.0038254051
153450 0.003820456
153500 0.0038159493
153550 0.0038117942
153600 0.0038081863
153650 0.0038046296
153700 0.0038018102
153750 0.0037988902
153800 0.0037957811
153850 0.0037934758
153900 0.0037910427
153950 0.0037880953
154000 0.0037846629
154050 0.0037817833
154100 0.0037793401
154150 0.0037771841
154200 0.0037756021
154250 0.0037746208
154300 0.0037734102
154350 0.0037717752
154400 0.0037703048
154450 0.0037696947
154500 0.0037693127
154550 0.0037685325
154600 0.0037674132
154650 0.0037665612
154700 0.0037652716
154750 0.0037642869
154800 0.0037631762
154850 0.0037618795
154900 0.0037609467
154950 0.0037604543
155000 0.0037607986
155050 0.0037614716
155100 0.0037625325
155150 0.0037634166
155200 0.003764181
155250 0.003765509
155300 0.0037665789
155350 0.003767816
155400 0.0037690605
155450 0.0037699268
155500 0.0037705955
155550 0.0037717781
155600 0.0037732109
155650 0.0037752849
155700 0.0037778668
155750 0.0037814536
155800 0.003785429
155850 0.0037897179
155900 0.0037943354
155950 0.0037985417
156000 0.0038026253
156050 0.0038064527
156100 0.0038101968
156150 0.0038143486
156200 0.0038178152
156250 0.0038207894
156300 0.0038237584
156350 0.0038263147
156400 0.0038291588
156450 0.0038323933
156500 0.0038343659
156550 0.0038361705
156600 0.0038375398
156650 0.0038385437
156700 0.0038397475
156750 0.0038407564
156800 0.0038423369
156850 0.0038438762
156900 0.0038452229
156950 0.0038458952
157000 0.0038466788
157050 0.0038468656
157100 0.003846725
157150 0.0038461401
157200 0.0038463569
157250 0.0038467431
157300 0.0038467325
157350 0.0038468442
157400 0.0038471474
157450 0.0038469037
157500 0.0038463748
157550 0.0038458481
157600 0.0038456797
157650 0.0038454221
157700 0.0038449524
157750 0.0038453215
157800 0.0038455052
157850 0.0038469178
157900 0.0038485957
157950 0.0038504942
158000 0.0038520759
158050 0.0038533472
158100 0.0038550409
158150 0.0038565172
158200 0.0038574317
158250 0.0038587421
158300 0.003859777
158350 0.0038609938
158400 0.0038630921
158450 0.0038648011
158500 0.0038664253
158550 0.0038686077
158600 0.0038702443
158650 0.0038713951
158700 0.0038727103
158750 0.0038737984
158800 0.0038749175
158850 0.0038758337
158900 0.0038768108
158950 0.0038768187
159000 0.0038768454
159050 0.0038769854
159100 0.0038776255
159150 0.0038780884
159200 0.0038792088
159250 0.0038805034
159300 0.0038819124
159350 0.0038830545
159400 0.003884083
159450 0.003884314
159500 0.0038840782
159550 0.0038825882
159600 0.003880504
159650 0.0038779863
159700 0.0038750417
159750 0.0038726967
159800 0.0038710839
159850 0.0038687283
159900 0.0038667233
159950 0.0038647693
160000 0.0038630776
160050 0.0038622176
160100 0.0038621683
160150 0.0038617685
160200 0.0038619788
160250 0.0038619975
160300 0.0038618301
160350 0.0038616145
160400 0.0038606372
160450 0.0038591801
160500 0.0038565582
160550 0.0038530778
160600 0.0038488806
160650 0.0038440219
160700 0.003839129
160750 0.0038339282
160800 0.0038288262
160850 0.0038242665
160900 0.0038201642
160950 0.0038162685
161000 0.0038125465
161050 0.0038088266
161100 0.0038050647
161150 0.0038016633
161200 0.0037982104
161250 0.0037946977
161300 0.0037913553
161350 0.0037883725
161400 0.0037854389
161450 0.0037824086
161500 0.0037798792
161550 0.0037772539
161600 0.0037744109
161650 0.0037716297
161700 0.0037691946
161750 0.0037672038
161800 0.0037650804
161850 0.003762958
161900 0.0037602238
161950 0.0037572786
162000 0.0037540889
162050 0.0037510448
162100 0.0037482739
162150 0.0037450791
162200 0.0037418643
162250 0.0037385986
162300 0.0037359199
162350 0.0037330703
162400 0.0037302971
162450 0.003727565
162500 0.0037241874
162550 0.0037210891
162600 0.0037182358
162650 0.0037155571
162700 0.0037138577
162750 0.0037120633
162800 0.0037108571
162850 0.0037098679
162900 0.0037084784
162950 0.0037074347
163000 0.0037064611
163050 0.0037055857
163100 0.0037045612
163150 0.0037029332
163200 0.0037016347
163250 0.0036999201
163300 0.0036979598
163350 0.003695459
163400 0.0036922229
163450 0.0036883988
163500 0.0036846647
163550 0.003680587
163600 0.0036771494
163650 0.0036736398
163700 0.0036711284
163750 0.0036693734
163800 0.0036678072
163850 0.0036667005
163900 0.0036654888
163950 0.0036637314
164000 0.0036615011
164050 0.0036586784
164100 0.0036565559
164150 0.0036544426
164200 0.0036528797
164250 0.0036522023
164300 0.0036519673
164350 0.0036517429
164400 0.0036522336
164450 0.0036527824
164500 0.0036536523
164550 0.0036550023
164600 0.0036555385
164650 0.0036554822
164700 0.0036551941
164750 0.0036549741
164800 0.0036543849
164850 0.0036541493
164900 0.0036535691
164950 0.0036527716
165000 0.0036523306
165050 0.0036525871
165100 0.0036526861
165150 0.0036531521
165200 0.0036535011
165250 0.0036534495
165300 0.0036533431
165350 0.0036531009
165400 0.0036529206
165450 0.0036523872
165500 0.0036512914
165550 0.0036502394
165600 0.0036489194
165650 0.0036474417
165700 0.0036465435
165750 0.0036460921
165800 0.0036464217
165850 0.0036473879
165900 0.0036491084
165950 0.0036517466
166000 0.0036550726
166050 0.0036588623
166100 0.0036622042
166150 0.0036657833
166200 0.0036684483
166250 0.0036712781
166300 0.0036745951
166350 0.0036782459
166400 0.0036819311
166450 0.0036853387
166500 0.0036886396
166550 0.0036910594
166600 0.003692706
166650 0.0036939332
166700 0.0036944834
166750 0.0036951499
166800 0.0036955483
166850 0.0036955556
166900 0.0036957371
166950 0.0036955283
167000 0.0036952666
167050 0.0036950376
167100 0.0036953279
167150 0.0036961652
167200 0.0036969975
167250 0.0036974414
167300 0.0036978635
167350 0.0036976342
167400 0.0036974197
167450 0.0036960647
167500 0.0036945442
167550 0.0036924098
167600 0.0036899653
167650 0.0036879392
167700 0.0036854049
167750 0.0036834354
167800 0.0036816622
167850 0.0036803537
167900 0.0036786894
167950 0.0036770125
168000 0.0036754354
168050 0.0036737963
168100 0.0036711188
168150 0.0036671535
168200 0.0036626834
168250 0.0036572519
168300 0.0036514887
168350 0.0036454556
168400 0.0036392729
168450 0.0036326926
168500 0.0036265092
168550 0.0036208437
168600 0.0036160236
168650 0.0036117776
168700 0.0036074024
168750 0.0036029408
168800 0.0035990091
168850 0.0035951806
168900 0.003592035
168950 0.0035882511
169000 0.0035847465
169050 0.0035816444
169100 0.003578393
169150 0.0035761067
169200 0.0035736743
169250 0.0035709238
169300 0.0035676304
169350 0.0035643348
169400 0.0035616625
169450 0.003558961
169500 0.0035570398
169550 0.0035557477
169600 0.0035547141
169650 0.003553681
169700 0.003552918
169750 0.0035523206
169800 0.0035516526
169850 0.003551166
169900 0.0035505862
169950 0.003550059
170000 0.0035493408
170050 0.0035481697
170100 0.0035473155
170150 0.0035461924
170200 0.0035448772
170250 0.0035431396
170300 0.0035412792
170350 0.0035397059
170400 0.0035382614
170450 0.0035369251
170500 0.0035360245
170550 0.0035342526
170600 0.0035321194
170650 0.0035297492
170700 0.00352824
170750 0.0035267341
170800 0.0035255198
170850 0.0035235954
170900 0.0035210696
170950 0.0035181291
171000 0.0035147279
171050 0.003511078
171100 0.003507661
171150 0.0035037002
171200 0.0034998964
171250 0.0034954314
171300 0.0034908687
171350 0.0034866438
171400 0.0034826351
171450 0.0034792711
171500 0.0034762276
171550 0.0034737791
171600 0.0034714824
171650 0.0034695742
171700 0.0034673028
171750 0.0034648885
171800 0.0034625882
171850 0.0034608379
171900 0.0034597675
171950 0.0034585809
172000 0.0034574899
172050 0.0034557739
172100 0.0034534446
172150 0.0034514321
172200 0.0034492155
172250 0.0034473925
172300 0.0034460645
172350 0.0034442608
172400 0.0034433883
172450 0.0034421422
172500 0.0034409649
172550 0.0034396453
172600 0.0034376631
172650 0.0034356295
172700 0.0034329509
172750 0.003429564
172800 0.00342643
172850 0.0034228185
172900 0.0034192097
172950 0.00341588
173000 0.0034119384
173050 0.0034082879
173100 0.003403947
173150 0.0033995376
173200 0.0033950145
173250 0.0033904715
173300 0.0033866875
173350 0.003383244
173400 0.0033791225
173450 0.0033753279
173500 0.003371249
173550 0.0033677756
173600 0.0033645782
173650 0.0033609438
173700 0.003357665
173750 0.0033546468
173800 0.0033515795
173850 0.0033487202
173900 0.0033458528
173950 0.0033423581
174000 0.0033389573
174050 0.0033352943
174100 0.0033319411
174150 0.003329086
174200 0.0033261448
174250 0.0033243116
174300 0.0033224502
174350 0.0033205091
174400 0.0033187523
174450 0.0033169275
174500 0.0033151521
174550 0.0033136344
174600 0.003311847
174650 0.0033106133
174700 0.0033091229
174750 0.0033079675
174800 0.0033061019
174850 0.003304044
174900 0.0033018918
174950 0.0033001111
175000 0.0032989642
175050 0.0032980591
175100 0.0032970234
175150 0.0032960147
175200 0.0032948559
175250 0.0032933921
175300 0.0032914205
175350 0.0032888841
175400 0.003286471
175450 0.0032841644
175500 0.0032819779
175550 0.0032803926
175600 0.0032787037
175650 0.0032765191
175700 0.0032736137
175750 0.0032700808
175800 0.0032660972
175850 0.0032613937
175900 0.0032571173
175950 0.0032538988
176000 0.0032513278
176050 0.0032493958
176100 0.003248049
176150 0.0032468427
176200 0.0032452898
176250 0.0032432793
176300 0.0032413542
176350 0.0032392769
176400 0.0032368738
176450 0.0032337645
176500 0.0032307198
176550 0.0032274485
176600 0.0032241813
176650 0.0032202179
176700 0.0032162872
176750 0.0032120334
176800 0.0032079716
176850 0.0032043421
176900 0.003200737
176950 0.0031972931
177000 0.0031947674
177050 0.003192693
177100 0.0031909251
177150 0.0031895707
177200 0.003187731
177250 0.003185901
177300 0.0031843764
177350 0.0031824727
177400 0.0031805802
177450 0.0031787787
177500 0.0031776166
177550 0.0031761045
177600 0.0031745799
177650 0.0031735036
177700 0.0031722796
177750 0.0031715266
177800 0.003171064
177850 0.0031706561
177900 0.0031710109
177950 0.003171089
178000 0.0031710102
178050 0.0031712956
178100 0.0031715593
178150 0.0031723876
178200 0.0031734773
178250 0.0031745116
178300 0.0031757707
178350 0.0031766625
178400 0.0031783868
178450 0.0031806098
178500 0.0031826706
178550 0.0031841233
178600 0.0031859853
178650 0.0031882171
178700 0.0031908571
178750 0.003193773
178800 0.0031967662
178850 0.003200172
178900 0.0032030536
178950 0.0032057473
179000 0.0032092452
179050 0.0032129182
179100 0.0032171395
179150 0.0032218983
179200 0.0032265759
179250 0.0032305893
179300 0.0032345079
179350 0.0032383462
179400 0.003242426
179450 0.0032467766
179500 0.0032507635
179550 0.003253797
179600 0.0032569719
179650 0.0032598964
179700 0.003263213
179750 0.0032670565
179800 0.003271007
179850 0.0032746248
179900 0.0032776134
179950 0.003280311
180000 0.003282535
180050 0.0032844401
180100 0.0032864836
180150 0.0032883047
180200 0.0032894701
180250 0.0032900113
180300 0.0032906273
180350 0.003290498
180400 0.0032899176
180450 0.0032892271
180500 0.0032880245
180550 0.0032865738
180600 0.0032848117
180650 0.0032827742
180700 0.0032805482
180750 0.0032790728
180800 0.0032778171
180850 0.0032764585
180900 0.0032745314
180950 0.0032721353
181000 0.0032687377
181050 0.0032650481
181100 0.0032612006
181150 0.0032574574
181200 0.0032538458
181250 0.0032511989
181300 0.00324893
181350 0.0032473073
181400 0.0032452512
181450 0.0032433864
181500 0.0032413858
181550 0.0032390526
181600 0.0032368129
181650 0.0032342206
181700 0.0032315221
181750 0.0032286835
181800 0.003226006
181850 0.0032238929
181900 0.0032215226
181950 0.0032193415
182000 0.0032171154
182050 0.0032150546
182100 0.0032126975
182150 0.0032108052
182200 0.0032097468
182250 0.0032084838
182300 0.0032072426
182350 0.0032062623
182400 0.003206192
182450 0.0032067457
182500 0.0032072119
182550 0.0032076035
182600 0.00320693
182650 0.0032062957
182700 0.0032050671
182750 0.0032038888
182800 0.003202759
182850 0.0032011286
182900 0.0031993975
182950 0.0031974416
183000 0.003195611
183050 0.0031936096
183100 0.0031916709
183150 0.0031897925
183200 0.0031875252
183250 0.0031858084
183300 0.0031841847
183350 0.0031822084
183400 0.0031801026
183450 0.0031785081
183500 0.0031769603
183550 0.0031759338
183600 0.0031755465
183650 0.0031750122
183700 0.0031748524
183750 0.003174607
183800 0.0031744394
183850 0.0031742947
183900 0.0031745773
183950 0.0031747665
184000 0.0031749296
184050 0.0031752938
184100 0.0031756354
184150 0.0031760646
184200 0.0031769968
184250 0.0031778259
184300 0.0031783415
184350 0.0031781849
184400 0.0031783592
184450 0.0031785559
184500 0.0031787491
184550 0.00317914
184600 0.0031801627
184650 0.0031811504
184700 0.0031829718
184750 0.0031851287
184800 0.0031881056
184850 0.0031917413
184900 0.0031954102
184950 0.0031995238
185000 0.0032033251
185050 0.0032070793
185100 0.0032105731
185150 0.0032142594
185200 0.0032177722
185250 0.0032215872
185300 0.0032252404
185350 0.003229429
185400 0.003233909
185450 0.0032382881
185500 0.0032427374
185550 0.0032465222
185600 0.0032493805
185650 0.0032515755
185700 0.0032534891
185750 0.0032551798
185800 0.0032574814
185850 0.0032598561
185900 0.0032621685
185950 0.0032646099
186000 0.0032670967
186050 0.0032699156
186100 0.0032722835
186150 0.0032746208
186200 0.0032763645
186250 0.0032776045
186300 0.0032791591
186350 0.003280635
186400 0.0032822795
186450 0.0032843172
186500 0.0032865133
186550 0.0032889938
186600 0.003291813
186650 0.003295012
186700 0.0032984358
186750 0.003302105
186800 0.0033051813
186850 0.0033086731
186900 0.0033117746
186950 0.0033150641
187000 0.0033175082
187050 0.0033201564
187100 0.0033231971
187150 0.0033268759
187200 0.0033302389
187250 0.0033336948
187300 0.0033367508
187350 0.0033397134
187400 0.0033426545
187450 0.0033450978
187500 0.0033477004
187550 0.0033503944
187600 0.0033533321
187650 0.0033555299
187700 0.0033575993
187750 0.0033598423
187800 0.0033618603
187850 0.0033643624
187900 0.0033662058
187950 0.0033670414
188000 0.0033667835
188050 0.0033658035
188100 0.003365064
188150 0.0033647084
188200 0.0033643505
188250 0.0033636427
188300 0.0033627063
188350 0.0033625769
188400 0.0033624156
188450 0.0033625589
188500 0.0033633749
188550 0.0033644797
188600 0.0033651847
188650 0.0033658392
188700 0.003365889
188750 0.0033662173
188800 0.0033659996
188850 0.0033660311
188900 0.0033663343
188950 0.0033668549
189000 0.0033676236
189050 0.0033681716
189100 0.0033689673
189150 0.0033695484
189200 0.0033703801
189250 0.0033719542
189300 0.0033735214
189350 0.0033757444
189400 0.0033781575
189450 0.0033801495
189500 0.0033817099
189550 0.0033828783
189600 0.0033847678
189650 0.0033864015
189700 0.003387961
189750 0.0033897783
189800 0.003390996
189850 0.0033925499
189900 0.0033940441
189950 0.0033947483
190000 0.0033957925
190050 0.0033959811
190100 0.0033961608
190150 0.0033964242
190200 0.003396528
190250 0.0033974036
190300 0.00339852
190350 0.0033990511
190400 0.0033995409
190450 0.0033996902
190500 0.0033996625
190550 0.0033994349
190600 0.0033989758
190650 0.0033981641
190700 0.0033977859
190750 0.0033973003
190800 0.0033971345
190850 0.0033964515
190900 0.0033951938
190950 0.0033937338
191000 0.003391903
191050 0.0033899576
191100 0.0033885524
191150 0.0033878222
191200 0.0033859681
191250 0.0033847887
191300 0.0033835613
191350 0.0033824999
191400 0.0033810334
191450 0.0033796732
191500 0.0033780279
191550 0.0033760834
191600 0.0033742821
191650 0.0033722431
191700 0.0033700689
191750 0.0033673836
191800 0.0033648871
191850 0.0033626865
191900 0.0033603802
191950 0.0033573127
192000 0.0033541296
192050 0.003351156
192100 0.0033478937
192150 0.003345243
192200 0.0033424697
192250 0.00333972
192300 0.0033367078
192350 0.0033332249
192400 0.0033296183
192450 0.0033262822
192500 0.0033236929
192550 0.003321637
192600 0.0033200263
192650 0.0033186887
192700 0.0033174127
192750 0.0033157504
192800 0.0033145665
192850 0.0033134814
192900 0.0033134965
192950 0.0033148591
193000 0.0033166579
193050 0.0033184182
193100 0.0033202548
193150 0.0033217966
193200 0.0033229977
193250 0.0033237335
193300 0.003324517
193350 0.0033256081
193400 0.0033269331
193450 0.0033285856
193500 0.003330372
193550 0.0033324845
193600 0.0033343885
193650 0.0033360837
193700 0.0033374983
193750 0.0033390253
193800 0.0033408913
193850 0.0033424573
193900 0.0033438339
193950 0.0033448122
194000 0.0033459645
194050 0.0033468545
194100 0.0033482333
194150 0.0033494944
194200 0.0033505577
194250 0.0033510059
194300 0.0033507684
194350 0.0033508279
194400 0.003350576
194450 0.0033499018
194500 0.0033493258
194550 0.0033494906
194600 0.0033495221
194650 0.0033495188
194700 0.0033489963
194750 0.0033483281
194800 0.0033474773
194850 0.0033464918
194900 0.0033462126
194950 0.0033460407
195000 0.0033469556
195050 0.0033484854
195100 0.0033498455
195150 0.0033515362
195200 0.0033532866
195250 0.0033546526
195300 0.003356509
195350 0.0033589664
195400 0.003361795
195450 0.0033646948
195500 0.0033676129
195550 0.0033708451
195600 0.0033736819
195650 0.0033764191
195700 0.0033785384
195750 0.0033811377
195800 0.0033838523
195850 0.0033863376
195900 0.0033888451
195950 0.0033917873
196000 0.003394851
196050 0.003397704
196100 0.0034007921
196150 0.003403261
196200 0.0034051836
196250 0.0034063961
196300 0.0034071769
196350 0.0034077238
196400 0.0034080148
196450 0.0034085959
196500 0.0034095185
196550 0.003410137
196600 0.0034100638
196650 0.0034094293
196700 0.003408962
196750 0.0034079336
196800 0.0034068304
196850 0.0034057676
196900 0.0034050392
196950 0.0034055145
197000 0.0034064318
197050 0.00340802
197100 0.0034104263
197150 0.0034128497
197200 0.0034161133
197250 0.0034191879
197300 0.0034219571
197350 0.0034246954
197400 0.0034271369
197450 0.0034295043
197500 0.0034321809
197550 0.0034348715
197600 0.0034375636
197650 0.0034409365
197700 0.0034450472
197750 0.0034496225
197800 0.0034543761
197850 0.0034601728
197900 0.0034660404
197950 0.0034719915
198000 0.0034776592
198050 0.0034824191
198100 0.0034868929
198150 0.0034908309
198200 0.0034943403
198250 0.0034980106
198300 0.003501907
198350 0.0035052141
198400 0.0035085668
198450 0.0035115608
198500 0.0035136593
198550 0.0035156952
198600 0.0035185786
198650 0.0035211834
198700 0.0035243451
198750 0.0035283307
198800 0.0035324703
198850 0.003537182
198900 0.0035418224
198950 0.003545768
199000 0.0035495078
199050 0.0035524368
199100 0.0035549356
199150 0.0035572786
199200 0.00355898
199250 0.0035604603
199300 0.0035611038
199350 0.0035616747
199400 0.0035617361
199450 0.0035617294
199500 0.0035618013
199550 0.0035616643
199600 0.003561494
199650 0.0035610231
199700 0.0035604293
199750 0.0035593401
199800 0.003557886
199850 0.0035562569
199900 0.0035546799
199950 0.0035525029
200000 0.0035496824
200050 0.0035471686
200100 0.0035443458
200150 0.0035410026
200200 0.0035377613
200250 0.0035341007
200300 0.003531022
200350 0.0035284704
200400 0.0035256775
200450 0.0035231159
200500 0.0035197859
200550 0.003516755
200600 0.0035139216
200650 0.0035108371
200700 0.0035076967
200750 0.0035052723
200800 0.0035031542
200850 0.0035012135
200900 0.0034996642
200950 0.0034979873
201000 0.0034964287
201050 0.0034942585
201100 0.0034921874
201150 0.0034899987
201200 0.003488334
201250 0.0034860102
201300 0.003483725
201350 0.0034814801
201400 0.0034786734
201450 0.0034760933
201500 0.0034737387
201550 0.0034716929
201600 0.0034702877
201650 0.0034688603
201700 0.0034678147
201750 0.0034667944
201800 0.0034658316
201850 0.0034649638
201900 0.0034639786
201950 0.0034627949
202000 0.0034618068
202050 0.0034609701
202100 0.0034605633
202150 0.0034598117
202200 0.0034590669
202250 0.0034584773
202300 0.0034572438
202350 0.0034558797
202400 0.0034539977
202450 0.0034522398
202500 0.0034512286
202550 0.0034501349
202600 0.0034493065
202650 0.0034485078
202700 0.0034473777
202750 0.0034463612
202800 0.0034451818
202850 0.0034433137
202900 0.003441449
202950 0.0034394969
203000 0.0034375128
203050 0.00343541
203100 0.0034341411
203150 0.0034334368
203200 0.0034337522
203250 0.0034336244
203300 0.0034332023
203350 0.0034325925
203400 0.0034319215
203450 0.0034311583
203500 0.0034304013
203550 0.0034302481
203600 0.0034306439
203650 0.0034309733
203700 0.0034313204
203750 0.0034313884
203800 0.0034308994
203850 0.0034304657
203900 0.0034295189
203950 0.00342878
204000 0.0034284571
204050 0.0034287526
204100 0.003429563
204150 0.0034300229
204200 0.0034301325
204250 0.0034302301
204300 0.003430438
204350 0.0034315902
204400 0.0034326927
204450 0.0034324618
204500 0.0034316132
204550 0.0034308522
204600 0.0034299832
204650 0.0034295198
204700 0.003428673
204750 0.0034276048
204800 0.0034270605
204850 0.0034260076
204900 0.0034252968
204950 0.0034242655
205000 0.0034236691
205050 0.0034230751
205100 0.0034226963
205150 0.0034224929
205200 0.0034228335
205250 0.0034237293
205300 0.0034245099
205350 0.0034248551
205400 0.0034249919
205450 0.0034257366
205500 0.003426403
205550 0.0034269716
205600 0.0034275959
205650 0.0034282146
205700 0.0034290668
205750 0.0034296075
205800 0.0034316092
205850 0.0034337281
205900 0.0034361819
205950 0.0034386017
206000 0.0034412019
206050 0.0034433997
206100 0.0034450486
206150 0.0034469956
206200 0.0034492227
206250 0.0034516197
206300 0.0034540262
206350 0.0034562618
206400 0.0034580972
206450 0.0034595156
206500 0.0034611699
206550 0.0034621818
206600 0.0034630792
206650 0.0034635639
206700 0.0034637358
206750 0.0034640327
206800 0.003463983
206850 0.0034639163
206900 0.0034633847
206950 0.003462732
207000 0.0034621595
207050 0.0034616499
207100 0.0034611592
207150 0.0034604497
207200 0.0034589011
207250 0.0034577591
207300 0.003456926
207350 0.0034564558
207400 0.0034567617
207450 0.003456822
207500 0.0034565735
207550 0.0034558537
207600 0.003455919
207650 0.0034553884
207700 0.0034544871
207750 0.0034546178
207800 0.0034552124
207850 0.0034558363
207900 0.0034566426
207950 0.0034581603
208000 0.0034600356
208050 0.0034616524
208100 0.0034640294
208150 0.0034659672
208200 0.0034678471
208250 0.0034697527
208300 0.0034719383
208350 0.0034749697
208400 0.0034779393
208450 0.0034815138
208500 0.003485673
208550 0.0034903441
208600 0.0034953061
208650 0.0035010573
208700 0.0035066848
208750 0.003511892
208800 0.0035175158
208850 0.0035229656
208900 0.0035274023
208950 0.0035314754
209000 0.0035350476
209050 0.0035386274
209100 0.0035423951
209150 0.0035461585
209200 0.0035498202
209250 0.003553144
209300 0.0035564199
209350 0.0035590178
209400 0.0035615744
209450 0.003564112
209500 0.0035672426
209550 0.0035700956
209600 0.0035729302
209650 0.0035757292
209700 0.0035787183
209750 0.0035810719
209800 0.0035838549
209850 0.0035858073
209900 0.0035879835
209950 0.0035900761
210000 0.0035914904
210050 0.0035925543
210100 0.003593199
210150 0.003594048
210200 0.0035952341
210250 0.0035960449
210300 0.003597149
210350 0.0035982926
210400 0.0035995171
210450 0.0036013926
210500 0.003603695
210550 0.0036058356
210600 0.0036079643
210650 0.0036101203
210700 0.0036125567
210750 0.0036155199
210800 0.0036194511
210850 0.0036236625
210900 0.003628109
210950 0.003632196
211000 0.0036361219
211050 0.0036406242
211100 0.0036445708
211150 0.0036486815
211200 0.0036530876
211250 0.0036570313
211300 0.0036596634
211350 0.0036617243
211400 0.003662977
211450 0.003663939
211500 0.0036649455
211550 0.0036650929
211600 0.0036658706
211650 0.0036670413
211700 0.0036679905
211750 0.0036685345
211800 0.0036696903
211850 0.00367118
211900 0.0036725567
211950 0.0036731909
212000 0.0036739269
212050 0.0036748212
212100 0.0036751969
212150 0.0036753309
212200 0.0036753023
212250 0.0036754453
212300 0.00367563
212350 0.0036762447
212400 0.0036769651
212450 0.0036773029
212500 0.0036776922
212550 0.0036779189
212600 0.0036772192
212650 0.0036759287
212700 0.0036743907
212750 0.0036718783
212800 0.0036691791
212850 0.0036661305
212900 0.0036633726
212950 0.0036607024
213000 0.0036578884
213050 0.0036554462
213100 0.0036525412
213150 0.0036497225
213200 0.003646876
213250 0.0036437357
213300 0.0036411271
213350 0.0036381145
213400 0.0036349422
213450 0.0036312377
213500 0.0036273493
213550 0.0036235195
213600 0.0036193613
213650 0.0036149058
213700 0.0036109384
213750 0.0036065413
213800 0.0036029606
213850 0.0035995258
213900 0.0035964578
213950 0.0035932753
214000 0.003590015
214050 0.0035871073
214100 0.0035846671
214150 0.0035820079
214200 0.0035798246
214250 0.003577714
214300 0.0035761144
214350 0.0035742358
214400 0.0035726196
214450 0.0035709504
214500 0.0035688642
214550 0.0035673232
214600 0.0035656993
214650 0.0035644885
214700 0.0035631263
214750 0.0035617428
214800 0.0035605926
214850 0.0035593844
214900 0.0035578495
214950 0.0035562013
215000 0.0035545301
215050 0.0035530426
215100 0.0035511115
215150 0.0035489186
215200 0.0035465487
215250 0.0035433026
215300 0.0035398276
215350 0.0035368968
215400 0.0035336629
215450 0.0035303782
215500 0.0035271077
215550 0.0035238239
215600 0.0035199385
215650 0.0035156014
215700 0.0035115184
215750 0.003507973
215800 0.0035049618
215850 0.0035019831
215900 0.0034990678
215950 0.0034953386
216000 0.0034925098
216050 0.003489736
216100 0.0034883921
216150 0.0034879325
216200 0.0034881633
216250 0.0034895407
216300 0.0034907091
216350 0.0034919099
216400 0.0034929828
216450 0.0034932943
216500 0.0034932437
216550 0.0034919665
216600 0.0034909674
216650 0.0034896088
216700 0.0034887887
216750 0.0034874417
216800 0.0034858801
216850 0.0034838197
216900 0.00348222
216950 0.0034811375
217000 0.0034799963
217050 0.0034792354
217100 0.0034780319
217150 0.0034768856
217200 0.0034753031
217250 0.0034734301
217300 0.0034712224
217350 0.0034686202
217400 0.0034659655
217450 0.003463784
217500 0.0034619145
217550 0.0034606471
217600 0.0034602142
217650 0.0034597887
217700 0.0034599334
217750 0.0034602221
217800 0.0034604516
217850 0.0034609558
217900 0.0034614995
217950 0.0034623314
218000 0.0034639788
218050 0.0034657299
218100 0.0034684928
218150 0.0034719926
218200 0.0034753146
218250 0.0034787417
218300 0.0034818175
218350 0.0034840074
218400 0.0034861019
218450 0.0034872223
218500 0.0034887182
218550 0.0034896467
218600 0.003491197
218650 0.0034920068
218700 0.0034926932
218750 0.003493114
218800 0.003492778
218850 0.0034925369
218900 0.0034924132
218950 0.0034929277
219000 0.0034935751
219050 0.0034941374
219100 0.0034944011
219150 0.0034949471
219200 0.0034955568
219250 0.0034961013
219300 0.0034974251
219350 0.0034987115
219400 0.0035002836
219450 0.0035019721
219500 0.0035031887
219550 0.0035046356
219600 0.0035057912
219650 0.0035072545
219700 0.0035090529
219750 0.0035109183
219800 0.0035135025
219850 0.0035166571
219900 0.0035202945
219950 0.0035235948
220000 0.0035270928
220050 0.0035306257
220100 0.0035340261
220150 0.0035367059
220200 0.0035393448
220250 0.003541811
220300 0.0035442721
220350 0.0035463453
220400 0.0035482265
220450 0.0035496472
220500 0.0035512131
220550 0.0035529861
220600 0.0035552866
220650 0.0035580752
220700 0.0035612577
220750 0.0035642891
220800 0.0035676441
220850 0.0035707798
220900 0.0035746344
220950 0.0035783221
221000 0.0035819208
221050 0.0035850332
221100 0.0035874319
221150 0.0035897834
221200 0.0035911668
221250 0.0035925329
221300 0.0035930029
221350 0.003593628
221400 0.0035941262
221450 0.0035942844
221500 0.0035942282
221550 0.0035936667
221600 0.003592721
221650 0.0035919599
221700 0.0035909274
221750 0.0035901609
221800 0.0035896918
221850 0.0035897604
221900 0.0035898728
221950 0.0035902763
222000 0.0035908444
222050 0.0035910321
222100 0.0035913163
222150 0.0035918347
222200 0.0035924854
222250 0.0035938184
222300 0.0035949057
222350 0.0035959121
222400 0.0035970179
222450 0.0035979855
222500 0.0035991498
222550 0.0036006115
222600 0.0036019738
222650 0.0036044184
222700 0.0036065099
222750 0.0036078566
222800 0.0036094502
222850 0.0036114446
222900 0.0036133164
222950 0.0036154434
223000 0.0036172228
223050 0.0036188016
223100 0.0036202907
223150 0.0036217547
223200 0.0036228695
223250 0.0036242252
223300 0.0036262368
223350 0.0036288734
223400 0.0036317729
223450 0.0036344994
223500 0.0036366814
223550 0.0036382903
223600 0.0036397191
223650 0.0036412984
223700 0.003642955
223750 0.0036445498
223800 0.0036451299
223850 0.0036463015
223900 0.003647325
223950 0.0036483652
224000 0.0036500653
224050 0.0036519277
224100 0.0036541284
224150 0.0036566224
224200 0.0036587867
224250 0.0036611187
224300 0.0036632528
224350 0.0036658172
224400 0.0036678974
224450 0.0036700392
224500 0.0036726578
224550 0.0036753277
224600 0.0036784364
224650 0.0036814002
224700 0.0036846752
224750 0.0036879636
224800 0.0036918464
224850 0.0036954879
224900 0.0036988263
224950 0.0037023484
225000 0.0037054644
225050 0.0037082029
225100 0.0037115684
225150 0.0037154089
225200 0.0037189255
225250 0.0037222923
225300 0.0037255549
225350 0.0037285304
225400 0.0037317333
225450 0.0037352685
225500 0.0037393431
225550 0.0037430002
225600 0.0037458205
225650 0.0037480656
225700 0.003749359
225750 0.0037499268
225800 0.0037507166
225850 0.0037507418
225900 0.0037508405
225950 0.0037505272
226000 0.0037497109
226050 0.0037496967
226100 0.0037495459
226150 0.003749471
226200 0.0037491627
226250 0.0037493091
226300 0.0037499266
226350 0.0037504998
226400 0.0037503645
226450 0.0037498909
226500 0.003749167
226550 0.0037490222
226600 0.0037492575
226650 0.0037489793
226700 0.003748743
226750 0.0037481566
226800 0.0037473662
226850 0.0037464396
226900 0.0037453084
226950 0.0037434938
227000 0.0037416181
227050 0.0037389784
227100 0.0037367999
227150 0.0037350336
227200 0.0037333783
227250 0.003731685
227300 0.0037299081
227350 0.0037277034
227400 0.0037257833
227450 0.0037238941
227500 0.0037232304
227550 0.0037228248
227600 0.0037226142
227650 0.0037222861
227700 0.003722329
227750 0.0037223233
227800 0.0037217625
227850 0.0037208177
227900 0.0037196868
227950 0.0037178985
228000 0.0037166524
228050 0.0037153231
228100 0.0037148369
228150 0.0037159654
228200 0.0037169814
228250 0.0037175513
228300 0.0037175915
228350 0.0037173711
228400 0.0037168129
228450 0.0037158192
228500 0.0037143
228550 0.0037128016
228600 0.0037111671
228650 0.003710063
228700 0.0037084863
228750 0.0037072698
228800 0.0037058678
228850 0.003704264
228900 0.0037022111
228950 0.0036997236
229000 0.003697376
229050 0.0036951197
229100 0.0036930794
229150 0.003691156
229200 0.0036901295
229250 0.0036888401
229300 0.0036870912
229350 0.0036859822
229400 0.0036845858
229450 0.0036840986
229500 0.0036829331
229550 0.0036818904
229600 0.0036813243
229650 0.0036810225
229700 0.0036808823
229750 0.0036812168
229800 0.0036809175
229850 0.0036815061
229900 0.0036813392
229950 0.0036817692
230000 0.0036829798
230050 0.0036844333
230100 0.003686941
230150 0.0036898951
230200 0.0036931359
230250 0.0036967291
230300 0.0037005119
230350 0.0037050942
230400 0.0037100771
230450 0.0037146171
230500 0.0037187724
230550 0.0037230667
230600 0.00372646
230650 0.0037294098
230700 0.0037314412
230750 0.0037330005
230800 0.0037342163
230850 0.0037355141
230900 0.0037360251
230950 0.0037362042
231000 0.0037362466
231050 0.0037363434
231100 0.0037365196
231150 0.0037377488
231200 0.0037388181
231250 0.0037400095
231300 0.0037410097
231350 0.0037418724
231400 0.0037435228
231450 0.0037449903
231500 0.0037467941
231550 0.0037491959
231600 0.0037520039
231650 0.0037554474
231700 0.0037591153
231750 0.0037633773
231800 0.0037680725
231850 0.0037728852
231900 0.0037772713
231950 0.0037825284
232000 0.0037870541
232050 0.0037903465
232100 0.0037930871
232150 0.0037952795
232200 0.0037966638
232250 0.0037980948
232300 0.0037993866
232350 0.0038004849
232400 0.0038019293
232450 0.0038036761
232500 0.0038057188
232550 0.003808476
232600 0.0038119348
232650 0.0038156186
232700 0.0038192004
232750 0.0038225278
232800 0.003826569
232850 0.0038310117
232900 0.0038363729
232950 0.0038422874
233000 0.0038482842
233050 0.003853595
233100 0.003858737
233150 0.0038642432
233200 0.0038697625
233250 0.0038746648
233300 0.0038790371
233350 0.0038829817
233400 0.0038866232
233450 0.0038899001
233500 0.0038929344
233550 0.003896577
233600 0.0039009192
233650 0.0039051819
233700 0.003909347
233750 0.0039134928
233800 0.0039176117
233850 0.0039216396
233900 0.0039266427
233950 0.0039321924
234000 0.0039369875
234050 0.0039409179
234100 0.0039441318
234150 0.0039471419
234200 0.0039503059
234250 0.0039539885
234300 0.0039580571
234350 0.0039627516
234400 0.0039676428
234450 0.0039722517
234500 0.0039768902
234550 0.0039821259
234600 0.0039874604
234650 0.0039933197
234700 0.0039984098
234750 0.0040035715
234800 0.0040072332
234850 0.0040103749
234900 0.0040128852
234950 0.004014931
235000 0.0040172636
235050 0.0040191661
235100 0.0040206839
235150 0.0040213816
235200 0.004021937
235250 0.0040225112
235300 0.0040234564
235350 0.0040248371
235400 0.0040263872
235450 0.0040276856
235500 0.0040293954
235550 0.0040306171
235600 0.0040324223
235650 0.0040338559
235700 0.0040349746
235750 0.0040363447
235800 0.0040375166
235850 0.0040381069
235900 0.0040395628
235950 0.0040416059
236000 0.0040450989
236050 0.0040482685
236100 0.0040520573
236150 0.0040551669
236200 0.0040572191
236250 0.004058869
236300 0.0040611766
236350 0.0040638424
236400 0.0040667037
236450 0.0040694787
236500 0.004072006
236550 0.0040752076
236600 0.0040790958
236650 0.0040833437
236700 0.0040882727
236750 0.0040934429
236800 0.0040992062
236850 0.004104925
236900 0.0041100215
236950 0.0041153878
237000 0.0041207473
237050 0.004125509
237100 0.0041297076
237150 0.0041329617
237200 0.0041353413
237250 0.0041379464
237300 0.0041402265
237350 0.0041432229
237400 0.0041462024
237450 0.0041495578
237500 0.004153258
237550 0.0041565356
237600 0.0041597657
237650 0.004162726
237700 0.0041653086
237750 0.0041679669
237800 0.0041708056
237850 0.0041738335
237900 0.0041772772
237950 0.0041799614
238000 0.0041819326
238050 0.004183744
238100 0.0041851666
238150 0.0041857144
238200 0.0041866547
238250 0.0041876464
238300 0.0041888204
238350 0.0041898288
238400 0.0041902616
238450 0.004191239
238500 0.0041917203
238550 0.0041921126
238600 0.0041930322
238650 0.0041936481
238700 0.0041941092
238750 0.0041945483
238800 0.0041952448
238850 0.004196192
238900 0.0041971508
238950 0.0041977503
239000 0.0041987235
239050 0.0042004112
239100 0.0042018003
239150 0.0042039225
239200 0.0042052892
239250 0.0042058269
239300 0.0042057759
239350 0.0042057963
239400 0.0042058179
239450 0.0042063178
239500 0.0042072497
239550 0.0042078694
239600 0.0042077228
239650 0.0042061771
239700 0.0042046861
239750 0.0042029302
239800 0.0042012667
239850 0.0041996332
239900 0.0041982857
239950 0.0041969362
240000 0.0041951015
240050 0.0041936842
240100 0.0041915868
240150 0.004189385
240200 0.0041864408
240250 0.0041829041
240300 0.0041782738
240350 0.0041735258
240400 0.0041691512
240450 0.0041656425
240500 0.0041629124
240550 0.0041598152
240600 0.0041562697
240650 0.0041521018
240700 0.0041486212
240750 0.0041454159
240800 0.0041425706
240850 0.0041393371
240900 0.0041360235
240950 0.0041330885
241000 0.0041307593
241050 0.0041284064
241100 0.0041261255
241150 0.0041239527
241200 0.0041218757
241250 0.0041194235
241300 0.0041167233
241350 0.0041143608
241400 0.0041118088
241450 0.0041091084
241500 0.0041067777
241550 0.004104705
241600 0.0041032396
241650 0.0041017326
241700 0.0040998346
241750 0.0040976264
241800 0.0040950726
241850 0.0040922087
241900 0.004089583
241950 0.004086683
242000 0.0040822648
242050 0.0040777117
242100 0.0040724416
242150 0.0040680636
242200 0.0040631675
242250 0.0040580716
242300 0.0040521431
242350 0.0040459805
242400 0.0040397328
242450 0.0040332828
242500 0.004026459
242550 0.0040191797
242600 0.0040122444
242650 0.0040050832
242700 0.0039978155
242750 0.0039916639
242800 0.0039859755
242850 0.0039806421
242900 0.0039758702
242950 0.003972817
243000 0.0039699141
243050 0.0039678818
243100 0.0039662381
243150 0.0039653371
243200 0.0039642462
243250 0.0039632723
243300 0.0039622136
243350 0.0039610354
243400 0.0039600375
243450 0.003958623
243500 0.0039574581
243550 0.0039564041
243600 0.0039561593
243650 0.0039561174
243700 0.0039557108
243750 0.0039553844
243800 0.0039556291
243850 0.0039568388
243900 0.003958093
243950 0.0039593866
244000 0.0039597035
244050 0.0039601218
244100 0.0039607143
244150 0.0039606663
244200 0.0039610061
244250 0.0039617008
244300 0.0039622657
244350 0.0039634543
244400 0.0039641944
244450 0.0039650487
244500 0.0039654497
244550 0.0039651776
244600 0.0039652286
244650 0.0039653599
244700 0.0039665435
244750 0.0039682937
244800 0.0039701294
244850 0.003971857
244900 0.0039733256
244950 0.0039746991
245000 0.0039764563
245050 0.0039789163
245100 0.0039800771
245150 0.0039812652
245200 0.0039822961
245250 0.0039830764
245300 0.003984055
245350 0.0039854054
245400 0.0039865467
245450 0.0039879225
245500 0.0039891856
245550 0.003990009
245600 0.0039912562
245650 0.0039934761
245700 0.0039957443
245750 0.0039983257
245800 0.0040012063
245850 0.0040042424
245900 0.0040077871
245950 0.0040109359
246000 0.004015162
246050 0.0040193336
246100 0.0040232872
246150 0.0040269433
246200 0.0040298757
246250 0.0040316093
246300 0.0040322816
246350 0.0040322695
246400 0.0040325011
246450 0.004032639
246500 0.004032367
246550 0.0040308063
246600 0.0040285653
246650 0.0040261732
246700 0.0040242557
246750 0.004022995
246800 0.0040216318
246850 0.004020987
246900 0.0040206353
246950 0.0040205357
247000 0.004021425
247050 0.0040222395
247100 0.0040230592
247150 0.0040238863
247200 0.0040240129
247250 0.0040231445
247300 0.0040223114
247350 0.004021295
247400 0.0040191812
247450 0.0040169887
247500 0.0040144436
247550 0.0040119244
247600 0.0040091589
247650 0.0040063956
247700 0.0040040389
247750 0.004001288
247800 0.0039989149
247850 0.0039962021
247900 0.0039935496
247950 0.0039908
248000 0.0039877559
248050 0.0039861951
248100 0.0039848629
248150 0.0039832451
248200 0.0039828953
248250 0.0039819052
248300 0.0039817573
248350 0.0039817
248400 0.0039818154
248450 0.003981625
248500 0.0039817262
248550 0.0039827364
248600 0.0039836211
248650 0.0039840496
248700 0.0039848793
248750 0.0039853802
248800 0.0039860475
248850 0.0039873572
248900 0.0039890339
248950 0.0039904188
249000 0.0039918827
249050 0.0039932891
249100 0.0039954613
249150 0.0039973728
249200 0.0039999351
249250 0.0040024002
249300 0.0040048227
249350 0.0040080017
249400 0.0040107642
249450 0.0040136142
249500 0.004016077
249550 0.004018734
249600 0.0040229739
249650 0.0040271667
249700 0.0040313948
249750 0.0040354285
249800 0.0040386987
249850 0.0040422225
249900 0.0040458787
249950 0.0040503219
250000 0.0040549375
250050 0.004059867
250100 0.0040652135
250150 0.0040702547
250200 0.0040746916
250250 0.0040782166
250300 0.0040809753
250350 0.0040830243
250400 0.0040849255
250450 0.0040868896
250500 0.0040888366
250550 0.0040898095
250600 0.0040902721
250650 0.0040901474
250700 0.0040902219
250750 0.0040907587
250800 0.0040916277
250850 0.0040921345
250900 0.0040925107
250950 0.0040926096
251000 0.0040934285
251050 0.004094635
251100 0.0040959102
251150 0.0040961416
251200 0.0040967486
251250 0.0040970936
251300 0.0040980265
251350 0.0040988058
251400 0.0040994911
251450 0.0041001666
251500 0.0041008289
251550 0.0041015252
251600 0.0041019694
251650 0.004102282
251700 0.0041021202
251750 0.0041014567
251800 0.0041003827
251850 0.0040989317
251900 0.0040968768
251950 0.0040954202
252000 0.0040942296
252050 0.0040935164
252100 0.0040929185
252150 0.0040921553
252200 0.0040912952
252250 0.0040904028
252300 0.0040892948
252350 0.0040885871
252400 0.0040884996
252450 0.0040878245
252500 0.0040873321
252550 0.0040863378
252600 0.0040854682
252650 0.0040843831
252700 0.0040836045
252750 0.0040833492
252800 0.0040831406
252850 0.004083444
252900 0.0040834202
252950 0.0040829021
253000 0.0040810756
253050 0.004078674
253100 0.0040755672
253150 0.004072997
253200 0.004069621
253250 0.0040660612
253300 0.0040633634
253350 0.004060345
253400 0.0040572316
253450 0.0040537569
253500 0.0040501595
253550 0.0040471167
253600 0.0040448054
253650 0.0040428623
253700 0.0040415757
253750 0.0040417766
253800 0.0040416475
253850 0.0040417324
253900 0.0040422381
253950 0.0040430342
254000 0.0040441479
254050 0.0040448931
254100 0.0040453348
254150 0.0040460147
254200 0.0040471295
254250 0.0040476446
254300 0.0040481901
254350 0.0040489441
254400 0.0040504476
254450 0.0040523875
254500 0.004054396
254550 0.0040564418
254600 0.0040585248
254650 0.0040607292
254700 0.0040631751
254750 0.0040652148
254800 0.0040672494
254850 0.0040691116
254900 0.0040710543
254950 0.0040728112
255000 0.0040744843
255050 0.004076061
255100 0.0040765863
255150 0.0040770599
255200 0.0040766167
255250 0.0040759625
255300 0.0040753741
255350 0.0040745646
255400 0.0040738841
255450 0.004073104
255500 0.0040727073
255550 0.0040728516
255600 0.0040737197
255650 0.0040741912
255700 0.0040750242
255750 0.0040752026
255800 0.0040748005
255850 0.0040739635
255900 0.004071923
255950 0.0040696565
256000 0.0040676057
256050 0.0040654882
256100 0.0040634782
256150 0.0040622908
256200 0.0040612486
256250 0.0040604034
256300 0.0040605156
256350 0.0040610074
256400 0.0040613326
256450 0.0040617341
256500 0.0040619298
256550 0.0040621401
256600 0.004061781
256650 0.0040613044
256700 0.0040611037
256750 0.0040612549
256800 0.0040613125
256850 0.0040610349
256900 0.0040605912
256950 0.0040597565
257000 0.0040579316
257050 0.0040553172
257100 0.0040523775
257150 0.0040491764
257200 0.0040465179
257250 0.0040435571
257300 0.0040397529
257350 0.0040350234
257400 0.0040304586
257450 0.004025348
257500 0.0040209442
257550 0.0040169285
257600 0.0040128312
257650 0.0040098358
257700 0.0040070135
257750 0.0040042837
257800 0.004001426
257850 0.0039985945
257900 0.003995232
257950 0.0039917412
258000 0.0039888217
258050 0.0039853049
258100 0.003982221
258150 0.0039792659
258200 0.0039764318
258250 0.003973736
258300 0.0039710469
258350 0.0039677484
258400 0.0039648465
258450 0.0039619796
258500 0.0039593
258550 0.0039579726
258600 0.0039575995
258650 0.0039577441
258700 0.0039583867
258750 0.0039583031
258800 0.0039576225
258850 0.0039561005
258900 0.0039537271
258950 0.0039510854
259000 0.003948466
259050 0.0039454939
259100 0.003942992
259150 0.0039407609
259200 0.0039387343
259250 0.003936944
259300 0.0039346474
259350 0.0039325695
259400 0.0039307568
259450 0.0039292623
259500 0.0039277295
259550 0.0039267954
259600 0.0039263559
259650 0.0039267071
259700 0.003926628
259750 0.0039268568
259800 0.0039267794
259850 0.003927206
259900 0.0039279174
259950 0.0039286396
260000 0.0039282556
260050 0.0039277049
260100 0.0039277451
260150 0.0039278666
260200 0.0039279277
260250 0.0039279875
260300 0.0039284858
260350 0.0039286935
260400 0.0039289831
260450 0.003929057
260500 0.0039288349
260550 0.0039280579
260600 0.0039273083
260650 0.0039257988
260700 0.0039235991
260750 0.0039201745
260800 0.0039162703
260850 0.0039116253
260900 0.003906747
260950 0.0039018546
261000 0.0038973178
261050 0.0038926494
261100 0.0038889793
261150 0.0038855666
261200 0.0038819901
261250 0.0038787999
261300 0.0038758154
261350 0.0038728489
261400 0.003870301
261450 0.0038682343
261500 0.0038664744
261550 0.0038648554
261600 0.0038634268
261650 0.0038621429
261700 0.0038600869
261750 0.0038586116
261800 0.0038573927
261850 0.0038574124
261900 0.0038578104
261950 0.0038583296
262000 0.0038576367
262050 0.0038566752
262100 0.0038553197
262150 0.0038538999
262200 0.0038518357
262250 0.0038495502
262300 0.0038462614
262350 0.003842946
262400 0.003838434
262450 0.0038339512
262500 0.0038301464
262550 0.0038263034
262600 0.0038229898
262650 0.0038193828
262700 0.0038153397
262750 0.0038109324
262800 0.0038070833
262850 0.0038036867
262900 0.0038006719
262950 0.0037978542
263000 0.0037955198
263050 0.0037932858
263100 0.0037913781
263150 0.0037900863
263200 0.0037893361
263250 0.0037893678
263300 0.0037897442
263350 0.003790675
263400 0.0037911881
263450 0.0037904758
263500 0.003789934
263550 0.003789422
263600 0.0037891642
263650 0.0037886917
263700 0.0037879879
263750 0.00378721
263800 0.003786282
263850 0.0037850132
263900 0.0037828193
263950 0.003780748
264000 0.0037798206
264050 0.0037793665
264100 0.0037789255
264150 0.0037790193
264200 0.0037784632
264250 0.003777493
264300 0.0037758895
264350 0.0037743064
264400 0.0037729417
264450 0.0037717765
264500 0.0037704315
264550 0.0037693939
264600 0.0037678721
264650 0.0037659132
264700 0.0037636017
264750 0.0037609267
264800 0.0037586124
264850 0.0037566639
264900 0.0037550509
264950 0.0037534531
265000 0.003751466
265050 0.0037492636
265100 0.0037469447
265150 0.0037443773
265200 0.0037415536
265250 0.0037397861
265300 0.003738313
265350 0.0037364751
265400 0.0037347488
265450 0.0037329521
265500 0.0037317057
265550 0.0037302355
265600 0.0037285716
265650 0.0037275511
265700 0.0037261591
265750 0.0037255239
265800 0.0037256832
265850 0.0037259284
265900 0.0037260236
265950 0.0037263294
266000 0.0037259763
266050 0.003725418
266100 0.0037246971
266150 0.0037235997
266200 0.0037230598
266250 0.0037222816
266300 0.0037219916
266350 0.003721795
266400 0.0037213913
266450 0.0037206196
266500 0.0037199452
266550 0.0037187805
266600 0.0037175915
266650 0.0037173035
266700 0.0037171227
266750 0.0037174006
266800 0.003716979
266850 0.0037159055
266900 0.0037150871
266950 0.0037140948
267000 0.0037137529
267050 0.0037134628
267100 0.0037134106
267150 0.0037127263
267200 0.0037111685
267250 0.0037093659
267300 0.0037071904
267350 0.003705009
267400 0.0037035724
267450 0.003703387
267500 0.003703599
267550 0.0037040822
267600 0.0037039727
267650 0.0037036124
267700 0.0037028368
267750 0.003702218
267800 0.003702214
267850 0.0037021865
267900 0.0037027348
267950 0.0037024867
268000 0.0037017439
268050 0.0036995232
268100 0.0036966859
268150 0.003693665
268200 0.0036904281
268250 0.0036879353
268300 0.0036845383
268350 0.0036808018
268400 0.0036772029
268450 0.003673614
268500 0.0036711168
268550 0.0036686307
268600 0.003667403
268650 0.0036666334
268700 0.0036664457
268750 0.0036663578
268800 0.0036668591
268850 0.0036669831
268900 0.0036676449
268950 0.0036686521
269000 0.0036702806
269050 0.0036721496
269100 0.0036743882
269150 0.0036759778
269200 0.0036769186
269250 0.0036772895
269300 0.0036773536
269350 0.0036767198
269400 0.0036753439
269450 0.0036738326
269500 0.0036718199
269550 0.0036700211
269600 0.0036686359
269650 0.0036665385
269700 0.003664997
269750 0.0036638032
269800 0.003662957
269850 0.0036623987
269900 0.0036614004
269950 0.0036602798
270000 0.0036593415
270050 0.0036588245
270100 0.0036583778
270150 0.0036572747
270200 0.003655401
270250 0.0036531103
270300 0.0036515516
270350 0.003649901
270400 0.0036482313
270450 0.0036468097
270500 0.0036459843
270550 0.00364544
270600 0.0036454617
270650 0.0036454239
270700 0.0036449241
270750 0.0036443325
270800 0.0036431604
270850 0.0036420497
270900 0.0036414776
270950 0.0036408793
271000 0.0036409308
271050 0.0036412034
271100 0.0036415585
271150 0.0036421702
271200 0.0036429587
271250 0.0036438305
271300 0.0036446082
271350 0.0036444595
271400 0.0036435618
271450 0.0036428536
271500 0.0036418491
271550 0.0036414242
271600 0.0036410126
271650 0.0036407924
271700 0.003640719
271750 0.0036395209
271800 0.0036385367
271850 0.003637242
271900 0.0036358505
271950 0.0036349291
272000 0.0036346792
272050 0.003634718
272100 0.0036351482
272150 0.0036354215
272200 0.0036362201
272250 0.0036371214
272300 0.0036377874
272350 0.0036375046
272400 0.0036368225
272450 0.0036361852
272500 0.0036359714
272550 0.0036361559
272600 0.0036366113
272650 0.0036380709
272700 0.0036396985
272750 0.0036423195
272800 0.0036453403
272850 0.0036489083
272900 0.0036534562
272950 0.0036582707
273000 0.0036632576
273050 0.0036682153
273100 0.0036732316
273150 0.0036785729
273200 0.0036835536
273250 0.0036889815
273300 0.0036941349
273350 0.0036984864
273400 0.0037029628
273450 0.0037074585
273500 0.0037117934
273550 0.003715825
273600 0.0037192796
273650 0.0037222514
273700 0.0037246491
273750 0.0037268091
273800 0.0037292839
273850 0.0037308887
273900 0.0037321102
273950 0.0037336389
274000 0.0037349097
274050 0.0037365327
274100 0.0037382758
274150 0.0037398767
274200 0.0037406189
274250 0.003741126
274300 0.0037416276
274350 0.0037420786
274400 0.0037424993
274450 0.0037429148
274500 0.003743672
274550 0.0037438036
274600 0.0037442482
274650 0.0037442558
274700 0.0037446127
274750 0.0037450461
274800 0.00374625
274850 0.0037474351
274900 0.0037489812
274950 0.0037505351
275000 0.0037524332
275050 0.0037538339
275100 0.0037546411
275150 0.0037553564
275200 0.0037567853
275250 0.0037585327
275300 0.0037601971
275350 0.003762781
275400 0.0037654249
275450 0.0037683644
275500 0.0037713875
275550 0.0037742057
275600 0.0037766768
275650 0.0037789737
275700 0.0037811903
275750 0.0037838059
275800 0.0037865889
275850 0.0037882371
275900 0.0037895655
275950 0.0037901322
276000 0.0037905351
276050 0.0037904915
276100 0.0037900659
276150 0.0037900016
276200 0.0037897692
276250 0.0037904057
276300 0.003790807
276350 0.0037917573
276400 0.0037924927
276450 0.0037936375
276500 0.0037946352
276550 0.0037953258
276600 0.0037961403
276650 0.0037964305
276700 0.0037966349
276750 0.0037960457
276800 0.003795312
276850 0.0037937593
276900 0.0037922884
276950 0.0037913331
277000 0.0037907433
277050 0.0037897296
277100 0.0037883058
277150 0.0037863624
277200 0.003784844
277250 0.0037835322
277300 0.0037818264
277350 0.0037802807
277400 0.0037788364
277450 0.0037770401
277500 0.0037753367
277550 0.0037739143
277600 0.0037726604
277650 0.0037716759
277700 0.003770724
277750 0.0037700469
277800 0.0037697717
277850 0.003769597
277900 0.0037690818
277950 0.0037691546
278000 0.003769187
278050 0.0037690872
278100 0.003768513
278150 0.0037673859
278200 0.0037663735
278250 0.0037653065
278300 0.0037640239
278350 0.0037625903
278400 0.0037612964
278450 0.0037601589
278500 0.0037595063
278550 0.0037591276
278600 0.0037585535
278650 0.0037587002
278700 0.0037591559
278750 0.0037604669
278800 0.0037624015
278850 0.0037646716
278900 0.0037671044
278950 0.0037691618
279000 0.0037706844
279050 0.0037720055
279100 0.0037737993
279150 0.0037749817
279200 0.0037760627
279250 0.0037769447
279300 0.0037778514
279350 0.0037775206
279400 0.0037760402
279450 0.0037747828
279500 0.0037735408
279550 0.0037729149
279600 0.0037727309
279650 0.0037723858
279700 0.003771732
279750 0.003770723
279800 0.0037689294
279850 0.0037668674
279900 0.003764851
279950 0.0037625466
280000 0.003760311
280050 0.0037575965
280100 0.0037550588
280150 0.0037522509
280200 0.0037493306
280250 0.0037466557
280300 0.0037440314
280350 0.0037413792
280400 0.0037385973
280450 0.0037351984
280500 0.0037321252
280550 0.0037294872
280600 0.0037271421
280650 0.0037254463
280700 0.0037236659
280750 0.0037210903
280800 0.0037183756
280850 0.0037155124
280900 0.0037125883
280950 0.0037106705
281000 0.0037087793
281050 0.0037071482
281100 0.0037053884
281150 0.0037030434
281200 0.0037008541
281250 0.0036986102
281300 0.0036960334
281350 0.003693453
281400 0.0036909651
281450 0.0036885498
281500 0.0036864297
281550 0.003683301
281600 0.0036804875
281650 0.0036780415
281700 0.0036753592
281750 0.003672255
281800 0.003669454
281850 0.0036671434
281900 0.0036652106
281950 0.0036637539
282000 0.0036627281
282050 0.0036618255
282100 0.0036600887
282150 0.0036583763
282200 0.0036567062
282250 0.0036555945
282300 0.0036547344
282350 0.0036542015
282400 0.0036538009
282450 0.0036538313
282500 0.0036536243
282550 0.003653763
282600 0.0036543471
282650 0.0036557407
282700 0.0036569034
282750 0.003657985
282800 0.0036587298
282850 0.0036594204
282900 0.0036602883
282950 0.0036599221
283000 0.0036595426
283050 0.0036578584
283100 0.0036560394
283150 0.0036548252
283200 0.0036531922
283250 0.0036510188
283300 0.0036489837
283350 0.0036477718
283400 0.0036461494
283450 0.003644702
283500 0.0036438297
283550 0.003642193
283600 0.003640737
283650 0.0036395454
283700 0.003637986
283750 0.0036375621
283800 0.0036377068
283850 0.0036379166
283900 0.0036388318
283950 0.0036396288
284000 0.0036404356
284050 0.0036414426
284100 0.0036426604
284150 0.003644363
284200 0.0036452728
284250 0.0036463326
284300 0.0036473131
284350 0.0036484393
284400 0.0036494354
284450 0.0036502702
284500 0.0036508745
284550 0.003651641
284600 0.0036527946
284650 0.0036536366
284700 0.0036536082
284750 0.0036537266
284800 0.003653532
284850 0.0036539457
284900 0.0036547191
284950 0.0036555167
285000 0.0036558898
285050 0.0036554844
285100 0.0036548017
285150 0.0036537071
285200 0.0036534161
285250 0.0036530221
285300 0.0036527325
285350 0.0036529792
285400 0.0036531869
285450 0.0036533874
285500 0.0036535053
285550 0.003652781
285600 0.0036521728
285650 0.0036513587
285700 0.0036506518
285750 0.003649738
285800 0.0036485897
285850 0.0036475392
285900 0.0036469418
285950 0.0036462215
286000 0.0036454898
286050 0.0036449172
286100 0.0036442663
286150 0.0036436599
286200 0.0036433919
286250 0.0036430414
286300 0.0036425611
286350 0.0036417549
286400 0.0036407969
286450 0.0036389163
286500 0.0036376649
286550 0.0036362231
286600 0.0036346441
286650 0.0036331779
286700 0.0036312642
286750 0.0036293451
286800 0.0036276297
286850 0.003625529
286900 0.0036232317
286950 0.0036214372
287000 0.0036195416
287050 0.0036178709
287100 0.0036158371
287150 0.0036140518
287200 0.0036116449
287250 0.0036090906
287300 0.0036059925
287350 0.0036024784
287400 0.0035990568
287450 0.0035950962
287500 0.0035915449
287550 0.0035874727
287600 0.0035829452
287650 0.0035789142
287700 0.0035748003
287750 0.003570963
287800 0.0035673145
287850 0.0035632585
287900 0.0035586798
287950 0.0035545173
288000 0.0035498181
288050 0.0035445066
288100 0.0035392427
288150 0.0035334493
288200 0.003528327
288250 0.0035234615
288300 0.0035183585
288350 0.0035136051
288400 0.0035096788
288450 0.0035060398
288500 0.0035020829
288550 0.0034991292
288600 0.0034968829
288650 0.003495043
288700 0.0034935151
288750 0.0034914399
288800 0.0034897097
288850 0.0034876502
288900 0.0034859673
288950 0.0034844563
289000 0.0034835868
289050 0.003482987
289100 0.0034816349
289150 0.0034810979
289200 0.0034801507
289250 0.0034789595
289300 0.0034772987
289350 0.0034759407
289400 0.0034749919
289450 0.0034734277
289500 0.0034727239
289550 0.003472724
289600 0.0034739694
289650 0.0034752548
289700 0.003476593
289750 0.003477391
289800 0.0034781254
289850 0.0034791266
289900 0.0034796946
289950 0.0034798236
290000 0.0034797086
290050 0.0034799306
290100 0.0034796596
290150 0.0034786919
290200 0.0034775416
290250 0.0034760817
290300 0.0034753051
290350 0.0034748321
290400 0.003474765
290450 0.0034744155
290500 0.0034745165
290550 0.0034750618
290600 0.003475581
290650 0.0034766398
290700 0.00347714
290750 0.0034775974
290800 0.0034770477
290850 0.0034762824
290900 0.003475261
290950 0.003474625
291000 0.0034739974
291050 0.0034733973
291100 0.003472408
291150 0.003471322
291200 0.003469877
291250 0.0034684892
291300 0.003467198
291350 0.0034662245
291400 0.0034653381
291450 0.0034645035
291500 0.003463771
291550 0.0034633266
291600 0.0034635003
291650 0.0034630378
291700 0.0034625912
291750 0.00346158
291800 0.003459792
291850 0.0034580265
291900 0.0034565807
291950 0.0034560834
292000 0.0034554161
292050 0.0034550298
292100 0.0034539607
292150 0.0034524986
292200 0.0034507475
292250 0.0034484945
292300 0.003446603
292350 0.0034450627
292400 0.0034430948
292450 0.0034403408
292500 0.0034379273
292550 0.003435423
292600 0.00343305
292650 0.003430313
292700 0.0034277275
292750 0.0034249936
292800 0.0034221267
292850 0.0034191211
292900 0.0034160353
292950 0.0034125893
293000 0.0034082928
293050 0.0034037181
293100 0.0033991555
293150 0.0033943175
293200 0.0033889486
293250 0.003383914
293300 0.0033783546
293350 0.0033728188
293400 0.0033681236
293450 0.0033644229
293500 0.0033607856
293550 0.0033575383
293600 0.0033542724
293650 0.0033511323
293700 0.0033479652
293750 0.0033449762
293800 0.0033422102
293850 0.0033390324
293900 0.0033361583
293950 0.0033328753
294000 0.0033302093
294050 0.003327855
294100 0.0033259086
294150 0.0033248515
294200 0.0033236886
294250 0.0033232854
294300 0.0033236414
294350 0.0033241327
294400 0.0033246977
294450 0.0033255702
294500 0.0033257134
294550 0.0033254386
294600 0.003324819
294650 0.0033245795
294700 0.0033241115
294750 0.0033238807
294800 0.003323218
294850 0.0033222393
294900 0.0033211906
294950 0.0033205257
295000 0.0033205658
295050 0.0033211778
295100 0.0033217785
295150 0.0033229966
295200 0.0033251907
295250 0.0033272191
295300 0.0033291759
295350 0.0033313839
295400 0.0033341451
295450 0.0033367376
295500 0.0033397712
295550 0.0033429864
295600 0.0033461861
295650 0.0033485547
295700 0.0033512581
295750 0.0033542212
295800 0.0033572962
295850 0.0033602055
295900 0.0033624853
295950 0.0033647828
296000 0.0033664589
296050 0.003368051
296100 0.003369139
296150 0.0033698102
296200 0.003370205
296250 0.0033703053
296300 0.0033702679
296350 0.0033700696
296400 0.0033701297
296450 0.0033700689
296500 0.0033697203
296550 0.0033693258
296600 0.003368766
296650 0.0033690981
296700 0.0033696488
296750 0.0033703522
296800 0.0033710483
296850 0.003371779
296900 0.0033725299
296950 0.0033728037
297000 0.0033730429
297050 0.0033733614
297100 0.0033735112
297150 0.0033736824
297200 0.0033736398
297250 0.003373568
297300 0.0033734214
297350 0.0033733753
297400 0.0033736098
297450 0.0033734859
297500 0.0033735326
297550 0.0033731023
297600 0.0033724625
297650 0.0033716279
297700 0.0033711673
297750 0.0033711141
297800 0.0033706251
297850 0.0033698492
297900 0.0033684994
297950 0.0033678848
298000 0.0033669236
298050 0.0033658182
298100 0.0033648916
298150 0.0033632969
298200 0.0033610543
298250 0.0033590616
298300 0.0033571094
298350 0.0033551688
298400 0.0033538864
298450 0.0033530936
298500 0.0033524228
298550 0.003351868
298600 0.0033505348
298650 0.0033490504
298700 0.0033472047
298750 0.0033450109
298800 0.0033427186
298850 0.0033404829
298900 0.0033384409
298950 0.0033369473
299000 0.0033360778
299050 0.0033356741
299100 0.0033354842
299150 0.0033353306
299200 0.0033358676
299250 0.0033362803
299300 0.003337363
299350 0.0033386931
299400 0.0033404725
299450 0.0033419581
299500 0.0033436897
299550 0.0033461724
299600 0.0033486091
299650 0.0033507731
299700 0.0033523496
299750 0.0033537027
299800 0.0033549211
299850 0.0033553624
299900 0.0033560285
299950 0.003356487
300000 0.0033565702
300050 0.003356832
300100 0.003356543
300150 0.0033557229
300200 0.003355271
300250 0.0033551779
300300 0.0033550376
300350 0.0033555621
300400 0.0033558299
300450 0.0033565653
300500 0.0033572919
300550 0.0033582259
300600 0.0033596587
300650 0.0033616389
300700 0.0033642015
300750 0.0033666829
300800 0.0033694827
300850 0.0033722224
300900 0.0033750291
300950 0.0033777513
301000 0.0033807918
301050 0.0033841729
301100 0.0033878833
301150 0.0033914407
301200 0.0033951764
301250 0.0033993594
301300 0.0034041566
301350 0.0034094587
301400 0.0034151932
301450 0.0034205952
301500 0.0034248393
301550 0.0034290469
301600 0.0034327484
301650 0.0034363056
301700 0.0034397897
301750 0.0034433068
301800 0.0034463698
301850 0.0034494062
301900 0.0034521191
301950 0.0034545936
302000 0.0034565549
302050 0.0034586224
302100 0.0034613507
302150 0.0034634569
302200 0.0034656792
302250 0.003467714
302300 0.0034692172
302350 0.0034707141
302400 0.0034716097
302450 0.0034722129
302500 0.0034725743
302550 0.0034723693
302600 0.0034718355
302650 0.0034709584
302700 0.0034702571
302750 0.0034698005
302800 0.0034694563
302850 0.0034692792
302900 0.0034690958
302950 0.0034678913
303000 0.0034663374
303050 0.0034642516
303100 0.0034615045
303150 0.0034584979
303200 0.0034555215
303250 0.0034523655
303300 0.0034480038
303350 0.0034433761
303400 0.0034382889
303450 0.003432759
303500 0.0034276189
303550 0.0034231694
303600 0.0034196622
303650 0.0034160345
303700 0.003412452
303750 0.0034101231
303800 0.0034074131
303850 0.0034041444
303900 0.003401353
303950 0.0033988603
304000 0.0033967341
304050 0.0033950108
304100 0.0033928084
304150 0.0033906448
304200 0.0033887517
304250 0.0033866497
304300 0.0033845267
304350 0.0033825237
304400 0.0033803358
304450 0.0033784306
304500 0.0033771576
304550 0.0033759763
304600 0.0033749712
304650 0.0033736446
304700 0.003372479
304750 0.0033718375
304800 0.0033713512
304850 0.0033709253
304900 0.0033700176
304950 0.0033688127
305000 0.0033678834
305050 0.0033665872
305100 0.0033656545
305150 0.0033646358
305200 0.0033632366
305250 0.0033616244
305300 0.0033598009
305350 0.0033575369
305400 0.0033558696
305450 0.0033537125
305500 0.0033511057
305550 0.0033487732
305600 0.0033462503
305650 0.0033434049
305700 0.003340413
305750 0.0033371191
305800 0.0033337976
305850 0.0033305784
305900 0.0033273288
305950 0.0033245276
306000 0.0033218386
306050 0.0033191442
306100 0.0033158524
306150 0.0033124854
306200 0.0033091556
306250 0.0033064187
306300 0.0033040662
306350 0.0033018863
306400 0.0033004734
306450 0.0032990888
306500 0.00329765
306550 0.0032959848
306600 0.0032940255
306650 0.0032921271
306700 0.0032908201
306750 0.0032897493
306800 0.0032890112
306850 0.0032880193
306900 0.0032868056
306950 0.0032856875
307000 0.0032847193
307050 0.003284678
307100 0.0032850105
307150 0.0032851654
307200 0.0032850374
307250 0.0032849073
307300 0.0032841506
307350 0.0032836156
307400 0.0032834206
307450 0.0032830562
307500 0.0032821119
307550 0.003280595
307600 0.0032793392
307650 0.0032778054
307700 0.0032766197
307750 0.0032751885
307800 0.0032737678
307850 0.0032717017
307900 0.0032698945
307950 0.0032680064
308000 0.0032659308
308050 0.0032638969
308100 0.0032618134
308150 0.0032597925
308200 0.0032579785
308250 0.0032562749
308300 0.0032543615
308350 0.0032513051
308400 0.0032480058
308450 0.0032443908
308500 0.0032405807
308550 0.0032369172
308600 0.0032332789
308650 0.0032302497
308700 0.0032275556
308750 0.0032252502
308800 0.0032234368
308850 0.0032218413
308900 0.0032195725
308950 0.0032172733
309000 0.0032151349
309050 0.0032132303
309100 0.003211837
309150 0.0032108849
309200 0.0032096832
309250 0.0032078315
309300 0.0032064768
309350 0.0032051606
309400 0.003203597
309450 0.0032019119
309500 0.0031998507
309550 0.0031976922
309600 0.0031954731
309650 0.0031936438
309700 0.0031924582
309750 0.0031923835
309800 0.0031924601
309850 0.0031929051
309900 0.0031937476
309950 0.0031938765
310000 0.0031932072
310050 0.0031925956
310100 0.0031915283
310150 0.0031902193
310200 0.003188911
310250 0.0031878555
310300 0.0031873341
310350 0.0031867346
310400 0.0031861958
310450 0.0031854329
310500 0.00318449
310550 0.0031833767
310600 0.0031825163
310650 0.0031819268
310700 0.0031813693
310750 0.0031807374
310800 0.0031804293
310850 0.0031806345
310900 0.0031807257
310950 0.0031807814
311000 0.0031807975
311050 0.0031810976
311100 0.0031812993
311150 0.0031815398
311200 0.0031824338
311250 0.0031833308
311300 0.0031846657
311350 0.0031861983
311400 0.0031874895
311450 0.0031887111
311500 0.0031897555
311550 0.003190368
311600 0.003190543
311650 0.0031904708
311700 0.0031897279
311750 0.0031884419
311800 0.0031868664
311850 0.0031853492
311900 0.003184266
311950 0.0031835944
312000 0.0031828298
312050 0.0031820064
312100 0.0031811893
312150 0.0031804842
312200 0.003180057
312250 0.0031794265
312300 0.0031781348
312350 0.0031771828
312400 0.0031762179
312450 0.0031749776
312500 0.0031738439
312550 0.0031732458
312600 0.003172389
312650 0.0031710525
312700 0.0031696539
312750 0.0031678431
312800 0.0031655219
312850 0.0031633065
312900 0.0031605149
312950 0.0031578285
313000 0.0031553868
313050 0.0031528926
313100 0.0031506626
313150 0.0031478069
313200 0.0031451664
313250 0.0031425119
313300 0.0031399546
313350 0.0031380303
313400 0.0031366606
313450 0.003135177
313500 0.0031340899
313550 0.0031331444
313600 0.0031326697
313650 0.0031325428
313700 0.0031322944
313750 0.0031323706
313800 0.0031320052
313850 0.0031311126
313900 0.0031304475
313950 0.0031301566
314000 0.0031304892
314050 0.0031311582
314100 0.0031318467
314150 0.003132259
314200 0.0031319598
314250 0.0031316606
314300 0.003131343
314350 0.003130765
314400 0.0031303551
314450 0.0031297085
314500 0.0031289382
314550 0.0031284248
314600 0.0031276934
314650 0.0031273465
314700 0.0031272575
314750 0.0031274166
314800 0.0031277704
314850 0.0031282609
314900 0.0031284358
314950 0.0031289748
315000 0.0031294966
315050 0.0031306419
315100 0.0031319196
315150 0.0031333499
315200 0.0031343831
315250 0.0031356979
315300 0.0031368177
315350 0.0031375984
315400 0.0031388111
315450 0.0031403656
315500 0.0031414926
315550 0.0031427979
315600 0.0031446329
315650 0.003146647
315700 0.0031486527
315750 0.0031504421
315800 0.0031523103
315850 0.0031543354
315900 0.0031560301
315950 0.0031575748
316000 0.0031593441
316050 0.0031615401
316100 0.0031637756
316150 0.0031657328
316200 0.0031677199
316250 0.0031697078
316300 0.0031717395
316350 0.0031739066
316400 0.0031758774
316450 0.0031782993
316500 0.0031809316
316550 0.003183218
316600 0.0031857009
316650 0.0031878879
316700 0.0031892868
316750 0.0031902731
316800 0.0031911662
316850 0.0031923792
316900 0.0031931869
316950 0.00319435
317000 0.0031954243
317050 0.0031962027
317100 0.0031970026
317150 0.0031974717
317200 0.0031975178
317250 0.0031970755
317300 0.003196837
317350 0.0031961954
317400 0.0031958187
317450 0.0031958515
317500 0.0031957107
317550 0.0031957634
317600 0.0031964599
317650 0.0031967551
317700 0.003197106
317750 0.0031967034
317800 0.0031956421
317850 0.0031939656
317900 0.0031926272
317950 0.0031919077
318000 0.0031918432
318050 0.0031918722
318100 0.0031922992
318150 0.0031924119
318200 0.0031928548
318250 0.0031926842
318300 0.0031921574
318350 0.0031913628
318400 0.0031903655
318450 0.0031896279
318500 0.0031887977
318550 0.0031878569
318600 0.0031865909
318650 0.0031851243
318700 0.0031845054
318750 0.0031839499
318800 0.0031830771
318850 0.00318238
318900 0.0031814499
318950 0.0031802445
319000 0.0031791126
319050 0.0031779134
319100 0.0031759142
319150 0.0031742263
319200 0.0031729804
319250 0.0031723165
319300 0.0031718482
319350 0.0031710649
319400 0.003170336
319450 0.0031698522
319500 0.0031688816
319550 0.0031685175
319600 0.0031686096
319650 0.0031697639
319700 0.0031710572
319750 0.0031721247
319800 0.003172939
319850 0.0031730406
319900 0.0031732473
319950 0.0031735459
320000 0.0031739243
320050 0.0031740747
320100 0.0031746441
320150 0.0031758344
320200 0.003176951
320250 0.0031777674
320300 0.0031784353
320350 0.0031789645
320400 0.0031798817
320450 0.0031813774
320500 0.0031835568
320550 0.0031858753
320600 0.0031879806
320650 0.0031899448
320700 0.0031917563
320750 0.0031934766
320800 0.003195625
320850 0.0031979139
320900 0.0031997768
320950 0.0032023051
321000 0.0032049029
321050 0.0032071281
321100 0.0032086312
321150 0.0032102649
321200 0.0032119531
321250 0.003213738
321300 0.0032158097
321350 0.0032182266
321400 0.0032208259
321450 0.0032236785
321500 0.0032263779
321550 0.0032287109
321600 0.0032303395
321650 0.003230863
321700 0.0032312557
321750 0.0032307953
321800 0.003230302
321850 0.0032299566
321900 0.0032304751
321950 0.0032318921
322000 0.0032335872
322050 0.0032357658
322100 0.0032379551
322150 0.0032405291
322200 0.0032429582
322250 0.0032452318
322300 0.0032469448
322350 0.0032485317
322400 0.0032495054
322450 0.0032506887
322500 0.0032521236
322550 0.0032534547
322600 0.0032550105
322650 0.0032566522
322700 0.0032579785
322750 0.003259279
322800 0.003260574
322850 0.0032614256
322900 0.0032620687
322950 0.0032618545
323000 0.0032617176
323050 0.0032613132
323100 0.0032605498
323150 0.0032601233
323200 0.0032599548
323250 0.0032602238
323300 0.0032603297
323350 0.0032603751
323400 0.0032606253
323450 0.0032613901
323500 0.0032625251
323550 0.0032640573
323600 0.0032657795
323650 0.0032678488
323700 0.0032698545
323750 0.0032714285
323800 0.0032726766
323850 0.0032739205
323900 0.003274678
323950 0.0032754771
324000 0.0032759821
324050 0.0032763114
324100 0.0032763513
324150 0.0032765623
324200 0.0032764353
324250 0.0032768021
324300 0.0032774758
324350 0.0032788114
324400 0.0032806353
324450 0.003282374
324500 0.0032845584
324550 0.0032871139
324600 0.0032892086
324650 0.0032919931
324700 0.0032946743
324750 0.0032975379
324800 0.0033003352
324850 0.0033028845
324900 0.0033047645
324950 0.0033063821
325000 0.0033080821
325050 0.0033095139
325100 0.0033112018
325150 0.0033124492
325200 0.0033136773
325250 0.0033145848
325300 0.0033146782
325350 0.0033151715
325400 0.0033160322
325450 0.0033166931
325500 0.0033177413
325550 0.0033186958
325600 0.0033194568
325650 0.0033195477
325700 0.0033193353
325750 0.0033190474
325800 0.0033187269
325850 0.0033187081
325900 0.0033188947
325950 0.0033193921
326000 0.0033192475
326050 0.0033187085
326100 0.0033174316
326150 0.0033161224
326200 0.0033147286
326250 0.0033136386
326300 0.003312728
326350 0.0033112824
326400 0.0033096814
326450 0.0033079594
326500 0.0033066587
326550 0.0033056029
326600 0.0033044563
326650 0.0033032227
326700 0.0033018105
326750 0.0032995961
326800 0.0032973766
326850 0.0032949879
326900 0.0032925508
326950 0.003289337
327000 0.0032857702
327050 0.0032822009
327100 0.003278835
327150 0.0032758991
327200 0.0032728531
327250 0.0032699281
327300 0.0032672583
327350 0.0032646513
327400 0.0032621504
327450 0.0032592648
327500 0.0032555715
327550 0.0032520136
327600 0.0032485233
327650 0.003245109
327700 0.003241892
327750 0.0032387773
327800 0.0032363224
327850 0.0032332411
327900 0.0032312486
327950 0.003228912
328000 0.0032263449
328050 0.0032237696
328100 0.0032212014
328150 0.0032191681
328200 0.0032169833
328250 0.003215053
328300 0.0032130966
328350 0.0032108119
328400 0.0032083965
328450 0.0032058626
328500 0.0032032102
328550 0.003199964
328600 0.0031970096
328650 0.0031940326
328700 0.0031916767
328750 0.0031892334
328800 0.0031869463
328850 0.0031851829
328900 0.0031837209
328950 0.0031826382
329000 0.003181276
329050 0.0031800498
329100 0.0031792209
329150 0.0031781912
329200 0.0031783628
329250 0.0031784387
329300 0.0031784731
329350 0.0031786027
329400 0.0031794147
329450 0.0031806126
329500 0.0031809187
329550 0.0031806965
329600 0.0031797013
329650 0.0031778111
329700 0.0031761869
329750 0.0031740632
329800 0.0031720178
329850 0.0031700733
329900 0.0031689925
329950 0.0031680789
330000 0.0031673437
330050 0.0031669278
330100 0.0031669074
330150 0.0031668417
330200 0.0031668833
330250 0.0031668083
330300 0.0031664254
330350 0.0031663141
330400 0.0031666179
330450 0.0031665463
330500 0.0031664936
330550 0.0031661619
330600 0.0031660737
330650 0.0031667313
330700 0.0031675323
330750 0.0031684717
330800 0.0031688785
330850 0.0031691197
330900 0.0031691921
330950 0.0031694862
331000 0.0031703317
331050 0.0031710418
331100 0.0031723234
331150 0.0031738434
331200 0.0031760745
331250 0.0031783619
331300 0.0031802361
331350 0.0031820823
331400 0.0031840537
331450 0.0031855787
331500 0.0031872482
331550 0.0031891079
331600 0.0031911992
331650 0.0031931965
331700 0.0031945934
331750 0.0031956322
331800 0.003196562
331850 0.0031977604
331900 0.0031987725
331950 0.0031999235
332000 0.0032011239
332050 0.00320217
332100 0.003203014
332150 0.0032039197
332200 0.0032049951
332250 0.0032059679
332300 0.0032064116
332350 0.0032066694
332400 0.0032065764
332450 0.0032070923
332500 0.0032079693
332550 0.0032092412
332600 0.0032105022
332650 0.0032117227
332700 0.0032123442
332750 0.0032125139
332800 0.0032130781
332850 0.0032137539
332900 0.0032142724
332950 0.0032155645
333000 0.0032167821
333050 0.0032178691
333100 0.0032181115
333150 0.0032183538
333200 0.003218196
333250 0.0032179056
333300 0.0032176619
333350 0.0032180799
333400 0.0032180096
333450 0.0032177848
333500 0.0032174135
333550 0.0032170066
333600 0.0032155923
333650 0.0032138255
333700 0.0032115301
333750 0.0032087466
333800 0.0032059148
333850 0.0032028101
333900 0.0032005206
333950 0.0031982648
334000 0.0031959891
334050 0.0031937361
334100 0.0031916347
334150 0.0031900191
334200 0.0031881542
334250 0.0031864445
334300 0.0031847154
334350 0.0031830264
334400 0.0031808625
334450 0.003179261
334500 0.0031772541
334550 0.0031752501
334600 0.0031730628
334650 0.0031707183
334700 0.0031685045
334750 0.0031664389
334800 0.0031645608
334850 0.0031622774
334900 0.0031597775
334950 0.0031573135
335000 0.0031551517
335050 0.0031538051
335100 0.0031524598
335150 0.0031513595
335200 0.0031504177
335250 0.0031494722
335300 0.0031487443
335350 0.0031484484
335400 0.0031477835
335450 0.0031470827
335500 0.003146431
335550 0.0031459148
335600 0.0031446787
335650 0.0031440832
335700 0.0031431172
335750 0.0031421239
335800 0.0031411775
335850 0.0031402158
335900 0.0031392323
335950 0.0031386488
336000 0.0031379457
336050 0.0031365739
336100 0.0031349958
336150 0.0031330158
336200 0.0031306965
336250 0.0031288263
336300 0.0031270055
336350 0.0031250657
336400 0.0031233673
336450 0.0031224949
336500 0.0031221307
336550 0.0031219686
336600 0.0031224495
336650 0.0031229858
336700 0.0031237816
336750 0.0031252025
336800 0.003126602
336850 0.0031282889
336900 0.0031300845
336950 0.0031318725
337000 0.0031337511
337050 0.0031356373
337100 0.0031368075
337150 0.0031380888
337200 0.0031389651
337250 0.0031397141
337300 0.0031404458
337350 0.0031410236
337400 0.0031417677
337450 0.0031419478
337500 0.0031426401
337550 0.0031438418
337600 0.0031449538
337650 0.0031464758
337700 0.0031483089
337750 0.0031506318
337800 0.0031529728
337850 0.0031555822
337900 0.0031585845
337950 0.0031615374
338000 0.0031644861
338050 0.0031674781
338100 0.0031699937
338150 0.0031725531
338200 0.0031752763
338250 0.0031778168
338300 0.0031802365
338350 0.003182648
338400 0.0031845082
338450 0.0031860112
338500 0.003187357
338550 0.0031881772
338600 0.0031887801
338650 0.0031890999
338700 0.0031885805
338750 0.0031876235
338800 0.0031868996
338850 0.0031861596
338900 0.0031852343
338950 0.0031836829
339000 0.0031818905
339050 0.0031797974
339100 0.0031775572
339150 0.0031757284
339200 0.0031744236
339250 0.0031730046
339300 0.0031718811
339350 0.0031710644
339400 0.0031706965
339450 0.0031702667
339500 0.0031705127
339550 0.0031707277
339600 0.0031709303
339650 0.0031714159
339700 0.0031713381
339750 0.0031707457
339800 0.0031695156
339850 0.0031680765
339900 0.0031663132
339950 0.0031647395
340000 0.0031632661
340050 0.0031618813
340100 0.0031600021
340150 0.0031579555
340200 0.0031556217
340250 0.0031530841
340300 0.0031500459
340350 0.0031470969
340400 0.003144134
340450 0.0031406456
340500 0.0031371684
340550 0.0031333657
340600 0.0031289478
340650 0.003125174
340700 0.0031213915
340750 0.0031178501
340800 0.0031150688
340850 0.0031125592
340900 0.0031101076
340950 0.0031080072
341000 0.0031067382
341050 0.0031055366
341100 0.0031044593
341150 0.0031033477
341200 0.0031027621
341250 0.0031031315
341300 0.0031036349
341350 0.0031040121
341400 0.0031046034
341450 0.0031052319
341500 0.0031052223
341550 0.0031051486
341600 0.003105204
341650 0.0031052581
341700 0.0031054874
341750 0.0031054192
341800 0.0031056154
341850 0.0031057134
341900 0.0031059012
341950 0.0031057526
342000 0.0031058234
342050 0.0031059435
342100 0.003106184
342150 0.0031066263
342200 0.0031071949
342250 0.0031078018
342300 0.003108559
342350 0.003109777
342400 0.0031111681
342450 0.0031118761
342500 0.0031125334
342550 0.0031136494
342600 0.0031150517
342650 0.0031168037
342700 0.0031190778
342750 0.003121221
342800 0.0031230462
342850 0.003124753
342900 0.0031261111
342950 0.0031264727
343000 0.0031269733
343050 0.0031287497
343100 0.0031306397
343150 0.0031323722
343200 0.0031341868
343250 0.0031352984
343300 0.0031366899
343350 0.0031374569
343400 0.0031380587
343450 0.0031385546
343500 0.0031386274
343550 0.0031388146
343600 0.0031389641
343650 0.003139636
343700 0.003140161
343750 0.0031406553
343800 0.0031410583
343850 0.0031414824
343900 0.0031417091
343950 0.0031422017
344000 0.0031425014
344050 0.0031433277
344100 0.0031440317
344150 0.0031452016
344200 0.0031464797
344250 0.003147808
344300 0.0031489211
344350 0.0031497006
344400 0.0031501669
344450 0.0031502687
344500 0.0031503674
344550 0.0031501453
344600 0.003149569
344650 0.0031484456
344700 0.003147174
344750 0.0031460704
344800 0.0031454416
344850 0.0031444157
344900 0.0031433745
344950 0.0031416037
345000 0.0031392849
345050 0.0031365911
345100 0.0031339447
345150 0.003131459
345200 0.0031291476
345250 0.0031272459
345300 0.0031256845
345350 0.0031242763
345400 0.0031228156
345450 0.0031215223
345500 0.0031199272
345550 0.0031181431
345600 0.0031162625
345650 0.003114286
345700 0.0031123761
345750 0.0031110551
345800 0.0031095378
345850 0.0031080058
345900 0.0031064479
345950 0.0031051833
346000 0.0031041919
346050 0.0031036707
346100 0.003103079
346150 0.0031024745
346200 0.0031015579
346250 0.0031003665
346300 0.0030990483
346350 0.0030970066
346400 0.0030947174
346450 0.0030921294
346500 0.0030893501
346550 0.0030872896
346600 0.0030855276
346650 0.0030834579
346700 0.0030812405
346750 0.0030787952
346800 0.0030766114
346850 0.0030745942
346900 0.0030729523
346950 0.0030711316
347000 0.0030690749
347050 0.0030668372
347100 0.0030646811
347150 0.0030627224
347200 0.003060978
347250 0.0030588812
347300 0.0030567383
347350 0.0030544191
347400 0.0030524538
347450 0.0030507892
347500 0.0030499747
347550 0.0030491547
347600 0.003048404
347650 0.0030470457
347700 0.0030453332
347750 0.0030432121
347800 0.0030402096
347850 0.0030367
347900 0.0030333682
347950 0.0030303681
348000 0.0030274218
348050 0.0030242655
348100 0.0030208908
348150 0.0030173939
348200 0.0030133767
348250 0.003008739
348300 0.0030046232
348350 0.0030000807
348400 0.0029958144
348450 0.0029911594
348500 0.002986713
348550 0.0029826747
348600 0.0029788908
348650 0.0029759786
348700 0.0029729149
348750 0.0029703785
348800 0.0029680248
348850 0.0029655839
348900 0.0029633394
348950 0.0029610555
349000 0.0029585565
349050 0.0029563961
349100 0.0029538076
349150 0.0029513104
349200 0.0029492117
349250 0.0029475888
349300 0.0029463661
349350 0.0029458824
349400 0.0029457107
349450 0.0029460507
349500 0.0029462978
349550 0.0029465111
349600 0.0029465156
349650 0.0029463612
349700 0.0029464888
349750 0.0029463672
349800 0.0029467668
349850 0.0029474362
349900 0.0029482213
349950 0.0029488748
350000 0.0029493158
350050 0.0029490795
350100 0.0029483931
350150 0.0029471048
350200 0.0029452551
350250 0.0029434511
350300 0.0029423319
350350 0.0029420091
350400 0.0029414889
350450 0.0029412239
350500 0.0029405112
350550 0.0029395575
350600 0.0029384974
350650 0.0029379826
350700 0.002937792
350750 0.0029372813
350800 0.0029367574
350850 0.0029366723
350900 0.0029368221
350950 0.0029373824
351000 0.0029376602
351050 0.0029378214
351100 0.002937421
351150 0.0029371143
351200 0.0029372331
351250 0.0029372617
351300 0.0029377562
351350 0.0029377484
351400 0.0029376881
351450 0.0029378989
351500 0.0029378489
351550 0.0029380323
351600 0.0029383827
351650 0.0029392647
351700 0.0029406167
351750 0.0029421864
351800 0.0029435473
351850 0.0029451275
351900 0.0029472554
351950 0.0029487113
352000 0.002950311
352050 0.0029509662
352100 0.0029513407
352150 0.002951112
352200 0.0029506882
352250 0.0029499685
352300 0.0029489351
352350 0.0029479344
352400 0.0029471725
352450 0.0029466046
352500 0.0029463914
352550 0.0029465608
352600 0.0029466783
352650 0.0029471317
352700 0.0029472067
352750 0.0029479
352800 0.0029488682
352850 0.0029491711
352900 0.002949793
352950 0.0029503042
353000 0.002950823
353050 0.0029513606
353100 0.0029514026
353150 0.0029517657
353200 0.00295191
353250 0.0029522391
353300 0.0029531269
353350 0.0029536703
353400 0.0029546802
353450 0.0029557738
353500 0.0029574336
353550 0.0029590227
353600 0.0029607395
353650 0.0029634412
353700 0.0029662623
353750 0.0029695692
353800 0.0029730028
353850 0.0029770005
353900 0.0029809644
353950 0.0029851227
354000 0.0029898493
354050 0.0029946388
354100 0.00299921
354150 0.0030034659
354200 0.0030077105
354250 0.003011862
354300 0.0030163813
354350 0.003020432
354400 0.0030246691
354450 0.0030290621
354500 0.0030330283
354550 0.0030366187
354600 0.0030395071
354650 0.0030421726
354700 0.003044537
354750 0.0030463156
354800 0.00304783
354850 0.0030485963
354900 0.003049159
354950 0.0030495835
355000 0.0030504378
355050 0.0030516092
355100 0.003053406
355150 0.0030547789
355200 0.0030555732
355250 0.0030559517
355300 0.0030559163
355350 0.0030560689
355400 0.0030570737
355450 0.0030577136
355500 0.0030587
355550 0.0030599697
355600 0.0030614645
355650 0.0030632745
355700 0.003065157
355750 0.0030671095
355800 0.0030690805
355850 0.0030711918
355900 0.0030736902
355950 0.0030762477
356000 0.0030797979
356050 0.0030838585
356100 0.0030881011
356150 0.0030923983
356200 0.0030963343
356250 0.0030998418
356300 0.0031031246
356350 0.003106161
356400 0.003108472
356450 0.0031099341
356500 0.0031121504
356550 0.0031141003
356600 0.003116278
356650 0.0031182034
356700 0.0031196683
356750 0.0031205075
356800 0.0031216559
356850 0.0031229702
356900 0.0031240548
356950 0.0031241767
357000 0.0031242903
357050 0.0031250004
357100 0.0031257468
357150 0.0031266282
357200 0.0031266133
357250 0.0031263565
357300 0.0031258634
357350 0.003125663
357400 0.003125902
357450 0.0031262447
357500 0.0031268778
357550 0.003127572
357600 0.0031283212
357650 0.0031287907
357700 0.0031292751
357750 0.003129586
357800 0.0031297539
357850 0.0031298331
357900 0.0031304185
357950 0.0031314622
358000 0.0031323908
358050 0.0031330943
358100 0.0031336773
358150 0.0031346846
358200 0.0031357318
358250 0.0031366104
358300 0.003137686
358350 0.0031381894
358400 0.0031394558
358450 0.0031405905
358500 0.003141687
358550 0.0031429347
358600 0.0031447806
358650 0.0031467476
358700 0.0031483503
358750 0.0031495478
358800 0.0031507323
358850 0.0031520308
358900 0.0031533102
358950 0.0031549233
359000 0.0031562604
359050 0.003157311
359100 0.0031583769
359150 0.0031591413
359200 0.0031601719
359250 0.0031614336
359300 0.003163017
359350 0.0031642703
359400 0.0031653633
359450 0.0031656162
359500 0.0031655064
359550 0.0031657616
359600 0.0031656041
359650 0.003166132
359700 0.0031662369
359750 0.0031664968
359800 0.0031662076
359850 0.0031653791
359900 0.003164158
359950 0.0031623841
360000 0.0031606238
360050 0.0031579886
360100 0.0031558907
360150 0.0031538075
360200 0.0031520355
360250 0.0031505892
360300 0.0031486905
360350 0.0031461366
360400 0.0031439771
360450 0.0031420415
360500 0.0031390012
360550 0.0031362327
360600 0.0031333398
360650 0.0031301881
360700 0.003127694
360750 0.0031251816
360800 0.0031227925
360850 0.0031202725
360900 0.0031178947
360950 0.0031159368
361000 0.0031136646
361050 0.0031112654
361100 0.0031085046
361150 0.0031058652
361200 0.0031033352
361250 0.0031010414
361300 0.0030993066
361350 0.003098009
361400 0.0030968625
361450 0.0030965291
361500 0.0030963099
361550 0.0030958653
361600 0.003095064
361650 0.003093911
361700 0.0030932205
361750 0.0030921721
361800 0.003091597
361850 0.0030909372
361900 0.0030899212
361950 0.0030883398
362000 0.0030868528
362050 0.0030858266
362100 0.0030844605
362150 0.003083471
362200 0.003082474
362250 0.0030818435
362300 0.0030811864
362350 0.0030805775
362400 0.0030805441
362450 0.0030808481
362500 0.0030813408
362550 0.003082271
362600 0.0030831829
362650 0.0030840142
362700 0.0030843
362750 0.0030847098
362800 0.0030845107
362850 0.0030844432
362900 0.0030844732
362950 0.003085632
363000 0.0030868644
363050 0.0030883103
363100 0.0030899669
363150 0.0030918573
363200 0.0030941949
363250 0.0030962967
363300 0.0030982355
363350 0.0030997557
363400 0.0031018066
363450 0.0031036199
363500 0.0031052298
363550 0.0031068697
363600 0.0031081053
363650 0.0031096704
363700 0.0031115907
363750 0.003113586
363800 0.0031155007
363850 0.0031167721
363900 0.0031177794
363950 0.0031175994
364000 0.0031172543
364050 0.0031168341
364100 0.0031161185
364150 0.0031154867
364200 0.0031149605
364250 0.0031140667
364300 0.0031131986
364350 0.0031122241
364400 0.0031111557
364450 0.0031100166
364500 0.0031089019
364550 0.0031079684
364600 0.0031072435
364650 0.0031068915
364700 0.0031075041
364750 0.0031085696
364800 0.0031097992
364850 0.0031105026
364900 0.0031108796
364950 0.0031111929
365000 0.0031118072
365050 0.0031125988
365100 0.0031128963
365150 0.0031128201
365200 0.003113344
365250 0.0031135696
365300 0.0031144302
365350 0.0031154314
365400 0.0031161869
365450 0.0031166957
365500 0.0031172535
365550 0.0031178294
365600 0.0031180778
365650 0.0031179099
365700 0.0031169779
365750 0.003116165
365800 0.0031157525
365850 0.0031154439
365900 0.0031158997
365950 0.0031168132
366000 0.0031177074
366050 0.0031185809
366100 0.0031195135
366150 0.003120501
366200 0.003121528
366250 0.003122453
366300 0.0031232988
366350 0.0031242842
366400 0.0031252123
366450 0.0031260448
366500 0.0031270224
366550 0.0031281406
366600 0.0031293129
366650 0.0031302464
366700 0.003130283
366750 0.0031300851
366800 0.0031298245
366850 0.0031297665
366900 0.0031298198
366950 0.0031299734
367000 0.0031291801
367050 0.0031284813
367100 0.0031271738
367150 0.0031265598
367200 0.0031257314
367250 0.0031242736
367300 0.003122883
367350 0.0031211819
367400 0.003119383
367450 0.0031173269
367500 0.0031149578
367550 0.0031122047
367600 0.0031095128
367650 0.0031074312
367700 0.0031047684
367750 0.0031013763
367800 0.0030978664
367850 0.0030934492
367900 0.0030886149
367950 0.0030836608
368000 0.0030782808
368050 0.0030727507
368100 0.0030678597
368150 0.0030633196
368200 0.0030589428
368250 0.0030553003
368300 0.0030518332
368350 0.003048462
368400 0.0030451064
368450 0.0030419555
368500 0.0030392517
368550 0.0030368638
368600 0.0030340035
368650 0.0030311569
368700 0.0030278347
368750 0.0030245135
368800 0.0030212694
368850 0.0030182098
368900 0.0030151269
368950 0.003012467
369000 0.0030096243
369050 0.0030067911
369100 0.0030042236
369150 0.0030011568
369200 0.0029980743
369250 0.0029950578
369300 0.0029920536
369350 0.0029890971
369400 0.0029867448
369450 0.002985004
369500 0.0029834926
369550 0.0029820637
369600 0.0029799559
369650 0.0029775236
369700 0.0029748416
369750 0.0029723567
369800 0.0029697801
369850 0.0029676814
369900 0.0029660373
369950 0.0029647397
370000 0.0029637498
370050 0.0029623994
370100 0.0029612371
370150 0.0029603335
370200 0.0029594435
370250 0.0029582819
370300 0.0029570394
370350 0.0029556577
370400 0.0029540682
370450 0.0029522346
370500 0.0029508498
370550 0.0029492262
370600 0.0029476032
370650 0.0029461053
370700 0.0029439961
370750 0.0029420172
370800 0.0029395081
370850 0.0029368804
370900 0.0029342633
370950 0.0029318342
371000 0.0029292206
371050 0.0029263619
371100 0.0029233038
371150 0.0029200605
371200 0.0029169107
371250 0.0029133925
371300 0.0029103595
371350 0.0029076008
371400 0.0029054713
371450 0.0029036895
371500 0.0029016651
371550 0.0028994612
371600 0.0028969354
371650 0.0028944123
371700 0.0028919139
371750 0.0028895157
371800 0.0028872991
371850 0.0028852344
371900 0.0028837398
371950 0.0028830351
372000 0.0028822851
372050 0.0028819724
372100 0.0028815671
372150 0.0028813586
372200 0.0028809225
372250 0.002880699
372300 0.0028805221
372350 0.0028804846
372400 0.002879971
372450 0.0028792998
372500 0.0028795231
372550 0.0028798695
372600 0.0028801147
372650 0.0028803356
372700 0.0028806386
372750 0.0028805501
372800 0.0028806867
372850 0.0028812893
372900 0.0028820112
372950 0.0028823137
373000 0.0028821979
373050 0.0028820551
373100 0.002882172
373150 0.0028826124
373200 0.0028832736
373250 0.0028843036
373300 0.0028852738
373350 0.0028859744
373400 0.0028861659
373450 0.0028861075
373500 0.0028863473
373550 0.0028870255
373600 0.0028878811
373650 0.0028892296
373700 0.0028905291
373750 0.0028916027
373800 0.0028933303
373850 0.0028952424
373900 0.0028976909
373950 0.0029003671
374000 0.0029034872
374050 0.0029066429
374100 0.0029098997
374150 0.002913191
374200 0.0029170541
374250 0.0029206362
374300 0.002924299
374350 0.0029277853
374400 0.0029312562
374450 0.0029345371
374500 0.0029378064
374550 0.0029415498
374600 0.0029455238
374650 0.002949091
374700 0.0029526422
374750 0.002956001
374800 0.0029592491
374850 0.0029626159
374900 0.0029657061
374950 0.0029680861
375000 0.0029703726
375050 0.0029727436
375100 0.0029748354
375150 0.0029770162
375200 0.0029790827
375250 0.0029811695
375300 0.0029832771
375350 0.0029852231
375400 0.0029870969
375450 0.0029884787
375500 0.0029905262
375550 0.0029927726
375600 0.0029953204
375650 0.002997653
375700 0.003000285
375750 0.003002775
375800 0.0030053971
375850 0.0030085342
375900 0.00301123
375950 0.0030135909
376000 0.0030156888
376050 0.0030176318
376100 0.0030199011
376150 0.0030224044
376200 0.0030249163
376250 0.0030282733
376300 0.0030314183
376350 0.0030347007
376400 0.0030386016
376450 0.0030414412
376500 0.0030440795
376550 0.0030464001
376600 0.0030481189
376650 0.0030491261
376700 0.0030496788
376750 0.0030502725
376800 0.0030511355
376850 0.003051674
376900 0.00305247
376950 0.0030529853
377000 0.003053318
377050 0.0030530656
377100 0.0030528517
377150 0.0030521568
377200 0.0030517456
377250 0.0030510513
377300 0.0030502418
377350 0.0030499763
377400 0.0030499748
377450 0.0030505924
377500 0.0030512371
377550 0.0030517289
377600 0.0030520938
377650 0.0030522499
377700 0.0030524562
377750 0.0030524507
377800 0.0030526819
377850 0.0030530876
377900 0.0030531562
377950 0.0030533561
378000 0.0030535299
378050 0.0030534814
378100 0.0030536656
378150 0.003053976
378200 0.0030540854
378250 0.0030540458
378300 0.0030534649
378350 0.0030528564
378400 0.0030524589
378450 0.0030526661
378500 0.0030531957
378550 0.0030538589
378600 0.0030545041
378650 0.0030547659
378700 0.0030554294
378750 0.0030554778
378800 0.0030553478
378850 0.003055195
378900 0.0030550794
378950 0.0030547761
379000 0.0030549393
379050 0.0030549608
379100 0.0030544841
379150 0.0030537176
379200 0.0030530383
379250 0.003052826
379300 0.0030527056
379350 0.0030532007
379400 0.0030538091
379450 0.0030543364
379500 0.0030543855
379550 0.003054665
379600 0.0030553501
379650 0.0030559785
379700 0.0030561759
379750 0.0030561046
379800 0.0030558309
379850 0.0030558119
379900 0.0030553903
379950 0.003054895
380000 0.003054232
380050 0.0030532629
380100 0.0030522025
380150 0.0030504277
380200 0.003048603
380250 0.0030471012
380300 0.0030456232
380350 0.0030447297
380400 0.0030435377
380450 0.0030427909
380500 0.0030422815
380550 0.0030417681
380600 0.003041285
380650 0.0030408038
380700 0.0030398466
380750 0.0030386209
380800 0.0030370517
380850 0.0030352717
380900 0.003032963
380950 0.0030300025
381000 0.0030268773
381050 0.0030241129
381100 0.0030208726
381150 0.0030174391
381200 0.0030143636
381250 0.00301115
381300 0.0030080434
381350 0.0030053391
381400 0.0030022176
381450 0.0029995767
381500 0.0029967511
381550 0.0029945047
381600 0.002992694
381650 0.0029903171
381700 0.0029875925
381750 0.0029840947
381800 0.0029801104
381850 0.0029766114
381900 0.0029737702
381950 0.0029710268
382000 0.0029681836
382050 0.0029658124
382100 0.0029633679
382150 0.0029609308
382200 0.002958678
382250 0.0029564769
382300 0.0029547599
382350 0.0029532618
382400 0.0029525479
382450 0.0029514414
382500 0.0029500043
382550 0.0029483979
382600 0.0029470018
382650 0.0029454461
382700 0.0029430154
382750 0.0029405647
382800 0.0029387664
382850 0.0029367964
382900 0.0029352831
382950 0.002934064
383000 0.0029334584
383050 0.0029330061
383100 0.0029324741
383150 0.002932101
383200 0.0029319216
383250 0.0029315888
383300 0.0029305537
383350 0.0029288651
383400 0.0029266488
383450 0.0029237366
383500 0.0029206556
383550 0.0029177303
383600 0.0029152035
383650 0.0029132347
383700 0.0029116452
383750 0.0029104249
383800 0.0029092912
383850 0.0029078307
383900 0.0029058478
383950 0.002903666
384000 0.0029014217
384050 0.0028994494
384100 0.0028977016
384150 0.0028963311
384200 0.0028956629
384250 0.0028952137
384300 0.0028950333
384350 0.0028944027
384400 0.0028935669
384450 0.0028926648
384500 0.0028918984
384550 0.0028915408
384600 0.0028906058
384650 0.0028895578
384700 0.0028884399
384750 0.0028873819
384800 0.002886323
384850 0.0028849542
384900 0.0028834227
384950 0.002881741
385000 0.002880168
385050 0.0028781116
385100 0.0028759762
385150 0.0028730466
385200 0.0028702794
385250 0.0028674951
385300 0.0028650243
385350 0.0028623201
385400 0.0028591753
385450 0.0028553623
385500 0.0028512526
385550 0.0028461654
385600 0.002840327
385650 0.0028340845
385700 0.0028273636
385750 0.0028208665
385800 0.0028145508
385850 0.0028083853
385900 0.0028026157
385950 0.0027973935
386000 0.0027927962
386050 0.0027890863
386100 0.0027855467
386150 0.0027820642
386200 0.0027790825
386250 0.0027763005
386300 0.0027735424
386350 0.0027711598
386400 0.0027682629
386450 0.0027654269
386500 0.0027624554
386550 0.0027595306
386600 0.0027569222
386650 0.0027546302
386700 0.0027522855
386750 0.0027494663
386800 0.0027469183
386850 0.0027440064
386900 0.0027411872
386950 0.0027382352
387000 0.0027348207
387050 0.0027317989
387100 0.0027285013
387150 0.0027257048
387200 0.0027226419
387250 0.0027193875
387300 0.0027158476
387350 0.0027123096
387400 0.0027090657
387450 0.0027061197
387500 0.0027036944
387550 0.0027013626
387600 0.0026989756
387650 0.0026968703
387700 0.0026946083
387750 0.0026929836
387800 0.0026916167
387850 0.0026902212
387900 0.0026892157
387950 0.0026884963
388000 0.0026876988
388050 0.0026870784
388100 0.0026865879
388150 0.0026863573
388200 0.0026859656
388250 0.0026854114
388300 0.0026853837
388350 0.0026852756
388400 0.002685389
388450 0.0026857767
388500 0.0026864614
388550 0.0026871678
388600 0.0026878866
388650 0.0026887451
388700 0.0026900035
388750 0.0026910859
388800 0.0026918736
388850 0.0026929593
388900 0.002694208
388950 0.0026957233
389000 0.002697714
389050 0.0026998623
389100 0.0027015704
389150 0.0027031331
389200 0.0027047194
389250 0.0027060621
389300 0.0027077417
389350 0.0027090706
389400 0.0027103318
389450 0.0027112524
389500 0.0027119369
389550 0.0027132526
389600 0.0027140471
389650 0.0027147377
389700 0.0027156512
389750 0.0027162895
389800 0.0027170924
389850 0.0027182354
389900 0.0027195571
389950 0.0027212107
390000 0.0027230379
390050 0.0027246007
390100 0.0027264051
390150 0.0027285256
390200 0.0027308098
390250 0.0027329725
390300 0.0027350438
390350 0.0027370556
390400 0.0027389259
390450 0.0027403635
390500 0.00274237
390550 0.0027440683
390600 0.0027455033
390650 0.0027468945
390700 0.0027483487
390750 0.0027501599
390800 0.0027520841
390850 0.0027544352
390900 0.0027565823
390950 0.0027586447
391000 0.0027606648
391050 0.0027625521
391100 0.0027640956
391150 0.0027655484
391200 0.0027670225
391250 0.0027680013
391300 0.0027690657
391350 0.0027698371
391400 0.0027704154
391450 0.0027710179
391500 0.0027711066
391550 0.0027716625
391600 0.0027718392
391650 0.0027727116
391700 0.0027734809
391750 0.0027737521
391800 0.0027740134
391850 0.0027748532
391900 0.002775617
391950 0.0027769459
392000 0.0027778164
392050 0.0027786379
392100 0.0027800062
392150 0.0027813314
392200 0.0027823924
392250 0.0027826085
392300 0.0027825868
392350 0.002781931
392400 0.0027810755
392450 0.0027801725
392500 0.002779587
392550 0.0027786371
392600 0.0027771054
392650 0.0027751608
392700 0.0027727128
392750 0.0027691463
392800 0.0027654408
392850 0.0027610661
392900 0.0027569386
392950 0.0027525115
393000 0.0027480156
393050 0.002744291
393100 0.0027412529
393150 0.002738905
393200 0.0027374002
393250 0.0027363594
393300 0.0027355303
393350 0.0027346589
393400 0.0027343589
393450 0.0027341503
393500 0.0027337579
393550 0.0027332617
393600 0.0027333003
393650 0.00273302
393700 0.0027326599
393750 0.0027321473
393800 0.0027313069
393850 0.0027307902
393900 0.0027304759
393950 0.0027306739
394000 0.0027311147
394050 0.0027320884
394100 0.0027334272
394150 0.0027349873
394200 0.0027364996
394250 0.0027377268
394300 0.0027383389
394350 0.0027391972
394400 0.0027402154
394450 0.002741501
394500 0.002742539
394550 0.0027434128
394600 0.0027444674
394650 0.00274613
394700 0.0027478001
394750 0.0027489884
394800 0.00275052
394850 0.0027516835
394900 0.0027525254
394950 0.0027535297
395000 0.0027544165
395050 0.0027552703
395100 0.0027559431
395150 0.0027570979
395200 0.0027581121
395250 0.0027586645
395300 0.0027589371
395350 0.002759403
395400 0.0027598176
395450 0.0027599874
395500 0.0027600091
395550 0.0027603574
395600 0.0027612755
395650 0.0027621764
395700 0.0027630503
395750 0.0027640575
395800 0.0027645466
395850 0.0027652283
395900 0.0027660889
395950 0.0027674173
396000 0.002768943
396050 0.0027707826
396100 0.0027727927
396150 0.0027749073
396200 0.002777249
396250 0.002779373
396300 0.0027809582
396350 0.0027821325
396400 0.0027830955
396450 0.0027840126
396500 0.0027843234
396550 0.0027846121
396600 0.0027853711
396650 0.0027853439
396700 0.0027853998
396750 0.0027850017
396800 0.002784349
396850 0.0027836857
396900 0.0027829938
396950 0.0027823671
397000 0.0027818261
397050 0.0027813311
397100 0.0027808112
397150 0.0027810974
397200 0.0027813651
397250 0.002782206
397300 0.0027832997
397350 0.0027840417
397400 0.0027851368
397450 0.002785812
397500 0.0027864289
397550 0.002786904
397600 0.0027868311
397650 0.0027871785
397700 0.0027873145
397750 0.0027872134
397800 0.0027873188
397850 0.0027872459
397900 0.0027870346
397950 0.0027869318
398000 0.0027868841
398050 0.0027870844
398100 0.0027862317
398150 0.0027851884
398200 0.0027843201
398250 0.0027839885
398300 0.0027837274
398350 0.0027839969
398400 0.0027836969
398450 0.0027830632
398500 0.0027826732
398550 0.0027819221
398600 0.0027810047
398650 0.0027804665
398700 0.0027797717
398750 0.0027792668
398800 0.0027789021
398850 0.0027791343
398900 0.0027793833
398950 0.0027800641
399000 0.0027809839
399050 0.0027816783
399100 0.0027820342
399150 0.002781875
399200 0.0027812675
399250 0.0027805323
399300 0.0027799604
399350 0.0027796057
399400 0.0027797482
399450 0.0027800906
399500 0.0027803113
399550 0.0027808682
399600 0.0027822244
399650 0.0027834823
399700 0.0027849394
399750 0.0027866535
399800 0.0027884317
399850 0.0027900906
399900 0.0027921779
399950 0.0027937463
400000 0.0027951075
400050 0.0027958529
400100 0.002796007
400150 0.002796369
400200 0.0027958223
400250 0.0027951
400300 0.0027942752
400350 0.0027942561
400400 0.0027947344
400450 0.002795525
400500 0.0027967606
400550 0.0027983591
400600 0.0028000324
400650 0.0028013238
400700 0.0028021359
400750 0.0028025673
400800 0.0028032587
400850 0.0028046868
400900 0.0028062585
400950 0.0028081975
401000 0.0028107843
401050 0.002813963
401100 0.002816821
401150 0.0028193754
401200 0.0028219144
401250 0.0028243412
401300 0.0028266835
401350 0.0028291003
401400 0.0028313214
401450 0.0028328889
401500 0.0028347609
401550 0.0028364511
401600 0.0028376243
401650 0.0028390976
401700 0.0028401177
401750 0.0028410242
401800 0.0028420747
401850 0.0028436214
401900 0.002845312
401950 0.0028467212
402000 0.0028477597
402050 0.0028483033
402100 0.0028484484
402150 0.0028491539
402200 0.0028492043
402250 0.0028501497
402300 0.0028510629
402350 0.0028526339
402400 0.0028539499
402450 0.0028554636
402500 0.0028567245
402550 0.0028572545
402600 0.0028571888
402650 0.0028566759
402700 0.0028559474
402750 0.0028551763
402800 0.0028541279
402850 0.0028536313
402900 0.0028531363
402950 0.0028531082
403000 0.0028532472
403050 0.002853583
403100 0.0028543479
403150 0.0028546984
403200 0.0028547755
403250 0.0028542309
403300 0.0028532092
403350 0.0028523373
403400 0.0028518324
403450 0.0028521424
403500 0.002852391
403550 0.002852271
403600 0.0028515954
403650 0.0028500186
403700 0.0028481414
403750 0.0028458679
403800 0.0028437545
403850 0.0028417607
403900 0.0028402555
403950 0.0028387939
404000 0.0028372215
404050 0.0028356669
404100 0.0028332999
404150 0.0028307549
404200 0.0028279525
404250 0.0028253447
404300 0.0028226843
404350 0.0028206628
404400 0.0028189022
404450 0.0028176327
404500 0.002816405
404550 0.0028152001
404600 0.0028140587
404650 0.0028136621
404700 0.0028138044
404750 0.0028136446
404800 0.0028130427
404850 0.0028120695
404900 0.0028102496
404950 0.002808427
405000 0.0028057075
405050 0.0028029924
405100 0.0028001838
405150 0.0027971264
405200 0.0027939201
405250 0.0027906987
405300 0.002787447
405350 0.0027846594
405400 0.0027811206
405450 0.0027778789
405500 0.002774534
405550 0.0027711681
405600 0.0027681799
405650 0.0027646922
405700 0.0027614242
405750 0.0027588016
405800 0.0027566556
405850 0.002755024
405900 0.002753475
405950 0.0027517346
406000 0.0027500303
406050 0.0027486015
406100 0.0027470574
406150 0.0027452778
406200 0.0027434501
406250 0.0027414837
406300 0.0027396099
406350 0.002738191
406400 0.0027365023
406450 0.0027348198
406500 0.0027328978
406550 0.0027312294
406600 0.0027300245
406650 0.0027294951
406700 0.0027292284
406750 0.0027290936
406800 0.0027289697
406850 0.0027281118
406900 0.0027271434
406950 0.0027261458
407000 0.0027255876
407050 0.0027251292
407100 0.0027248204
407150 0.0027246725
407200 0.0027243091
407250 0.0027244331
407300 0.0027247394
407350 0.0027255977
407400 0.0027267193
407450 0.0027290133
407500 0.0027320972
407550 0.0027359775
407600 0.0027401844
407650 0.002744714
407700 0.0027492818
407750 0.0027540903
407800 0.0027587311
407850 0.0027635183
407900 0.0027680501
407950 0.0027728297
408000 0.0027771131
408050 0.0027812979
408100 0.002785664
408150 0.0027894033
408200 0.0027931376
408250 0.0027957863
408300 0.0027984147
408350 0.0028012353
408400 0.0028039922
408450 0.0028066626
408500 0.0028090763
408550 0.0028113249
408600 0.0028133757
408650 0.0028151604
408700 0.0028167526
408750 0.0028184165
408800 0.0028197289
408850 0.0028205238
408900 0.0028209733
408950 0.0028216168
409000 0.0028229106
409050 0.0028241035
409100 0.0028251881
409150 0.0028266839
409200 0.002828851
409250 0.0028313328
409300 0.0028340482
409350 0.002837129
409400 0.0028407915
409450 0.002845609
409500 0.0028509455
409550 0.0028558791
409600 0.0028609006
409650 0.0028657575
409700 0.0028705833
409750 0.0028749006
409800 0.0028791244
409850 0.002882395
409900 0.0028847473
409950 0.0028866078
410000 0.0028881571
410050 0.0028898884
410100 0.0028920633
410150 0.0028938942
410200 0.0028960933
410250 0.0028983068
410300 0.0029008418
410350 0.0029033531
410400 0.0029063756
410450 0.0029097121
410500 0.0029132503
410550 0.002916961
410600 0.0029211512
410650 0.002925111
410700 0.0029290422
410750 0.0029330278
410800 0.0029366656
410850 0.0029403204
410900 0.0029431905
410950 0.0029460714
411000 0.0029482405
411050 0.0029502812
411100 0.0029522207
411150 0.002954328
411200 0.0029563983
411250 0.0029584402
411300 0.0029603358
411350 0.0029616253
411400 0.0029623198
411450 0.0029632315
411500 0.0029639178
411550 0.0029642367
411600 0.002964556
411650 0.0029648846
411700 0.0029655082
411750 0.0029667933
411800 0.0029680521
411850 0.0029690213
411900 0.0029699616
411950 0.0029710415
412000 0.0029722724
412050 0.0029733071
412100 0.0029741178
412150 0.0029743483
412200 0.0029746301
412250 0.0029744086
412300 0.0029742684
412350 0.0029737008
412400 0.0029733953
412450 0.0029727889
412500 0.0029715149
412550 0.002970587
412600 0.0029692324
412650 0.002967901
412700 0.0029665571
412750 0.0029644379
412800 0.0029619417
412850 0.0029584616
412900 0.0029548238
412950 0.0029511316
413000 0.0029472386
413050 0.0029432731
413100 0.0029390205
413150 0.002934796
413200 0.0029308241
413250 0.0029267156
413300 0.0029229989
413350 0.0029195375
413400 0.0029165243
413450 0.002913477
413500 0.002910519
413550 0.002908037
413600 0.0029061671
413650 0.0029044475
413700 0.0029030043
413750 0.0029017608
413800 0.0029010018
413850 0.0029002554
413900 0.0028997551
413950 0.0028994037
414000 0.0028990023
414050 0.0028990811
414100 0.0028990984
414150 0.0028990432
414200 0.0028990718
414250 0.0028994826
414300 0.0029006545
414350 0.0029020551
414400 0.0029035278
414450 0.0029048181
414500 0.0029060862
414550 0.0029071842
414600 0.0029080631
414650 0.0029092803
414700 0.0029101899
414750 0.0029107437
414800 0.0029107607
414850 0.0029098064
414900 0.0029082399
414950 0.0029067975
415000 0.0029047372
415050 0.0029034961
415100 0.0029028184
415150 0.002903217
415200 0.002903563
415250 0.0029042571
415300 0.0029047332
415350 0.0029048728
415400 0.0029050993
415450 0.0029057926
415500 0.0029064453
415550 0.0029073673
415600 0.0029081764
415650 0.0029098454
415700 0.0029112327
415750 0.002912727
415800 0.0029148559
415850 0.0029167836
415900 0.002918441
415950 0.0029203006
416000 0.0029225981
416050 0.0029256113
416100 0.0029290229
416150 0.0029326802
416200 0.0029364057
416250 0.0029398678
416300 0.0029424459
416350 0.0029450626
416400 0.0029474911
416450 0.002949322
416500 0.0029515469
416550 0.0029536809
416600 0.0029563106
416650 0.0029586441
416700 0.0029608628
416750 0.002962573
416800 0.0029642268
416850 0.002965628
416900 0.002967137
416950 0.0029688412
417000 0.0029704927
417050 0.0029728005
417100 0.0029750214
417150 0.0029775918
417200 0.0029800175
417250 0.0029820714
417300 0.0029845444
417350 0.0029873891
417400 0.0029900764
417450 0.002992627
417500 0.0029947332
417550 0.002996689
417600 0.0029978804
417650 0.0029985629
417700 0.0029990486
417750 0.0029992099
417800 0.0029996706
417850 0.0030002165
417900 0.003000752
417950 0.0030013703
418000 0.0030015711
418050 0.003001265
418100 0.0030008084
418150 0.0030001927
418200 0.0029995684
418250 0.0029986118
418300 0.002997751
418350 0.0029971455
418400 0.0029965125
418450 0.0029963659
418500 0.0029960749
418550 0.0029959143
418600 0.0029956372
418650 0.0029954967
418700 0.0029956099
418750 0.0029961276
418800 0.0029967558
418850 0.0029968964
418900 0.002997388
418950 0.002997936
419000 0.0029990251
419050 0.0029997739
419100 0.0030003108
419150 0.0029999237
419200 0.0029989329
419250 0.0029975153
419300 0.0029955342
419350 0.0029931373
419400 0.0029905089
419450 0.0029876307
419500 0.0029851922
419550 0.0029828951
419600 0.002980774
419650 0.0029785398
419700 0.0029766146
419750 0.0029749114
419800 0.0029726674
419850 0.0029701725
419900 0.0029674907
419950 0.0029647758
420000 0.0029628362
420050 0.0029608704
420100 0.0029594331
420150 0.0029583072
420200 0.0029572008
420250 0.0029562969
420300 0.0029550248
420350 0.0029533843
420400 0.0029515028
420450 0.0029497122
420500 0.0029481681
420550 0.0029469877
420600 0.0029460118
420650 0.0029448988
420700 0.0029441631
420750 0.0029428972
420800 0.0029413815
420850 0.0029405252
420900 0.0029396108
420950 0.0029392508
421000 0.0029389727
421050 0.0029386407
421100 0.0029378253
421150 0.0029369761
421200 0.0029356955
421250 0.0029340734
421300 0.0029323131
421350 0.0029305735
421400 0.0029293621
421450 0.0029280981
421500 0.0029263784
421550 0.0029241334
421600 0.0029222054
421650 0.0029201771
421700 0.0029178516
421750 0.0029155285
421800 0.002913554
421850 0.0029113735
421900 0.0029095982
421950 0.0029078874
422000 0.0029054778
422050 0.0029026811
422100 0.0028997357
422150 0.0028964672
422200 0.0028933877
422250 0.002890937
422300 0.0028887073
422350 0.0028862834
422400 0.002883985
422450 0.0028821846
422500 0.0028805388
422550 0.002879067
422600 0.0028783659
422650 0.002877782
422700 0.0028773262
422750 0.0028762184
422800 0.0028748473
422850 0.002872695
422900 0.0028705913
422950 0.0028692985
423000 0.0028685403
423050 0.0028676007
423100 0.0028666804
423150 0.0028660079
423200 0.0028654311
423250 0.002865121
423300 0.0028642789
423350 0.0028634308
423400 0.0028622316
423450 0.0028609819
423500 0.0028597782
423550 0.0028586796
423600 0.0028573859
423650 0.0028558359
423700 0.0028541154
423750 0.002853003
423800 0.0028511889
423850 0.0028496585
423900 0.0028482007
423950 0.0028471568
424000 0.002846057
424050 0.0028452284
424100 0.0028445602
424150 0.0028435043
424200 0.0028423231
424250 0.0028415799
424300 0.00284054
424350 0.0028402173
424400 0.0028398322
424450 0.002839414
424500 0.0028391287
424550 0.002838614
424600 0.0028382217
424650 0.0028380147
424700 0.0028381153
424750 0.0028380721
424800 0.0028381429
424850 0.0028377424
424900 0.0028368379
424950 0.0028360317
425000 0.0028349739
425050 0.0028332769
425100 0.0028316577
425150 0.0028304609
425200 0.0028286889
425250 0.0028267727
425300 0.0028251047
425350 0.002823403
425400 0.0028221602
425450 0.0028214606
425500 0.0028209011
425550 0.0028204377
425600 0.0028203283
425650 0.0028205045
425700 0.0028208303
425750 0.0028207223
425800 0.0028206313
425850 0.002820413
425900 0.0028200512
425950 0.0028202455
426000 0.0028204764
426050 0.0028206267
426100 0.0028204951
426150 0.0028203817
426200 0.0028203798
426250 0.0028205988
426300 0.0028207277
426350 0.0028208536
426400 0.0028211283
426450 0.0028215338
426500 0.0028221019
426550 0.002821794
426600 0.0028217856
426650 0.00282193
426700 0.0028219417
426750 0.0028224926
426800 0.0028230376
426850 0.0028240253
426900 0.0028251206
426950 0.0028263781
427000 0.0028279189
427050 0.0028292199
427100 0.0028304107
427150 0.0028311486
427200 0.0028319044
427250 0.0028323627
427300 0.0028324375
427350 0.0028323111
427400 0.0028314612
427450 0.0028305822
427500 0.0028296892
427550 0.002828883
427600 0.0028279335
427650 0.0028272104
427700 0.0028268865
427750 0.0028266064
427800 0.0028263433
427850 0.0028265082
427900 0.0028269898
427950 0.0028278152
428000 0.0028286332
428050 0.0028297127
428100 0.0028309308
428150 0.002832174
428200 0.0028336596
428250 0.0028354556
428300 0.0028370037
428350 0.0028385386
428400 0.0028404572
428450 0.0028422738
428500 0.0028440854
428550 0.0028461614
428600 0.0028482947
428650 0.002850017
428700 0.0028502587
428750 0.0028501837
428800 0.002849687
428850 0.0028490156
428900 0.0028484426
428950 0.0028480839
429000 0.002848338
429050 0.0028488829
429100 0.0028497982
429150 0.0028504136
429200 0.0028510129
429250 0.0028510533
429300 0.002850787
429350 0.0028503382
429400 0.0028499788
429450 0.0028493349
429500 0.0028484902
429550 0.0028479932
429600 0.0028470521
429650 0.002845844
429700 0.002844036
429750 0.0028421129
429800 0.0028405322
429850 0.0028386988
429900 0.0028367832
429950 0.002835034
430000 0.0028335046
430050 0.0028320977
430100 0.0028303973
430150 0.0028283706
430200 0.0028255325
430250 0.0028219185
430300 0.0028176932
430350 0.0028130311
430400 0.0028083736
430450 0.0028034769
430500 0.002797984
430550 0.0027920375
430600 0.0027856288
430650 0.0027795121
430700 0.0027741234
430750 0.0027694389
430800 0.002764943
430850 0.0027612042
430900 0.0027578501
430950 0.0027546328
431000 0.0027516578
431050 0.0027485507
431100 0.0027456342
431150 0.0027433884
431200 0.0027414865
431250 0.002739547
431300 0.0027378501
431350 0.0027361302
431400 0.0027343875
431450 0.002732492
431500 0.0027307269
431550 0.0027289191
431600 0.0027273892
431650 0.0027258482
431700 0.0027242985
431750 0.0027229767
431800 0.0027214195
431850 0.0027200411
431900 0.002718401
431950 0.0027167033
432000 0.0027148992
432050 0.0027132511
432100 0.0027115445
432150 0.0027094529
432200 0.0027074372
432250 0.0027054778
432300 0.0027032799
432350 0.0027010807
432400 0.0026987655
432450 0.0026963528
432500 0.0026943683
432550 0.00269259
432600 0.0026910752
432650 0.0026897189
432700 0.0026884599
432750 0.0026869865
432800 0.0026853619
432850 0.0026836771
432900 0.0026812186
432950 0.0026784818
433000 0.0026755462
433050 0.0026724957
433100 0.0026690165
433150 0.0026653041
433200 0.0026610877
433250 0.0026566101
433300 0.0026524443
433350 0.0026479421
433400 0.0026435753
433450 0.0026390296
433500 0.0026344973
433550 0.002630603
433600 0.0026273664
433650 0.0026245221
433700 0.0026217883
433750 0.0026191552
433800 0.0026165552
433850 0.0026140656
433900 0.0026117177
433950 0.0026095918
434000 0.0026078473
434050 0.002606038
434100 0.0026044867
434150 0.002602668
434200 0.0026011055
434250 0.0025996922
434300 0.0025982636
434350 0.0025970719
434400 0.0025962966
434450 0.0025959029
434500 0.0025955468
434550 0.0025956178
434600 0.0025952147
434650 0.0025945483
434700 0.0025934512
434750 0.0025922477
434800 0.0025914491
434850 0.0025907372
434900 0.0025904071
434950 0.0025896925
435000 0.002589166
435050 0.0025886287
435100 0.0025878936
435150 0.0025874111
435200 0.0025871659
435250 0.0025869705
435300 0.0025867261
435350 0.0025864031
435400 0.0025860802
435450 0.0025856808
435500 0.0025851493
435550 0.0025847495
435600 0.0025843445
435650 0.002583173
435700 0.002581702
435750 0.0025799179
435800 0.0025777986
435850 0.0025751562
435900 0.0025732074
435950 0.0025714412
436000 0.0025696022
436050 0.0025675978
436100 0.00256603
436150 0.0025644276
436200 0.0025629406
436250 0.0025615196
436300 0.0025601063
436350 0.0025589519
436400 0.0025581228
436450 0.0025572199
436500 0.0025563611
436550 0.0025554703
436600 0.002554551
436650 0.0025537262
436700 0.0025526193
436750 0.0025517661
436800 0.0025513527
436850 0.0025506732
436900 0.0025500074
436950 0.0025492114
437000 0.0025483719
437050 0.0025476341
437100 0.0025466753
437150 0.0025457122
437200 0.0025448508
437250 0.0025442722
437300 0.0025438625
437350 0.0025435368
437400 0.0025430159
437450 0.0025422477
437500 0.0025409865
437550 0.0025398993
437600 0.0025389808
437650 0.0025385224
437700 0.0025380399
437750 0.0025376299
437800 0.0025371884
437850 0.0025367569
437900 0.0025366719
437950 0.0025366658
438000 0.0025365306
438050 0.00253605
438100 0.0025352563
438150 0.0025339708
438200 0.0025326617
438250 0.0025311615
438300 0.002529508
438350 0.0025275803
438400 0.0025255504
438450 0.0025233625
438500 0.0025209349
438550 0.0025186527
438600 0.0025164817
438650 0.0025145459
438700 0.0025129492
438750 0.0025119096
438800 0.0025112506
438850 0.0025109007
438900 0.0025106697
438950 0.0025113162
439000 0.0025126696
439050 0.0025140391
439100 0.0025157411
439150 0.0025170438
439200 0.0025185123
439250 0.0025200562
439300 0.0025218832
439350 0.0025237057
439400 0.0025250118
439450 0.0025261127
439500 0.0025270131
439550 0.0025280739
439600 0.0025290202
439650 0.0025301073
439700 0.002530728
439750 0.0025314205
439800 0.002532381
439850 0.002533642
439900 0.002535033
439950 0.0025363308
440000 0.00253812
440050 0.0025401854
440100 0.002542652
440150 0.0025455101
440200 0.0025484389
440250 0.0025511488
440300 0.0025532268
440350 0.0025551156
440400 0.0025567083
440450 0.0025583182
440500 0.0025598472
440550 0.0025612383
440600 0.0025628291
440650 0.0025641075
440700 0.0025657514
440750 0.0025673874
440800 0.0025693833
440850 0.0025712151
440900 0.0025736823
440950 0.0025763325
441000 0.0025791795
441050 0.0025825077
441100 0.0025859559
441150 0.0025892454
441200 0.0025920165
441250 0.0025948022
441300 0.0025979717
441350 0.0026007036
441400 0.0026037543
441450 0.0026065336
441500 0.002609245
441550 0.002612174
441600 0.0026156299
441650 0.0026195329
441700 0.0026232525
441750 0.0026267762
441800 0.0026299311
441850 0.0026328839
441900 0.0026359309
441950 0.0026390243
442000 0.0026421483
442050 0.0026457788
442100 0.0026493392
442150 0.0026530477
442200 0.0026561186
442250 0.0026589722
442300 0.0026616865
442350 0.0026641378
442400 0.002666599
442450 0.0026681824
442500 0.0026694105
442550 0.0026712111
442600 0.0026725414
442650 0.0026741422
442700 0.0026756331
442750 0.0026773792
442800 0.0026789999
442850 0.0026804219
442900 0.0026818178
442950 0.0026826751
443000 0.0026832488
443050 0.0026839375
443100 0.0026844385
443150 0.0026845514
443200 0.0026846168
443250 0.0026842207
443300 0.0026835243
443350 0.0026833926
443400 0.0026835843
443450 0.0026845746
443500 0.0026857869
443550 0.0026864922
443600 0.0026875774
443650 0.0026885951
443700 0.0026901393
443750 0.0026917457
443800 0.002693405
443850 0.0026951317
443900 0.0026970792
443950 0.0026996391
444000 0.0027029217
444050 0.0027067322
444100 0.0027110348
444150 0.0027154224
444200 0.0027200676
444250 0.0027247492
444300 0.0027288922
444350 0.0027328176
444400 0.0027366782
444450 0.0027402271
444500 0.0027431544
444550 0.0027462588
444600 0.0027496226
444650 0.002752816
444700 0.0027558796
444750 0.0027581831
444800 0.002760738
444850 0.002762919
444900 0.0027649729
444950 0.0027671366
445000 0.0027690359
445050 0.0027710038
445100 0.0027734366
445150 0.0027759563
445200 0.0027784539
445250 0.0027809662
445300 0.0027835572
445350 0.0027857347
445400 0.0027874737
445450 0.0027885049
445500 0.0027892893
445550 0.002789465
445600 0.0027900208
445650 0.0027901108
445700 0.0027901669
445750 0.0027898624
445800 0.0027895873
445850 0.0027894302
445900 0.002788976
445950 0.0027885864
446000 0.0027882397
446050 0.0027875646
446100 0.0027868057
446150 0.0027861952
446200 0.0027857346
446250 0.0027853721
446300 0.0027848547
446350 0.0027836101
446400 0.0027812927
446450 0.0027780455
446500 0.0027739257
446550 0.0027690507
446600 0.002764306
446650 0.0027593495
446700 0.0027541099
446750 0.0027488198
446800 0.0027434048
446850 0.0027384281
446900 0.0027333221
446950 0.0027287734
447000 0.0027248394
447050 0.0027204895
447100 0.0027165768
447150 0.0027130943
447200 0.002709552
447250 0.0027068452
447300 0.0027042575
447350 0.0027021277
447400 0.0026995767
447450 0.0026969405
447500 0.0026947693
447550 0.0026923927
447600 0.0026901367
447650 0.002688237
447700 0.0026864021
447750 0.0026846897
447800 0.0026826737
447850 0.0026810094
447900 0.0026791327
447950 0.0026775533
448000 0.002675711
448050 0.0026736214
448100 0.0026716231
448150 0.0026693539
448200 0.0026670561
448250 0.0026650162
448300 0.0026631824
448350 0.0026610015
448400 0.0026588307
448450 0.0026567353
448500 0.0026547272
448550 0.0026533373
448600 0.002651977
448650 0.0026508884
448700 0.0026495792
448750 0.0026482482
448800 0.0026471791
448850 0.0026455706
448900 0.0026441643
448950 0.0026426552
449000 0.0026411963
449050 0.0026398863
449100 0.0026386056
449150 0.0026373127
449200 0.002636202
449250 0.0026351692
449300 0.0026346866
449350 0.0026347983
449400 0.0026347867
449450 0.0026346188
449500 0.0026345376
449550 0.0026346017
449600 0.0026346665
449650 0.0026350521
449700 0.0026352089
449750 0.0026354244
449800 0.0026361027
449850 0.0026371421
449900 0.0026387005
449950 0.0026406261
450000 0.0026426127
450050 0.0026450846
450100 0.0026474965
450150 0.0026493989
450200 0.0026513707
450250 0.0026533252
450300 0.0026549394
450350 0.0026564309
450400 0.0026574017
450450 0.0026584746
450500 0.0026596013
450550 0.0026613023
450600 0.0026627677
450650 0.0026645453
450700 0.002666535
450750 0.0026683853
450800 0.0026704565
450850 0.0026725428
450900 0.0026747358
450950 0.0026771564
451000 0.0026789639
451050 0.0026808201
451100 0.0026820924
451150 0.0026831172
451200 0.0026836878
451250 0.0026844495
451300 0.0026851923
451350 0.0026859381
451400 0.0026865675
451450 0.0026868775
451500 0.0026871031
451550 0.0026876997
451600 0.002688734
451650 0.0026902089
451700 0.0026914606
451750 0.0026922227
451800 0.0026928639
451850 0.0026937655
451900 0.0026946636
451950 0.0026954633
452000 0.0026960317
452050 0.0026966543
452100 0.0026974782
452150 0.0026981869
452200 0.0026988251
452250 0.002699579
452300 0.0027007765
452350 0.0027021665
452400 0.0027034358
452450 0.0027050907
452500 0.0027065007
452550 0.0027080264
452600 0.0027093851
452650 0.0027107549
452700 0.002711779
452750 0.0027134487
452800 0.0027152301
452850 0.002717321
452900 0.0027194848
452950 0.0027216552
453000 0.0027236679
453050 0.0027254106
453100 0.0027273198
453150 0.0027296053
453200 0.0027320956
453250 0.0027351492
453300 0.0027383679
453350 0.0027420518
453400 0.0027454295
453450 0.002748523
453500 0.0027519121
453550 0.0027553528
453600 0.0027584866
453650 0.0027609366
453700 0.0027630039
453750 0.0027648888
453800 0.0027665702
453850 0.0027679711
453900 0.0027695238
453950 0.0027707217
454000 0.0027721677
454050 0.0027738842
454100 0.0027757743
454150 0.0027775609
454200 0.0027795175
454250 0.0027808621
454300 0.0027819405
454350 0.0027828701
454400 0.0027836388
454450 0.0027844205
454500 0.0027852201
454550 0.0027855558
454600 0.0027859273
454650 0.0027863414
454700 0.0027865481
454750 0.0027867081
454800 0.0027865266
454850 0.0027864367
454900 0.0027863215
454950 0.0027866923
455000 0.0027866123
455050 0.0027866175
455100 0.0027865868
455150 0.0027869532
455200 0.0027872702
455250 0.0027879794
455300 0.0027885876
455350 0.0027892059
455400 0.0027898981
455450 0.0027900813
455500 0.002790646
455550 0.0027913481
455600 0.0027915899
455650 0.0027917216
455700 0.0027916337
455750 0.0027917842
455800 0.0027922781
455850 0.0027928707
455900 0.0027932414
455950 0.0027938551
456000 0.0027947892
456050 0.0027960836
456100 0.0027978845
456150 0.0027999602
456200 0.0028022421
456250 0.0028045775
456300 0.0028071961
456350 0.0028103024
456400 0.0028138076
456450 0.0028172602
456500 0.0028206776
456550 0.0028247098
456600 0.0028287679
456650 0.0028328255
456700 0.0028362763
456750 0.0028390003
456800 0.0028414114
456850 0.0028437842
456900 0.0028458038
456950 0.0028480177
457000 0.0028500435
457050 0.0028519656
457100 0.0028536123
457150 0.0028549481
457200 0.0028560432
457250 0.0028566488
457300 0.0028568566
457350 0.00285688
457400 0.0028572395
457450 0.0028574658
457500 0.0028584918
457550 0.0028599805
457600 0.0028620263
457650 0.0028642407
457700 0.0028664992
457750 0.0028687379
457800 0.00287082
457850 0.0028729686
457900 0.0028752382
457950 0.0028774082
458000 0.002879694
458050 0.0028819417
458100 0.0028835236
458150 0.0028851721
458200 0.0028865977
458250 0.0028872981
458300 0.0028880175
458350 0.0028882058
458400 0.0028879959
458450 0.0028876666
458500 0.0028868986
458550 0.0028859573
458600 0.002884772
458650 0.0028829177
458700 0.0028803789
458750 0.0028777021
458800 0.0028758917
458850 0.0028742064
458900 0.0028727174
458950 0.0028715476
459000 0.0028697649
459050 0.0028679904
459100 0.0028659045
459150 0.0028634649
459200 0.0028609406
459250 0.0028582349
459300 0.0028554313
459350 0.0028530447
459400 0.0028516785
459450 0.0028505973
459500 0.0028499251
459550 0.0028496917
459600 0.0028493541
459650 0.0028499553
459700 0.0028503769
459750 0.0028506107
459800 0.0028510988
459850 0.0028522367
459900 0.0028533437
459950 0.0028545264
460000 0.0028557781
460050 0.0028575368
460100 0.0028592106
460150 0.0028613401
460200 0.00286365
460250 0.0028660606
460300 0.002868973
460350 0.0028720059
460400 0.0028750078
460450 0.0028774567
460500 0.0028797086
460550 0.002881646
460600 0.0028834764
460650 0.0028856297
460700 0.0028882332
460750 0.0028911674
460800 0.002894236
460850 0.0028974862
460900 0.0029002231
460950 0.0029024991
461000 0.0029047446
461050 0.0029066417
461100 0.0029086411
461150 0.0029105488
461200 0.0029123813
461250 0.0029144823
461300 0.0029169937
461350 0.0029199269
461400 0.0029227016
461450 0.002925418
461500 0.0029275651
461550 0.0029291311
461600 0.0029306156
461650 0.002931771
461700 0.0029333961
461750 0.0029354265
461800 0.0029372941
461850 0.00293924
461900 0.0029408798
461950 0.0029424799
462000 0.0029443872
462050 0.0029458672
462100 0.0029469301
462150 0.0029478719
462200 0.0029483529
462250 0.0029487104
462300 0.0029484049
462350 0.0029481362
462400 0.0029475768
462450 0.0029465626
462500 0.0029459834
462550 0.0029455335
462600 0.002945639
462650 0.0029456351
462700 0.0029458369
462750 0.0029457279
462800 0.0029451869
462850 0.0029443366
462900 0.0029434569
462950 0.002942644
463000 0.0029417843
463050 0.0029411062
463100 0.0029395551
463150 0.0029367864
463200 0.0029337538
463250 0.002930624
463300 0.0029280484
463350 0.0029256485
463400 0.0029232116
463450 0.0029204871
463500 0.0029175374
463550 0.0029143827
463600 0.0029112205
463650 0.00290824
463700 0.0029051861
463750 0.0029025422
463800 0.0028998756
463850 0.0028973531
463900 0.0028946633
463950 0.0028914196
464000 0.00288835
464050 0.0028854671
464100 0.0028823392
464150 0.0028790101
464200 0.0028756795
464250 0.0028727458
464300 0.0028698297
464350 0.0028673489
464400 0.0028649994
464450 0.0028622518
464500 0.002859763
464550 0.0028570764
464600 0.0028543966
464650 0.0028521299
464700 0.0028502102
464750 0.0028480182
464800 0.0028460692
464850 0.0028445248
464900 0.0028433464
464950 0.0028430334
465000 0.0028426305
465050 0.002843108
465100 0.0028431519
465150 0.0028441166
465200 0.0028446736
465250 0.0028448676
465300 0.0028452816
465350 0.0028456065
465400 0.0028461323
465450 0.0028469264
465500 0.0028479079
465550 0.0028486688
465600 0.0028495376
465650 0.0028500733
465700 0.0028508033
465750 0.0028517293
465800 0.0028526188
465850 0.0028532234
465900 0.0028541157
465950 0.0028550108
466000 0.0028559721
466050 0.0028566672
466100 0.0028579615
466150 0.0028589095
466200 0.0028596129
466250 0.002859951
466300 0.0028602431
466350 0.0028610131
466400 0.0028617367
466450 0.0028624501
466500 0.002863516
466550 0.0028643659
466600 0.0028660785
466650 0.0028678583
466700 0.0028698722
466750 0.0028714475
466800 0.0028725299
466850 0.0028739313
466900 0.0028750106
466950 0.0028760754
467000 0.0028775487
467050 0.0028789115
467100 0.0028803099
467150 0.0028819804
467200 0.0028840687
467250 0.0028858257
467300 0.0028877215
467350 0.0028895217
467400 0.0028913518
467450 0.0028930514
467500 0.0028948219
467550 0.0028965358
467600 0.0028981954
467650 0.0029006233
467700 0.0029033619
467750 0.0029058269
467800 0.0029082784
467850 0.0029115653
467900 0.0029152101
467950 0.0029187834
468000 0.0029224823
468050 0.0029261558
468100 0.0029295911
468150 0.0029324899
468200 0.0029349373
468250 0.0029375617
468300 0.0029402537
468350 0.002942601
468400 0.0029448242
468450 0.0029471333
468500 0.0029491955
468550 0.0029507785
468600 0.0029522161
468650 0.0029531981
468700 0.0029541752
468750 0.0029551759
468800 0.0029568842
468850 0.0029588508
468900 0.0029603587
468950 0.0029616111
469000 0.002962668
469050 0.0029632583
469100 0.002963629
469150 0.0029639576
469200 0.0029637279
469250 0.0029637204
469300 0.0029639543
469350 0.0029645636
469400 0.0029654116
469450 0.0029658898
469500 0.002966515
469550 0.0029668124
469600 0.0029676267
469650 0.0029683235
469700 0.0029696064
469750 0.0029708446
469800 0.0029719287
469850 0.0029732321
469900 0.0029741668
469950 0.0029743295
470000 0.0029745391
470050 0.0029747349
470100 0.0029750619
470150 0.002975452
470200 0.0029754018
470250 0.0029749556
470300 0.0029748875
470350 0.00297502
470400 0.0029748249
470450 0.0029745164
470500 0.0029737898
470550 0.002972823
470600 0.0029713601
470650 0.0029693929
470700 0.0029673975
470750 0.0029658329
470800 0.0029639374
470850 0.0029625115
470900 0.0029613167
470950 0.0029600544
471000 0.0029590279
471050 0.0029584598
471100 0.0029576389
471150 0.0029566499
471200 0.0029559719
471250 0.0029548582
471300 0.002954021
471350 0.0029529319
471400 0.0029522381
471450 0.0029513062
471500 0.0029507744
471550 0.0029503649
471600 0.0029503239
471650 0.0029500319
471700 0.0029494226
471750 0.0029489708
471800 0.0029483617
471850 0.002948015
471900 0.0029475828
471950 0.0029471474
472000 0.0029468975
472050 0.0029470275
472100 0.0029477629
472150 0.0029488012
472200 0.0029493279
472250 0.0029501983
472300 0.002950867
472350 0.0029509138
472400 0.0029509829
472450 0.0029507287
472500 0.0029506643
472550 0.0029507823
472600 0.0029511041
472650 0.0029519393
472700 0.0029525374
472750 0.0029532541
472800 0.0029534275
472850 0.0029533568
472900 0.002953544
472950 0.0029535604
473000 0.002953906
473050 0.0029541274
473100 0.0029541255
473150 0.0029537897
473200 0.0029533716
473250 0.0029528827
473300 0.0029520531
473350 0.0029512297
473400 0.0029502058
473450 0.0029485051
473500 0.0029467402
473550 0.002945415
473600 0.0029443123
473650 0.0029441193
473700 0.0029440282
473750 0.0029444178
473800 0.0029442842
473850 0.0029440615
473900 0.0029435055
473950 0.0029435742
474000 0.0029436546
474050 0.0029437827
474100 0.002943806
474150 0.0029436582
474200 0.0029432129
474250 0.0029428277
474300 0.002941929
474350 0.0029408556
474400 0.0029398662
474450 0.0029386588
474500 0.0029374
474550 0.002936225
474600 0.0029356081
474650 0.0029350874
474700 0.002934336
474750 0.0029337036
474800 0.0029328829
474850 0.0029325273
474900 0.002932232
474950 0.0029324573
475000 0.0029326119
475050 0.0029332663
475100 0.0029343409
475150 0.0029358384
475200 0.0029374819
475250 0.0029395128
475300 0.0029414587
475350 0.00294348
475400 0.0029454657
475450 0.0029475866
475500 0.0029494041
475550 0.0029513463
475600 0.0029530747
475650 0.0029550471
475700 0.0029577199
475750 0.0029602421
475800 0.0029627036
475850 0.0029646809
475900 0.0029661571
475950 0.0029676872
476000 0.0029685879
476050 0.0029692308
476100 0.0029699917
476150 0.0029704586
476200 0.002971276
476250 0.00297214
476300 0.002973331
476350 0.0029743838
476400 0.0029756837
476450 0.0029764986
476500 0.0029773971
476550 0.0029785569
476600 0.0029794931
476650 0.0029805401
476700 0.0029818256
476750 0.0029835503
476800 0.0029851185
476850 0.0029863308
476900 0.0029880486
476950 0.0029894852
477000 0.0029910155
477050 0.0029921472
477100 0.0029935649
477150 0.002994477
477200 0.0029948343
477250 0.0029948846
477300 0.002994674
477350 0.0029933173
477400 0.002991763
477450 0.002989979
477500 0.0029880593
477550 0.0029863974
477600 0.0029848508
477650 0.0029837982
477700 0.0029828926
477750 0.0029817192
477800 0.0029805231
477850 0.0029787734
477900 0.0029776125
477950 0.0029766331
478000 0.0029761053
478050 0.0029750232
478100 0.0029739477
478150 0.0029727965
478200 0.0029717818
478250 0.0029704527
478300 0.0029688903
478350 0.0029679728
478400 0.0029674593
478450 0.0029672597
478500 0.0029673674
478550 0.0029674045
478600 0.0029672538
478650 0.0029671253
478700 0.0029667067
478750 0.0029661021
478800 0.0029660384
478850 0.0029655463
478900 0.002965065
478950 0.0029646652
479000 0.0029641594
479050 0.0029640906
479100 0.0029643446
479150 0.0029645647
479200 0.002965032
479250 0.0029654014
479300 0.0029650393
479350 0.002964883
479400 0.0029645818
479450 0.0029643812
479500 0.0029641878
479550 0.0029638433
479600 0.0029633648
479650 0.0029627463
479700 0.0029620888
479750 0.0029607715
479800 0.0029594983
479850 0.0029584296
479900 0.0029572796
479950 0.0029556496
480000 0.0029544686
480050 0.0029525631
480100 0.0029502298
480150 0.0029477302
480200 0.0029448666
480250 0.0029415488
480300 0.0029380373
480350 0.0029336844
480400 0.002928608
480450 0.0029232825
480500 0.002917546
480550 0.0029114791
480600 0.0029056963
480650 0.0028999128
480700 0.0028945157
480750 0.0028901804
480800 0.0028866737
480850 0.0028836817
480900 0.0028810666
480950 0.0028785353
481000 0.0028758501
481050 0.0028732484
481100 0.0028709655
481150 0.00286907
481200 0.0028666382
481250 0.0028640256
481300 0.0028617867
481350 0.0028599982
481400 0.002859009
481450 0.0028585914
481500 0.0028581622
481550 0.0028576411
481600 0.0028568885
481650 0.0028561926
481700 0.002855366
481750 0.002854463
481800 0.0028539133
481850 0.0028535485
481900 0.0028528707
481950 0.0028524425
482000 0.0028514634
482050 0.0028507134
482100 0.0028495415
482150 0.0028480452
482200 0.0028459055
482250 0.0028429706
482300 0.0028397818
482350 0.0028365594
482400 0.002833631
482450 0.002830435
482500 0.0028268053
482550 0.0028230007
482600 0.0028194137
482650 0.0028159546
482700 0.0028128513
482750 0.0028095433
482800 0.0028058457
482850 0.0028019279
482900 0.0027975584
482950 0.002793332
483000 0.0027895594
483050 0.0027864242
483100 0.0027833611
483150 0.0027803416
483200 0.0027772728
483250 0.0027742555
483300 0.0027712005
483350 0.0027680888
483400 0.0027649194
483450 0.0027618007
483500 0.0027583953
483550 0.0027550656
483600 0.0027519844
483650 0.0027498574
483700 0.0027478826
483750 0.0027469722
483800 0.0027460562
483850 0.0027456187
483900 0.0027451213
483950 0.002744918
484000 0.0027447358
484050 0.0027442452
484100 0.0027432168
484150 0.0027417317
484200 0.0027406917
484250 0.0027395943
484300 0.0027383162
484350 0.0027369734
484400 0.0027351611
484450 0.0027336219
484500 0.0027323869
484550 0.0027311156
484600 0.0027303401
484650 0.0027293273
484700 0.0027284985
484750 0.0027276318
484800 0.0027275012
484850 0.0027272462
484900 0.0027271111
484950 0.002727287
485000 0.0027274229
485050 0.0027283771
485100 0.002730026
485150 0.0027316223
485200 0.0027336046
485250 0.0027356115
485300 0.0027374375
485350 0.0027395923
485400 0.0027413953
485450 0.002743196
485500 0.0027452408
485550 0.0027468084
485600 0.0027487859
485650 0.0027507031
485700 0.0027521849
485750 0.0027533415
485800 0.0027539327
485850 0.0027549101
485900 0.0027566539
485950 0.0027585054
486000 0.0027603685
486050 0.0027620111
486100 0.0027631741
486150 0.0027639365
486200 0.002764648
486250 0.002765763
486300 0.0027675259
486350 0.0027694383
486400 0.0027712867
486450 0.002772868
486500 0.0027743027
486550 0.0027750149
486600 0.0027753501
486650 0.0027755997
486700 0.002776307
486750 0.0027767216
486800 0.0027769701
486850 0.0027774891
486900 0.0027778461
486950 0.002777976
487000 0.0027777185
487050 0.0027768823
487100 0.0027758732
487150 0.002775057
487200 0.0027744965
487250 0.0027745589
487300 0.002774464
487350 0.0027746379
487400 0.0027744183
487450 0.0027736021
487500 0.0027725269
487550 0.0027709036
487600 0.0027694088
487650 0.0027686934
487700 0.0027684233
487750 0.0027684987
487800 0.0027680403
487850 0.0027672302
487900 0.0027663067
487950 0.002765553
488000 0.0027650326
488050 0.0027644841
488100 0.0027641915
488150 0.0027643141
488200 0.0027644075
488250 0.0027648504
488300 0.0027652054
488350 0.0027653828
488400 0.0027656802
488450 0.0027660353
488500 0.0027664874
488550 0.0027671356
488600 0.002768046
488650 0.0027687714
488700 0.0027692349
488750 0.0027697348
488800 0.0027699983
488850 0.0027704003
488900 0.0027714048
488950 0.0027722689
489000 0.0027735822
489050 0.0027755975
489100 0.0027778688
489150 0.0027802418
489200 0.0027828986
489250 0.0027852976
489300 0.0027873035
489350 0.0027894004
489400 0.0027907808
489450 0.0027926646
489500 0.0027942358
489550 0.0027958264
489600 0.0027976633
489650 0.0027993609
489700 0.0028015273
489750 0.002803504
489800 0.0028050278
489850 0.0028065856
489900 0.0028079239
489950 0.0028090847
490000 0.0028096304
490050 0.0028098717
490100 0.0028098471
490150 0.0028101273
490200 0.0028098867
490250 0.0028096455
490300 0.0028093899
490350 0.0028090176
490400 0.0028090012
490450 0.0028089932
490500 0.0028093552
490550 0.0028097343
490600 0.0028095933
490650 0.0028098352
490700 0.0028100818
490750 0.0028107712
490800 0.0028119045
490850 0.0028127094
490900 0.0028139199
490950 0.0028156308
491000 0.0028169841
491050 0.002818864
491100 0.002821075
491150 0.0028234735
491200 0.0028258696
491250 0.0028279108
491300 0.0028300139
491350 0.0028322283
491400 0.0028343813
491450 0.0028361
491500 0.0028375918
491550 0.0028385134
491600 0.0028391729
491650 0.0028397877
491700 0.0028403678
491750 0.0028410664
491800 0.0028413843
491850 0.0028418244
491900 0.0028423425
491950 0.0028427911
492000 0.0028439077
492050 0.0028447624
492100 0.0028455042
492150 0.0028460326
492200 0.0028464426
492250 0.0028468336
492300 0.0028468096
492350 0.0028461542
492400 0.0028455705
492450 0.002845202
492500 0.0028450118
492550 0.0028453597
492600 0.0028454833
492650 0.0028461349
492700 0.002846887
492750 0.0028475477
492800 0.0028481732
492850 0.0028491207
492900 0.0028503806
492950 0.0028516416
493000 0.0028529159
493050 0.0028538386
493100 0.0028548721
493150 0.0028562322
493200 0.0028576954
493250 0.0028591503
493300 0.0028608199
493350 0.0028622131
493400 0.0028632801
493450 0.0028638153
493500 0.0028641527
493550 0.0028644613
493600 0.0028650177
493650 0.0028661223
493700 0.0028667844
493750 0.0028676503
493800 0.0028689579
493850 0.0028704224
493900 0.0028719606
493950 0.0028735245
494000 0.0028754663
494050 0.0028774159
494100 0.0028796655
494150 0.0028819401
494200 0.0028843231
494250 0.0028868182
494300 0.0028891174
494350 0.0028912999
494400 0.0028933437
494450 0.0028952448
494500 0.0028971728
494550 0.0028997869
494600 0.0029025214
494650 0.0029054884
494700 0.0029087603
494750 0.0029116301
494800 0.0029147222
494850 0.0029174887
494900 0.0029201175
494950 0.0029226761
495000 0.0029245009
495050 0.0029260184
495100 0.0029271971
495150 0.0029278864
495200 0.0029285502
495250 0.0029293392
495300 0.0029299969
495350 0.0029310556
495400 0.0029318583
495450 0.0029329053
495500 0.0029340131
495550 0.0029351035
495600 0.0029361746
495650 0.0029372707
495700 0.00293812
495750 0.002939099
495800 0.0029403096
495850 0.0029422877
495900 0.0029440835
495950 0.002945418
496000 0.0029458241
496050 0.0029457984
496100 0.0029457047
496150 0.00294568
496200 0.0029464634
496250 0.0029479463
496300 0.0029492163
496350 0.0029506087
496400 0.0029522862
496450 0.0029548402
496500 0.0029577072
496550 0.0029611618
496600 0.0029647036
496650 0.0029678382
496700 0.0029710205
496750 0.0029734968
496800 0.0029754578
496850 0.0029770956
496900 0.0029786992
496950 0.0029807365
497000 0.0029819692
497050 0.0029834292
497100 0.0029841319
497150 0.0029848507
497200 0.0029853829
497250 0.0029856025
497300 0.0029857088
497350 0.0029862341
497400 0.0029867693
497450 0.0029868565
497500 0.0029866703
497550 0.002986443
497600 0.0029859068
497650 0.0029849042
497700 0.0029843834
497750 0.0029835702
497800 0.0029822401
497850 0.0029809144
497900 0.0029796011
497950 0.0029786759
498000 0.0029777952
498050 0.0029761418
498100 0.0029740607
498150 0.0029719117
498200 0.002969683
498250 0.0029673987
498300 0.0029653252
498350 0.0029636463
498400 0.0029618474
498450 0.0029602698
498500 0.0029581234
498550 0.002955817
498600 0.0029531124
498650 0.0029497974
498700 0.0029465642
498750 0.0029438832
498800 0.0029413414
498850 0.002939247
498900 0.0029369967
498950 0.0029352436
499000 0.0029338095
499050 0.0029326934
499100 0.0029320294
499150 0.0029310418
499200 0.0029297593
499250 0.0029282126
499300 0.0029267048
499350 0.0029246355
499400 0.0029224812
499450 0.0029202164
499500 0.0029180792
499550 0.0029160078
499600 0.0029137659
499650 0.0029116121
499700 0.0029097008
499750 0.0029076427
499800 0.002905072
499850 0.0029023651
499900 0.0028994194
499950 0.0028972266
500000 0.0028949836
500050 0.0028931139
500100 0.002891901
500150 0.0028909258
500200 0.0028900651
500250 0.0028891026
500300 0.0028876067
500350 0.0028861214
500400 0.0028847252
500450 0.0028835737
500500 0.0028822631
500550 0.0028812927
500600 0.0028805313
500650 0.0028794863
500700 0.0028783005
500750 0.0028768517
500800 0.0028744338
500850 0.0028720436
500900 0.0028694278
500950 0.0028667072
501000 0.0028639898
501050 0.002861568
501100 0.0028590985
501150 0.0028567974
501200 0.0028545315
501250 0.0028526118
501300 0.0028507624
501350 0.0028498148
501400 0.0028488372
501450 0.002848203
501500 0.0028478797
501550 0.0028477046
501600 0.0028474265
501650 0.0028470209
501700 0.0028464208
501750 0.0028459637
501800 0.0028454698
501850 0.0028444155
501900 0.0028432841
501950 0.0028419331
502000 0.0028404678
502050 0.0028390885
502100 0.0028375951
502150 0.0028362888
502200 0.0028347332
502250 0.0028324807
502300 0.0028303003
502350 0.0028282375
502400 0.0028260938
502450 0.0028236722
502500 0.0028214157
502550 0.0028192474
502600 0.0028173692
502650 0.0028149991
502700 0.0028124071
502750 0.0028095204
502800 0.0028064378
502850 0.0028036668
502900 0.0028008887
502950 0.0027983308
503000 0.0027960902
503050 0.0027938043
503100 0.0027915388
503150 0.0027892269
503200 0.0027863919
503250 0.0027827568
503300 0.0027786086
503350 0.0027748112
503400 0.0027713393
503450 0.0027685381
503500 0.0027658562
503550 0.002763231
503600 0.0027604139
503650 0.0027577421
503700 0.0027553717
503750 0.0027533324
503800 0.0027514236
503850 0.0027497594
503900 0.0027479886
503950 0.002746622
504000 0.0027452315
504050 0.0027440945
504100 0.0027427111
504150 0.00274103
504200 0.0027389392
504250 0.0027366516
504300 0.0027341847
504350 0.0027315098
504400 0.002728726
504450 0.0027255179
504500 0.0027222194
504550 0.002718764
504600 0.0027153106
504650 0.0027119527
504700 0.0027083503
504750 0.0027050989
504800 0.002701883
504850 0.002699347
504900 0.0026964526
504950 0.0026936333
505000 0.0026905573
505050 0.0026871561
505100 0.0026842452
505150 0.002682154
505200 0.0026804464
505250 0.0026785716
505300 0.0026767247
505350 0.0026750287
505400 0.0026735334
505450 0.0026721571
505500 0.0026704567
505550 0.0026688696
505600 0.0026675949
505650 0.0026665209
505700 0.0026652572
505750 0.0026640057
505800 0.0026625677
505850 0.0026610018
505900 0.00265975
505950 0.0026587102
506000 0.0026583696
506050 0.0026584212
506100 0.0026583284
506150 0.0026585777
506200 0.002658871
506250 0.002659101
506300 0.0026591265
506350 0.0026588608
506400 0.0026585046
506450 0.0026583254
506500 0.0026580129
506550 0.0026575243
506600 0.0026570559
506650 0.002656105
506700 0.0026541343
506750 0.0026512888
506800 0.0026479086
506850 0.0026443956
506900 0.0026408597
506950 0.0026371438
507000 0.0026337464
507050 0.0026301056
507100 0.0026262236
507150 0.0026224876
507200 0.0026190773
507250 0.0026158785
507300 0.0026134914
507350 0.0026113603
507400 0.0026092874
507450 0.0026073783
507500 0.0026054898
507550 0.0026036616
507600 0.002602292
507650 0.0026008077
507700 0.0026000572
507750 0.0025996469
507800 0.0025994303
507850 0.0025996914
507900 0.0025998037
507950 0.0026002732
508000 0.0026006301
508050 0.0026011749
508100 0.0026017341
508150 0.0026020584
508200 0.0026023395
508250 0.0026028208
508300 0.0026031949
508350 0.0026039569
508400 0.0026044043
508450 0.0026052201
508500 0.0026058408
508550 0.0026062275
508600 0.0026065725
508650 0.002606624
508700 0.0026070349
508750 0.0026069851
508800 0.0026069887
508850 0.0026066065
508900 0.0026062616
508950 0.0026061378
509000 0.0026057577
509050 0.0026048302
509100 0.0026039158
509150 0.00260269
509200 0.0026009966
509250 0.0025992836
509300 0.0025977088
509350 0.0025959071
509400 0.0025943334
509450 0.0025927072
509500 0.0025905728
509550 0.0025880216
509600 0.0025854538
509650 0.0025827013
509700 0.0025803769
509750 0.0025780774
509800 0.0025761041
509850 0.0025739238
509900 0.0025718181
509950 0.0025695444
510000 0.0025672264
510050 0.0025655427
510100 0.0025637288
510150 0.0025617193
510200 0.0025597553
510250 0.002557628
510300 0.0025558938
510350 0.0025538732
510400 0.0025522021
510450 0.0025505403
510500 0.0025495608
510550 0.0025488387
510600 0.0025483062
510650 0.0025474423
510700 0.0025461743
510750 0.0025448416
510800 0.0025435106
510850 0.0025422869
510900 0.0025405345
510950 0.0025387411
511000 0.002537046
511050 0.0025357998
511100 0.0025341212
511150 0.0025335232
511200 0.0025332161
511250 0.0025328214
511300 0.0025327744
511350 0.0025330301
511400 0.0025336106
511450 0.0025342781
511500 0.0025350028
511550 0.0025354995
511600 0.0025359807
511650 0.0025364539
511700 0.0025371796
511750 0.0025383528
511800 0.0025394574
511850 0.0025409043
511900 0.0025421097
511950 0.0025432043
512000 0.0025441958
512050 0.0025446854
512100 0.0025452624
512150 0.0025457719
512200 0.0025458672
512250 0.0025463144
512300 0.002547307
512350 0.0025484921
512400 0.0025492476
512450 0.0025500697
512500 0.0025507813
512550 0.00255141
512600 0.0025516069
512650 0.0025520375
512700 0.0025523444
512750 0.0025530507
512800 0.002553926
512850 0.0025546899
512900 0.0025553363
512950 0.0025559999
513000 0.0025565415
513050 0.0025567222
513100 0.0025568468
513150 0.002557333
513200 0.0025576701
513250 0.0025582025
513300 0.0025582012
513350 0.002557829
513400 0.0025575353
513450 0.0025569782
513500 0.0025563019
513550 0.0025558187
513600 0.0025552495
513650 0.0025545121
513700 0.0025537871
513750 0.0025531125
513800 0.0025522331
513850 0.0025510144
513900 0.0025502975
513950 0.0025495428
514000 0.0025493492
514050 0.0025495241
514100 0.002549763
514150 0.0025496282
514200 0.0025491937
514250 0.0025488412
514300 0.0025485726
514350 0.0025480355
514400 0.0025478908
514450 0.002547826
514500 0.0025476938
514550 0.0025477926
514600 0.0025480189
514650 0.0025480775
514700 0.0025480243
514750 0.0025479879
514800 0.0025472701
514850 0.0025465761
514900 0.0025460831
514950 0.0025458709
515000 0.0025456295
515050 0.0025453482
515100 0.0025445345
515150 0.0025441075
515200 0.0025435118
515250 0.0025429272
515300 0.0025422089
515350 0.0025416166
515400 0.0025415744
515450 0.0025417592
515500 0.0025421061
515550 0.0025422761
515600 0.0025418534
515650 0.0025415133
515700 0.0025407591
515750 0.0025401689
515800 0.0025396799
515850 0.0025395178
515900 0.0025398305
515950 0.0025400023
516000 0.0025400303
516050 0.0025404034
516100 0.0025401886
516150 0.0025395635
516200 0.0025389815
516250 0.0025381709
516300 0.0025379046
516350 0.0025380972
516400 0.0025386914
516450 0.0025397066
516500 0.0025405749
516550 0.0025417637
516600 0.0025429078
516650 0.0025437688
516700 0.0025445999
516750 0.0025452591
516800 0.0025454627
516850 0.0025455319
516900 0.0025452762
516950 0.002544873
517000 0.002544401
517050 0.0025439327
517100 0.0025435555
517150 0.0025430639
517200 0.0025424315
517250 0.002541825
517300 0.0025416073
517350 0.002540818
517400 0.0025399299
517450 0.0025390694
517500 0.0025383009
517550 0.002537616
517600 0.0025363706
517650 0.0025350537
517700 0.0025337465
517750 0.002532017
517800 0.0025303032
517850 0.0025289499
517900 0.0025276638
517950 0.0025264108
518000 0.0025255125
518050 0.0025244528
518100 0.0025236229
518150 0.0025231614
518200 0.0025224556
518250 0.0025216663
518300 0.0025208977
518350 0.0025200521
518400 0.0025193314
518450 0.002518645
518500 0.0025177351
518550 0.002517526
518600 0.002517336
518650 0.0025175337
518700 0.0025175118
518750 0.0025176018
518800 0.0025176005
518850 0.0025180437
518900 0.0025179066
518950 0.0025177193
519000 0.0025178072
519050 0.0025178461
519100 0.002518545
519150 0.0025203603
519200 0.0025226749
519250 0.0025250561
519300 0.0025278433
519350 0.00253128
519400 0.0025345845
519450 0.002538539
519500 0.00254269
519550 0.0025466642
519600 0.0025504273
519650 0.0025540835
519700 0.0025572467
519750 0.0025603131
519800 0.0025629242
519850 0.0025653023
519900 0.0025679729
519950 0.0025705078
520000 0.0025724368
520050 0.0025744343
520100 0.0025762058
520150 0.0025772677
520200 0.0025785629
520250 0.0025797524
520300 0.0025809497
520350 0.0025820331
520400 0.0025830552
520450 0.0025837787
520500 0.0025838203
520550 0.0025833188
520600 0.0025828227
520650 0.0025818716
520700 0.002580851
520750 0.0025799668
520800 0.0025789244
520850 0.0025784577
520900 0.0025777628
520950 0.0025770683
521000 0.0025764351
521050 0.0025753651
521100 0.0025744615
521150 0.0025736887
521200 0.0025730873
521250 0.002572354
521300 0.0025713438
521350 0.0025699178
521400 0.0025685988
521450 0.0025673389
521500 0.0025658041
521550 0.0025649939
521600 0.0025643637
521650 0.0025638214
521700 0.0025636209
521750 0.0025629167
521800 0.0025621188
521850 0.0025611663
521900 0.0025596943
521950 0.0025581907
522000 0.0025566302
522050 0.0025550164
522100 0.0025535741
522150 0.0025520345
522200 0.0025503611
522250 0.0025491246
522300 0.0025476451
522350 0.0025463097
522400 0.0025446325
522450 0.0025419932
522500 0.0025397957
522550 0.0025378017
522600 0.0025364376
522650 0.0025353173
522700 0.0025346615
522750 0.0025337264
522800 0.0025327839
522850 0.002531127
522900 0.0025294091
522950 0.0025275681
523000 0.0025262046
523050 0.0025244458
523100 0.0025230338
523150 0.0025212261
523200 0.0025195117
523250 0.0025174781
523300 0.0025155114
523350 0.0025140231
523400 0.002513032
523450 0.0025121842
523500 0.0025116601
523550 0.0025113715
523600 0.002511109
523650 0.0025112093
523700 0.0025110791
523750 0.002511015
523800 0.0025111199
523850 0.0025119646
523900 0.0025128409
523950 0.002514075
524000 0.0025150714
524050 0.0025167057
524100 0.0025181027
524150 0.0025202726
524200 0.0025226505
524250 0.0025250028
524300 0.0025271777
524350 0.002529268
524400 0.0025312483
524450 0.0025332374
524500 0.0025348687
524550 0.0025361007
524600 0.0025371147
524650 0.0025375798
524700 0.0025377154
524750 0.0025381802
524800 0.0025388273
524850 0.0025395269
524900 0.0025403362
524950 0.0025413991
525000 0.0025420551
525050 0.0025425237
525100 0.0025428436
525150 0.002543359
525200 0.0025435828
525250 0.0025434921
525300 0.0025433045
525350 0.0025428929
525400 0.0025425893
525450 0.0025420282
525500 0.0025409364
525550 0.0025398943
525600 0.0025381592
525650 0.0025364687
525700 0.0025345778
525750 0.0025330062
525800 0.0025314528
525850 0.0025301596
525900 0.0025288895
525950 0.002527537
526000 0.0025264073
526050 0.0025251955
526100 0.0025238732
526150 0.0025224889
526200 0.0025206468
526250 0.0025185975
526300 0.0025163985
526350 0.002514686
526400 0.0025126832
526450 0.0025100285
526500 0.0025073032
526550 0.0025045059
526600 0.0025017308
526650 0.0024988563
526700 0.0024964214
526750 0.0024941212
526800 0.0024921109
526850 0.0024901506
526900 0.002488519
526950 0.0024870485
527000 0.0024861223
527050 0.0024854434
527100 0.0024844985
527150 0.0024833547
527200 0.0024821169
527250 0.0024805182
527300 0.0024796454
527350 0.0024794741
527400 0.002478965
527450 0.0024787691
527500 0.0024781882
527550 0.0024773979
527600 0.0024765976
527650 0.0024760714
527700 0.0024761628
527750 0.002475979
527800 0.0024752437
527850 0.0024741291
527900 0.0024732924
527950 0.0024726636
528000 0.0024723843
528050 0.0024718564
528100 0.0024711968
528150 0.0024706788
528200 0.0024702459
528250 0.0024701407
528300 0.0024702914
528350 0.0024706447
528400 0.0024711939
528450 0.0024720337
528500 0.0024728992
528550 0.002474222
528600 0.0024758322
528650 0.002477361
528700 0.0024792183
528750 0.0024813564
528800 0.0024832838
528850 0.0024859014
528900 0.0024887797
528950 0.002491533
529000 0.0024944425
529050 0.0024971186
529100 0.0024998489
529150 0.0025022313
529200 0.0025043723
529250 0.002505963
529300 0.0025070113
529350 0.0025079588
529400 0.002508767
529450 0.0025097317
529500 0.0025107601
529550 0.0025122451
529600 0.0025137842
529650 0.0025150897
529700 0.0025163898
529750 0.0025176368
529800 0.0025187859
529850 0.0025195714
529900 0.002520072
529950 0.002520531
530000 0.0025212261
530050 0.0025216659
530100 0.0025219755
530150 0.0025228064
530200 0.0025239173
530250 0.0025245983
530300 0.0025258827
530350 0.0025275851
530400 0.002529336
530450 0.0025316462
530500 0.0025341161
530550 0.00253666
530600 0.002538469
530650 0.0025399078
530700 0.0025412151
530750 0.0025425132
530800 0.0025437039
530850 0.0025446195
530900 0.0025449873
530950 0.0025446611
531000 0.0025438546
531050 0.0025427641
531100 0.0025416286
531150 0.0025404808
531200 0.002539906
531250 0.002539514
531300 0.0025391972
531350 0.0025394259
531400 0.002539808
531450 0.0025402543
531500 0.0025412711
531550 0.0025421961
531600 0.002543669
531650 0.0025450535
531700 0.0025465596
531750 0.0025482254
531800 0.0025498093
531850 0.0025514062
531900 0.0025527717
531950 0.0025539465
532000 0.0025544653
532050 0.0025550675
532100 0.0025550691
532150 0.0025550671
532200 0.0025549483
532250 0.0025543737
532300 0.0025537826
532350 0.0025529493
532400 0.0025517336
532450 0.0025506025
532500 0.0025494199
532550 0.0025479942
532600 0.0025464739
532650 0.0025447538
532700 0.0025424056
532750 0.0025401422
532800 0.0025382111
532850 0.002536335
532900 0.0025342601
532950 0.0025325591
533000 0.0025308524
533050 0.0025294153
533100 0.0025284558
533150 0.0025279453
533200 0.0025279931
533250 0.0025278796
533300 0.0025275395
533350 0.00252667
533400 0.002525568
533450 0.0025246759
533500 0.0025236294
533550 0.0025224125
533600 0.0025207489
533650 0.002518787
533700 0.0025166949
533750 0.0025144679
533800 0.002512087
533850 0.0025098944
533900 0.0025074665
533950 0.0025051127
534000 0.0025029209
534050 0.002500495
534100 0.0024980253
534150 0.0024955517
534200 0.0024927456
534250 0.0024899052
534300 0.0024868792
534350 0.002483718
534400 0.002481106
534450 0.0024786447
534500 0.0024767991
534550 0.0024752201
534600 0.0024737493
534650 0.0024722433
534700 0.0024711062
534750 0.002470398
534800 0.0024701144
534850 0.0024696771
534900 0.00246909
534950 0.0024682628
535000 0.0024672992
535050 0.0024660811
535100 0.0024646382
535150 0.0024630835
535200 0.0024615428
535250 0.0024596602
535300 0.0024581645
535350 0.0024563126
535400 0.0024545121
535450 0.0024529041
535500 0.0024510997
535550 0.0024493927
535600 0.0024473257
535650 0.0024450134
535700 0.0024428592
535750 0.0024408541
535800 0.0024392741
535850 0.0024380896
535900 0.0024367702
535950 0.0024357047
536000 0.0024347557
536050 0.0024339725
536100 0.0024333109
536150 0.002432812
536200 0.0024322297
536250 0.0024318491
536300 0.0024313219
536350 0.0024306473
536400 0.002430152
536450 0.0024295093
536500 0.0024285393
536550 0.0024271582
536600 0.0024257362
536650 0.0024235187
536700 0.0024212239
536750 0.0024185507
536800 0.0024159044
536850 0.0024129577
536900 0.0024095952
536950 0.0024065957
537000 0.0024033418
537050 0.0024002878
537100 0.0023971622
537150 0.0023940165
537200 0.0023901435
537250 0.0023860594
537300 0.0023821156
537350 0.0023779828
537400 0.0023745316
537450 0.0023714252
537500 0.0023684822
537550 0.002365592
537600 0.0023629788
537650 0.0023605275
537700 0.002358157
537750 0.0023558954
537800 0.0023537211
537850 0.0023518444
537900 0.0023500648
537950 0.0023484623
538000 0.0023468515
538050 0.0023450966
538100 0.0023432525
538150 0.0023413642
538200 0.0023394833
538250 0.0023372707
538300 0.0023351034
538350 0.002333138
538400 0.0023312338
538450 0.0023292405
538500 0.002327256
538550 0.0023254868
538600 0.0023240384
538650 0.0023229328
538700 0.0023221848
538750 0.0023216639
538800 0.0023213338
538850 0.0023216667
538900 0.0023221629
538950 0.0023229912
539000 0.0023238115
539050 0.0023245944
539100 0.0023250439
539150 0.002325525
539200 0.0023255096
539250 0.0023254992
539300 0.0023257205
539350 0.0023262926
539400 0.0023268247
539450 0.0023269632
539500 0.0023266741
539550 0.0023263281
539600 0.0023259305
539650 0.0023254196
539700 0.002325136
539750 0.002324823
539800 0.0023245901
539850 0.002324468
539900 0.002324085
539950 0.0023235289
540000 0.0023232766
540050 0.002323324
540100 0.0023232535
540150 0.0023231567
540200 0.0023231849
540250 0.0023228128
540300 0.0023226243
540350 0.0023220796
540400 0.0023215011
540450 0.002320728
540500 0.0023201279
540550 0.0023199229
540600 0.0023197018
540650 0.0023195575
540700 0.0023194992
540750 0.002319649
540800 0.0023202883
540850 0.002320668
540900 0.0023211984
540950 0.0023213638
541000 0.0023213702
541050 0.0023214301
541100 0.0023215359
541150 0.0023217957
541200 0.0023218753
541250 0.0023220837
541300 0.0023221863
541350 0.0023225591
541400 0.0023230977
541450 0.0023240808
541500 0.0023254899
541550 0.0023270802
541600 0.0023283686
541650 0.0023289748
541700 0.0023294149
541750 0.0023295692
541800 0.0023289932
541850 0.0023283539
541900 0.0023275437
541950 0.0023266776
542000 0.002325562
542050 0.0023245306
542100 0.0023232559
542150 0.0023220744
542200 0.0023208812
542250 0.0023196994
542300 0.0023186391
542350 0.002317562
542400 0.0023163032
542450 0.0023148852
542500 0.0023135993
542550 0.002312574
542600 0.002311143
542650 0.0023097234
542700 0.0023079683
542750 0.0023063294
542800 0.0023045451
542850 0.0023030494
542900 0.0023015948
542950 0.0023003178
543000 0.0022986059
543050 0.0022967183
543100 0.002294301
543150 0.0022915511
543200 0.0022895016
543250 0.0022877176
543300 0.0022861653
543350 0.0022849891
543400 0.0022840617
543450 0.0022827979
543500 0.0022817543
543550 0.0022806815
543600 0.0022797336
543650 0.0022786803
543700 0.0022775402
543750 0.0022761223
543800 0.0022749208
543850 0.0022739077
543900 0.0022729792
543950 0.0022722811
544000 0.0022712705
544050 0.0022698643
544100 0.002268356
544150 0.0022669916
544200 0.0022656875
544250 0.0022639402
544300 0.0022625169
544350 0.0022614634
544400 0.0022605222
544450 0.0022598673
544500 0.0022591751
544550 0.0022575755
544600 0.0022556639
544650 0.0022533247
544700 0.0022507417
544750 0.002247912
544800 0.0022449827
544850 0.0022419767
544900 0.0022389827
544950 0.0022365847
545000 0.0022346665
545050 0.0022332351
545100 0.00223228
545150 0.0022310957
545200 0.0022301173
545250 0.0022292689
545300 0.0022288369
545350 0.0022283954
545400 0.0022279802
545450 0.0022276956
545500 0.0022272572
545550 0.0022269199
545600 0.0022264172
545650 0.0022257602
545700 0.0022242661
545750 0.0022219663
545800 0.0022196276
545850 0.0022173867
545900 0.0022151925
545950 0.0022132243
546000 0.0022115602
546050 0.0022099731
546100 0.0022083422
546150 0.0022071592
546200 0.0022061121
546250 0.0022057405
546300 0.0022047229
546350 0.002203678
546400 0.0022022296
546450 0.0022007003
546500 0.0021988773
546550 0.0021972328
546600 0.0021954302
546650 0.0021936406
546700 0.0021921567
546750 0.0021906663
546800 0.0021896318
546850 0.0021887763
546900 0.0021881419
546950 0.0021877559
547000 0.0021875508
547050 0.0021873046
547100 0.0021870007
547150 0.0021863579
547200 0.0021858297
547250 0.0021858001
547300 0.0021856455
547350 0.0021855251
547400 0.0021855487
547450 0.0021852652
547500 0.0021848693
547550 0.002184457
547600 0.0021841684
547650 0.00218389
547700 0.0021837828
547750 0.0021833042
547800 0.0021831331
547850 0.0021830641
547900 0.0021831299
547950 0.0021836329
548000 0.002184316
548050 0.0021850595
548100 0.0021857975
548150 0.0021864868
548200 0.0021871821
548250 0.0021880704
548300 0.002188787
548350 0.0021897607
548400 0.0021907938
548450 0.0021919461
548500 0.0021932485
548550 0.0021942929
548600 0.0021952187
548650 0.0021962497
548700 0.0021970967
548750 0.0021975617
548800 0.0021974458
548850 0.0021973768
548900 0.0021970534
548950 0.002196246
549000 0.0021955512
549050 0.0021946977
549100 0.0021943426
549150 0.0021939103
549200 0.0021937648
549250 0.0021935538
549300 0.0021931786
549350 0.0021925686
549400 0.0021921026
549450 0.002192217
549500 0.0021925836
549550 0.0021931296
549600 0.0021937537
549650 0.0021941253
549700 0.0021944579
549750 0.0021946014
549800 0.0021947864
549850 0.0021951759
549900 0.0021950235
549950 0.0021953125
550000 0.0021954212
550050 0.0021958335
550100 0.0021960082
550150 0.0021963376
550200 0.0021968914
550250 0.0021973864
550300 0.0021978948
550350 0.002198379
550400 0.0021991161
550450 0.0021999864
550500 0.0022006066
550550 0.0022008807
550600 0.0022005293
550650 0.0021998747
550700 0.0021989959
550750 0.0021978631
550800 0.0021964724
550850 0.0021944791
550900 0.0021924219
550950 0.0021903208
551000 0.0021880836
551050 0.0021858998
551100 0.0021841204
551150 0.0021826431
551200 0.0021813202
551250 0.002180321
551300 0.0021791047
551350 0.0021784062
551400 0.0021778078
551450 0.0021770445
551500 0.002176386
551550 0.0021757376
551600 0.0021748693
551650 0.0021740276
551700 0.0021731667
551750 0.0021724565
551800 0.0021717591
551850 0.0021712458
551900 0.0021703126
551950 0.0021695557
552000 0.0021687151
552050 0.0021678707
552100 0.0021669046
552150 0.0021660334
552200 0.0021652313
552250 0.0021644912
552300 0.002163912
552350 0.0021636594
552400 0.0021636271
552450 0.0021643606
552500 0.0021650476
552550 0.0021659441
552600 0.0021667506
552650 0.0021676015
552700 0.0021684018
552750 0.0021692409
552800 0.0021703079
552850 0.0021711361
552900 0.0021719916
552950 0.0021726907
553000 0.0021733238
553050 0.0021744348
553100 0.0021754226
553150 0.0021764423
553200 0.0021773641
553250 0.0021782847
553300 0.0021792665
553350 0.0021798348
553400 0.0021804939
553450 0.0021814777
553500 0.0021827318
553550 0.0021841577
553600 0.0021855878
553650 0.0021869934
553700 0.0021885439
553750 0.0021900941
553800 0.0021915743
553850 0.0021927289
553900 0.0021937015
553950 0.0021944462
554000 0.0021947775
554050 0.0021953427
554100 0.0021956824
554150 0.0021959689
554200 0.0021962697
554250 0.0021968772
554300 0.0021977947
554350 0.0021988753
554400 0.0021998097
554450 0.0022007312
554500 0.0022016074
554550 0.0022025375
554600 0.0022033498
554650 0.0022040347
554700 0.0022040156
554750 0.002204126
554800 0.0022040741
554850 0.0022037822
554900 0.0022034382
554950 0.0022032527
555000 0.0022027975
555050 0.0022025192
555100 0.0022021429
555150 0.0022019314
555200 0.002201861
555250 0.0022019578
555300 0.0022025028
555350 0.0022027859
555400 0.0022034106
555450 0.0022043919
555500 0.0022049589
555550 0.0022058824
555600 0.0022067522
555650 0.0022074093
555700 0.0022078323
555750 0.0022087124
555800 0.0022097126
555850 0.0022112329
555900 0.0022128657
555950 0.0022146074
556000 0.0022164708
556050 0.0022179575
556100 0.0022194643
556150 0.0022209153
556200 0.0022223099
556250 0.0022238035
556300 0.0022254399
556350 0.0022270743
556400 0.0022291849
556450 0.002231571
556500 0.002234522
556550 0.0022377317
556600 0.0022409541
556650 0.0022442204
556700 0.0022478304
556750 0.0022513176
556800 0.0022545571
556850 0.0022576507
556900 0.0022605154
556950 0.0022635229
557000 0.0022665039
557050 0.0022694266
557100 0.0022720644
557150 0.0022748144
557200 0.0022773232
557250 0.0022795006
557300 0.0022810243
557350 0.0022824341
557400 0.0022834378
557450 0.0022845896
557500 0.0022856939
557550 0.0022869571
557600 0.0022886375
557650 0.0022904797
557700 0.0022924293
557750 0.0022943027
557800 0.0022965475
557850 0.0022981062
557900 0.0022993197
557950 0.0023002771
558000 0.0023008285
558050 0.0023014277
558100 0.0023021617
558150 0.0023028555
558200 0.0023039185
558250 0.002305243
558300 0.0023069563
558350 0.0023084745
558400 0.0023100998
558450 0.002311621
558500 0.0023128605
558550 0.0023143138
558600 0.0023156346
558650 0.0023170581
558700 0.0023183346
558750 0.0023193235
558800 0.0023197453
558850 0.0023201277
558900 0.0023198825
558950 0.0023195114
559000 0.0023188295
559050 0.0023181706
559100 0.0023174758
559150 0.0023169229
559200 0.0023163046
559250 0.0023155509
559300 0.0023151529
559350 0.0023148821
559400 0.0023147025
559450 0.002314942
559500 0.0023155788
559550 0.0023164685
559600 0.00231765
559650 0.0023188252
559700 0.0023203464
559750 0.0023220211
559800 0.0023241316
559850 0.0023262473
559900 0.0023289801
559950 0.002332128
560000 0.0023354677
560050 0.0023389843
560100 0.002342727
560150 0.0023463118
560200 0.002350016
560250 0.0023535719
560300 0.0023573336
560350 0.0023608267
560400 0.0023638197
560450 0.0023667993
560500 0.0023690273
560550 0.0023707803
560600 0.0023720206
560650 0.0023735587
560700 0.0023746296
560750 0.0023754097
560800 0.0023759952
560850 0.0023759895
560900 0.0023758124
560950 0.0023757649
561000 0.0023756462
561050 0.0023757344
561100 0.0023756074
561150 0.0023755348
561200 0.0023752003
561250 0.0023745639
561300 0.002373887
561350 0.0023736176
561400 0.0023735451
561450 0.002373219
561500 0.0023729067
561550 0.002372629
561600 0.0023721761
561650 0.0023715495
561700 0.0023711436
561750 0.002370643
561800 0.0023702747
561850 0.0023693972
561900 0.0023678934
561950 0.0023668951
562000 0.0023660755
562050 0.002365699
562100 0.0023655715
562150 0.0023659762
562200 0.0023663418
562250 0.0023664139
562300 0.0023665617
562350 0.0023664125
562400 0.0023663094
562450 0.0023665533
562500 0.0023669997
562550 0.002367478
562600 0.0023681499
562650 0.0023685385
562700 0.0023692204
562750 0.0023697143
562800 0.0023699669
562850 0.0023700424
562900 0.0023699469
562950 0.0023697523
563000 0.0023696122
563050 0.0023691996
563100 0.0023693872
563150 0.0023696573
563200 0.0023697565
563250 0.0023698317
563300 0.0023698843
563350 0.0023700568
563400 0.0023706797
563450 0.0023716312
563500 0.0023728573
563550 0.0023737522
563600 0.0023745893
563650 0.0023754599
563700 0.0023765928
563750 0.0023780573
563800 0.0023795692
563850 0.0023810013
563900 0.0023820115
563950 0.0023828513
564000 0.0023842732
564050 0.002385397
564100 0.0023873493
564150 0.0023891466
564200 0.0023908794
564250 0.0023922381
564300 0.002393281
564350 0.0023942071
564400 0.0023948809
564450 0.0023958525
564500 0.002397153
564550 0.0023983034
564600 0.0023993956
564650 0.0024002653
564700 0.0024013002
564750 0.0024025631
564800 0.0024032952
564850 0.002404372
564900 0.0024052579
564950 0.0024060715
565000 0.0024065728
565050 0.0024070045
565100 0.0024073676
565150 0.0024076103
565200 0.0024077956
565250 0.0024079967
565300 0.0024083537
565350 0.0024085566
565400 0.0024086029
565450 0.0024091421
565500 0.0024096151
565550 0.0024101754
565600 0.0024107684
565650 0.0024111558
565700 0.0024119375
565750 0.0024126569
565800 0.002413089
565850 0.002413905
565900 0.0024149588
565950 0.0024161985
566000 0.0024177372
566050 0.002419385
566100 0.0024212426
566150 0.0024230306
566200 0.0024249004
566250 0.0024262995
566300 0.0024276514
566350 0.0024289924
566400 0.0024304758
566450 0.0024323435
566500 0.0024344442
566550 0.0024370573
566600 0.0024397126
566650 0.0024425574
566700 0.0024453361
566750 0.0024481616
566800 0.0024510681
566850 0.0024539185
566900 0.0024566411
566950 0.0024598023
567000 0.0024629431
567050 0.0024659991
567100 0.0024690466
567150 0.002471702
567200 0.0024739053
567250 0.0024757832
567300 0.0024769045
567350 0.0024782304
567400 0.0024796269
567450 0.0024808594
567500 0.0024819412
567550 0.0024826841
567600 0.002483474
567650 0.0024846473
567700 0.002486174
567750 0.0024875892
567800 0.0024889065
567850 0.0024899954
567900 0.0024907135
567950 0.0024908634
568000 0.0024906389
568050 0.0024907573
568100 0.0024910579
568150 0.002491142
568200 0.0024910771
568250 0.0024907711
568300 0.0024904723
568350 0.0024904986
568400 0.0024908366
568450 0.0024912272
568500 0.0024915405
568550 0.0024918047
568600 0.0024920473
568650 0.002492094
568700 0.0024918313
568750 0.0024916076
568800 0.002491361
568850 0.0024914179
568900 0.0024910024
568950 0.0024903352
569000 0.0024898682
569050 0.0024892071
569100 0.0024884309
569150 0.0024876588
569200 0.0024868673
569250 0.0024867738
569300 0.0024867856
569350 0.0024872051
569400 0.0024876005
569450 0.0024883084
569500 0.0024891804
569550 0.0024898005
569600 0.0024906049
569650 0.0024911849
569700 0.0024913238
569750 0.0024917775
569800 0.0024917721
569850 0.0024915459
569900 0.0024916464
569950 0.0024918982
570000 0.002491757
570050 0.0024915772
570100 0.0024912463
570150 0.0024911653
570200 0.0024912745
570250 0.0024911033
570300 0.0024906857
570350 0.0024898965
570400 0.0024889449
570450 0.0024879141
570500 0.0024871241
570550 0.0024859561
570600 0.0024850144
570650 0.0024838772
570700 0.0024827087
570750 0.0024814947
570800 0.0024802689
570850 0.0024788509
570900 0.0024775869
570950 0.00247621
571000 0.0024745966
571050 0.0024731378
571100 0.0024715104
571150 0.0024697317
571200 0.0024679804
571250 0.0024662988
571300 0.0024645374
571350 0.0024627935
571400 0.0024609592
571450 0.0024592279
571500 0.0024572182
571550 0.0024550512
571600 0.0024523695
571650 0.0024496979
571700 0.0024469022
571750 0.0024442957
571800 0.0024420229
571850 0.0024404357
571900 0.0024389225
571950 0.0024378085
572000 0.0024369911
572050 0.0024364486
572100 0.0024362445
572150 0.0024359678
572200 0.0024357882
572250 0.002435372
572300 0.0024350267
572350 0.0024341339
572400 0.0024326077
572450 0.0024311738
572500 0.0024297075
572550 0.0024281903
572600 0.0024265767
572650 0.0024241708
572700 0.0024213598
572750 0.0024181664
572800 0.0024147083
572850 0.0024113859
572900 0.0024085298
572950 0.0024062956
573000 0.0024048896
573050 0.0024038213
573100 0.0024033678
573150 0.0024032585
573200 0.0024032681
573250 0.0024037469
573300 0.0024042231
573350 0.0024043066
573400 0.0024045331
573450 0.0024043264
573500 0.0024040517
573550 0.002403798
573600 0.0024032617
573650 0.0024027335
573700 0.0024023178
573750 0.0024022858
573800 0.0024025009
573850 0.0024024161
573900 0.0024025703
573950 0.002402667
574000 0.0024027593
574050 0.0024024253
574100 0.0024018377
574150 0.0024011258
574200 0.0024007739
574250 0.0024001161
574300 0.0023993611
574350 0.0023984517
574400 0.002397357
574450 0.0023963628
574500 0.002395012
574550 0.0023932389
574600 0.002391931
574650 0.0023903563
574700 0.0023886579
574750 0.0023875906
574800 0.0023861874
574850 0.0023851443
574900 0.0023840965
574950 0.0023824365
575000 0.0023808011
575050 0.0023788353
575100 0.0023767924
575150 0.0023751267
575200 0.0023733717
575250 0.002371357
575300 0.002369647
575350 0.002367785
575400 0.00236589
575450 0.0023640488
575500 0.0023619121
575550 0.0023597582
575600 0.0023577493
575650 0.0023556834
575700 0.0023537147
575750 0.002351808
575800 0.0023499577
575850 0.0023481113
575900 0.0023459208
575950 0.0023437546
576000 0.0023408419
576050 0.0023377752
576100 0.0023347529
576150 0.0023319504
576200 0.0023293358
576250 0.0023267537
576300 0.0023240064
576350 0.0023214828
576400 0.0023190741
576450 0.0023169797
576500 0.0023151719
576550 0.0023136262
576600 0.0023127626
576650 0.0023118041
576700 0.0023109427
576750 0.0023100496
576800 0.0023085522
576850 0.0023069386
576900 0.0023053256
576950 0.0023036118
577000 0.0023023873
577050 0.0023013078
577100 0.0023004044
577150 0.0022996471
577200 0.0022994222
577250 0.0022995045
577300 0.0022993871
577350 0.0022993622
577400 0.0022993552
577450 0.0022994875
577500 0.0022994058
577550 0.0022993964
577600 0.0022991177
577650 0.0022984671
577700 0.002298009
577750 0.0022972517
577800 0.0022963127
577850 0.0022953652
577900 0.0022946728
577950 0.0022938502
578000 0.0022926736
578050 0.0022914967
578100 0.0022905988
578150 0.002289656
578200 0.0022893495
578250 0.0022893201
578300 0.0022898637
578350 0.0022905853
578400 0.0022917907
578450 0.0022931416
578500 0.0022944572
578550 0.0022959786
578600 0.0022977434
578650 0.0022989725
578700 0.00230007
578750 0.0023011918
578800 0.0023025246
578850 0.0023035705
578900 0.0023045417
578950 0.0023052749
579000 0.0023057141
579050 0.002305833
579100 0.0023058831
579150 0.002305899
579200 0.0023054279
579250 0.0023053003
579300 0.0023054515
579350 0.0023050067
579400 0.0023049407
579450 0.0023046667
579500 0.002304485
579550 0.0023043545
579600 0.0023042781
579650 0.0023046415
579700 0.0023052582
579750 0.0023056589
579800 0.002306282
579850 0.0023069417
579900 0.0023075239
579950 0.0023083488
580000 0.0023090882
580050 0.0023097692
580100 0.0023105994
580150 0.0023114428
580200 0.0023118546
580250 0.002312356
580300 0.0023127551
580350 0.0023130744
580400 0.0023130469
580450 0.0023128366
580500 0.0023126621
580550 0.0023128018
580600 0.0023126313
580650 0.0023123057
580700 0.0023121774
580750 0.0023121143
580800 0.0023115422
580850 0.002310692
580900 0.0023095549
580950 0.0023080138
581000 0.002306258
581050 0.002304494
581100 0.0023026392
581150 0.0023003773
581200 0.0022978722
581250 0.0022945296
581300 0.0022910834
581350 0.0022870229
581400 0.00228284
581450 0.0022787743
581500 0.0022749865
581550 0.0022711802
581600 0.0022673203
581650 0.0022635559
581700 0.0022598061
581750 0.0022562369
581800 0.0022530417
581850 0.0022503104
581900 0.0022481377
581950 0.0022461306
582000 0.0022442652
582050 0.0022423116
582100 0.002240286
582150 0.0022385839
582200 0.0022371327
582250 0.0022357176
582300 0.0022341425
582350 0.0022325666
582400 0.0022309658
582450 0.0022290139
582500 0.0022272887
582550 0.0022256925
582600 0.0022237978
582650 0.002221722
582700 0.0022198145
582750 0.0022181078
582800 0.0022166819
582850 0.0022155535
582900 0.0022145597
582950 0.0022133628
583000 0.0022121072
583050 0.0022108997
583100 0.0022100364
583150 0.0022087411
583200 0.0022077354
583250 0.0022068297
583300 0.0022054594
583350 0.0022044705
583400 0.002204039
583450 0.0022037228
583500 0.0022034564
583550 0.002203438
583600 0.0022031597
583650 0.0022031021
583700 0.0022033104
583750 0.0022032787
583800 0.0022034563
583850 0.0022036107
583900 0.0022041694
583950 0.002204748
584000 0.0022052811
584050 0.0022060978
584100 0.0022071211
584150 0.0022087094
584200 0.0022104588
584250 0.0022123893
584300 0.0022148997
584350 0.0022174508
584400 0.002220088
584450 0.0022226278
584500 0.0022256365
584550 0.0022288287
584600 0.0022323956
584650 0.002235306
584700 0.002238335
584750 0.0022409374
584800 0.0022439141
584850 0.0022470495
584900 0.0022502919
584950 0.0022536016
585000 0.0022576453
585050 0.002261173
585100 0.0022646189
585150 0.0022681847
585200 0.0022716473
585250 0.0022747509
585300 0.0022776981
585350 0.002280688
585400 0.0022833938
585450 0.002285824
585500 0.0022880425
585550 0.0022899275
585600 0.0022913258
585650 0.0022930787
585700 0.0022948095
585750 0.0022969654
585800 0.0022992947
585850 0.0023016381
585900 0.0023036198
585950 0.0023049208
586000 0.0023058396
586050 0.0023067841
586100 0.0023079332
586150 0.0023092825
586200 0.0023107452
586250 0.0023120864
586300 0.0023136005
586350 0.0023146789
586400 0.0023156993
586450 0.0023172873
586500 0.0023184239
586550 0.0023196581
586600 0.002320194
586650 0.0023205886
586700 0.002321285
586750 0.0023217244
586800 0.0023224017
586850 0.0023228027
586900 0.002323371
586950 0.0023238156
587000 0.0023240333
587050 0.0023237219
587100 0.002323296
587150 0.0023228004
587200 0.002322628
587250 0.002322749
587300 0.0023226931
587350 0.002322227
587400 0.0023214431
587450 0.0023204445
587500 0.0023190091
587550 0.0023168125
587600 0.0023146777
587650 0.0023123267
587700 0.0023097838
587750 0.0023072148
587800 0.002304533
587850 0.0023019539
587900 0.0022997021
587950 0.0022977183
588000 0.0022950037
588050 0.0022923354
588100 0.002289688
588150 0.0022868519
588200 0.002284037
588250 0.0022810366
588300 0.0022780174
588350 0.0022750914
588400 0.0022721812
588450 0.0022695986
588500 0.0022672337
588550 0.0022653954
588600 0.0022636431
588650 0.0022620064
588700 0.0022602907
588750 0.0022586479
588800 0.0022572912
588850 0.0022563444
588900 0.0022557167
588950 0.0022554766
589000 0.0022552446
589050 0.0022548146
589100 0.0022542998
589150 0.0022542008
589200 0.0022542114
589250 0.0022541429
589300 0.0022534908
589350 0.0022526182
589400 0.002251314
589450 0.0022498798
589500 0.0022485037
589550 0.0022475046
589600 0.0022462654
589650 0.0022444689
589700 0.0022432845
589750 0.0022419606
589800 0.0022409392
589850 0.0022404387
589900 0.0022403355
589950 0.002240027
590000 0.0022394543
590050 0.0022389951
590100 0.0022385399
590150 0.0022379683
590200 0.0022375947
590250 0.0022372373
590300 0.0022368357
590350 0.0022368588
590400 0.0022369499
590450 0.0022369456
590500 0.0022365491
590550 0.0022360168
590600 0.0022353587
590650 0.0022342717
590700 0.0022330531
590750 0.0022319674
590800 0.0022304272
590850 0.0022286315
590900 0.0022271212
590950 0.0022251726
591000 0.0022233163
591050 0.0022218251
591100 0.0022201256
591150 0.0022184633
591200 0.0022168972
591250 0.0022153916
591300 0.0022139121
591350 0.0022122907
591400 0.0022107509
591450 0.0022091581
591500 0.0022078036
591550 0.0022067658
591600 0.0022055065
591650 0.0022045039
591700 0.0022036977
591750 0.0022032004
591800 0.0022028541
591850 0.0022025533
591900 0.0022022597
591950 0.002202086
592000 0.0022022984
592050 0.0022029926
592100 0.0022038972
592150 0.0022049982
592200 0.0022056235
592250 0.0022060187
592300 0.0022061728
592350 0.0022058531
592400 0.002205365
592450 0.0022047371
592500 0.0022042595
592550 0.0022036093
592600 0.0022030982
592650 0.0022022641
592700 0.0022015966
592750 0.0022011735
592800 0.0022006283
592850 0.0021999844
592900 0.0021993829
592950 0.0021988125
593000 0.0021982912
593050 0.0021978226
593100 0.0021972088
593150 0.002197017
593200 0.0021971096
593250 0.0021971506
593300 0.0021969683
593350 0.0021972895
593400 0.0021976142
593450 0.0021975834
593500 0.0021976044
593550 0.0021973937
593600 0.0021971298
593650 0.0021964669
593700 0.0021959396
593750 0.0021955555
593800 0.0021955623
593850 0.0021955172
593900 0.002195781
593950 0.0021961163
594000 0.0021961144
594050 0.002196497
594100 0.0021969552
594150 0.0021973924
594200 0.0021981623
594250 0.0021984528
594300 0.0021987304
594350 0.0021989027
594400 0.002199092
594450 0.002199434
594500 0.002199733
594550 0.0022001049
594600 0.0022006783
594650 0.0022009332
594700 0.002200514
594750 0.0022000189
594800 0.0021994759
594850 0.002199122
594900 0.0021989907
594950 0.0021990814
595000 0.002198703
595050 0.0021983115
595100 0.0021981076
595150 0.0021982014
595200 0.002198591
595250 0.0021989052
595300 0.0021988443
595350 0.0021985011
595400 0.0021975434
595450 0.0021965497
595500 0.0021955192
595550 0.0021943514
595600 0.0021929553
595650 0.0021919046
595700 0.0021910743
595750 0.0021904225
595800 0.002189907
595850 0.0021891932
595900 0.0021887605
595950 0.0021881334
596000 0.0021874794
596050 0.0021870739
596100 0.002186477
596150 0.0021860339
596200 0.0021851903
596250 0.0021839015
596300 0.0021826137
596350 0.002181546
596400 0.0021803006
596450 0.0021790246
596500 0.0021775246
596550 0.0021759754
596600 0.0021743847
596650 0.0021727737
596700 0.0021714342
596750 0.0021703982
596800 0.0021694214
596850 0.0021685692
596900 0.0021678554
596950 0.0021670925
597000 0.0021664905
597050 0.0021660974
597100 0.0021652303
597150 0.0021647738
597200 0.0021639926
597250 0.002163048
597300 0.002162122
597350 0.0021606071
597400 0.0021590398
597450 0.0021570785
597500 0.0021553245
597550 0.0021538883
597600 0.0021518739
597650 0.002149818
597700 0.0021474418
597750 0.0021446881
597800 0.0021415559
597850 0.0021383121
597900 0.0021344344
597950 0.0021306966
598000 0.0021268845
598050 0.0021237092
598100 0.0021208835
598150 0.0021183726
598200 0.0021161743
598250 0.0021140006
598300 0.0021117204
598350 0.0021098086
598400 0.0021076788
598450 0.0021057756
598500 0.0021038798
598550 0.0021018972
598600 0.0020998332
598650 0.0020979198
598700 0.0020962239
598750 0.0020946175
598800 0.0020929123
598850 0.0020910676
598900 0.002089035
598950 0.0020867208
599000 0.0020844298
599050 0.0020824383
599100 0.0020804929
599150 0.0020785957
599200 0.0020765319
599250 0.0020741639
599300 0.0020714276
599350 0.0020686293
599400 0.0020658634
599450 0.0020634775
599500 0.0020611071
599550 0.0020590089
599600 0.002056398
599650 0.0020537455
599700 0.0020511997
599750 0.0020490042
599800 0.0020471677
599850 0.0020458846
599900 0.0020450148
599950 0.0020441451
600000 0.0020431126
600050 0.0020420945
600100 0.0020416148
600150 0.0020409218
600200 0.0020403732
600250 0.0020396974
600300 0.0020392143
600350 0.002039024
600400 0.0020389283
600450 0.002038624
600500 0.002038062
600550 0.0020376211
600600 0.0020368121
600650 0.0020365769
600700 0.0020356047
600750 0.0020345946
600800 0.0020335925
600850 0.0020323942
600900 0.0020313628
600950 0.0020300493
601000 0.0020285516
601050 0.0020269494
601100 0.0020251724
601150 0.0020233192
601200 0.0020217733
601250 0.0020201387
601300 0.0020187965
601350 0.0020174523
601400 0.0020162511
601450 0.0020148889
601500 0.0020134338
601550 0.0020113967
601600 0.0020093071
601650 0.0020074717
601700 0.0020058244
601750 0.0020039332
601800 0.0020023122
601850 0.0020008521
601900 0.0019993869
601950 0.0019977464
602000 0.0019963741
602050 0.0019951667
602100 0.0019941143
602150 0.0019935541
602200 0.0019931189
602250 0.0019931367
602300 0.0019930951
602350 0.0019934785
602400 0.001993527
602450 0.0019937901
602500 0.0019942327
602550 0.0019945819
602600 0.00199509
602650 0.0019953801
602700 0.0019960088
602750 0.0019965915
602800 0.0019972652
602850 0.0019977034
602900 0.0019981369
602950 0.0019987723
603000 0.0019995645
603050 0.0020003353
603100 0.0020009662
603150 0.0020016727
603200 0.0020025765
603250 0.0020036127
603300 0.0020045338
603350 0.0020054203
603400 0.00200604
603450 0.0020066648
603500 0.0020069748
603550 0.0020072499
603600 0.0020076204
603650 0.0020077695
603700 0.0020083842
603750 0.0020090715
603800 0.0020099554
603850 0.0020111185
603900 0.0020121568
603950 0.0020132241
604000 0.002014153
604050 0.0020150262
604100 0.0020159652
604150 0.0020166364
604200 0.0020169932
604250 0.0020171296
604300 0.0020171021
604350 0.0020171675
604400 0.0020174191
604450 0.0020175783
604500 0.0020180495
604550 0.0020190604
604600 0.0020200095
604650 0.0020212844
604700 0.0020223097
604750 0.0020235189
604800 0.0020249837
604850 0.0020264788
604900 0.0020280354
604950 0.0020294619
605000 0.0020311306
605050 0.0020329058
605100 0.0020349207
605150 0.0020371293
605200 0.0020396042
605250 0.0020423654
605300 0.0020450373
605350 0.0020477903
605400 0.0020502051
605450 0.002053084
605500 0.0020561408
605550 0.0020590994
605600 0.002061242
605650 0.0020628692
605700 0.002064016
605750 0.002065227
605800 0.0020665966
605850 0.0020679861
605900 0.0020694037
605950 0.002070558
606000 0.0020714112
606050 0.0020724977
606100 0.0020734395
606150 0.0020744571
606200 0.0020753786
606250 0.0020763183
606300 0.0020771172
606350 0.0020777996
606400 0.002078851
606450 0.0020795736
606500 0.0020804553
606550 0.0020814321
606600 0.0020826603
606650 0.002084034
606700 0.0020853427
606750 0.0020865192
606800 0.002087702
606850 0.0020889015
606900 0.0020903358
606950 0.0020919501
607000 0.0020940697
607050 0.0020963348
607100 0.0020986641
607150 0.0021009902
607200 0.0021038618
607250 0.002106513
607300 0.0021095015
607350 0.0021128982
607400 0.0021161687
607450 0.0021191589
607500 0.0021219909
607550 0.0021245498
607600 0.0021268748
607650 0.0021290483
607700 0.0021308816
607750 0.0021325649
607800 0.0021345984
607850 0.0021363863
607900 0.0021384052
607950 0.0021402817
608000 0.0021418809
608050 0.0021434104
608100 0.0021446759
608150 0.0021456887
608200 0.0021468516
608250 0.0021482539
608300 0.0021496416
608350 0.0021509274
608400 0.0021523127
608450 0.0021534484
608500 0.002154688
608550 0.002155946
608600 0.0021572108
608650 0.0021582464
608700 0.0021589123
608750 0.0021594155
608800 0.0021598647
608850 0.0021607163
608900 0.0021615453
608950 0.0021628913
609000 0.0021644442
609050 0.0021659524
609100 0.0021675465
609150 0.0021692745
609200 0.002170871
609250 0.0021725859
609300 0.0021741273
609350 0.0021754689
609400 0.0021774191
609450 0.002179077
609500 0.0021808666
609550 0.002182256
609600 0.0021838879
609650 0.0021853755
609700 0.0021870658
609750 0.0021888822
609800 0.0021910698
609850 0.0021933312
609900 0.0021953562
609950 0.0021974647
610000 0.0021996643
610050 0.0022017988
610100 0.0022040636
610150 0.0022064891
610200 0.0022085951
610250 0.0022107509
610300 0.0022129207
610350 0.0022152247
610400 0.0022172069
610450 0.0022190725
610500 0.0022209262
610550 0.002222962
610600 0.0022250256
610650 0.0022271957
610700 0.0022291049
610750 0.0022311498
610800 0.0022333181
610850 0.0022352788
610900 0.0022374459
610950 0.002239874
611000 0.0022421099
611050 0.0022444709
611100 0.0022472161
611150 0.0022500931
611200 0.0022527784
611250 0.0022556137
611300 0.0022584743
611350 0.0022612466
611400 0.0022643235
611450 0.0022672591
611500 0.0022701141
611550 0.0022729145
611600 0.0022757116
611650 0.0022787443
611700 0.002281719
611750 0.0022845418
611800 0.0022870695
611850 0.0022897801
611900 0.0022922052
611950 0.0022945069
612000 0.0022963229
612050 0.0022982018
612100 0.0023001144
612150 0.002301792
612200 0.0023034792
612250 0.002305442
612300 0.0023075013
612350 0.0023097242
612400 0.0023118861
612450 0.0023136657
612500 0.0023152412
612550 0.0023162696
612600 0.0023171643
612650 0.0023178261
612700 0.0023182816
612750 0.0023183621
612800 0.0023185522
612850 0.002318613
612900 0.0023188257
612950 0.0023187738
613000 0.0023193237
613050 0.0023195495
613100 0.0023198037
613150 0.002319511
613200 0.0023196932
613250 0.0023198257
613300 0.0023200205
613350 0.0023205081
613400 0.0023208183
613450 0.0023212346
613500 0.0023214963
613550 0.0023216984
613600 0.0023219009
613650 0.0023222024
613700 0.0023226579
613750 0.0023234769
613800 0.0023243234
613850 0.002324788
613900 0.0023253611
613950 0.002325607
614000 0.0023257297
614050 0.0023255725
614100 0.0023254578
614150 0.0023255696
614200 0.0023257021
614250 0.0023258021
614300 0.0023255201
614350 0.0023255419
614400 0.0023254233
614450 0.0023253665
614500 0.0023250652
614550 0.0023245596
614600 0.002324301
614650 0.0023238792
614700 0.0023231151
614750 0.0023222834
614800 0.0023212248
614850 0.0023201265
614900 0.0023190582
614950 0.002318056
615000 0.0023169345
615050 0.0023163949
615100 0.0023162646
615150 0.0023165516
615200 0.0023169617
615250 0.0023170382
615300 0.0023170613
615350 0.0023170563
615400 0.0023172112
615450 0.0023174277
615500 0.0023175387
615550 0.0023179148
615600 0.0023180075
615650 0.0023183559
615700 0.002318567
615750 0.0023188653
615800 0.0023192078
615850 0.0023197073
615900 0.0023202218
615950 0.0023205394
616000 0.0023212259
616050 0.0023220621
616100 0.0023227233
616150 0.0023235541
616200 0.00232426
616250 0.0023246577
616300 0.0023252132
616350 0.0023252864
616400 0.0023258236
616450 0.0023263979
616500 0.0023275639
616550 0.0023288336
616600 0.0023300352
616650 0.0023315987
616700 0.0023340218
616750 0.0023363334
616800 0.0023392276
616850 0.0023427253
616900 0.0023462974
616950 0.0023497271
617000 0.0023532735
617050 0.0023570712
617100 0.0023609843
617150 0.002364902
617200 0.0023689575
617250 0.0023726871
617300 0.0023766037
617350 0.0023809427
617400 0.0023851163
617450 0.0023892867
617500 0.0023933009
617550 0.0023966826
617600 0.0023991442
617650 0.002401428
617700 0.0024032085
617750 0.0024042071
617800 0.0024049833
617850 0.0024060082
617900 0.0024072293
617950 0.0024079674
618000 0.0024085738
618050 0.0024089505
618100 0.0024092507
618150 0.0024088571
618200 0.0024082597
618250 0.0024076864
618300 0.0024075492
618350 0.0024076823
618400 0.002407482
618450 0.0024069391
618500 0.0024061878
618550 0.0024053321
618600 0.0024042382
618650 0.0024035853
618700 0.0024029089
618750 0.0024023151
618800 0.0024016351
618850 0.0024010106
618900 0.0023998239
618950 0.0023982964
619000 0.0023968653
619050 0.0023949002
619100 0.0023929597
619150 0.0023906371
619200 0.0023879734
619250 0.0023852812
619300 0.0023825733
619350 0.0023798119
619400 0.0023771374
619450 0.0023741988
619500 0.0023707661
619550 0.0023669971
619600 0.0023632992
619650 0.0023598843
619700 0.0023569257
619750 0.0023541563
619800 0.0023516718
619850 0.0023493211
619900 0.0023471008
619950 0.0023445544
620000 0.0023417485
620050 0.002339221
620100 0.0023368487
620150 0.0023347311
620200 0.0023323727
620250 0.0023296266
620300 0.0023267597
620350 0.0023239192
620400 0.0023214355
620450 0.0023194421
620500 0.0023177873
620550 0.00231633
620600 0.0023153798
620650 0.0023150285
620700 0.0023148566
620750 0.0023152573
620800 0.0023152746
620850 0.0023151273
620900 0.0023151617
620950 0.0023153303
621000 0.002315764
621050 0.002316615
621100 0.0023176175
621150 0.0023186689
621200 0.0023195952
621250 0.0023206158
621300 0.0023215054
621350 0.0023224938
621400 0.0023230747
621450 0.0023233744
621500 0.0023237447
621550 0.0023243375
621600 0.0023248706
621650 0.0023255909
621700 0.0023261133
621750 0.0023263339
621800 0.0023264276
621850 0.0023261827
621900 0.0023258402
621950 0.0023256036
622000 0.0023251955
622050 0.0023246324
622100 0.0023238525
622150 0.0023228938
622200 0.0023219678
622250 0.002320676
622300 0.0023187169
622350 0.0023164399
622400 0.0023141847
622450 0.002312038
622500 0.0023097411
622550 0.002307459
622600 0.0023048834
622650 0.0023022986
622700 0.0022994109
622750 0.0022967695
622800 0.0022937766
622850 0.0022908334
622900 0.0022883698
622950 0.0022859387
623000 0.0022837077
623050 0.0022815652
623100 0.0022791038
623150 0.0022771175
623200 0.002275322
623250 0.0022735701
623300 0.0022722176
623350 0.0022712452
623400 0.0022701575
623450 0.0022695283
623500 0.002268876
623550 0.0022683029
623600 0.0022676818
623650 0.0022668291
623700 0.0022660075
623750 0.0022651089
623800 0.0022642026
623850 0.0022632353
623900 0.0022620197
623950 0.0022604439
624000 0.0022590047
624050 0.0022574886
624100 0.0022557673
624150 0.0022541507
624200 0.0022526821
624250 0.0022511744
624300 0.0022493327
624350 0.0022471523
624400 0.0022447828
624450 0.0022424523
624500 0.0022399782
624550 0.0022374971
624600 0.00223519
624650 0.0022329404
624700 0.0022308312
624750 0.0022281994
624800 0.0022256462
624850 0.0022230267
624900 0.0022207391
624950 0.002218589
625000 0.0022167887
625050 0.0022147307
625100 0.0022131203
625150 0.0022115747
625200 0.0022102968
625250 0.0022089486
625300 0.0022070185
625350 0.002205013
625400 0.0022027939
625450 0.00220026
625500 0.0021978059
625550 0.0021951653
625600 0.0021925444
625650 0.002189427
625700 0.0021865037
625750 0.0021831592
625800 0.0021793155
625850 0.0021754238
625900 0.0021712544
625950 0.0021674297
626000 0.002163514
626050 0.0021603015
626100 0.0021572606
626150 0.002154796
626200 0.0021526404
626250 0.0021505617
626300 0.0021492154
626350 0.0021478815
626400 0.0021468962
626450 0.0021458081
626500 0.0021450462
626550 0.002144089
626600 0.0021434843
626650 0.0021423636
626700 0.00214161
626750 0.0021403893
626800 0.0021388266
626850 0.0021369929
626900 0.0021347052
626950 0.0021325154
627000 0.0021303689
627050 0.0021285354
627100 0.0021268283
627150 0.0021249313
627200 0.0021230153
627250 0.0021207236
627300 0.0021183709
627350 0.0021167181
627400 0.0021153562
627450 0.002114334
627500 0.0021137222
627550 0.0021130185
627600 0.0021125371
627650 0.0021120957
627700 0.0021113668
627750 0.0021107536
627800 0.0021100851
627850 0.0021092253
627900 0.0021081926
627950 0.0021069716
628000 0.0021056009
628050 0.0021038401
628100 0.0021020034
628150 0.0021002555
628200 0.0020985626
628250 0.0020966371
628300 0.0020941751
628350 0.0020915121
628400 0.0020892235
628450 0.0020867644
628500 0.002084321
628550 0.0020823351
628600 0.002080803
628650 0.0020795221
628700 0.0020781174
628750 0.0020765612
628800 0.0020746332
628850 0.0020725934
628900 0.0020706241
628950 0.0020688672
629000 0.0020670603
629050 0.0020648195
629100 0.0020624124
629150 0.0020603448
629200 0.0020584603
629250 0.0020570656
629300 0.0020557055
629350 0.0020543695
629400 0.0020532617
629450 0.0020518786
629500 0.0020509448
629550 0.0020502211
629600 0.0020494303
629650 0.0020487511
629700 0.0020482849
629750 0.0020475073
629800 0.0020465037
629850 0.0020448605
629900 0.0020429236
629950 0.0020407881
630000 0.0020386343
630050 0.0020365476
630100 0.0020346564
630150 0.0020328888
630200 0.0020306745
630250 0.0020283105
630300 0.0020257203
630350 0.0020227564
630400 0.0020196534
630450 0.002016478
630500 0.0020133906
630550 0.0020107387
630600 0.0020083292
630650 0.0020061397
630700 0.0020040956
630750 0.0020024788
630800 0.002000698
630850 0.0019991842
630900 0.0019979665
630950 0.0019968107
631000 0.0019955405
631050 0.0019946956
631100 0.0019940798
631150 0.0019935522
631200 0.0019933524
631250 0.0019927501
631300 0.0019919305
631350 0.00199125
631400 0.0019907095
631450 0.0019902387
631500 0.001989769
631550 0.0019894916
631600 0.0019891659
631650 0.0019890204
631700 0.0019887491
631750 0.0019882482
631800 0.0019876316
631850 0.0019870356
631900 0.0019864998
631950 0.0019857257
632000 0.0019850438
632050 0.0019842219
632100 0.0019834672
632150 0.0019827769
632200 0.0019821065
632250 0.0019814887
632300 0.0019808745
632350 0.0019799222
632400 0.0019793324
632450 0.0019788445
632500 0.001978313
632550 0.0019779591
632600 0.0019774711
632650 0.0019772544
632700 0.0019773624
632750 0.0019774589
632800 0.0019779499
632850 0.001978583
632900 0.0019794236
632950 0.0019807216
633000 0.0019820982
633050 0.0019836476
633100 0.0019853049
633150 0.0019870495
633200 0.0019881992
633250 0.0019890691
633300 0.0019898886
633350 0.0019914397
633400 0.0019928974
633450 0.0019948767
633500 0.0019968138
633550 0.0019986419
633600 0.0020004525
633650 0.0020020708
633700 0.002003921
633750 0.0020059701
633800 0.0020077504
633850 0.0020093599
633900 0.0020104726
633950 0.002011387
634000 0.0020119178
634050 0.002012393
634100 0.0020128761
634150 0.0020132808
634200 0.0020136572
634250 0.0020135563
634300 0.0020135407
634350 0.0020132691
634400 0.0020132738
634450 0.0020132091
634500 0.0020131245
634550 0.0020127932
634600 0.0020124763
634650 0.0020118432
634700 0.0020112568
634750 0.0020105017
634800 0.0020096635
634850 0.0020084462
634900 0.0020067981
634950 0.0020045548
635000 0.0020023336
635050 0.0019997724
635100 0.0019971021
635150 0.001994411
635200 0.001991865
635250 0.001989738
635300 0.0019879059
635350 0.0019863697
635400 0.0019850077
635450 0.0019834052
635500 0.001981933
635550 0.0019801097
635600 0.0019784363
635650 0.0019769321
635700 0.0019754931
635750 0.0019740643
635800 0.0019729932
635850 0.0019723437
635900 0.0019715274
635950 0.0019702594
636000 0.0019685559
636050 0.0019665043
636100 0.0019641861
636150 0.0019611573
636200 0.0019574968
636250 0.0019535252
636300 0.0019492199
636350 0.0019452205
636400 0.001941094
636450 0.0019371466
636500 0.001933554
636550 0.0019302624
636600 0.0019272215
636650 0.0019241074
636700 0.0019210023
636750 0.0019178751
636800 0.0019149763
636850 0.0019127676
636900 0.0019109375
636950 0.0019093026
637000 0.0019075798
637050 0.0019058807
637100 0.0019044659
637150 0.0019031998
637200 0.0019024638
637250 0.0019019353
637300 0.0019015795
637350 0.0019013114
637400 0.0019008324
637450 0.0019000382
637500 0.0018989611
637550 0.0018982158
637600 0.0018978664
637650 0.0018975232
637700 0.0018972711
637750 0.0018969688
637800 0.0018963476
637850 0.0018956705
637900 0.0018950009
637950 0.0018941305
638000 0.0018928887
638050 0.0018917141
638100 0.0018903305
638150 0.0018890756
638200 0.0018880542
638250 0.0018870534
638300 0.0018862342
638350 0.0018854715
638400 0.0018846326
638450 0.0018837887
638500 0.0018831831
638550 0.0018828139
638600 0.0018826577
638650 0.0018822579
638700 0.0018819976
638750 0.001882256
638800 0.0018828046
638850 0.0018834036
638900 0.0018839885
638950 0.001884604
639000 0.0018853102
639050 0.001886124
639100 0.00188694
639150 0.0018879294
639200 0.0018891772
639250 0.0018905584
639300 0.0018921668
639350 0.0018939544
639400 0.0018957322
639450 0.0018973991
639500 0.0018992377
639550 0.0019013274
639600 0.001903177
639650 0.0019049241
639700 0.0019064052
639750 0.001907556
639800 0.0019084229
639850 0.00190913
639900 0.0019096509
639950 0.0019103038
640000 0.0019107289
640050 0.0019113799
640100 0.0019118414
640150 0.0019120254
640200 0.0019124446
640250 0.0019129741
640300 0.0019132699
640350 0.0019134912
640400 0.0019138127
640450 0.0019137965
640500 0.0019138849
640550 0.0019140891
640600 0.0019140183
640650 0.0019140741
640700 0.0019141965
640750 0.001914317
640800 0.0019141399
640850 0.0019138463
640900 0.0019131094
640950 0.0019121624
641000 0.0019110907
641050 0.0019098145
641100 0.001908159
641150 0.0019064911
641200 0.0019051071
641250 0.0019037931
641300 0.0019022621
641350 0.0019008399
641400 0.0018997714
641450 0.0018988017
641500 0.0018980417
641550 0.0018972032
641600 0.0018964259
641650 0.0018959794
641700 0.0018954581
641750 0.0018950307
641800 0.0018945641
641850 0.0018943103
641900 0.0018941203
641950 0.001894
642000 0.0018940813
642050 0.0018941825
642100 0.0018941779
642150 0.0018940322
642200 0.0018935497
642250 0.0018929703
642300 0.0018921829
642350 0.0018911827
642400 0.0018900343
642450 0.0018890198
642500 0.0018881511
642550 0.0018873271
642600 0.0018868626
642650 0.0018869003
642700 0.0018871694
642750 0.0018875133
642800 0.0018877587
642850 0.0018878696
642900 0.0018880595
642950 0.0018875265
643000 0.0018873486
643050 0.0018873496
643100 0.0018876875
643150 0.0018879851
643200 0.0018885798
643250 0.0018891363
643300 0.0018896987
643350 0.0018899203
643400 0.0018901764
643450 0.0018899696
643500 0.0018896789
643550 0.001889131
643600 0.0018887839
643650 0.001888248
643700 0.0018880232
643750 0.0018876262
643800 0.00188763
643850 0.0018874003
643900 0.0018872299
643950 0.0018871587
644000 0.0018871379
644050 0.0018872453
644100 0.0018872486
644150 0.0018870576
644200 0.001886395
644250 0.0018855956
644300 0.0018846425
644350 0.0018838608
644400 0.0018833439
644450 0.0018829726
644500 0.0018828407
644550 0.0018826555
644600 0.0018827439
644650 0.0018828458
644700 0.0018830574
644750 0.0018832504
644800 0.0018835847
644850 0.0018841864
644900 0.0018845146
644950 0.0018849215
645000 0.0018854066
645050 0.0018861595
645100 0.0018868031
645150 0.0018872859
645200 0.001887477
645250 0.0018874727
645300 0.0018873522
645350 0.00188693
645400 0.0018864967
645450 0.0018861968
645500 0.0018857686
645550 0.0018854385
645600 0.0018848029
645650 0.0018840497
645700 0.0018835675
645750 0.0018827972
645800 0.0018822807
645850 0.0018817618
645900 0.0018809594
645950 0.0018798902
646000 0.0018789592
646050 0.0018780959
646100 0.0018774987
646150 0.0018769536
646200 0.0018765151
646250 0.0018760687
646300 0.0018755524
646350 0.0018748331
646400 0.0018738109
646450 0.0018727334
646500 0.0018714741
646550 0.0018698296
646600 0.0018680456
646650 0.0018662102
646700 0.0018640851
646750 0.0018619003
646800 0.0018598011
646850 0.0018575589
646900 0.0018550421
646950 0.0018525239
647000 0.0018500578
647050 0.0018479734
647100 0.0018459251
647150 0.0018439408
647200 0.0018418154
647250 0.0018399917
647300 0.0018379145
647350 0.0018358335
647400 0.0018337839
647450 0.0018319025
647500 0.0018305025
647550 0.0018293744
647600 0.0018284086
647650 0.0018276204
647700 0.0018270629
647750 0.0018263865
647800 0.0018257946
647850 0.0018252241
647900 0.0018248758
647950 0.001824495
648000 0.001824312
648050 0.0018240201
648100 0.0018235415
648150 0.0018229663
648200 0.0018225617
648250 0.001822069
648300 0.0018213402
648350 0.0018206721
648400 0.0018196516
648450 0.0018187188
648500 0.0018176106
648550 0.0018166754
648600 0.0018158803
648650 0.0018149377
648700 0.0018138092
648750 0.0018127171
648800 0.0018112636
648850 0.0018094633
648900 0.0018075822
648950 0.0018056454
649000 0.0018040242
649050 0.0018025931
649100 0.0018012309
649150 0.0018000601
649200 0.0017990447
649250 0.0017983368
649300 0.0017976502
649350 0.0017970892
649400 0.0017964749
649450 0.0017958736
649500 0.0017950124
649550 0.0017942818
649600 0.0017934594
649650 0.0017925374
649700 0.0017917553
649750 0.0017905926
649800 0.0017895977
649850 0.001788372
649900 0.0017870942
649950 0.0017858577
650000 0.001784412
650050 0.0017831126
650100 0.0017817439
650150 0.0017801859
650200 0.0017782715
650250 0.001776215
650300 0.0017742527
650350 0.0017721624
650400 0.0017706871
650450 0.0017693117
650500 0.0017682321
650550 0.0017670895
650600 0.0017656315
650650 0.0017642802
650700 0.0017631513
650750 0.0017619569
650800 0.001760967
650850 0.0017594619
650900 0.001757982
650950 0.0017568745
651000 0.0017559159
651050 0.0017549604
651100 0.0017540815
651150 0.0017533241
651200 0.0017527532
651250 0.0017522574
651300 0.0017521477
651350 0.0017520718
651400 0.0017520412
651450 0.0017517756
651500 0.0017516712
651550 0.0017514729
651600 0.001751013
651650 0.0017507693
651700 0.0017500338
651750 0.0017494914
651800 0.0017487231
651850 0.0017477479
651900 0.0017472017
651950 0.0017466967
652000 0.0017459791
652050 0.001745368
652100 0.0017444968
652150 0.0017434447
652200 0.0017426389
652250 0.0017419194
652300 0.0017414161
652350 0.0017405931
652400 0.0017397094
652450 0.0017384191
652500 0.0017368676
652550 0.0017354041
652600 0.001733879
652650 0.0017323589
652700 0.0017306895
652750 0.0017291576
652800 0.0017276824
652850 0.0017261114
652900 0.0017244333
652950 0.0017226964
653000 0.0017211433
653050 0.0017194192
653100 0.0017176206
653150 0.0017156515
653200 0.0017135977
653250 0.0017115508
653300 0.0017093996
653350 0.0017074193
653400 0.0017057583
653450 0.0017043352
653500 0.0017027226
653550 0.001701301
653600 0.0016997378
653650 0.0016983674
653700 0.0016970983
653750 0.001695804
653800 0.0016945439
653850 0.0016932599
653900 0.0016921258
653950 0.0016915593
654000 0.0016910688
654050 0.0016905222
654100 0.001690147
654150 0.0016897012
654200 0.0016892557
654250 0.0016886862
654300 0.0016879596
654350 0.0016878434
654400 0.0016874917
654450 0.0016871564
654500 0.0016868201
654550 0.0016862479
654600 0.0016856531
654650 0.0016849071
654700 0.0016839468
654750 0.0016825045
654800 0.0016811257
654850 0.0016795037
654900 0.0016780808
654950 0.0016767173
655000 0.001675594
655050 0.0016745561
655100 0.0016736045
655150 0.0016725938
655200 0.0016715529
655250 0.0016705283
655300 0.0016696969
655350 0.0016691481
655400 0.0016684847
655450 0.0016677379
655500 0.0016667208
655550 0.0016655253
655600 0.0016642746
655650 0.0016630092
655700 0.0016618693
655750 0.0016605658
655800 0.0016594197
655850 0.0016585
655900 0.0016575468
655950 0.0016563646
656000 0.0016551047
656050 0.0016538923
656100 0.0016528809
656150 0.0016520092
656200 0.0016512749
656250 0.0016497866
656300 0.0016482584
656350 0.0016463928
656400 0.0016440214
656450 0.0016416564
656500 0.0016393661
656550 0.0016369658
656600 0.0016345402
656650 0.0016322766
656700 0.0016301179
656750 0.0016281341
656800 0.0016263059
656850 0.0016246779
656900 0.0016234372
656950 0.0016223846
657000 0.0016217979
657050 0.0016215513
657100 0.0016216352
657150 0.0016214632
657200 0.0016208742
657250 0.0016202695
657300 0.0016194791
657350 0.001618742
657400 0.0016181487
657450 0.0016175652
657500 0.0016170796
657550 0.0016166304
657600 0.0016160502
657650 0.0016156084
657700 0.0016152489
657750 0.0016146199
657800 0.0016139584
657850 0.001613424
657900 0.0016127929
657950 0.001612036
658000 0.0016110695
658050 0.0016100067
658100 0.0016092199
658150 0.0016083602
658200 0.0016071617
658250 0.0016060815
658300 0.0016048392
658350 0.0016032976
658400 0.0016016508
658450 0.0016000835
658500 0.0015982296
658550 0.0015965373
658600 0.0015945939
658650 0.0015925879
658700 0.0015906332
658750 0.0015885296
658800 0.0015863359
658850 0.0015843354
658900 0.0015824905
658950 0.0015806864
659000 0.0015790829
659050 0.0015775093
659100 0.0015763431
659150 0.0015751932
659200 0.0015741872
659250 0.0015731703
659300 0.0015722878
659350 0.0015714274
659400 0.0015707924
659450 0.001570301
659500 0.001569793
659550 0.001569481
659600 0.0015689266
659650 0.0015683845
659700 0.0015676627
659750 0.0015673605
659800 0.0015668733
659850 0.0015661213
659900 0.0015655389
659950 0.0015648596
660000 0.0015641088
660050 0.0015634364
660100 0.0015627672
660150 0.0015622156
660200 0.0015618652
660250 0.0015613566
660300 0.0015609364
660350 0.0015606984
660400 0.0015609044
660450 0.0015613481
660500 0.0015619982
660550 0.0015626487
660600 0.0015634804
660650 0.0015643699
660700 0.0015652474
660750 0.0015659703
660800 0.0015666273
660850 0.0015675229
660900 0.0015684833
660950 0.001569592
661000 0.0015709558
661050 0.0015721517
661100 0.0015734573
661150 0.001574885
661200 0.0015763035
661250 0.001577724
661300 0.0015792626
661350 0.0015807882
661400 0.001582355
661450 0.0015839836
661500 0.0015855976
661550 0.0015871471
661600 0.0015884533
661650 0.001589592
661700 0.001590663
661750 0.0015917806
661800 0.0015930846
661850 0.0015943763
661900 0.0015952314
661950 0.0015963039
662000 0.0015975233
662050 0.001599135
662100 0.0016010184
662150 0.0016029369
662200 0.0016050285
662250 0.0016069654
662300 0.0016088901
662350 0.0016109796
662400 0.0016128364
662450 0.0016145653
662500 0.0016161703
662550 0.0016179912
662600 0.001620164
662650 0.0016224061
662700 0.0016246176
662750 0.0016267616
662800 0.0016287297
662850 0.001630571
662900 0.0016322766
662950 0.001633728
663000 0.0016351273
663050 0.0016361984
663100 0.0016374791
663150 0.0016383712
663200 0.0016392617
663250 0.0016401643
663300 0.0016408937
663350 0.0016417506
663400 0.0016423386
663450 0.0016428697
663500 0.001643468
663550 0.0016441299
663600 0.0016447256
663650 0.0016453247
663700 0.0016461238
663750 0.0016468499
663800 0.0016478228
663850 0.0016486316
663900 0.001649453
663950 0.0016504842
664000 0.0016515489
664050 0.0016522991
664100 0.0016528601
664150 0.0016529703
664200 0.0016530525
664250 0.0016527896
664300 0.0016525992
664350 0.0016525654
664400 0.0016527015
664450 0.0016530098
664500 0.0016534801
664550 0.0016540025
664600 0.0016543805
664650 0.0016548933
664700 0.0016552032
664750 0.001655572
664800 0.0016555859
664850 0.0016557174
664900 0.0016557306
664950 0.0016558351
665000 0.0016553898
665050 0.0016548873
665100 0.0016545483
665150 0.0016539466
665200 0.001653233
665250 0.0016525489
665300 0.0016518853
665350 0.0016514785
665400 0.0016511481
665450 0.0016505438
665500 0.0016502491
665550 0.0016500973
665600 0.0016498914
665650 0.0016494443
665700 0.0016485842
665750 0.001647686
665800 0.0016469263
665850 0.0016465005
665900 0.0016460573
665950 0.0016456231
666000 0.0016451765
666050 0.0016445265
666100 0.0016439382
666150 0.0016433829
666200 0.0016428908
666250 0.001642149
666300 0.0016412831
666350 0.0016403029
666400 0.0016393528
666450 0.0016382963
666500 0.0016371937
666550 0.001636182
666600 0.0016353465
666650 0.0016345173
666700 0.001633557
666750 0.0016324608
666800 0.0016313062
666850 0.0016301345
666900 0.0016290246
666950 0.0016275974
667000 0.0016265548
667050 0.0016259498
667100 0.0016255442
667150 0.0016255275
667200 0.0016256703
667250 0.0016260985
667300 0.0016269704
667350 0.0016280492
667400 0.001629442
667450 0.0016309148
667500 0.0016326867
667550 0.0016347015
667600 0.0016371267
667650 0.0016396756
667700 0.0016421168
667750 0.0016443
667800 0.0016463001
667850 0.0016482473
667900 0.0016499035
667950 0.0016513868
668000 0.0016528395
668050 0.0016542913
668100 0.0016560306
668150 0.0016575934
668200 0.0016590795
668250 0.0016600809
668300 0.0016608162
668350 0.0016614281
668400 0.0016620224
668450 0.0016627211
668500 0.001663224
668550 0.0016637326
668600 0.0016640836
668650 0.0016639508
668700 0.00166384
668750 0.0016640299
668800 0.0016644717
668850 0.0016648086
668900 0.001665324
668950 0.0016658373
669000 0.0016662754
669050 0.0016666636
669100 0.0016671412
669150 0.0016676516
669200 0.0016680263
669250 0.0016685502
669300 0.0016691263
669350 0.0016694032
669400 0.001669905
669450 0.0016703809
669500 0.0016707311
669550 0.001671017
669600 0.0016711076
669650 0.0016712241
669700 0.0016716276
669750 0.0016719381
669800 0.0016723358
669850 0.0016728765
669900 0.0016733822
669950 0.0016739949
670000 0.0016743027
670050 0.0016748594
670100 0.0016758472
670150 0.0016768263
670200 0.0016778613
670250 0.0016787054
670300 0.00167991
670350 0.0016810631
670400 0.0016821531
670450 0.0016829014
670500 0.0016837775
670550 0.0016845627
670600 0.0016855919
670650 0.0016865121
670700 0.0016873222
670750 0.0016881732
670800 0.0016886263
670850 0.0016890047
670900 0.0016892899
670950 0.0016897413
671000 0.0016900768
671050 0.0016903005
671100 0.0016899563
671150 0.0016895941
671200 0.0016887116
671250 0.0016881471
671300 0.0016876626
671350 0.0016872514
671400 0.0016867785
671450 0.0016865091
671500 0.0016865467
671550 0.00168642
671600 0.0016862515
671650 0.0016861303
671700 0.0016858373
671750 0.0016857264
671800 0.0016854549
671850 0.001685201
671900 0.0016846765
671950 0.0016841121
672000 0.001683884
672050 0.0016838442
672100 0.0016839767
672150 0.0016842583
672200 0.0016843487
672250 0.0016842397
672300 0.0016843345
672350 0.0016848617
672400 0.0016855483
672450 0.0016863705
672500 0.0016873931
672550 0.0016884058
672600 0.0016892789
672650 0.0016899148
672700 0.001690477
672750 0.0016909839
672800 0.0016917134
672850 0.0016923113
672900 0.0016931395
672950 0.0016942475
673000 0.0016955223
673050 0.0016965135
673100 0.0016976625
673150 0.0016988192
673200 0.0016998219
673250 0.0017008003
673300 0.0017015916
673350 0.0017025906
673400 0.0017040145
673450 0.0017055913
673500 0.00170703
673550 0.0017086655
673600 0.0017100448
673650 0.0017112392
673700 0.001712505
673750 0.0017133587
673800 0.0017139223
673850 0.0017146063
673900 0.0017149427
673950 0.0017153385
674000 0.0017155849
674050 0.0017160074
674100 0.0017162037
674150 0.0017166234
674200 0.0017173058
674250 0.00171835
674300 0.0017197291
674350 0.0017209775
674400 0.0017222933
674450 0.001723674
674500 0.001725085
674550 0.0017264622
674600 0.0017276972
674650 0.001729207
674700 0.0017304427
674750 0.0017319299
674800 0.001733598
674850 0.0017353191
674900 0.0017371396
674950 0.0017391716
675000 0.0017412112
675050 0.0017432749
675100 0.0017452011
675150 0.0017471014
675200 0.0017488071
675250 0.001750692
675300 0.001753015
675350 0.0017552712
675400 0.0017574888
675450 0.0017601331
675500 0.00176281
675550 0.0017653595
675600 0.0017676514
675650 0.0017697524
675700 0.0017721015
675750 0.001774047
675800 0.0017759559
675850 0.0017776364
675900 0.0017790025
675950 0.001780319
676000 0.001781561
676050 0.0017830109
676100 0.0017846668
676150 0.0017860378
676200 0.0017876042
676250 0.0017888768
676300 0.0017902506
676350 0.0017915997
676400 0.0017929884
676450 0.001794643
676500 0.0017961686
676550 0.0017975119
676600 0.0017990622
676650 0.0018006835
676700 0.0018022207
676750 0.0018032644
676800 0.0018040678
676850 0.0018046498
676900 0.0018052412
676950 0.0018058771
677000 0.0018065453
677050 0.0018072498
677100 0.0018078489
677150 0.0018080769
677200 0.0018079086
677250 0.0018079221
677300 0.0018078273
677350 0.0018079975
677400 0.0018080452
677450 0.0018086474
677500 0.0018093256
677550 0.0018100089
677600 0.0018104164
677650 0.0018106675
677700 0.0018107835
677750 0.0018106198
677800 0.0018106252
677850 0.0018108153
677900 0.0018111257
677950 0.0018121366
678000 0.0018130176
678050 0.0018136655
678100 0.0018145463
678150 0.0018154876
678200 0.0018168135
678250 0.0018180138
678300 0.0018194213
678350 0.0018205459
678400 0.0018217475
678450 0.001822831
678500 0.0018236787
678550 0.0018248429
678600 0.0018259672
678650 0.0018273572
678700 0.0018286143
678750 0.0018299876
678800 0.0018312471
678850 0.0018324214
678900 0.0018335175
678950 0.0018346259
679000 0.0018352877
679050 0.0018361025
679100 0.0018370094
679150 0.0018380042
679200 0.0018384385
679250 0.0018386524
679300 0.0018387696
679350 0.001839003
679400 0.0018390672
679450 0.0018394679
679500 0.0018403087
679550 0.00184122
679600 0.0018422004
679650 0.0018431726
679700 0.0018442297
679750 0.0018453109
679800 0.001846557
679850 0.0018479439
679900 0.0018490799
679950 0.00185026
680000 0.0018510895
680050 0.001851922
680100 0.0018526284
680150 0.0018533594
680200 0.0018537449
680250 0.0018544434
680300 0.0018548241
680350 0.0018547723
680400 0.0018547146
680450 0.0018549108
680500 0.0018548977
680550 0.001854947
680600 0.0018550404
680650 0.0018548679
680700 0.0018547315
680750 0.0018552281
680800 0.0018560373
680850 0.0018571795
680900 0.0018588852
680950 0.0018606629
681000 0.0018624706
681050 0.0018641493
681100 0.001865853
681150 0.0018671418
681200 0.0018682706
681250 0.0018695657
681300 0.0018708503
681350 0.0018728367
681400 0.0018745798
681450 0.0018763621
681500 0.0018779035
681550 0.0018793731
681600 0.0018808264
681650 0.0018822033
681700 0.0018836184
681750 0.001884786
681800 0.0018861764
681850 0.0018870578
681900 0.0018876954
681950 0.0018878107
682000 0.0018874953
682050 0.0018868729
682100 0.0018859211
682150 0.0018847384
682200 0.0018837358
682250 0.001882667
682300 0.0018812996
682350 0.001879553
682400 0.001877495
682450 0.0018755423
682500 0.0018735773
682550 0.001871866
682600 0.0018699523
682650 0.0018681344
682700 0.0018662751
682750 0.0018641274
682800 0.0018614871
682850 0.0018589719
682900 0.0018563951
682950 0.0018537154
683000 0.0018507422
683050 0.0018478696
683100 0.001845131
683150 0.0018426175
683200 0.0018403576
683250 0.0018381534
683300 0.0018365284
683350 0.001835021
683400 0.0018338726
683450 0.0018330696
683500 0.0018323756
683550 0.0018317679
683600 0.0018309338
683650 0.0018304437
683700 0.0018298601
683750 0.0018291745
683800 0.0018284102
683850 0.0018276124
683900 0.0018268936
683950 0.0018263461
684000 0.001826052
684050 0.0018257511
684100 0.0018257317
684150 0.0018258866
684200 0.0018260776
684250 0.0018262247
684300 0.0018267006
684350 0.0018270222
684400 0.0018276953
684450 0.0018285343
684500 0.0018295836
684550 0.0018304278
684600 0.0018312887
684650 0.0018322189
684700 0.001833214
684750 0.0018341771
684800 0.0018351547
684850 0.0018363318
684900 0.0018377715
684950 0.0018392073
685000 0.0018406146
685050 0.0018417733
685100 0.0018425862
685150 0.0018434138
685200 0.0018443195
685250 0.0018454728
685300 0.0018463273
685350 0.0018467869
685400 0.0018473108
685450 0.0018478211
685500 0.0018481944
685550 0.0018486962
685600 0.0018492369
685650 0.001849986
685700 0.0018506238
685750 0.0018509732
685800 0.0018512869
685850 0.0018512314
685900 0.0018509604
685950 0.0018505689
686000 0.0018499836
686050 0.0018490235
686100 0.0018479778
686150 0.0018467164
686200 0.0018451244
686250 0.0018434624
686300 0.0018418117
686350 0.0018401891
686400 0.0018385362
686450 0.0018370595
686500 0.0018359352
686550 0.0018346109
686600 0.0018336733
686650 0.0018326969
686700 0.0018318207
686750 0.0018309138
686800 0.0018299041
686850 0.0018290743
686900 0.001828342
686950 0.0018278346
687000 0.0018272668
687050 0.0018266218
687100 0.0018257728
687150 0.0018249206
687200 0.0018243265
687250 0.0018235879
687300 0.0018230571
687350 0.0018227496
687400 0.0018223556
687450 0.0018221402
687500 0.0018218523
687550 0.0018212515
687600 0.0018203453
687650 0.0018192696
687700 0.0018179332
687750 0.0018162972
687800 0.0018141875
687850 0.0018119767
687900 0.0018098717
687950 0.0018077214
688000 0.0018060011
688050 0.0018040546
688100 0.0018023182
688150 0.001800619
688200 0.001798923
688250 0.001797457
688300 0.0017962462
688350 0.0017950425
688400 0.0017940802
688450 0.0017929621
688500 0.0017919161
688550 0.0017911344
688600 0.0017906178
688650 0.0017905654
688700 0.0017909105
688750 0.0017915444
688800 0.0017924635
688850 0.0017933255
688900 0.0017937666
688950 0.0017941999
689000 0.0017948548
689050 0.0017958499
689100 0.0017969817
689150 0.001798117
689200 0.0017990756
689250 0.0018001722
689300 0.0018008719
689350 0.0018014978
689400 0.0018022108
689450 0.0018029452
689500 0.0018037875
689550 0.0018049891
689600 0.0018061427
689650 0.0018074373
689700 0.0018087788
689750 0.0018101393
689800 0.0018111224
689850 0.001812188
689900 0.0018129818
689950 0.0018139489
690000 0.0018147667
690050 0.0018154927
690100 0.0018161861
690150 0.0018167676
690200 0.0018171647
690250 0.0018177302
690300 0.0018185586
690350 0.0018194329
690400 0.001820483
690450 0.0018213959
690500 0.001822473
690550 0.0018233822
690600 0.0018245408
690650 0.001825732
690700 0.0018270239
690750 0.0018284502
690800 0.0018297805
690850 0.0018311437
690900 0.0018329295
690950 0.0018345117
691000 0.0018365844
691050 0.0018384281
691100 0.0018403356
691150 0.0018424657
691200 0.0018444563
691250 0.0018460637
691300 0.0018476881
691350 0.0018494578
691400 0.001851311
691450 0.0018528793
691500 0.0018543206
691550 0.0018556106
691600 0.0018567212
691650 0.0018575246
691700 0.0018587406
691750 0.0018600513
691800 0.0018612393
691850 0.001862978
691900 0.0018649733
691950 0.0018670059
692000 0.001868912
692050 0.001870873
692100 0.0018725992
692150 0.0018744679
692200 0.001876394
692250 0.0018784895
692300 0.0018806826
692350 0.0018829365
692400 0.0018850883
692450 0.0018874944
692500 0.001889545
692550 0.0018914429
692600 0.0018930624
692650 0.0018942593
692700 0.0018953258
692750 0.0018960472
692800 0.0018969666
692850 0.0018982755
692900 0.0018992913
692950 0.0019002973
693000 0.0019008004
693050 0.0019015806
693100 0.0019027518
693150 0.0019038668
693200 0.0019051792
693250 0.0019064373
693300 0.0019078708
693350 0.0019093085
693400 0.0019105779
693450 0.0019115181
693500 0.0019123271
693550 0.0019133055
693600 0.0019137923
693650 0.0019141066
693700 0.0019144109
693750 0.0019149999
693800 0.0019153379
693850 0.0019157097
693900 0.0019161333
693950 0.001916482
694000 0.0019169975
694050 0.0019175716
694100 0.0019183007
694150 0.0019192167
694200 0.0019204216
694250 0.0019216336
694300 0.0019226096
694350 0.0019237883
694400 0.0019249486
694450 0.0019258553
694500 0.0019268662
694550 0.0019280688
694600 0.001929555
694650 0.0019310931
694700 0.0019327193
694750 0.0019340666
694800 0.0019356185
694850 0.0019371576
694900 0.0019389608
694950 0.0019409874
695000 0.0019429954
695050 0.001944954
695100 0.0019469592
695150 0.0019489948
695200 0.0019513159
695250 0.0019537563
695300 0.0019559756
695350 0.0019584755
695400 0.0019609906
695450 0.0019632835
695500 0.0019653615
695550 0.0019672439
695600 0.0019691061
695650 0.001971031
695700 0.0019730389
695750 0.0019752611
695800 0.0019778497
695850 0.001980815
695900 0.0019837988
695950 0.0019865557
696000 0.0019890568
696050 0.0019909787
696100 0.0019929027
696150 0.0019948279
696200 0.0019971383
696250 0.0019990522
696300 0.0020009457
696350 0.0020028518
696400 0.0020046767
696450 0.002006756
696500 0.0020088314
696550 0.0020107654
696600 0.0020126137
696650 0.0020145607
696700 0.0020161155
696750 0.0020182715
696800 0.0020205002
696850 0.0020224892
696900 0.0020244899
696950 0.0020264683
697000 0.0020287088
697050 0.002031154
697100 0.0020337912
697150 0.0020360756
697200 0.0020384519
697250 0.0020404644
697300 0.0020423808
697350 0.0020440911
697400 0.0020455405
697450 0.0020468428
697500 0.0020480469
697550 0.0020489376
697600 0.0020499797
697650 0.0020505884
697700 0.0020513614
697750 0.0020519762
697800 0.0020523552
697850 0.002052602
697900 0.0020526713
697950 0.0020527797
698000 0.0020531977
698050 0.0020538815
698100 0.0020548046
698150 0.0020556468
698200 0.0020560653
698250 0.0020563057
698300 0.0020561834
698350 0.0020562195
698400 0.0020563892
698450 0.002056962
698500 0.0020577137
698550 0.0020582194
698600 0.0020587654
698650 0.0020591363
698700 0.0020589081
698750 0.0020590072
698800 0.0020595517
698850 0.0020599485
698900 0.0020602523
698950 0.0020605674
699000 0.002060617
699050 0.0020608108
699100 0.0020611767
699150 0.0020614073
699200 0.0020616298
699250 0.0020614927
699300 0.0020611939
699350 0.0020609196
699400 0.0020607478
699450 0.0020607148
699500 0.0020608241
699550 0.002060624
699600 0.0020599385
699650 0.0020592421
699700 0.0020583669
699750 0.0020574536
699800 0.0020566463
699850 0.0020561519
699900 0.0020556174
699950 0.0020549868
700000 0.0020544406
700050 0.0020536174
700100 0.0020526787
700150 0.002051213
700200 0.0020496343
700250 0.0020473325
700300 0.0020449439
700350 0.002042472
700400 0.0020403419
700450 0.0020382934
700500 0.0020360648
700550 0.0020338921
700600 0.0020320968
700650 0.0020303049
700700 0.0020286006
700750 0.0020272722
700800 0.0020256837
700850 0.0020241336
700900 0.0020224983
700950 0.0020212191
701000 0.0020199443
701050 0.0020189145
701100 0.0020177695
701150 0.0020163627
701200 0.0020151033
701250 0.0020136906
701300 0.0020119239
701350 0.0020101344
701400 0.002008334
701450 0.0020066349
701500 0.0020048445
701550 0.002002717
701600 0.0020010613
701650 0.0019997657
701700 0.0019986572
701750 0.0019974394
701800 0.0019964016
701850 0.0019955209
701900 0.0019947923
701950 0.0019940945
702000 0.0019933637
702050 0.001992394
702100 0.0019911652
702150 0.0019897501
702200 0.0019884578
702250 0.001986989
702300 0.0019853998
702350 0.0019841483
702400 0.0019829784
702450 0.0019817154
702500 0.0019803729
702550 0.0019789864
702600 0.0019774297
702650 0.001975883
702700 0.0019744737
702750 0.001972787
702800 0.001971134
702850 0.0019692756
702900 0.0019673901
702950 0.0019653736
703000 0.0019630615
703050 0.0019605942
703100 0.0019579198
703150 0.0019556336
703200 0.0019534942
703250 0.0019516611
703300 0.0019499906
703350 0.001948272
703400 0.0019467923
703450 0.0019452931
703500 0.001943807
703550 0.0019425129
703600 0.0019411586
703650 0.0019403994
703700 0.0019398159
703750 0.0019397707
703800 0.0019401472
703850 0.0019406116
703900 0.0019410048
703950 0.0019410826
704000 0.0019410631
704050 0.0019410339
704100 0.0019408672
704150 0.0019405655
704200 0.0019405462
704250 0.0019407716
704300 0.0019406535
704350 0.001940599
704400 0.0019404762
704450 0.0019404744
704500 0.0019403189
704550 0.0019401109
704600 0.0019399142
704650 0.0019399804
704700 0.0019399879
704750 0.0019400975
704800 0.0019406881
704850 0.0019412829
704900 0.0019417333
704950 0.0019425341
705000 0.0019435089
705050 0.0019448785
705100 0.0019461369
705150 0.0019473052
705200 0.0019483825
705250 0.0019490083
705300 0.0019496907
705350 0.0019505963
705400 0.0019514582
705450 0.001952186
705500 0.0019531307
705550 0.001954216
705600 0.0019553624
705650 0.0019565571
705700 0.0019576831
705750 0.001959187
705800 0.0019604446
705850 0.0019615508
705900 0.0019625998
705950 0.0019635217
706000 0.001964437
706050 0.0019650881
706100 0.0019659657
706150 0.0019673108
706200 0.0019688384
706250 0.0019705546
706300 0.0019724028
706350 0.0019739505
706400 0.0019753169
706450 0.0019769103
706500 0.0019783684
706550 0.0019797534
706600 0.001981014
706650 0.0019819505
706700 0.0019825032
706750 0.0019827456
706800 0.0019827777
706850 0.0019827372
706900 0.0019828386
706950 0.0019831722
707000 0.0019832068
707050 0.0019835629
707100 0.0019836504
707150 0.001983858
707200 0.0019842006
707250 0.0019842216
707300 0.0019846363
707350 0.0019847727
707400 0.001984832
707450 0.0019847425
707500 0.0019846252
707550 0.0019847766
707600 0.0019849678
707650 0.0019848126
707700 0.0019847064
707750 0.001984859
707800 0.0019854842
707850 0.0019861839
707900 0.0019870469
707950 0.0019881623
708000 0.0019890953
708050 0.0019900368
708100 0.0019909649
708150 0.0019920314
708200 0.0019931045
708250 0.0019942228
708300 0.001995509
708350 0.0019966807
708400 0.0019979817
708450 0.0019991485
708500 0.0020004945
708550 0.0020018508
708600 0.0020033997
708650 0.0020050703
708700 0.0020067425
708750 0.0020081802
708800 0.0020095933
708850 0.0020106407
708900 0.0020112608
708950 0.0020121369
709000 0.0020131989
709050 0.0020144007
709100 0.0020155395
709150 0.0020165381
709200 0.0020173381
709250 0.0020177732
709300 0.0020185767
709350 0.0020194803
709400 0.0020207477
709450 0.0020217037
709500 0.0020223332
709550 0.0020231273
709600 0.0020239133
709650 0.0020250051
709700 0.0020266053
709750 0.0020283351
709800 0.0020300324
709850 0.0020317906
709900 0.0020333521
709950 0.0020350597
710000 0.0020368424
710050 0.002038523
710100 0.002040136
710150 0.0020418016
710200 0.0020436352
710250 0.0020455479
710300 0.0020475826
710350 0.0020493859
710400 0.0020510683
710450 0.0020528663
710500 0.0020548225
710550 0.0020569773
710600 0.0020591064
710650 0.0020611059
710700 0.0020634234
710750 0.002065693
710800 0.0020677904
710850 0.0020704004
710900 0.0020727
710950 0.0020751952
711000 0.0020775255
711050 0.0020793013
711100 0.0020810019
711150 0.0020823326
711200 0.0020836462
711250 0.0020845114
711300 0.0020853488
711350 0.0020863022
711400 0.0020870829
711450 0.002088029
711500 0.0020890619
711550 0.0020900755
711600 0.002091324
711650 0.0020924617
711700 0.0020938377
711750 0.0020949165
711800 0.0020958291
711850 0.0020963915
711900 0.0020968335
711950 0.002097638
712000 0.0020980794
712050 0.0020984439
712100 0.0020985025
712150 0.0020982211
712200 0.0020979716
712250 0.0020973177
712300 0.0020966098
712350 0.0020960777
712400 0.0020956785
712450 0.0020956305
712500 0.0020951979
712550 0.0020949213
712600 0.0020944622
712650 0.0020940169
712700 0.0020936432
712750 0.002093443
712800 0.0020935059
712850 0.0020933931
712900 0.0020934611
712950 0.002093537
713000 0.0020937188
713050 0.0020939482
713100 0.0020943965
713150 0.0020946416
713200 0.0020950884
713250 0.0020950136
713300 0.0020946347
713350 0.0020940817
713400 0.002093774
713450 0.0020934375
713500 0.0020932256
713550 0.0020926372
713600 0.0020923604
713650 0.0020918886
713700 0.0020915952
713750 0.0020913508
713800 0.0020911461
713850 0.0020911795
713900 0.0020911394
713950 0.0020909671
714000 0.0020908522
714050 0.0020905246
714100 0.002090114
714150 0.002089816
714200 0.0020891697
714250 0.0020881763
714300 0.0020874108
714350 0.0020865682
714400 0.0020858098
714450 0.0020847125
714500 0.0020829703
714550 0.0020812894
714600 0.0020796148
714650 0.0020779643
714700 0.0020763887
714750 0.002075153
714800 0.0020741906
714850 0.0020734761
714900 0.0020731083
714950 0.0020727612
715000 0.0020719712
715050 0.0020709756
715100 0.0020700128
715150 0.0020688571
715200 0.0020679142
715250 0.0020668641
715300 0.0020658477
715350 0.0020648972
715400 0.0020636439
715450 0.0020623132
715500 0.0020611785
715550 0.0020601179
715600 0.0020590597
715650 0.0020577125
715700 0.0020564687
715750 0.0020553617
715800 0.0020544295
715850 0.0020535398
715900 0.0020527701
715950 0.0020525167
716000 0.0020518425
716050 0.0020512129
716100 0.0020505754
716150 0.0020498204
716200 0.0020488267
716250 0.0020478965
716300 0.0020468022
716350 0.0020458202
716400 0.0020450289
716450 0.0020441374
716500 0.0020432909
716550 0.0020420035
716600 0.002040596
716650 0.0020392379
716700 0.0020378501
716750 0.0020370042
716800 0.0020359255
716850 0.0020352128
716900 0.0020344239
716950 0.0020335426
717000 0.0020326801
717050 0.0020316904
717100 0.0020308699
717150 0.0020302585
717200 0.0020297901
717250 0.0020295206
717300 0.0020290435
717350 0.0020290878
717400 0.0020290199
717450 0.0020287593
717500 0.0020284387
717550 0.0020283001
717600 0.0020282796
717650 0.002028603
717700 0.0020291303
717750 0.0020294851
717800 0.0020294017
717850 0.002029286
717900 0.00202921
717950 0.0020293005
718000 0.0020294938
718050 0.0020292848
718100 0.0020287463
718150 0.0020282013
718200 0.0020274076
718250 0.0020262925
718300 0.0020252903
718350 0.0020241662
718400 0.0020234834
718450 0.0020227036
718500 0.0020216509
718550 0.0020206048
718600 0.0020197257
718650 0.0020189892
718700 0.0020188323
718750 0.0020191327
718800 0.0020195773
718850 0.0020201809
718900 0.0020208341
718950 0.0020211626
719000 0.0020217768
719050 0.0020223423
719100 0.0020228399
719150 0.0020231676
719200 0.0020230068
719250 0.0020226876
719300 0.0020223121
719350 0.0020221671
719400 0.0020220287
719450 0.0020219738
719500 0.0020217766
719550 0.0020217218
719600 0.0020218684
719650 0.0020222377
719700 0.0020225869
719750 0.0020230087
719800 0.0020233134
719850 0.0020232295
719900 0.0020232326
719950 0.0020234547
720000 0.0020239212
720050 0.0020243579
720100 0.0020249936
720150 0.0020255754
720200 0.0020261399
720250 0.0020267543
720300 0.0020273856
720350 0.0020278878
720400 0.0020285867
720450 0.0020290123
720500 0.0020295575
720550 0.0020300461
720600 0.0020308886
720650 0.0020322542
720700 0.002033823
720750 0.0020357595
720800 0.0020379965
720850 0.0020403478
720900 0.0020422613
720950 0.0020441063
721000 0.0020453513
721050 0.0020463478
721100 0.0020474568
721150 0.0020488305
721200 0.002049796
721250 0.0020510841
721300 0.0020523756
721350 0.0020537904
721400 0.0020550069
721450 0.0020558861
721500 0.0020566565
721550 0.0020570261
721600 0.0020571133
721650 0.0020570319
721700 0.0020565473
721750 0.0020557966
721800 0.0020548754
721850 0.0020538954
721900 0.0020530375
721950 0.0020522561
722000 0.0020510517
722050 0.0020493116
722100 0.0020477644
722150 0.0020460188
722200 0.0020439684
722250 0.0020421212
722300 0.0020401105
722350 0.0020386565
722400 0.0020374498
722450 0.0020363231
722500 0.002034918
722550 0.0020335066
722600 0.0020322053
722650 0.0020312779
722700 0.0020303192
722750 0.0020289112
722800 0.0020269145
722850 0.0020245184
722900 0.002022321
722950 0.0020199862
723000 0.0020178141
723050 0.0020160822
723100 0.0020144406
723150 0.0020127467
723200 0.0020111699
723250 0.0020098308
723300 0.002008653
723350 0.0020074752
723400 0.0020054133
723450 0.0020032047
723500 0.0020011194
723550 0.0019993024
723600 0.0019975486
723650 0.0019957016
723700 0.0019938713
723750 0.0019919167
723800 0.0019898515
723850 0.0019879655
723900 0.0019863586
723950 0.0019845484
724000 0.0019826407
724050 0.0019804911
724100 0.0019782235
724150 0.001975746
724200 0.001973317
724250 0.0019707101
724300 0.0019682549
724350 0.0019658945
724400 0.0019634255
724450 0.0019605359
724500 0.0019573924
724550 0.0019539116
724600 0.0019498642
724650 0.0019457504
724700 0.001941719
724750 0.0019377498
724800 0.0019344165
724850 0.0019313107
724900 0.0019282884
724950 0.0019256333
725000 0.0019234925
725050 0.0019211464
725100 0.0019192871
725150 0.0019180082
725200 0.0019167688
725250 0.0019158469
725300 0.0019150493
725350 0.0019140913
725400 0.0019129422
725450 0.0019120242
725500 0.0019115542
725550 0.0019110992
725600 0.0019106386
725650 0.0019101601
725700 0.0019094139
725750 0.0019088297
725800 0.0019083269
725850 0.0019077723
725900 0.0019073438
725950 0.0019065991
726000 0.0019056349
726050 0.0019044693
726100 0.0019034809
726150 0.0019024144
726200 0.0019017717
726250 0.00190119
726300 0.001900857
726350 0.0019005262
726400 0.0018997951
726450 0.0018994702
726500 0.0018991361
726550 0.0018989363
726600 0.0018988255
726650 0.0018986156
726700 0.0018981372
726750 0.0018977021
726800 0.0018971798
726850 0.0018966895
726900 0.0018967123
726950 0.0018968184
727000 0.0018971779
727050 0.0018979106
727100 0.001898747
727150 0.0018994728
727200 0.0019000797
727250 0.0019012136
727300 0.0019022688
727350 0.0019032951
727400 0.0019042095
727450 0.0019051313
727500 0.001906109
727550 0.0019072608
727600 0.0019087685
727650 0.0019101314
727700 0.0019117202
727750 0.0019134248
727800 0.0019150681
727850 0.0019169011
727900 0.0019186994
727950 0.0019206693
728000 0.0019223606
728050 0.0019240139
728100 0.0019256538
728150 0.0019271096
728200 0.0019284052
728250 0.0019296925
728300 0.0019310793
728350 0.0019322262
728400 0.0019329752
728450 0.0019336443
728500 0.0019344441
728550 0.0019351971
728600 0.0019357939
728650 0.0019364205
728700 0.0019369905
728750 0.0019376338
728800 0.00193827
728850 0.0019387222
728900 0.0019391908
728950 0.0019393632
729000 0.0019395948
729050 0.0019398197
729100 0.0019399308
729150 0.0019401105
729200 0.0019401131
729250 0.0019402354
729300 0.0019408527
729350 0.0019415771
729400 0.0019424712
729450 0.0019428147
729500 0.0019434483
729550 0.0019438673
729600 0.0019438864
729650 0.0019440583
729700 0.0019440396
729750 0.0019440482
729800 0.0019442251
729850 0.001944246
729900 0.0019445333
729950 0.0019447976
730000 0.0019451208
730050 0.0019454413
730100 0.0019457597
730150 0.0019459978
730200 0.0019461765
730250 0.0019468662
730300 0.0019474855
730350 0.0019486983
730400 0.0019498764
730450 0.0019509063
730500 0.001952032
730550 0.0019533059
730600 0.0019545513
730650 0.0019561619
730700 0.0019578148
730750 0.0019596645
730800 0.0019614776
730850 0.0019630425
730900 0.001964303
730950 0.0019657811
731000 0.0019673778
731050 0.0019690184
731100 0.0019708755
731150 0.0019727107
731200 0.0019746465
731250 0.0019766404
731300 0.0019789213
731350 0.0019808891
731400 0.0019826112
731450 0.0019840996
731500 0.0019857131
731550 0.0019871942
731600 0.0019889405
731650 0.0019907623
731700 0.0019925766
731750 0.0019942892
731800 0.0019958975
731850 0.0019974175
731900 0.0019987117
731950 0.0019993235
732000 0.0019997251
732050 0.0019998902
732100 0.0020001271
732150 0.0020003552
732200 0.002000427
732250 0.0020001915
732300 0.00199941
732350 0.0019986974
732400 0.0019977588
732450 0.0019969178
732500 0.0019962825
732550 0.0019957183
732600 0.0019954448
732650 0.001994854
732700 0.0019942902
732750 0.0019934735
732800 0.0019927654
732850 0.0019918586
732900 0.0019910734
732950 0.001990456
733000 0.0019899135
733050 0.0019891443
733100 0.0019880964
733150 0.0019873689
733200 0.0019866937
733250 0.0019859604
733300 0.0019848412
733350 0.0019838482
733400 0.0019827119
733450 0.0019819858
733500 0.0019816903
733550 0.0019814164
733600 0.0019816145
733650 0.0019817374
733700 0.001981716
733750 0.0019813211
733800 0.0019806955
733850 0.0019798353
733900 0.0019789409
733950 0.0019776301
734000 0.0019762632
734050 0.0019751057
734100 0.0019741658
734150 0.0019731298
734200 0.0019722911
734250 0.0019712678
734300 0.0019698509
734350 0.0019679729
734400 0.0019655905
734450 0.0019631561
734500 0.0019601539
734550 0.0019566398
734600 0.001953316
734650 0.0019502915
734700 0.0019469407
734750 0.0019432865
734800 0.0019396662
734850 0.0019357343
734900 0.0019320822
734950 0.0019286971
735000 0.00192528
735050 0.001921871
735100 0.0019186238
735150 0.0019156685
735200 0.0019133729
735250 0.0019114024
735300 0.0019100926
735350 0.0019089369
735400 0.0019078306
735450 0.0019069457
735500 0.0019060337
735550 0.0019052359
735600 0.0019047225
735650 0.0019042324
735700 0.0019041803
735750 0.001903954
735800 0.0019036564
735850 0.0019035462
735900 0.0019032204
735950 0.0019025373
736000 0.0019017175
736050 0.0019008256
736100 0.0018999612
736150 0.0018992466
736200 0.0018986562
736250 0.0018982001
736300 0.0018976757
736350 0.0018973733
736400 0.0018975297
736450 0.0018979844
736500 0.0018987231
736550 0.0018995621
736600 0.0019005386
736650 0.0019014601
736700 0.0019021943
736750 0.0019029779
736800 0.0019035101
736850 0.0019042385
736900 0.0019049836
736950 0.0019059933
737000 0.0019072455
737050 0.0019079366
737100 0.0019085413
737150 0.0019089167
737200 0.001909141
737250 0.0019092304
737300 0.0019092037
737350 0.0019092447
737400 0.0019091192
737450 0.0019089759
737500 0.0019087946
737550 0.0019083866
737600 0.0019080548
737650 0.0019080425
737700 0.0019077502
737750 0.0019074099
737800 0.0019074691
737850 0.0019073754
737900 0.0019075931
737950 0.0019077752
738000 0.0019079918
738050 0.0019081831
738100 0.0019082156
738150 0.0019082308
738200 0.0019085477
738250 0.001909037
738300 0.0019091532
738350 0.0019091809
738400 0.0019093264
738450 0.0019093091
738500 0.0019092446
738550 0.0019088381
738600 0.0019084364
738650 0.0019080314
738700 0.0019076049
738750 0.0019075535
738800 0.001907665
738850 0.0019080794
738900 0.0019087081
738950 0.0019093465
739000 0.0019096068
739050 0.0019092768
739100 0.0019089306
739150 0.001908204
739200 0.0019073371
739250 0.0019067263
739300 0.00190613
739350 0.0019057505
739400 0.0019054727
739450 0.0019056329
739500 0.0019061311
739550 0.0019068562
739600 0.0019076087
739650 0.0019082915
739700 0.0019093007
739750 0.0019101219
739800 0.0019107294
739850 0.0019114404
739900 0.0019121137
739950 0.0019128948
740000 0.0019136001
740050 0.001913945
740100 0.0019139184
740150 0.0019136407
740200 0.0019135973
740250 0.001913721
740300 0.0019137182
740350 0.0019138964
740400 0.0019141151
740450 0.0019141374
740500 0.0019142798
740550 0.0019143479
740600 0.0019142897
740650 0.0019140148
740700 0.0019140782
740750 0.0019138439
740800 0.0019139048
740850 0.0019141241
740900 0.0019141515
740950 0.0019140867
741000 0.0019139435
741050 0.0019139122
741100 0.0019141199
741150 0.0019146543
741200 0.0019152862
741250 0.0019159614
741300 0.0019162775
741350 0.0019165882
741400 0.0019168021
741450 0.0019171387
741500 0.0019172861
741550 0.0019172184
741600 0.0019169724
741650 0.0019166388
741700 0.0019163622
741750 0.0019162652
741800 0.001916066
741850 0.0019159164
741900 0.0019157189
741950 0.0019151799
742000 0.0019153592
742050 0.0019152984
742100 0.0019150163
742150 0.0019147015
742200 0.0019144677
742250 0.0019140013
742300 0.0019134079
742350 0.0019126393
742400 0.0019118145
742450 0.0019111093
742500 0.0019104903
742550 0.0019099914
742600 0.0019094511
742650 0.0019085892
742700 0.0019079298
742750 0.0019075118
742800 0.0019071524
742850 0.0019064854
742900 0.0019057608
742950 0.001905158
743000 0.0019045452
743050 0.0019040602
743100 0.0019038906
743150 0.001903697
743200 0.0019038456
743250 0.0019042048
743300 0.0019044043
743350 0.0019048805
743400 0.0019053513
743450 0.001906392
743500 0.0019073127
743550 0.0019085317
743600 0.0019097679
743650 0.0019109198
743700 0.0019121382
743750 0.0019133404
743800 0.0019149673
743850 0.0019166657
743900 0.0019182669
743950 0.0019201446
744000 0.0019220472
744050 0.0019239194
744100 0.0019258441
744150 0.0019278217
744200 0.0019300138
744250 0.0019320276
744300 0.0019341808
744350 0.0019363919
744400 0.0019386182
744450 0.0019407606
744500 0.0019422249
744550 0.0019433162
744600 0.0019442467
744650 0.0019450903
744700 0.0019457949
744750 0.0019463438
744800 0.0019471399
744850 0.0019477718
744900 0.0019484246
744950 0.001949035
745000 0.0019497083
745050 0.0019502575
745100 0.0019508863
745150 0.0019513741
745200 0.0019517602
745250 0.0019518991
745300 0.0019519424
745350 0.0019522641
745400 0.0019525315
745450 0.0019528035
745500 0.0019529947
745550 0.0019530135
745600 0.0019529259
745650 0.0019530317
745700 0.0019528276
745750 0.0019528828
745800 0.0019527955
745850 0.0019530244
745900 0.0019534674
745950 0.0019539216
746000 0.0019544249
746050 0.0019543919
746100 0.0019542992
746150 0.001953821
746200 0.0019526274
746250 0.0019512309
746300 0.0019494702
746350 0.001947776
746400 0.0019462157
746450 0.0019452782
746500 0.0019446324
746550 0.0019439394
746600 0.0019429882
746650 0.0019420823
746700 0.0019411082
746750 0.0019402807
746800 0.001939962
746850 0.0019394763
746900 0.0019391835
746950 0.0019389416
747000 0.0019388722
747050 0.0019388951
747100 0.0019386857
747150 0.0019388442
747200 0.0019389583
747250 0.0019390498
747300 0.0019390683
747350 0.0019389799
747400 0.0019390298
747450 0.0019394359
747500 0.0019396112
747550 0.0019401246
747600 0.0019404586
747650 0.0019411399
747700 0.0019420028
747750 0.0019427217
747800 0.0019433023
747850 0.0019434933
747900 0.0019433824
747950 0.001942946
748000 0.0019428623
748050 0.0019429171
748100 0.0019430513
748150 0.0019431569
748200 0.0019432938
748250 0.0019435497
748300 0.0019442706
748350 0.0019450276
748400 0.001945794
748450 0.0019464915
748500 0.0019470668
748550 0.0019475798
748600 0.0019482681
748650 0.0019489556
748700 0.00194994
748750 0.0019504787
748800 0.0019506341
748850 0.0019508487
748900 0.0019510732
748950 0.0019512474
749000 0.0019515388
749050 0.001951798
749100 0.0019521045
749150 0.0019519239
749200 0.0019517944
749250 0.001951542
749300 0.0019512177
749350 0.0019504024
749400 0.0019494573
749450 0.0019487562
749500 0.0019481186
749550 0.0019471523
749600 0.0019461794
749650 0.001945415
749700 0.0019446204
749750 0.0019437489
749800 0.0019430479
749850 0.0019426599
749900 0.0019425157
749950 0.0019421728
750000 0.0019415769
750050 0.0019409283
750100 0.0019401764
750150 0.0019396436
750200 0.0019388578
750250 0.0019382397
750300 0.0019377792
750350 0.0019373283
750400 0.001936845
750450 0.0019361888
750500 0.0019356464
750550 0.0019354429
750600 0.0019350121
750650 0.0019342973
750700 0.0019334655
750750 0.0019321973
750800 0.0019306791
750850 0.0019291096
750900 0.0019271949
750950 0.0019246944
751000 0.0019223124
751050 0.0019201484
751100 0.0019179968
751150 0.0019157532
751200 0.001913739
751250 0.001911915
751300 0.0019100872
751350 0.0019083908
751400 0.0019070216
751450 0.0019055442
751500 0.0019036817
751550 0.0019021574
751600 0.0019009977
751650 0.0018998526
751700 0.0018988003
751750 0.0018973762
751800 0.0018957044
751850 0.0018939582
751900 0.0018923314
751950 0.0018904797
752000 0.0018887163
752050 0.0018869074
752100 0.0018851963
752150 0.0018835096
752200 0.0018820968
752250 0.0018807535
752300 0.001879394
752350 0.0018781983
752400 0.0018768277
752450 0.0018753945
752500 0.0018740357
752550 0.0018725839
752600 0.0018715861
752650 0.0018704256
752700 0.0018692685
752750 0.0018682002
752800 0.0018671883
752850 0.0018662577
752900 0.0018652729
752950 0.0018643869
753000 0.0018633115
753050 0.0018622279
753100 0.0018612011
753150 0.0018601364
753200 0.001858819
753250 0.0018576674
753300 0.0018564364
753350 0.0018553255
753400 0.0018541019
753450 0.0018530445
753500 0.0018517414
753550 0.0018503244
753600 0.0018490514
753650 0.0018479286
753700 0.0018471363
753750 0.0018465547
753800 0.0018458827
753850 0.0018453758
753900 0.0018448572
753950 0.0018446464
754000 0.0018448911
754050 0.0018452465
754100 0.0018456882
754150 0.0018455988
754200 0.0018452376
754250 0.0018451054
754300 0.0018451549
754350 0.0018454027
754400 0.0018452904
754450 0.0018449502
754500 0.0018444848
754550 0.0018440615
754600 0.001843419
754650 0.0018428919
754700 0.0018423156
754750 0.0018417827
754800 0.0018409593
754850 0.0018401611
754900 0.0018393211
754950 0.0018381473
755000 0.0018370052
755050 0.0018355665
755100 0.0018341243
755150 0.0018325545
755200 0.0018311982
755250 0.0018298894
755300 0.0018287321
755350 0.0018275434
755400 0.0018260655
755450 0.0018244838
755500 0.0018227216
755550 0.0018203685
755600 0.0018183367
755650 0.0018158835
755700 0.0018133454
755750 0.0018110293
755800 0.0018088581
755850 0.0018072982
755900 0.0018057791
755950 0.0018041295
756000 0.0018027114
756050 0.0018016693
756100 0.0018006613
756150 0.001799702
756200 0.0017985202
756250 0.0017969475
756300 0.0017957909
756350 0.0017946898
756400 0.0017937403
756450 0.0017926068
756500 0.0017915488
756550 0.0017903377
756600 0.0017896678
756650 0.0017892031
756700 0.0017889244
756750 0.0017885553
756800 0.0017879654
756850 0.00178736
756900 0.0017865982
756950 0.0017859008
757000 0.0017851739
757050 0.0017842828
757100 0.0017830082
757150 0.0017818677
757200 0.0017806516
757250 0.0017794025
757300 0.0017779958
757350 0.001776641
757400 0.0017753475
757450 0.0017737677
757500 0.0017720321
757550 0.0017700034
757600 0.0017677532
757650 0.0017658043
757700 0.001764163
757750 0.0017626
757800 0.0017612818
757850 0.0017601794
757900 0.0017589919
757950 0.0017575808
758000 0.0017563139
758050 0.0017547772
758100 0.0017531933
758150 0.0017517702
758200 0.001750377
758250 0.0017491884
758300 0.0017480374
758350 0.0017472104
758400 0.0017465834
758450 0.0017462515
758500 0.0017458
758550 0.0017455218
758600 0.001745141
758650 0.0017449921
758700 0.0017445932
758750 0.0017444356
758800 0.001744353
758850 0.0017441596
758900 0.0017438916
758950 0.0017438603
759000 0.0017440443
759050 0.0017442985
759100 0.0017446022
759150 0.0017446871
759200 0.0017446292
759250 0.0017446039
759300 0.0017446518
759350 0.0017445628
759400 0.0017443751
759450 0.001744003
759500 0.0017435449
759550 0.0017432136
759600 0.0017427909
759650 0.0017424786
759700 0.0017422028
759750 0.0017417658
759800 0.0017416872
759850 0.0017416753
759900 0.001741733
759950 0.001741752
760000 0.0017417743
760050 0.001741782
760100 0.0017417321
760150 0.001741571
760200 0.0017415793
760250 0.0017416754
760300 0.0017414376
760350 0.0017410651
760400 0.0017408643
760450 0.0017403965
760500 0.0017398903
760550 0.0017390697
760600 0.0017383001
760650 0.0017377804
760700 0.0017371905
760750 0.0017365156
760800 0.0017358236
760850 0.0017351591
760900 0.0017344878
760950 0.0017338568
761000 0.0017332987
761050 0.0017329192
761100 0.0017323983
761150 0.001731776
761200 0.001730952
761250 0.0017301905
761300 0.0017294061
761350 0.0017285598
761400 0.0017275856
761450 0.0017268503
761500 0.0017261522
761550 0.0017256168
761600 0.0017250424
761650 0.0017243036
761700 0.0017236362
761750 0.0017230932
761800 0.0017223856
761850 0.0017214483
761900 0.0017203627
761950 0.0017191161
762000 0.0017176497
762050 0.0017160077
762100 0.0017141162
762150 0.0017120716
762200 0.0017100047
762250 0.0017080051
762300 0.001705746
762350 0.0017029785
762400 0.0017002593
762450 0.0016973547
762500 0.0016943931
762550 0.001691374
762600 0.0016882853
762650 0.0016853015
762700 0.001682571
762750 0.0016802043
762800 0.0016781985
762850 0.0016762348
762900 0.0016747269
762950 0.0016734874
763000 0.0016727396
763050 0.001672214
763100 0.0016719445
763150 0.0016715698
763200 0.0016712626
763250 0.001671234
763300 0.0016712608
763350 0.0016712339
763400 0.0016712963
763450 0.0016713791
763500 0.0016714122
763550 0.0016714659
763600 0.0016718802
763650 0.0016720159
763700 0.0016725564
763750 0.0016732578
763800 0.0016739672
763850 0.0016748495
763900 0.00167559
763950 0.0016763994
764000 0.0016770778
764050 0.0016781671
764100 0.0016792685
764150 0.0016805971
764200 0.0016819409
764250 0.0016833839
764300 0.0016849164
764350 0.0016864153
764400 0.0016875886
764450 0.0016886832
764500 0.0016896231
764550 0.0016903504
764600 0.0016910211
764650 0.0016916265
764700 0.0016918295
764750 0.0016918707
764800 0.0016918968
764850 0.0016915743
764900 0.001690892
764950 0.0016902001
765000 0.0016891275
765050 0.0016881912
765100 0.0016873171
765150 0.0016865278
765200 0.0016861091
765250 0.0016859106
765300 0.0016859883
765350 0.0016861584
765400 0.0016863411
765450 0.0016865569
765500 0.0016870748
765550 0.0016881351
765600 0.0016891783
765650 0.0016905393
765700 0.0016917102
765750 0.0016927314
765800 0.0016936729
765850 0.0016942191
765900 0.0016948099
765950 0.0016955695
766000 0.0016961771
766050 0.0016965597
766100 0.001696946
766150 0.0016974076
766200 0.0016975828
766250 0.0016975609
766300 0.001697782
766350 0.0016982043
766400 0.0016986586
766450 0.0016994113
766500 0.0017002053
766550 0.0017009179
766600 0.0017018043
766650 0.0017027707
766700 0.0017036791
766750 0.0017045147
766800 0.0017052331
766850 0.0017061298
766900 0.0017071353
766950 0.0017084563
767000 0.0017099545
767050 0.0017114925
767100 0.0017129919
767150 0.001714099
767200 0.0017151975
767250 0.0017160411
767300 0.0017169316
767350 0.0017180424
767400 0.0017191071
767450 0.0017203096
767500 0.0017215201
767550 0.0017221885
767600 0.0017225384
767650 0.0017227676
767700 0.001722833
767750 0.0017229258
767800 0.0017231982
767850 0.0017233712
767900 0.0017232607
767950 0.0017228429
768000 0.0017223313
768050 0.0017217574
768100 0.0017212554
768150 0.0017206906
768200 0.0017204284
768250 0.0017202864
768300 0.0017203114
768350 0.001720421
768400 0.0017207162
768450 0.0017209519
768500 0.0017211696
768550 0.001721732
768600 0.0017219871
768650 0.0017222641
768700 0.0017223194
768750 0.0017227519
768800 0.0017232215
768850 0.0017236421
768900 0.001723951
768950 0.0017241197
769000 0.0017241677
769050 0.0017243255
769100 0.0017246139
769150 0.0017247561
769200 0.0017247789
769250 0.001724541
769300 0.0017241741
769350 0.0017237884
769400 0.0017235768
769450 0.001723221
769500 0.0017228227
769550 0.0017221277
769600 0.0017215435
769650 0.0017211223
769700 0.0017204633
769750 0.0017198249
769800 0.001718963
769850 0.0017182519
769900 0.0017177042
769950 0.0017170927
770000 0.0017165358
770050 0.0017160535
770100 0.0017152681
770150 0.001714435
770200 0.0017137107
770250 0.0017131168
770300 0.0017126289
770350 0.0017119333
770400 0.001711185
770450 0.0017101548
770500 0.0017089868
770550 0.0017082774
770600 0.0017076535
770650 0.0017068625
770700 0.0017059788
770750 0.0017048713
770800 0.0017040556
770850 0.0017032259
770900 0.0017024282
770950 0.0017018957
771000 0.0017013081
771050 0.0017001975
771100 0.0016993382
771150 0.0016981253
771200 0.0016967586
771250 0.0016956353
771300 0.0016946555
771350 0.0016939148
771400 0.0016931433
771450 0.0016924685
771500 0.0016913681
771550 0.0016904667
771600 0.0016896042
771650 0.0016888536
771700 0.0016879936
771750 0.0016873877
771800 0.0016869445
771850 0.0016863594
771900 0.0016859118
771950 0.0016851882
772000 0.0016845614
772050 0.001684111
772100 0.0016835184
772150 0.0016829253
772200 0.0016823775
772250 0.0016818491
772300 0.0016810637
772350 0.0016805029
772400 0.0016800161
772450 0.0016796989
772500 0.0016796292
772550 0.0016796069
772600 0.0016798357
772650 0.0016798716
772700 0.0016799702
772750 0.0016798729
772800 0.0016797432
772850 0.0016795866
772900 0.0016797742
772950 0.0016801649
773000 0.0016807559
773050 0.0016815318
773100 0.0016823391
773150 0.0016832685
773200 0.0016841264
773250 0.0016849826
773300 0.0016856566
773350 0.0016864012
773400 0.001686836
773450 0.0016874244
773500 0.0016879036
773550 0.001688254
773600 0.0016884685
773650 0.0016886278
773700 0.0016885167
773750 0.0016885555
773800 0.0016884286
773850 0.00168838
773900 0.001688179
773950 0.0016883757
774000 0.0016884929
774050 0.0016885596
774100 0.001688874
774150 0.0016888964
774200 0.0016891764
774250 0.0016895304
774300 0.0016896868
774350 0.0016896969
774400 0.0016895809
774450 0.0016894837
774500 0.0016894464
774550 0.0016893866
774600 0.0016891233
774650 0.0016890104
774700 0.0016888072
774750 0.0016889266
774800 0.0016891548
774850 0.0016893984
774900 0.0016894369
774950 0.0016891865
775000 0.0016887381
775050 0.0016882614
775100 0.0016878231
775150 0.0016872955
775200 0.0016866553
775250 0.001686044
775300 0.0016854314
775350 0.0016849452
775400 0.0016846247
775450 0.0016843937
775500 0.0016843512
775550 0.0016840878
775600 0.0016836369
775650 0.0016829047
775700 0.0016823963
775750 0.0016815638
775800 0.0016809357
775850 0.0016803182
775900 0.0016796784
775950 0.0016789878
776000 0.0016782312
776050 0.0016777684
776100 0.0016773984
776150 0.0016771111
776200 0.0016766854
776250 0.0016765447
776300 0.0016761637
776350 0.0016754042
776400 0.0016747605
776450 0.0016742092
776500 0.0016739732
776550 0.0016741234
776600 0.0016742743
776650 0.0016747154
776700 0.0016753698
776750 0.0016760954
776800 0.0016770212
776850 0.0016780422
776900 0.0016786618
776950 0.0016791142
777000 0.001679678
777050 0.0016804252
777100 0.0016810657
777150 0.0016815782
777200 0.0016818735
777250 0.0016822032
777300 0.0016824112
777350 0.0016828072
777400 0.0016831779
777450 0.0016835089
777500 0.0016836371
777550 0.001683824
777600 0.0016841477
777650 0.0016842768
777700 0.0016843829
777750 0.0016844032
777800 0.0016849156
777850 0.0016854181
777900 0.0016860542
777950 0.0016869358
778000 0.0016877978
778050 0.0016885436
778100 0.0016891877
778150 0.0016897047
778200 0.0016905738
778250 0.0016911142
778300 0.0016919872
778350 0.0016928542
778400 0.0016936094
778450 0.0016944852
778500 0.001695022
778550 0.0016954393
778600 0.0016957074
778650 0.0016958367
778700 0.0016958541
778750 0.0016956897
778800 0.001695913
778850 0.0016963086
778900 0.0016968407
778950 0.0016974915
779000 0.0016983277
779050 0.0016993545
779100 0.0017000623
779150 0.0017010545
779200 0.0017020529
779250 0.0017028321
779300 0.0017037041
779350 0.0017044947
779400 0.0017052514
779450 0.0017057324
779500 0.0017059068
779550 0.0017058867
779600 0.0017062663
779650 0.0017066444
779700 0.0017068641
779750 0.0017073066
779800 0.0017075657
779850 0.001708011
779900 0.0017084842
779950 0.0017089084
780000 0.0017093754
780050 0.0017099379
780100 0.0017106029
780150 0.0017113832
780200 0.0017117775
780250 0.0017124936
780300 0.0017131179
780350 0.0017137775
780400 0.001714535
780450 0.0017151328
780500 0.0017156045
780550 0.0017157249
780600 0.0017156693
780650 0.001715563
780700 0.0017156401
780750 0.0017158943
780800 0.0017160493
780850 0.0017161317
780900 0.001716598
780950 0.0017171422
781000 0.0017178439
781050 0.0017186043
781100 0.0017195931
781150 0.0017203915
781200 0.0017211788
781250 0.0017219251
781300 0.0017225234
781350 0.0017232443
781400 0.0017239253
781450 0.0017246784
781500 0.0017252625
781550 0.0017260598
781600 0.0017266765
781650 0.0017275237
781700 0.0017283921
781750 0.0017294249
781800 0.0017305577
781850 0.0017319292
781900 0.0017334772
781950 0.0017346168
782000 0.0017359956
782050 0.0017373291
782100 0.0017389069
782150 0.0017407619
782200 0.0017428195
782250 0.0017450889
782300 0.0017473603
782350 0.0017503145
782400 0.001753566
782450 0.0017571314
782500 0.0017610346
782550 0.0017649718
782600 0.0017688541
782650 0.0017723914
782700 0.0017753316
782750 0.0017774593
782800 0.0017795239
782850 0.0017811721
782900 0.0017825908
782950 0.0017835848
783000 0.0017843846
783050 0.0017850388
783100 0.0017854636
783150 0.0017858072
783200 0.0017860362
783250 0.0017860596
783300 0.0017862127
783350 0.0017864385
783400 0.0017865666
783450 0.0017866438
783500 0.0017864372
783550 0.0017864094
783600 0.0017859803
783650 0.0017855713
783700 0.0017852708
783750 0.0017851123
783800 0.0017846984
783850 0.0017839958
783900 0.0017832966
783950 0.0017826683
784000 0.0017821206
784050 0.001781601
784100 0.0017809395
784150 0.001779718
784200 0.0017785241
784250 0.0017777619
784300 0.0017768442
784350 0.0017761107
784400 0.0017751492
784450 0.0017741208
784500 0.001772639
784550 0.0017707514
784600 0.0017684542
784650 0.0017657368
784700 0.0017628031
784750 0.0017601783
784800 0.0017574723
784850 0.0017549767
784900 0.0017528939
784950 0.0017510823
785000 0.0017495263
785050 0.001748339
785100 0.0017475436
785150 0.0017470419
785200 0.0017463389
785250 0.0017457556
785300 0.0017453139
785350 0.0017449439
785400 0.001744936
785450 0.0017450425
785500 0.0017448331
785550 0.0017445976
785600 0.0017443927
785650 0.0017441188
785700 0.0017436555
785750 0.0017432046
785800 0.0017427886
785850 0.0017421126
785900 0.0017416816
785950 0.0017412462
786000 0.0017408855
786050 0.0017407949
786100 0.0017407207
786150 0.0017405127
786200 0.0017402054
786250 0.0017400379
786300 0.0017395195
786350 0.0017391689
786400 0.0017386226
786450 0.0017380308
786500 0.0017373399
786550 0.0017368141
786600 0.0017359102
786650 0.0017349826
786700 0.0017343565
786750 0.0017334961
786800 0.0017328455
786850 0.001732078
786900 0.0017314505
786950 0.00173092
787000 0.0017303712
787050 0.0017297839
787100 0.0017291334
787150 0.0017280966
787200 0.0017268885
787250 0.0017256141
787300 0.0017244199
787350 0.0017231611
787400 0.0017220206
787450 0.0017206181
787500 0.0017193124
787550 0.0017180788
787600 0.0017167867
787650 0.001715464
787700 0.0017140803
787750 0.0017126612
787800 0.0017111181
787850 0.0017095594
787900 0.001708064
787950 0.0017067109
788000 0.0017048475
788050 0.0017030043
788100 0.0017011497
788150 0.0017000937
788200 0.0016994635
788250 0.0016990854
788300 0.0016987012
788350 0.001698397
788400 0.0016981451
788450 0.0016980545
788500 0.0016981032
788550 0.0016980748
788600 0.0016983833
788650 0.0016989024
788700 0.0016995848
788750 0.0017003885
788800 0.0017008714
788850 0.0017011675
788900 0.0017011675
788950 0.0017011705
789000 0.0017013728
789050 0.0017015854
789100 0.001701796
789150 0.0017021513
789200 0.0017025725
789250 0.0017026498
789300 0.0017029877
789350 0.0017029591
789400 0.0017029132
789450 0.0017029274
789500 0.0017028813
789550 0.0017028786
789600 0.0017028523
789650 0.0017025808
789700 0.0017025206
789750 0.0017030172
789800 0.0017031207
789850 0.0017031153
789900 0.0017026705
789950 0.0017023116
790000 0.0017017138
790050 0.0017014725
790100 0.0017016267
790150 0.0017019062
790200 0.0017025838
790250 0.0017031533
790300 0.001703538
790350 0.0017037121
790400 0.0017038245
790450 0.0017040197
790500 0.0017039741
790550 0.0017040196
790600 0.001703813
790650 0.001704042
790700 0.0017042972
790750 0.0017044047
790800 0.0017046276
790850 0.0017050788
790900 0.0017057944
790950 0.0017061505
791000 0.0017067123
791050 0.0017074027
791100 0.0017080364
791150 0.0017085551
791200 0.0017088107
791250 0.0017091677
791300 0.0017094028
791350 0.0017096609
791400 0.0017102444
791450 0.0017108423
791500 0.0017116593
791550 0.00171227
791600 0.0017129567
791650 0.001713441
791700 0.0017143948
791750 0.0017154409
791800 0.0017165102
791850 0.001717479
791900 0.0017184495
791950 0.001719251
792000 0.0017199938
792050 0.0017207047
792100 0.0017215637
792150 0.0017222583
792200 0.0017229388
792250 0.001723514
792300 0.0017238461
792350 0.0017239216
792400 0.0017240285
792450 0.0017238918
792500 0.0017235943
792550 0.0017234754
792600 0.0017233334
792650 0.0017231317
792700 0.0017231632
792750 0.0017231921
792800 0.0017233922
792850 0.0017237169
792900 0.0017240068
792950 0.0017242698
793000 0.0017245949
793050 0.0017248527
793100 0.0017253218
793150 0.0017255898
793200 0.0017257776
793250 0.0017258406
793300 0.001725686
793350 0.0017253243
793400 0.0017248983
793450 0.0017245135
793500 0.0017239397
793550 0.0017233634
793600 0.0017226864
793650 0.0017220223
793700 0.00172147
793750 0.00172092
793800 0.0017203545
793850 0.0017198446
793900 0.0017190634
793950 0.0017184461
794000 0.0017178209
794050 0.0017172255
794100 0.0017169332
794150 0.001716927
794200 0.0017172888
794250 0.0017178157
794300 0.0017185531
794350 0.0017195905
794400 0.0017205616
794450 0.0017215234
794500 0.0017223051
794550 0.001723134
794600 0.0017240223
794650 0.0017246778
794700 0.0017252773
794750 0.0017259163
794800 0.0017260955
794850 0.0017267134
794900 0.0017270182
794950 0.0017275537
795000 0.0017277012
795050 0.0017274435
795100 0.0017271605
795150 0.0017271793
795200 0.0017271363
795250 0.0017274494
795300 0.0017277662
795350 0.0017279078
795400 0.0017279984
795450 0.0017281985
795500 0.0017281682
795550 0.0017278999
795600 0.0017273653
795650 0.0017266166
795700 0.0017256869
795750 0.0017245294
795800 0.0017234824
795850 0.0017221375
795900 0.0017205043
795950 0.0017189157
796000 0.0017173898
796050 0.001715879
796100 0.0017145302
796150 0.0017133103
796200 0.0017123278
796250 0.0017115395
796300 0.0017109525
796350 0.00171078
796400 0.00171102
796450 0.0017115574
796500 0.0017122227
796550 0.0017128649
796600 0.0017137313
796650 0.0017147785
796700 0.0017157699
796750 0.0017165556
796800 0.0017171168
796850 0.0017180337
796900 0.0017189465
796950 0.0017201181
797000 0.0017209948
797050 0.0017222356
797100 0.0017233572
797150 0.0017243121
797200 0.0017252131
797250 0.0017260087
797300 0.0017267809
797350 0.0017273739
797400 0.001727682
797450 0.0017276739
797500 0.0017276145
797550 0.0017275974
797600 0.0017278033
797650 0.0017281638
797700 0.0017286095
797750 0.0017291733
797800 0.0017295875
797850 0.0017300794
797900 0.0017307797
797950 0.0017318095
798000 0.0017326278
798050 0.0017337074
798100 0.0017348592
798150 0.0017362175
798200 0.0017377836
798250 0.0017396337
798300 0.0017417091
798350 0.0017438112
798400 0.0017455434
798450 0.0017470726
798500 0.0017483753
798550 0.0017492387
798600 0.0017496244
798650 0.0017500472
798700 0.0017503508
798750 0.0017506021
798800 0.0017508288
798850 0.0017510118
798900 0.0017509568
798950 0.0017505571
799000 0.0017504174
799050 0.0017498185
799100 0.0017494176
799150 0.0017492198
799200 0.0017490135
799250 0.0017490148
799300 0.0017491247
799350 0.0017493519
799400 0.0017495243
799450 0.0017496378
799500 0.0017496552
799550 0.0017495024
799600 0.0017494465
799650 0.0017493815
799700 0.0017490086
799750 0.0017486387
799800 0.00174819
799850 0.0017477143
799900 0.0017471058
799950 0.0017461593
800000 0.0017454308
800050 0.0017448624
800100 0.0017445354
800150 0.0017442797
800200 0.0017438324
800250 0.0017432201
800300 0.0017425417
800350 0.0017421064
800400 0.0017418766
800450 0.0017419688
800500 0.0017420624
800550 0.0017421535
800600 0.0017421983
800650 0.0017420324
800700 0.0017421896
800750 0.0017418873
800800 0.0017415244
800850 0.0017411944
800900 0.0017408701
800950 0.0017405611
801000 0.0017401145
801050 0.0017395841
801100 0.001739104
801150 0.0017385463
801200 0.0017381439
801250 0.0017378846
801300 0.00173782
801350 0.0017377648
801400 0.0017378905
801450 0.0017382075
801500 0.0017382898
801550 0.00173831
801600 0.0017381748
801650 0.0017380194
801700 0.0017379155
801750 0.0017384404
801800 0.0017393347
801850 0.001740333
801900 0.0017412819
801950 0.0017425166
802000 0.0017434855
802050 0.0017442607
802100 0.001744998
802150 0.0017455749
802200 0.0017460984
802250 0.0017467902
802300 0.0017476778
802350 0.0017485906
802400 0.0017492729
802450 0.0017498389
802500 0.0017501311
802550 0.0017504254
802600 0.0017505521
802650 0.0017506435
802700 0.0017506204
802750 0.0017504818
802800 0.0017499015
802850 0.0017491227
802900 0.0017485241
802950 0.0017479381
803000 0.0017474792
803050 0.0017472636
803100 0.0017467383
803150 0.0017460383
803200 0.0017455682
803250 0.0017449608
803300 0.001744503
803350 0.0017440395
803400 0.0017439714
803450 0.001744027
803500 0.0017437482
803550 0.0017436456
803600 0.0017433836
803650 0.0017427866
803700 0.0017423325
803750 0.0017417425
803800 0.001741044
803850 0.0017406447
803900 0.0017404447
803950 0.0017403577
804000 0.0017406756
804050 0.0017412581
804100 0.0017419984
804150 0.0017427995
804200 0.0017438252
804250 0.0017454497
804300 0.0017473265
804350 0.0017496639
804400 0.0017521275
804450 0.0017548312
804500 0.0017574416
804550 0.0017599204
804600 0.0017622972
804650 0.0017646743
804700 0.0017667893
804750 0.0017686624
804800 0.0017708588
804850 0.0017728845
804900 0.0017750532
804950 0.0017772487
805000 0.0017794099
805050 0.001782007
805100 0.0017843649
805150 0.0017866104
805200 0.0017885176
805250 0.0017902707
805300 0.0017919527
805350 0.0017938322
805400 0.0017959086
805450 0.0017979634
805500 0.0017996447
805550 0.0018011042
805600 0.0018023687
805650 0.0018032692
805700 0.0018044919
805750 0.0018057798
805800 0.0018070191
805850 0.0018086168
805900 0.0018102899
805950 0.0018117641
806000 0.0018130396
806050 0.0018145581
806100 0.0018158728
806150 0.0018172807
806200 0.0018186665
806250 0.0018200067
806300 0.0018210434
806350 0.0018219872
806400 0.0018228096
806450 0.0018237258
806500 0.0018243846
806550 0.0018252134
806600 0.0018262231
806650 0.0018273529
806700 0.0018287285
806750 0.0018302894
806800 0.0018314622
806850 0.0018328546
806900 0.0018341596
806950 0.0018352987
807000 0.0018361183
807050 0.0018370591
807100 0.0018380193
807150 0.001839017
807200 0.0018398303
807250 0.001840836
807300 0.0018421643
807350 0.0018436444
807400 0.0018454094
807450 0.0018470738
807500 0.0018487375
807550 0.0018504785
807600 0.0018522264
807650 0.0018540841
807700 0.0018556463
807750 0.0018571917
807800 0.0018585063
807850 0.0018597185
807900 0.001861008
807950 0.0018621208
808000 0.0018632314
808050 0.0018640474
808100 0.0018649328
808150 0.0018656678
808200 0.0018661586
808250 0.0018665362
808300 0.0018667589
808350 0.0018670006
808400 0.0018673024
808450 0.0018674053
808500 0.0018672158
808550 0.0018668443
808600 0.0018662867
808650 0.0018658634
808700 0.0018655661
808750 0.0018655019
808800 0.001865601
808850 0.001865574
808900 0.0018653392
808950 0.0018649966
809000 0.0018647762
809050 0.0018649196
809100 0.0018655858
809150 0.0018664227
809200 0.0018675886
809250 0.0018690417
809300 0.0018705042
809350 0.0018717004
809400 0.0018728401
809450 0.0018736881
809500 0.0018745264
809550 0.0018753642
809600 0.001876062
809650 0.00187687
809700 0.0018774945
809750 0.0018777867
809800 0.0018781461
809850 0.001878458
809900 0.0018786187
809950 0.0018789591
810000 0.0018792899
810050 0.0018797615
810100 0.0018802273
810150 0.0018804341
810200 0.0018805864
810250 0.0018804408
810300 0.0018800567
810350 0.0018796189
810400 0.0018793802
810450 0.0018795208
810500 0.0018797088
810550 0.001879988
810600 0.0018803624
810650 0.0018803485
810700 0.0018803559
810750 0.0018801723
810800 0.0018799778
810850 0.0018798256
810900 0.0018796312
810950 0.0018795056
811000 0.0018793183
811050 0.0018791565
811100 0.0018791495
811150 0.0018791438
811200 0.0018792439
811250 0.0018793312
811300 0.0018795275
811350 0.0018795067
811400 0.0018794455
811450 0.0018791919
811500 0.0018791759
811550 0.0018789084
811600 0.0018785997
811650 0.0018784045
811700 0.0018785325
811750 0.001878625
811800 0.0018783486
811850 0.0018779564
811900 0.0018773869
811950 0.0018766306
812000 0.0018759185
812050 0.0018752141
812100 0.0018745847
812150 0.0018740692
812200 0.0018737845
812250 0.0018734593
812300 0.0018733567
812350 0.0018731818
812400 0.0018728966
812450 0.0018725593
812500 0.0018719434
812550 0.0018715347
812600 0.0018710717
812650 0.0018705507
812700 0.0018701674
812750 0.0018699339
812800 0.0018694559
812850 0.0018689102
812900 0.0018684266
812950 0.0018678475
813000 0.001867719
813050 0.001867855
813100 0.0018681275
813150 0.0018685328
813200 0.0018687945
813250 0.0018686665
813300 0.0018684963
813350 0.0018684364
813400 0.0018682658
813450 0.001868094
813500 0.0018676058
813550 0.0018670114
813600 0.0018661182
813650 0.0018650237
813700 0.0018639405
813750 0.0018625162
813800 0.0018608704
813850 0.0018591292
813900 0.0018572644
813950 0.001855463
814000 0.0018536942
814050 0.001851794
814100 0.0018499291
814150 0.0018478264
814200 0.0018459692
814250 0.0018444893
814300 0.0018431542
814350 0.001841628
814400 0.0018404105
814450 0.0018391457
814500 0.0018379422
814550 0.0018367981
814600 0.0018355866
814650 0.0018340522
814700 0.0018322835
814750 0.001830445
814800 0.0018285551
814850 0.0018268321
814900 0.0018251637
814950 0.0018234875
815000 0.0018219798
815050 0.0018206225
815100 0.0018193715
815150 0.0018182455
815200 0.0018175862
815250 0.0018169327
815300 0.00181677
815350 0.0018168862
815400 0.0018174367
815450 0.0018181252
815500 0.0018188429
815550 0.0018196
815600 0.0018203032
815650 0.0018211678
815700 0.0018217555
815750 0.0018224089
815800 0.0018230124
815850 0.0018234838
815900 0.0018238217
815950 0.0018243469
816000 0.0018248763
816050 0.0018252632
816100 0.0018253765
816150 0.0018257079
816200 0.0018260968
816250 0.0018263851
816300 0.0018268604
816350 0.0018273794
816400 0.001827926
816450 0.0018285971
816500 0.0018292809
816550 0.0018298925
816600 0.0018305185
816650 0.0018309949
816700 0.0018313507
816750 0.0018316177
816800 0.0018314146
816850 0.0018312663
816900 0.0018310463
816950 0.0018303256
817000 0.0018292515
817050 0.0018280495
817100 0.0018269218
817150 0.0018261178
817200 0.0018255623
817250 0.0018250409
817300 0.0018248287
817350 0.0018244011
817400 0.0018238084
817450 0.0018233555
817500 0.001822914
817550 0.0018226542
817600 0.0018222499
817650 0.0018222922
817700 0.0018223188
817750 0.0018223482
817800 0.001821853
817850 0.0018215183
817900 0.0018212465
817950 0.0018212103
818000 0.0018213486
818050 0.0018209258
818100 0.0018204624
818150 0.0018195594
818200 0.0018185505
818250 0.0018178269
818300 0.0018173307
818350 0.0018166727
818400 0.00181602
818450 0.0018149277
818500 0.0018134151
818550 0.0018119634
818600 0.0018102799
818650 0.001808578
818700 0.0018066874
818750 0.0018051303
818800 0.001803536
818850 0.0018017589
818900 0.0017997755
818950 0.0017973586
819000 0.0017948433
819050 0.0017925381
819100 0.0017902989
819150 0.0017880201
819200 0.0017858119
819250 0.0017837725
819300 0.0017818086
819350 0.0017802605
819400 0.0017788829
819450 0.0017779391
819500 0.0017773426
819550 0.0017772092
819600 0.0017771268
819650 0.0017770636
819700 0.0017768153
819750 0.0017764675
819800 0.0017763229
819850 0.0017764614
819900 0.0017769346
819950 0.0017773384
820000 0.0017778915
820050 0.0017783972
820100 0.0017785743
820150 0.0017785223
820200 0.0017783424
820250 0.0017779925
820300 0.0017774761
820350 0.001776711
820400 0.0017760306
820450 0.0017756417
820500 0.0017752256
820550 0.0017749375
820600 0.0017749986
820650 0.0017751036
820700 0.0017753986
820750 0.0017758468
820800 0.0017760444
820850 0.0017766801
820900 0.0017776086
820950 0.0017783663
821000 0.0017793867
821050 0.0017804017
821100 0.001781826
821150 0.0017837598
821200 0.0017858782
821250 0.001787748
821300 0.0017893067
821350 0.0017906152
821400 0.0017915317
821450 0.0017923078
821500 0.0017929893
821550 0.0017941097
821600 0.0017951606
821650 0.0017961385
821700 0.001797348
821750 0.0017981087
821800 0.0017988656
821850 0.0017992059
821900 0.001799404
821950 0.0017994319
822000 0.0017991956
822050 0.0017987816
822100 0.0017982109
822150 0.0017977025
822200 0.0017974075
822250 0.001797065
822300 0.0017963281
822350 0.0017953157
822400 0.0017942965
822450 0.001793023
822500 0.0017920344
822550 0.0017913014
822600 0.0017904909
822650 0.0017894579
822700 0.0017885032
822750 0.0017873979
822800 0.00178618
822850 0.0017847648
822900 0.0017834525
822950 0.0017821581
823000 0.0017808217
823050 0.0017793181
823100 0.0017779356
823150 0.00177685
823200 0.0017754902
823250 0.0017741563
823300 0.0017731381
823350 0.0017723605
823400 0.0017715401
823450 0.0017707312
823500 0.0017697432
823550 0.0017688609
823600 0.0017679998
823650 0.001766885
823700 0.001766035
823750 0.0017656515
823800 0.0017653342
823850 0.0017651121
823900 0.0017648162
823950 0.0017642529
824000 0.0017633995
824050 0.0017622499
824100 0.0017611392
824150 0.0017601245
824200 0.0017592189
824250 0.0017584704
824300 0.0017574269
824350 0.0017565031
824400 0.0017558568
824450 0.0017551604
824500 0.0017546517
824550 0.0017539248
824600 0.0017533242
824650 0.0017528235
824700 0.0017523576
824750 0.0017519359
824800 0.001751598
824850 0.0017513596
824900 0.0017508111
824950 0.0017505111
825000 0.0017504456
825050 0.0017503277
825100 0.0017503259
825150 0.0017505544
825200 0.0017509307
825250 0.0017513597
825300 0.0017516181
825350 0.0017521241
825400 0.0017526216
825450 0.0017528082
825500 0.00175301
825550 0.0017532597
825600 0.0017533704
825650 0.0017535235
825700 0.0017538326
825750 0.0017542435
825800 0.0017543305
825850 0.0017542128
825900 0.0017539967
825950 0.0017537493
826000 0.0017533736
826050 0.0017531705
826100 0.0017529723
826150 0.001752753
826200 0.0017525446
826250 0.0017521379
826300 0.001751776
826350 0.0017514052
826400 0.0017511558
826450 0.0017510041
826500 0.0017505415
826550 0.0017500922
826600 0.001749568
826650 0.0017488339
826700 0.0017480795
826750 0.0017476279
826800 0.0017472703
826850 0.001746827
826900 0.0017462715
826950 0.0017454881
827000 0.0017446143
827050 0.0017438115
827100 0.0017429462
827150 0.0017418174
827200 0.001741165
827250 0.0017404168
827300 0.0017395945
827350 0.0017391643
827400 0.0017386405
827450 0.0017377877
827500 0.0017370417
827550 0.0017362794
827600 0.0017353993
827650 0.0017343821
827700 0.0017336369
827750 0.0017329587
827800 0.0017323451
827850 0.001732171
827900 0.0017319712
827950 0.0017315346
828000 0.0017309417
828050 0.0017303914
828100 0.0017295863
828150 0.0017288701
828200 0.0017280423
828250 0.0017270865
828300 0.0017260707
828350 0.0017248387
828400 0.0017233394
828450 0.0017217124
828500 0.00171982
828550 0.0017178139
828600 0.001715663
828650 0.0017135751
828700 0.0017117441
828750 0.0017100607
828800 0.001708905
828850 0.0017078728
828900 0.0017072173
828950 0.0017064274
829000 0.0017056655
829050 0.0017049544
829100 0.0017044856
829150 0.0017040375
829200 0.0017036427
829250 0.0017036302
829300 0.0017034473
829350 0.0017033846
829400 0.001703483
829450 0.0017036255
829500 0.0017037537
829550 0.0017036685
829600 0.0017036797
829650 0.0017035386
829700 0.0017035741
829750 0.0017036696
829800 0.0017037696
829850 0.0017037284
829900 0.001703672
829950 0.0017036854
830000 0.0017034045
830050 0.0017033913
830100 0.0017033332
830150 0.0017035964
830200 0.0017038172
830250 0.0017043294
830300 0.0017049414
830350 0.0017056721
830400 0.0017064848
830450 0.0017068408
830500 0.0017072659
830550 0.0017075246
830600 0.0017079458
830650 0.0017082413
830700 0.0017087234
830750 0.0017089706
830800 0.0017093517
830850 0.0017098175
830900 0.0017102097
830950 0.0017104443
831000 0.0017104716
831050 0.0017105153
831100 0.0017105071
831150 0.0017108543
831200 0.0017110456
831250 0.0017112344
831300 0.0017114233
831350 0.0017118068
831400 0.0017123979
831450 0.0017131419
831500 0.0017140198
831550 0.0017147862
831600 0.0017153185
831650 0.001716015
831700 0.0017166141
831750 0.0017174903
831800 0.0017188213
831850 0.0017201618
831900 0.0017217573
831950 0.0017230415
832000 0.0017241982
832050 0.0017252419
832100 0.0017262805
832150 0.0017276367
832200 0.0017290772
832250 0.0017306176
832300 0.0017321842
832350 0.001733607
832400 0.0017349219
832450 0.0017360424
832500 0.0017368436
832550 0.0017376052
832600 0.0017380745
832650 0.0017383623
832700 0.0017388709
832750 0.0017391393
832800 0.0017393453
832850 0.0017395687
832900 0.0017400099
832950 0.0017401628
833000 0.0017404692
833050 0.001740515
833100 0.0017408833
833150 0.0017409684
833200 0.0017412065
833250 0.0017412869
833300 0.0017410394
833350 0.001740498
833400 0.0017399004
833450 0.0017389325
833500 0.0017379229
833550 0.0017367241
833600 0.0017354179
833650 0.0017346381
833700 0.0017341486
833750 0.0017338709
833800 0.0017334015
833850 0.0017331747
833900 0.0017330709
833950 0.00173297
834000 0.0017327622
834050 0.0017326629
834100 0.0017326395
834150 0.0017326962
834200 0.0017326714
834250 0.0017325243
834300 0.0017328326
834350 0.0017329987
834400 0.0017332556
834450 0.0017332753
834500 0.001733602
834550 0.0017339369
834600 0.0017340894
834650 0.0017339325
834700 0.0017336161
834750 0.0017332013
834800 0.0017324705
834850 0.0017318709
834900 0.0017314877
834950 0.0017317162
835000 0.0017320209
835050 0.0017326393
835100 0.0017333756
835150 0.0017338468
835200 0.001734096
835250 0.0017345483
835300 0.0017350629
835350 0.0017357192
835400 0.0017365442
835450 0.0017374353
835500 0.0017381911
835550 0.0017387446
835600 0.0017392909
835650 0.0017398334
835700 0.0017400354
835750 0.0017402281
835800 0.0017401845
835850 0.0017399967
835900 0.0017396801
835950 0.0017389712
836000 0.0017378145
836050 0.0017366091
836100 0.0017357941
836150 0.0017348536
836200 0.0017339685
836250 0.0017324564
836300 0.0017310065
836350 0.0017294264
836400 0.0017277672
836450 0.0017262044
836500 0.0017244155
836550 0.0017225274
836600 0.0017203357
836650 0.0017182878
836700 0.0017160953
836750 0.0017140597
836800 0.0017123445
836850 0.001710918
836900 0.0017094906
836950 0.0017082746
837000 0.0017076294
837050 0.0017071439
837100 0.0017065198
837150 0.0017059815
837200 0.0017052457
837250 0.0017046875
837300 0.0017038873
837350 0.0017033281
837400 0.0017029332
837450 0.0017027713
837500 0.0017027835
837550 0.0017027226
837600 0.0017024201
837650 0.0017017643
837700 0.0017012067
837750 0.0017007997
837800 0.0017002164
837850 0.001699868
837900 0.0016994381
837950 0.0016988669
838000 0.0016983622
838050 0.0016978506
838100 0.0016973147
838150 0.0016967282
838200 0.0016960878
838250 0.0016955724
838300 0.001694952
838350 0.0016942046
838400 0.0016938809
838450 0.0016936751
838500 0.0016933951
838550 0.001693146
838600 0.001692804
838650 0.0016925976
838700 0.0016923685
838750 0.0016926256
838800 0.0016929877
838850 0.001693511
838900 0.0016939945
838950 0.0016945597
839000 0.0016953224
839050 0.0016962447
839100 0.0016972948
839150 0.0016988178
839200 0.001700329
839250 0.0017019879
839300 0.0017037573
839350 0.0017055324
839400 0.0017070016
839450 0.0017077197
839500 0.0017086788
839550 0.0017093869
839600 0.0017098393
839650 0.0017104834
839700 0.0017115049
839750 0.0017127898
839800 0.0017138563
839850 0.0017149955
839900 0.0017159362
839950 0.0017168216
840000 0.0017178697
840050 0.0017184618
840100 0.0017191551
840150 0.0017195022
840200 0.001719737
840250 0.0017197007
840300 0.0017195177
840350 0.0017191595
840400 0.0017188173
840450 0.0017184318
840500 0.0017179268
840550 0.0017174055
840600 0.0017169811
840650 0.0017164357
840700 0.0017159805
840750 0.0017157393
840800 0.0017152981
840850 0.0017148623
840900 0.0017141662
840950 0.0017132164
841000 0.0017119034
841050 0.001710713
841100 0.0017095663
841150 0.001708604
841200 0.0017077026
841250 0.0017073655
841300 0.0017070324
841350 0.0017065302
841400 0.0017060789
841450 0.0017057055
841500 0.0017052724
841550 0.0017050761
841600 0.001705009
841650 0.0017046522
841700 0.0017040428
841750 0.0017029887
841800 0.0017016287
841850 0.0017001624
841900 0.0016987647
841950 0.0016975024
842000 0.0016964173
842050 0.0016953206
842100 0.0016944159
842150 0.0016933429
842200 0.0016922719
842250 0.0016906534
842300 0.0016894171
842350 0.0016881483
842400 0.0016869728
842450 0.0016861809
842500 0.0016858114
842550 0.0016852872
842600 0.0016847865
842650 0.0016844052
842700 0.0016837153
842750 0.0016834382
842800 0.0016832802
842850 0.0016830344
842900 0.0016826389
842950 0.0016821313
843000 0.0016817053
843050 0.0016812825
843100 0.0016807527
843150 0.0016801459
843200 0.0016797359
843250 0.0016794419
843300 0.0016794226
843350 0.001679351
843400 0.0016793386
843450 0.0016796191
843500 0.0016798158
843550 0.0016801498
843600 0.0016806972
843650 0.0016812791
843700 0.0016816832
843750 0.0016821561
843800 0.0016825209
843850 0.0016825685
843900 0.0016823397
843950 0.0016821538
844000 0.0016819179
844050 0.0016819769
844100 0.0016819963
844150 0.0016821938
844200 0.0016825033
844250 0.0016827945
844300 0.0016830476
844350 0.0016826997
844400 0.0016823347
844450 0.001681788
844500 0.001681479
844550 0.0016807864
844600 0.001680201
844650 0.0016795573
844700 0.0016787398
844750 0.0016777709
844800 0.0016769384
844850 0.0016762309
844900 0.0016758465
844950 0.0016755674
845000 0.0016754268
845050 0.0016753834
845100 0.0016751398
845150 0.0016750751
845200 0.0016750335
845250 0.001674975
845300 0.0016750065
845350 0.0016747702
845400 0.0016750044
845450 0.0016753559
845500 0.0016757695
845550 0.0016760976
845600 0.0016765366
845650 0.0016772113
845700 0.0016778326
845750 0.0016785085
845800 0.0016792564
845850 0.0016799111
845900 0.0016806333
845950 0.0016811802
846000 0.0016816358
846050 0.0016824061
846100 0.00168299
846150 0.0016835539
846200 0.0016843792
846250 0.0016851024
846300 0.0016861714
846350 0.0016870371
846400 0.0016878542
846450 0.0016885049
846500 0.0016894046
846550 0.0016900091
846600 0.0016906756
846650 0.0016911649
846700 0.0016917103
846750 0.001692115
846800 0.0016922158
846850 0.0016922067
846900 0.0016920303
846950 0.0016916516
847000 0.0016913477
847050 0.0016911992
847100 0.0016911311
847150 0.0016910242
847200 0.001690986
847250 0.0016910386
847300 0.0016908466
847350 0.0016909434
847400 0.0016909132
847450 0.0016909038
847500 0.0016907866
847550 0.0016903852
847600 0.0016901131
847650 0.0016898472
847700 0.0016892702
847750 0.0016890591
847800 0.0016884971
847850 0.0016881
847900 0.0016879649
847950 0.0016876649
848000 0.0016874552
848050 0.0016872819
848100 0.0016871362
848150 0.0016866764
848200 0.0016859929
848250 0.001685447
848300 0.0016847125
848350 0.0016839707
848400 0.0016834083
848450 0.0016827747
848500 0.0016822309
848550 0.0016818441
848600 0.0016814259
848650 0.0016812945
848700 0.001681062
848750 0.0016809602
848800 0.0016808453
848850 0.0016806949
848900 0.0016803575
848950 0.0016802182
849000 0.0016794875
849050 0.001678794
849100 0.0016780853
849150 0.0016774878
849200 0.0016773337
849250 0.0016774674
849300 0.0016778527
849350 0.0016781811
849400 0.0016784912
849450 0.0016789177
849500 0.0016797972
849550 0.0016808509
849600 0.0016821931
849650 0.0016836689
849700 0.0016851267
849750 0.0016862393
849800 0.0016868665
849850 0.0016873474
849900 0.0016877801
849950 0.0016882802
850000 0.0016887687
850050 0.0016890813
850100 0.0016891382
850150 0.0016890253
850200 0.0016888208
850250 0.0016886379
850300 0.0016884949
850350 0.0016885105
850400 0.0016886135
850450 0.0016887201
850500 0.001688903
850550 0.0016888266
850600 0.0016882497
850650 0.0016876851
850700 0.0016869356
850750 0.0016860241
850800 0.001685
850850 0.0016836843
850900 0.0016818606
850950 0.0016797034
851000 0.0016772444
851050 0.001674961
851100 0.0016725058
851150 0.0016701295
851200 0.0016677788
851250 0.0016654154
851300 0.0016628165
851350 0.001660414
851400 0.0016583496
851450 0.001656684
851500 0.0016553646
851550 0.0016544336
851600 0.0016535038
851650 0.0016529152
851700 0.001652129
851750 0.0016514504
851800 0.0016510337
851850 0.0016504796
851900 0.0016502312
851950 0.0016503925
852000 0.001650486
852050 0.00165043
852100 0.0016502645
852150 0.001650448
852200 0.0016507093
852250 0.0016512377
852300 0.0016514483
852350 0.0016516602
852400 0.0016518664
852450 0.0016525386
852500 0.0016537411
852550 0.0016553988
852600 0.001657467
852650 0.0016596635
852700 0.0016617997
852750 0.0016639746
852800 0.0016659719
852850 0.0016677473
852900 0.0016693933
852950 0.0016707202
853000 0.0016717569
853050 0.0016726196
853100 0.0016733332
853150 0.0016741041
853200 0.0016747177
853250 0.0016751287
853300 0.0016754836
853350 0.0016756239
853400 0.0016758175
853450 0.0016762987
853500 0.001676674
853550 0.001677246
853600 0.0016778227
853650 0.0016784051
853700 0.0016789482
853750 0.0016795208
853800 0.0016799961
853850 0.0016805146
853900 0.0016806848
853950 0.0016810141
854000 0.0016810728
854050 0.0016811666
854100 0.0016814408
854150 0.0016814891
854200 0.0016816406
854250 0.0016817427
854300 0.0016817386
854350 0.0016818078
854400 0.0016818396
854450 0.0016820236
854500 0.0016820552
854550 0.0016821228
854600 0.0016822649
854650 0.0016823888
854700 0.0016825285
854750 0.0016823378
854800 0.0016820775
854850 0.0016817378
854900 0.0016815113
854950 0.0016812645
855000 0.0016808173
855050 0.001680372
855100 0.0016797027
855150 0.001679319
855200 0.0016790636
855250 0.00167865
855300 0.0016784108
855350 0.0016778689
855400 0.0016774864
855450 0.0016768332
855500 0.0016762523
855550 0.0016756575
855600 0.0016748447
855650 0.0016739266
855700 0.0016733426
855750 0.0016726131
855800 0.001671909
855850 0.0016708622
855900 0.0016697384
855950 0.0016684287
856000 0.0016671808
856050 0.0016658797
856100 0.0016645408
856150 0.0016631801
856200 0.0016620559
856250 0.001660922
856300 0.0016598147
856350 0.001658829
856400 0.0016579972
856450 0.0016574362
856500 0.0016569778
856550 0.0016562759
856600 0.0016556584
856650 0.0016550726
856700 0.0016544313
856750 0.0016539595
856800 0.0016533238
856850 0.0016525742
856900 0.0016516527
856950 0.0016505537
857000 0.001649358
857050 0.0016477462
857100 0.0016460192
857150 0.0016443672
857200 0.0016429705
857250 0.0016417795
857300 0.0016404997
857350 0.0016392157
857400 0.0016383145
857450 0.0016375214
857500 0.0016369879
857550 0.0016364355
857600 0.0016361612
857650 0.001635985
857700 0.0016360536
857750 0.001636012
857800 0.0016358896
857850 0.001635848
857900 0.0016356034
857950 0.0016355888
858000 0.0016355027
858050 0.0016351489
858100 0.0016348361
858150 0.0016345764
858200 0.0016344703
858250 0.0016344376
858300 0.0016344066
858350 0.0016340796
858400 0.0016336852
858450 0.0016331356
858500 0.0016325376
858550 0.0016323971
858600 0.0016323068
858650 0.001632587
858700 0.0016327674
858750 0.0016332675
858800 0.0016339847
858850 0.001634804
858900 0.0016356075
858950 0.0016363788
859000 0.0016371019
859050 0.0016377687
859100 0.0016385587
859150 0.0016394533
859200 0.0016404302
859250 0.0016416098
859300 0.0016429342
859350 0.0016445475
859400 0.0016459601
859450 0.0016478062
859500 0.0016501017
859550 0.0016523955
859600 0.0016546509
859650 0.0016569906
859700 0.0016590143
859750 0.0016610515
859800 0.0016627797
859850 0.0016641831
859900 0.0016652343
859950 0.0016658751
860000 0.0016665289
860050 0.0016667677
860100 0.0016668509
860150 0.0016668806
860200 0.0016670113
860250 0.0016669616
860300 0.0016666128
860350 0.0016660008
860400 0.001665534
860450 0.0016649283
860500 0.0016641149
860550 0.0016630416
860600 0.0016617626
860650 0.0016604536
860700 0.0016588928
860750 0.0016574944
860800 0.0016564276
860850 0.0016553161
860900 0.0016542995
860950 0.0016532849
861000 0.0016523892
861050 0.0016515049
861100 0.0016510484
861150 0.0016508177
861200 0.0016506326
861250 0.0016503446
861300 0.0016500064
861350 0.0016497134
861400 0.0016494105
861450 0.0016494223
861500 0.0016491941
861550 0.0016489407
861600 0.0016487708
861650 0.0016483965
861700 0.0016475139
861750 0.0016464368
861800 0.0016455242
861850 0.0016444721
861900 0.0016432892
861950 0.0016424099
862000 0.00164123
862050 0.0016401979
862100 0.0016392717
862150 0.0016382904
862200 0.0016370178
862250 0.0016353641
862300 0.001633547
862350 0.0016316802
862400 0.0016300825
862450 0.001628248
862500 0.0016266657
862550 0.0016249956
862600 0.0016233231
862650 0.001621476
862700 0.0016194766
862750 0.0016174302
862800 0.0016150729
862850 0.0016126541
862900 0.0016101407
862950 0.0016076443
863000 0.0016052348
863050 0.0016029479
863100 0.0016008087
863150 0.0015985699
863200 0.0015964938
863250 0.0015945005
863300 0.0015926496
863350 0.0015910972
863400 0.0015897207
863450 0.0015884823
863500 0.0015873747
863550 0.001585826
863600 0.0015844543
863650 0.0015831928
863700 0.0015823315
863750 0.0015817224
863800 0.0015811974
863850 0.0015809838
863900 0.0015806248
863950 0.0015800516
864000 0.0015798786
864050 0.0015798669
864100 0.0015799962
864150 0.0015802983
864200 0.0015806217
864250 0.0015810498
864300 0.0015814506
864350 0.0015815857
864400 0.0015819515
864450 0.0015823703
864500 0.0015826675
864550 0.0015830146
864600 0.0015832667
864650 0.0015837574
864700 0.0015840724
864750 0.0015845837
864800 0.0015853912
864850 0.0015860554
864900 0.0015865859
864950 0.0015874285
865000 0.0015881794
865050 0.0015889669
865100 0.0015897028
865150 0.0015902228
865200 0.0015904578
865250 0.001590805
865300 0.0015911993
865350 0.0015915814
865400 0.0015916511
865450 0.0015914892
865500 0.0015913707
865550 0.0015912991
865600 0.0015910369
865650 0.0015911622
865700 0.0015914431
865750 0.001591766
865800 0.0015922925
865850 0.0015928797
865900 0.0015935755
865950 0.0015943992
866000 0.0015951211
866050 0.0015958616
866100 0.0015965381
866150 0.0015971011
866200 0.0015974622
866250 0.0015981014
866300 0.0015985175
866350 0.0015990315
866400 0.0015995469
866450 0.0015998658
866500 0.0016000604
866550 0.0016000033
866600 0.0016001333
866650 0.0016001259
866700 0.0016000752
866750 0.0015999965
866800 0.0015998568
866850 0.0015997977
866900 0.0015996855
866950 0.0015994432
867000 0.0015991627
867050 0.0015984403
867100 0.0015981248
867150 0.0015980268
867200 0.0015977442
867250 0.0015975327
867300 0.0015974926
867350 0.0015975547
867400 0.0015974906
867450 0.0015971252
867500 0.0015968368
867550 0.0015963136
867600 0.0015957629
867650 0.0015951579
867700 0.0015945763
867750 0.0015942129
867800 0.0015939741
867850 0.0015940857
867900 0.0015942391
867950 0.001594619
868000 0.0015951188
868050 0.0015956337
868100 0.0015965089
868150 0.0015970917
868200 0.0015977674
868250 0.0015985778
868300 0.0015990992
868350 0.0015999135
868400 0.0016006062
868450 0.0016014524
868500 0.0016021867
868550 0.0016029005
868600 0.001603928
868650 0.0016051429
868700 0.0016063052
868750 0.0016077787
868800 0.0016094714
868850 0.0016112801
868900 0.0016130164
868950 0.0016148364
869000 0.0016164849
869050 0.0016180897
869100 0.0016193285
869150 0.0016205372
869200 0.0016218728
869250 0.0016233783
869300 0.0016251192
869350 0.0016267754
869400 0.0016283046
869450 0.0016297084
869500 0.0016311462
869550 0.0016325485
869600 0.0016337257
869650 0.0016348276
869700 0.0016358994
869750 0.0016367617
869800 0.0016377158
869850 0.0016387427
869900 0.0016397975
869950 0.0016410703
870000 0.0016421943
870050 0.0016432027
870100 0.0016443157
870150 0.0016453347
870200 0.0016466906
870250 0.001648062
870300 0.0016492242
870350 0.0016502066
870400 0.0016508133
870450 0.0016516397
870500 0.0016524724
870550 0.001653487
870600 0.0016547549
870650 0.0016560889
870700 0.0016573439
870750 0.0016585538
870800 0.0016597039
870850 0.0016607985
870900 0.001662149
870950 0.0016637166
871000 0.0016654392
871050 0.0016670501
871100 0.0016683783
871150 0.0016694679
871200 0.0016704294
871250 0.001671644
871300 0.0016727347
871350 0.0016736866
871400 0.0016743258
871450 0.0016753088
871500 0.0016762661
871550 0.0016770787
871600 0.0016780794
871650 0.0016790751
871700 0.0016803647
871750 0.0016813693
871800 0.0016823345
871850 0.0016830395
871900 0.0016836931
871950 0.0016840812
872000 0.0016846323
872050 0.0016850772
872100 0.0016854856
872150 0.0016857216
872200 0.0016857358
872250 0.0016858134
872300 0.0016855884
872350 0.0016854997
872400 0.0016853238
872450 0.0016849702
872500 0.0016847827
872550 0.0016848785
872600 0.0016850065
872650 0.0016854246
872700 0.0016859172
872750 0.0016863192
872800 0.0016866491
872850 0.0016870369
872900 0.0016872337
872950 0.0016875485
873000 0.0016878103
873050 0.0016883828
873100 0.001688893
873150 0.0016894185
873200 0.0016900216
873250 0.0016908045
873300 0.0016912949
873350 0.0016918967
873400 0.001692535
873450 0.0016933602
873500 0.0016942011
873550 0.0016948861
873600 0.0016958263
873650 0.0016964217
873700 0.0016971351
873750 0.0016976862
873800 0.0016981791
873850 0.0016986166
873900 0.0016991598
873950 0.0016996698
874000 0.0017004473
874050 0.0017012678
874100 0.001702023
874150 0.0017028273
874200 0.0017039355
874250 0.0017050323
874300 0.0017061537
874350 0.0017074199
874400 0.0017085693
874450 0.0017097914
874500 0.0017109708
874550 0.0017117927
874600 0.0017122193
874650 0.0017125113
874700 0.0017127643
874750 0.001712928
874800 0.0017129489
874850 0.001713254
874900 0.0017133902
874950 0.0017136647
875000 0.0017138795
875050 0.0017143528
875100 0.0017147224
875150 0.0017151962
875200 0.0017151204
875250 0.0017151156
875300 0.0017151893
875350 0.0017153147
875400 0.0017154154
875450 0.0017153186
875500 0.0017152618
875550 0.0017154064
875600 0.0017153439
875650 0.0017153981
875700 0.0017154478
875750 0.0017156446
875800 0.001715911
875850 0.0017162566
875900 0.0017166676
875950 0.001717107
876000 0.0017173941
876050 0.001717813
876100 0.0017178384
876150 0.0017175344
876200 0.0017171843
876250 0.0017166336
876300 0.0017165296
876350 0.0017162203
876400 0.0017159022
876450 0.0017154017
876500 0.0017146696
876550 0.0017141231
876600 0.0017137018
876650 0.0017132332
876700 0.001712675
876750 0.0017117189
876800 0.0017107527
876850 0.0017097869
876900 0.0017088855
876950 0.0017079966
877000 0.001707081
877050 0.0017060968
877100 0.0017046688
877150 0.001703433
877200 0.0017019306
877250 0.0017006567
877300 0.0016996137
877350 0.0016982265
877400 0.0016969602
877450 0.0016957464
877500 0.0016946019
877550 0.0016937886
877600 0.0016928501
877650 0.0016922684
877700 0.001691411
877750 0.001690503
877800 0.0016896724
877850 0.0016887347
877900 0.001687646
877950 0.0016865405
878000 0.0016851206
878050 0.0016836929
878100 0.0016822783
878150 0.0016810835
878200 0.0016799575
878250 0.0016786283
878300 0.0016772715
878350 0.0016756038
878400 0.0016741585
878450 0.0016725132
878500 0.0016706593
878550 0.0016687877
878600 0.0016666919
878650 0.0016645976
878700 0.001662143
878750 0.0016598377
878800 0.0016574952
878850 0.0016550676
878900 0.001652609
878950 0.0016505072
879000 0.0016487047
879050 0.0016470965
879100 0.0016453582
879150 0.001643489
879200 0.0016415221
879250 0.0016398513
879300 0.0016384548
879350 0.0016370348
879400 0.0016356304
879450 0.0016338912
879500 0.0016321816
879550 0.0016307244
879600 0.0016292425
879650 0.0016279392
879700 0.0016269672
879750 0.0016263018
879800 0.0016257721
879850 0.0016253836
879900 0.0016249895
879950 0.0016243383
880000 0.0016236884
880050 0.0016228755
880100 0.0016222611
880150 0.0016216788
880200 0.001621023
880250 0.0016204621
880300 0.0016199516
880350 0.0016193348
880400 0.001618577
880450 0.0016177283
880500 0.0016168804
880550 0.0016161864
880600 0.001615232
880650 0.0016145047
880700 0.0016137333
880750 0.0016130357
880800 0.001612315
880850 0.0016114788
880900 0.0016104737
880950 0.0016095416
881000 0.0016085976
881050 0.0016075758
881100 0.0016065683
881150 0.0016053902
881200 0.0016043309
881250 0.0016035139
881300 0.0016026975
881350 0.0016019987
881400 0.0016010885
881450 0.0016000897
881500 0.0015991432
881550 0.0015985627
881600 0.0015979227
881650 0.0015972172
881700 0.001596451
881750 0.0015958945
881800 0.0015954628
881850 0.0015950573
881900 0.0015948335
881950 0.0015947884
882000 0.0015947168
882050 0.0015949774
882100 0.0015953916
882150 0.0015959729
882200 0.0015970053
882250 0.0015978811
882300 0.0015986623
882350 0.00159946
882400 0.001599878
882450 0.0016005389
882500 0.0016011969
882550 0.0016020676
882600 0.001602986
882650 0.0016036405
882700 0.0016043407
882750 0.0016051137
882800 0.0016055907
882850 0.0016057025
882900 0.0016057143
882950 0.0016055043
883000 0.0016053657
883050 0.0016054424
883100 0.0016057154
883150 0.0016057791
883200 0.0016057816
883250 0.00160586
883300 0.0016057757
883350 0.0016057316
883400 0.0016055454
883450 0.0016050704
883500 0.001604916
883550 0.0016047075
883600 0.0016045217
883650 0.0016044408
883700 0.0016043532
883750 0.0016044525
883800 0.0016045199
883850 0.0016042181
883900 0.0016038598
883950 0.0016037324
884000 0.0016036738
884050 0.0016038872
884100 0.0016042303
884150 0.001604477
884200 0.0016045284
884250 0.0016045605
884300 0.0016044802
884350 0.00160444
884400 0.0016043492
884450 0.0016041449
884500 0.0016039883
884550 0.0016037497
884600 0.0016030567
884650 0.0016022695
884700 0.0016013341
884750 0.0016001868
884800 0.0015989289
884850 0.0015977766
884900 0.0015966967
884950 0.0015957961
885000 0.0015952217
885050 0.0015946684
885100 0.0015942225
885150 0.0015936438
885200 0.0015931376
885250 0.0015926068
885300 0.0015921856
885350 0.0015915278
885400 0.0015907097
885450 0.001590088
885500 0.0015896755
885550 0.0015895295
885600 0.0015894387
885650 0.0015897548
885700 0.0015899889
885750 0.001590042
885800 0.0015901315
885850 0.0015901433
885900 0.0015903867
885950 0.0015904643
886000 0.0015904037
886050 0.0015903231
886100 0.0015905435
886150 0.0015907167
886200 0.0015908739
886250 0.0015911623
886300 0.0015915403
886350 0.0015921403
886400 0.0015929264
886450 0.0015939001
886500 0.001595086
886550 0.0015962473
886600 0.0015975013
886650 0.0015985769
886700 0.0015996717
886750 0.0016008155
886800 0.0016020698
886850 0.0016031208
886900 0.0016041927
886950 0.0016052305
887000 0.0016060325
887050 0.0016069467
887100 0.0016077424
887150 0.0016085171
887200 0.0016094048
887250 0.0016104238
887300 0.0016117085
887350 0.0016131193
887400 0.0016144897
887450 0.0016159186
887500 0.0016173185
887550 0.001618785
887600 0.0016203659
887650 0.0016219613
887700 0.0016237023
887750 0.0016256336
887800 0.001627212
887850 0.0016285596
887900 0.001630053
887950 0.0016316502
888000 0.0016335634
888050 0.0016358847
888100 0.0016382303
888150 0.0016405141
888200 0.0016425945
888250 0.001644591
888300 0.0016466798
888350 0.0016482586
888400 0.0016498198
888450 0.0016514289
888500 0.0016527591
888550 0.0016539664
888600 0.0016549608
888650 0.0016559077
888700 0.0016570201
888750 0.0016579613
888800 0.0016590844
888850 0.0016598776
888900 0.0016604593
888950 0.0016613205
889000 0.0016623072
889050 0.0016635921
889100 0.0016649942
889150 0.0016664176
889200 0.0016681384
889250 0.0016702969
889300 0.0016722914
889350 0.0016742874
889400 0.0016762489
889450 0.0016780477
889500 0.0016795499
889550 0.0016810115
889600 0.0016824552
889650 0.0016837599
889700 0.001685223
889750 0.0016865756
889800 0.0016878217
889850 0.0016892271
889900 0.0016903677
889950 0.0016915079
890000 0.0016925751
890050 0.001693761
890100 0.0016951224
890150 0.0016967883
890200 0.0016988011
890250 0.0017009294
890300 0.0017030087
890350 0.0017047419
890400 0.0017067754
890450 0.0017088329
890500 0.0017110818
890550 0.0017133778
890600 0.0017154075
890650 0.0017168364
890700 0.0017182817
890750 0.0017195721
890800 0.0017207109
890850 0.0017216879
890900 0.001722414
890950 0.0017233297
891000 0.0017240882
891050 0.0017248273
891100 0.001725601
891150 0.0017265964
891200 0.0017277773
891250 0.0017288098
891300 0.0017302655
891350 0.0017315767
891400 0.0017327869
891450 0.0017338359
891500 0.0017351414
891550 0.0017364949
891600 0.0017380115
891650 0.0017396228
891700 0.0017414208
891750 0.0017434454
891800 0.001745506
891850 0.0017474764
891900 0.0017500024
891950 0.0017526614
892000 0.001755801
892050 0.001758578
892100 0.0017612562
892150 0.0017637263
892200 0.0017657452
892250 0.0017674236
892300 0.0017691691
892350 0.0017707667
892400 0.0017724456
892450 0.0017737991
892500 0.0017751122
892550 0.0017762437
892600 0.001777265
892650 0.0017784396
892700 0.0017792826
892750 0.0017798957
892800 0.0017806911
892850 0.0017813123
892900 0.0017820285
892950 0.0017829863
893000 0.0017841546
893050 0.0017854161
893100 0.0017866062
893150 0.0017876549
893200 0.0017885409
893250 0.0017889619
893300 0.0017890177
893350 0.0017891217
893400 0.0017890914
893450 0.0017892807
893500 0.0017896501
893550 0.0017902695
893600 0.0017911255
893650 0.0017917681
893700 0.0017928199
893750 0.0017937005
893800 0.0017945132
893850 0.0017952467
893900 0.0017959191
893950 0.0017964305
894000 0.0017965191
894050 0.0017970369
894100 0.0017971945
894150 0.0017973629
894200 0.0017975242
894250 0.0017977392
894300 0.0017982798
894350 0.0017991971
894400 0.0018000589
894450 0.0018013359
894500 0.0018028934
894550 0.0018048347
894600 0.0018071887
894650 0.0018099188
894700 0.001812797
894750 0.001815716
894800 0.0018187862
894850 0.0018218349
894900 0.0018247035
894950 0.0018271494
895000 0.0018293259
895050 0.0018310417
895100 0.0018324585
895150 0.0018338808
895200 0.0018351728
895250 0.0018364333
895300 0.0018374785
895350 0.0018384714
895400 0.001839499
895450 0.0018403545
895500 0.0018414547
895550 0.0018427896
895600 0.0018445849
895650 0.0018461259
895700 0.001847264
895750 0.0018487413
895800 0.0018503508
895850 0.001852079
895900 0.0018542232
895950 0.0018560807
896000 0.0018582336
896050 0.0018604712
896100 0.0018626215
896150 0.0018648908
896200 0.0018671537
896250 0.0018692409
896300 0.0018708519
896350 0.0018725335
896400 0.0018739771
896450 0.0018752521
896500 0.0018762354
896550 0.001876966
896600 0.0018777538
896650 0.0018785887
896700 0.0018797945
896750 0.0018810379
896800 0.0018823653
896850 0.0018835588
896900 0.0018841593
896950 0.0018848405
897000 0.0018854078
897050 0.0018859463
897100 0.0018867047
897150 0.0018871502
897200 0.001887424
897250 0.001887612
897300 0.0018874889
897350 0.0018869803
897400 0.001886342
897450 0.001885621
897500 0.0018851198
897550 0.0018842166
897600 0.0018832094
897650 0.0018816761
897700 0.0018799824
897750 0.0018779239
897800 0.0018756224
897850 0.0018732409
897900 0.0018706956
897950 0.0018681052
898000 0.0018653236
898050 0.0018625317
898100 0.0018600957
898150 0.0018578501
898200 0.0018559493
898250 0.0018542878
898300 0.0018528472
898350 0.0018519124
898400 0.001851218
898450 0.0018507592
898500 0.0018502648
898550 0.0018500715
898600 0.0018501004
898650 0.0018500011
898700 0.0018501775
898750 0.0018507201
898800 0.0018508632
898850 0.0018510072
898900 0.0018512875
898950 0.0018516966
899000 0.001852169
899050 0.0018527678
899100 0.0018535332
899150 0.0018542683
899200 0.0018551139
899250 0.001856018
899300 0.0018568844
899350 0.0018577084
899400 0.0018588427
899450 0.0018600326
899500 0.0018612878
899550 0.0018624606
899600 0.0018637921
899650 0.0018651846
899700 0.0018662618
899750 0.0018672339
899800 0.0018676805
899850 0.0018682064
899900 0.0018686904
899950 0.0018690659
900000 0.0018695368
900050 0.0018705246
900100 0.0018717896
900150 0.0018732903
900200 0.0018746393
900250 0.0018756642
900300 0.0018764581
900350 0.0018770472
900400 0.0018777773
900450 0.0018785392
900500 0.0018793829
900550 0.0018802392
900600 0.0018812905
900650 0.0018825109
900700 0.0018837953
900750 0.001884818
900800 0.001885885
900850 0.0018871375
900900 0.0018881395
900950 0.0018893545
901000 0.0018907996
901050 0.0018921329
901100 0.0018931607
901150 0.0018942591
901200 0.0018954536
901250 0.0018963177
901300 0.0018972478
901350 0.0018979869
901400 0.0018986426
901450 0.0018993069
901500 0.0018998299
901550 0.0019001316
901600 0.0019008031
901650 0.001901236
901700 0.0019017708
901750 0.0019021759
901800 0.0019027061
901850 0.0019033578
901900 0.0019037907
901950 0.0019045179
902000 0.001905939
902050 0.001907458
902100 0.0019091301
902150 0.0019105276
902200 0.0019116312
902250 0.0019122756
902300 0.0019125371
902350 0.0019130157
902400 0.0019135869
902450 0.0019145953
902500 0.0019158673
902550 0.0019171311
902600 0.0019186548
902650 0.001919997
902700 0.0019210208
902750 0.0019220259
902800 0.0019224613
902850 0.0019229121
902900 0.0019237923
902950 0.0019245916
903000 0.001925724
903050 0.0019269305
903100 0.0019279533
903150 0.0019288474
903200 0.0019301824
903250 0.0019319537
903300 0.0019339831
903350 0.001935985
903400 0.0019378209
903450 0.0019398372
903500 0.0019416178
903550 0.0019434838
903600 0.0019451859
903650 0.0019469383
903700 0.0019484075
903750 0.0019499962
903800 0.0019522088
903850 0.0019549321
903900 0.0019577214
903950 0.0019605948
904000 0.0019631879
904050 0.0019657966
904100 0.0019682423
904150 0.0019708926
904200 0.0019737411
904250 0.00197639
904300 0.0019790536
904350 0.0019820092
904400 0.001984845
904450 0.0019879676
904500 0.0019910042
904550 0.0019937797
904600 0.0019965779
904650 0.0019991536
904700 0.0020016742
904750 0.0020039921
904800 0.002006571
904850 0.0020092095
904900 0.0020118497
904950 0.0020145026
905000 0.0020172653
905050 0.0020195246
905100 0.0020215664
905150 0.0020236523
905200 0.0020256466
905250 0.0020274723
905300 0.0020290621
905350 0.0020303068
905400 0.0020313064
905450 0.0020317439
905500 0.0020321906
905550 0.0020324298
905600 0.0020324995
905650 0.0020323576
905700 0.0020323127
905750 0.0020330044
905800 0.0020331714
905850 0.0020332953
905900 0.0020334031
905950 0.002033104
906000 0.0020325649
906050 0.0020321349
906100 0.0020320009
906150 0.0020320724
906200 0.0020319385
906250 0.0020318559
906300 0.0020318033
906350 0.0020320541
906400 0.0020325047
906450 0.0020330285
906500 0.0020333595
906550 0.0020333274
906600 0.0020328766
906650 0.002032173
906700 0.0020313181
906750 0.0020304089
906800 0.0020298455
906850 0.0020296043
906900 0.0020291445
906950 0.0020286277
907000 0.0020282651
907050 0.002028034
907100 0.0020281029
907150 0.0020285685
907200 0.0020290787
907250 0.0020296017
907300 0.002030027
907350 0.0020301647
907400 0.0020300566
907450 0.0020296562
907500 0.0020288841
907550 0.0020274413
907600 0.0020264166
907650 0.002025071
907700 0.0020239033
907750 0.0020229729
907800 0.0020222954
907850 0.0020221716
907900 0.0020220613
907950 0.0020219078
908000 0.0020219237
908050 0.0020217492
908100 0.0020215611
908150 0.0020212272
908200 0.0020206375
908250 0.0020198765
908300 0.0020190989
908350 0.0020184121
908400 0.0020174021
908450 0.0020166907
908500 0.002016185
908550 0.0020160187
908600 0.0020159884
908650 0.0020157831
908700 0.0020152484
908750 0.0020145305
908800 0.0020134617
908850 0.002012594
908900 0.0020117461
908950 0.0020107727
909000 0.0020093812
909050 0.0020079643
909100 0.0020063731
909150 0.0020047089
909200 0.0020035967
909250 0.0020029737
909300 0.0020020937
909350 0.0020008099
909400 0.0019992522
909450 0.0019978376
909500 0.0019966391
909550 0.0019957437
909600 0.0019948961
909650 0.0019943412
909700 0.0019941423
909750 0.0019937779
909800 0.0019937347
909850 0.0019940745
909900 0.0019946757
909950 0.0019954552
910000 0.0019960016
910050 0.0019964901
910100 0.001996785
910150 0.0019972888
910200 0.0019978252
910250 0.0019980423
910300 0.0019983745
910350 0.001998425
910400 0.0019984296
910450 0.0019983351
910500 0.0019982245
910550 0.0019983971
910600 0.001998698
910650 0.0019990188
910700 0.0019996635
910750 0.0020004649
910800 0.0020006714
910850 0.0020007603
910900 0.0020010241
910950 0.0020011421
911000 0.0020021446
911050 0.0020029839
911100 0.0020039209
911150 0.0020050271
911200 0.002006212
911250 0.0020076841
911300 0.0020094933
911350 0.0020115489
911400 0.002013542
911450 0.0020155027
911500 0.002017388
911550 0.0020190841
911600 0.0020208113
911650 0.0020226304
911700 0.0020246105
911750 0.0020268389
911800 0.0020290135
911850 0.0020313769
911900 0.0020334396
911950 0.0020351229
912000 0.0020363627
912050 0.0020374651
912100 0.0020381079
912150 0.0020388209
912200 0.0020392782
912250 0.0020397699
912300 0.0020404972
912350 0.0020411687
912400 0.0020421574
912450 0.0020433702
912500 0.0020448443
912550 0.0020463845
912600 0.0020478172
912650 0.0020492161
912700 0.0020506923
912750 0.0020520994
912800 0.0020531828
912850 0.0020544108
912900 0.0020560439
912950 0.0020579352
913000 0.0020601732
913050 0.0020623649
913100 0.0020647803
913150 0.0020672034
913200 0.0020690941
913250 0.0020701591
913300 0.0020713172
913350 0.0020719796
913400 0.0020728064
913450 0.0020738263
913500 0.0020748172
913550 0.0020760184
913600 0.002076786
913650 0.0020771939
913700 0.0020774255
913750 0.0020775526
913800 0.002077928
913850 0.0020783609
913900 0.002078962
913950 0.0020793515
914000 0.0020797106
914050 0.0020800667
914100 0.0020806939
914150 0.0020815131
914200 0.0020820574
914250 0.0020822908
914300 0.0020823208
914350 0.0020821783
914400 0.0020821839
914450 0.0020821417
914500 0.0020822292
914550 0.0020821378
914600 0.0020819296
914650 0.00208168
914700 0.0020815901
914750 0.0020816046
914800 0.0020819019
914850 0.0020824351
914900 0.0020829775
914950 0.0020838516
915000 0.0020846379
915050 0.0020853049
915100 0.0020858668
915150 0.0020861576
915200 0.0020866165
915250 0.0020871506
915300 0.0020874249
915350 0.0020881195
915400 0.0020889897
915450 0.0020900699
915500 0.002091315
915550 0.0020926816
915600 0.0020940591
915650 0.002095348
915700 0.0020964481
915750 0.002097054
915800 0.0020977688
915850 0.002098355
915900 0.0020988035
915950 0.002099324
916000 0.0020998844
916050 0.0021000031
916100 0.0020999413
916150 0.0020994377
916200 0.0020988108
916250 0.0020982965
916300 0.0020979401
916350 0.0020973631
916400 0.0020967995
916450 0.0020963175
916500 0.0020962777
916550 0.0020967918
916600 0.0020974155
916650 0.0020984173
916700 0.0020995256
916750 0.0021009121
916800 0.0021026297
916850 0.0021041182
916900 0.0021053001
916950 0.0021063648
917000 0.0021073734
917050 0.0021087644
917100 0.0021102036
917150 0.0021115535
917200 0.0021124454
917250 0.0021134385
917300 0.0021145686
917350 0.0021164249
917400 0.0021180854
917450 0.0021199601
917500 0.0021218146
917550 0.0021235803
917600 0.0021255318
917650 0.0021273222
917700 0.0021292214
917750 0.0021313747
917800 0.0021339062
917850 0.0021368601
917900 0.0021404046
917950 0.0021437763
918000 0.0021472671
918050 0.0021508316
918100 0.0021542039
918150 0.0021574304
918200 0.0021602343
918250 0.0021625634
918300 0.0021649058
918350 0.0021672077
918400 0.0021696235
918450 0.002171674
918500 0.0021733856
918550 0.0021746922
918600 0.002175409
918650 0.0021760411
918700 0.0021763029
918750 0.0021763458
918800 0.0021765846
918850 0.0021770415
918900 0.0021776165
918950 0.0021781949
919000 0.0021788661
919050 0.0021796642
919100 0.00218021
919150 0.0021809657
919200 0.0021816667
919250 0.0021822515
919300 0.0021824762
919350 0.0021826143
919400 0.0021822596
919450 0.0021819552
919500 0.0021814815
919550 0.002180741
919600 0.0021798232
919650 0.0021791129
919700 0.0021784102
919750 0.0021776442
919800 0.0021770438
919850 0.0021764025
919900 0.0021761248
919950 0.0021757772
920000 0.0021754076
920050 0.0021750136
920100 0.0021744502
920150 0.0021739908
920200 0.0021735831
920250 0.0021733109
920300 0.0021732264
920350 0.0021734479
920400 0.0021737473
920450 0.0021741916
920500 0.0021748476
920550 0.0021758655
920600 0.0021771166
920650 0.0021783205
920700 0.0021796609
920750 0.0021810547
920800 0.0021827656
920850 0.0021845897
920900 0.0021865376
920950 0.0021882368
921000 0.0021901816
921050 0.0021917568
921100 0.0021937258
921150 0.0021956582
921200 0.0021973384
921250 0.0021987249
921300 0.0021999119
921350 0.002201184
921400 0.002202106
921450 0.0022028705
921500 0.0022033084
921550 0.0022031283
921600 0.0022025757
921650 0.0022014068
921700 0.0021998312
921750 0.0021981498
921800 0.0021966455
921850 0.0021947941
921900 0.0021934656
921950 0.0021924826
922000 0.0021916244
922050 0.0021908942
922100 0.0021901977
922150 0.0021894315
922200 0.0021883685
922250 0.0021871676
922300 0.0021858407
922350 0.0021845572
922400 0.0021836806
922450 0.0021830941
922500 0.0021819351
922550 0.0021810495
922600 0.0021804986
922650 0.0021798674
922700 0.0021791393
922750 0.0021787039
922800 0.0021783276
922850 0.0021780903
922900 0.0021779481
922950 0.0021775985
923000 0.0021770423
923050 0.002176153
923100 0.0021754675
923150 0.0021744686
923200 0.002173467
923250 0.0021723605
923300 0.002171324
923350 0.0021707474
923400 0.002170481
923450 0.0021702363
923500 0.0021701485
923550 0.0021696396
923600 0.0021697507
923650 0.0021701276
923700 0.0021712916
923750 0.0021726433
923800 0.0021741281
923850 0.0021756453
923900 0.0021768972
923950 0.0021780806
924000 0.0021793845
924050 0.0021811376
924100 0.0021831823
924150 0.0021853673
924200 0.0021872106
924250 0.0021891604
924300 0.0021913217
924350 0.0021937035
924400 0.0021962206
924450 0.0021986055
924500 0.0022011096
924550 0.0022038525
924600 0.0022068929
924650 0.0022101559
924700 0.0022132895
924750 0.0022163816
924800 0.0022192743
924850 0.0022223292
924900 0.0022252776
924950 0.0022289499
925000 0.0022328758
925050 0.0022368503
925100 0.0022400618
925150 0.0022434518
925200 0.0022464182
925250 0.0022487934
925300 0.0022504632
925350 0.0022523549
925400 0.0022542117
925450 0.002255604
925500 0.0022571463
925550 0.0022580449
925600 0.0022589616
925650 0.0022596686
925700 0.00226049
925750 0.0022616204
925800 0.002263275
925850 0.0022650032
925900 0.0022662505
925950 0.0022672685
926000 0.002268238
926050 0.0022694626
926100 0.0022703197
926150 0.0022715375
926200 0.0022727831
926250 0.0022743867
926300 0.0022758572
926350 0.0022772606
926400 0.0022786101
926450 0.0022802928
926500 0.0022822161
926550 0.0022844572
926600 0.0022864998
926650 0.0022889212
926700 0.0022913627
926750 0.0022940643
926800 0.0022968689
926850 0.0022994578
926900 0.0023019094
926950 0.0023040862
927000 0.0023061564
927050 0.0023087157
927100 0.0023113567
927150 0.0023138331
927200 0.002316316
927250 0.0023180411
927300 0.0023197668
927350 0.0023214457
927400 0.0023230706
927450 0.0023249039
927500 0.0023270284
927550 0.0023291738
927600 0.002331718
927650 0.0023343348
927700 0.0023365829
927750 0.0023387184
927800 0.0023408516
927850 0.0023432395
927900 0.0023454831
927950 0.0023479464
928000 0.0023500997
928050 0.0023517864
928100 0.0023534438
928150 0.002354785
928200 0.0023559309
928250 0.0023575709
928300 0.0023596745
928350 0.0023617049
928400 0.0023638073
928450 0.0023654496
928500 0.0023668656
928550 0.0023675771
928600 0.0023686038
928650 0.0023700275
928700 0.0023715466
928750 0.0023730034
928800 0.0023742976
928850 0.0023758575
928900 0.0023774478
928950 0.0023788098
929000 0.0023799137
929050 0.0023810045
929100 0.0023823421
929150 0.0023833786
929200 0.0023843101
929250 0.0023847731
929300 0.0023853889
929350 0.0023860567
929400 0.0023867254
929450 0.0023871058
929500 0.0023873006
929550 0.0023875759
929600 0.0023881255
929650 0.0023886458
929700 0.0023894056
929750 0.0023898295
929800 0.0023901932
929850 0.0023906221
929900 0.0023914461
929950 0.0023926137
930000 0.0023940185
930050 0.0023957077
930100 0.0023972401
930150 0.0023985952
930200 0.0023996509
930250 0.0024005181
930300 0.0024009384
930350 0.0024013178
930400 0.0024016156
930450 0.0024023148
930500 0.0024032741
930550 0.002404311
930600 0.0024052672
930650 0.0024059929
930700 0.0024065842
930750 0.002407058
930800 0.0024069801
930850 0.0024069097
930900 0.0024064392
930950 0.0024057366
931000 0.0024051873
931050 0.0024042612
931100 0.0024038364
931150 0.0024036235
931200 0.0024038067
931250 0.0024039728
931300 0.0024039545
931350 0.0024040341
931400 0.0024042628
931450 0.0024047586
931500 0.002405318
931550 0.0024061407
931600 0.0024072869
931650 0.0024080938
931700 0.00240869
931750 0.0024091968
931800 0.0024090352
931850 0.0024089049
931900 0.0024083849
931950 0.0024081273
932000 0.0024076873
932050 0.0024074365
932100 0.0024075778
932150 0.0024080343
932200 0.0024084655
932250 0.0024090476
932300 0.0024099152
932350 0.0024111771
932400 0.0024121258
932450 0.0024128835
932500 0.0024132763
932550 0.0024135712
932600 0.0024134949
932650 0.0024136885
932700 0.0024137892
932750 0.0024138897
932800 0.0024139207
932850 0.0024137863
932900 0.002413471
932950 0.0024127963
933000 0.0024118964
933050 0.0024106962
933100 0.0024097584
933150 0.0024090502
933200 0.0024084948
933250 0.0024082325
933300 0.0024080146
933350 0.0024080107
933400 0.0024081017
933450 0.0024080472
933500 0.0024078572
933550 0.0024072203
933600 0.0024069761
933650 0.0024065036
933700 0.0024057535
933750 0.0024050611
933800 0.0024043453
933850 0.0024031237
933900 0.0024023289
933950 0.0024012579
934000 0.0023994633
934050 0.0023984993
934100 0.0023976608
934150 0.0023974214
934200 0.0023971871
934250 0.0023971173
934300 0.0023967627
934350 0.0023967635
934400 0.0023968338
934450 0.0023970065
934500 0.0023977732
934550 0.0023985232
934600 0.0023987062
934650 0.0023992051
934700 0.0023987724
934750 0.0023982758
934800 0.0023974535
934850 0.0023963071
934900 0.0023954218
934950 0.002394416
935000 0.0023933214
935050 0.0023922697
935100 0.0023912778
935150 0.0023901259
935200 0.0023890475
935250 0.0023883723
935300 0.0023877038
935350 0.0023873287
935400 0.0023867241
935450 0.0023859126
935500 0.0023850088
935550 0.002384063
935600 0.0023829108
935650 0.0023816652
935700 0.0023804505
935750 0.0023797987
935800 0.0023793824
935850 0.002378952
935900 0.0023784139
935950 0.0023779007
936000 0.0023767407
936050 0.0023753407
936100 0.0023741352
936150 0.0023724651
936200 0.0023706355
936250 0.0023681433
936300 0.0023656226
936350 0.0023635191
936400 0.0023614893
936450 0.0023599113
936500 0.0023585987
936550 0.0023573617
936600 0.0023564693
936650 0.0023556758
936700 0.0023549383
936750 0.0023543826
936800 0.0023540068
936850 0.0023533622
936900 0.0023527104
936950 0.0023523192
937000 0.0023520665
937050 0.0023522042
937100 0.0023523613
937150 0.0023530739
937200 0.0023537512
937250 0.0023542241
937300 0.0023541666
937350 0.0023541762
937400 0.0023539291
937450 0.0023536934
937500 0.0023535933
937550 0.0023535943
937600 0.0023536769
937650 0.0023539325
937700 0.0023543336
937750 0.0023550187
937800 0.0023556743
937850 0.0023564683
937900 0.0023568747
937950 0.0023572967
938000 0.0023581136
938050 0.0023593168
938100 0.0023609792
938150 0.0023629796
938200 0.0023653611
938250 0.0023681728
938300 0.0023712091
938350 0.0023742074
938400 0.0023771462
938450 0.0023799902
938500 0.0023825308
938550 0.0023855164
938600 0.0023886196
938650 0.0023917383
938700 0.0023949304
938750 0.0023982987
938800 0.0024017048
938850 0.002405165
938900 0.0024082288
938950 0.0024104451
939000 0.0024124241
939050 0.0024139306
939100 0.0024149091
939150 0.0024160325
939200 0.0024174027
939250 0.0024184871
939300 0.0024193092
939350 0.0024205822
939400 0.002422109
939450 0.0024232445
939500 0.0024239773
939550 0.002424773
939600 0.0024258707
939650 0.0024270384
939700 0.0024284758
939750 0.002429559
939800 0.0024304354
939850 0.00243178
939900 0.0024329909
939950 0.0024346502
940000 0.0024370667
940050 0.0024396706
940100 0.0024424388
940150 0.002445449
940200 0.0024483411
940250 0.0024512387
940300 0.0024535711
940350 0.0024554836
940400 0.002456877
940450 0.0024578832
940500 0.0024587828
940550 0.0024596565
940600 0.0024609292
940650 0.0024624864
940700 0.0024637634
940750 0.0024649558
940800 0.0024658194
940850 0.0024664693
940900 0.0024672267
940950 0.0024675809
941000 0.0024679004
941050 0.0024679837
941100 0.0024681068
941150 0.0024683758
941200 0.0024682387
941250 0.0024682146
941300 0.0024683896
941350 0.0024686167
941400 0.0024685333
941450 0.0024685237
941500 0.0024686492
941550 0.0024686894
941600 0.0024692172
941650 0.002469901
941700 0.0024705208
941750 0.002470763
941800 0.0024707965
941850 0.0024710092
941900 0.0024709723
941950 0.0024709278
942000 0.0024707914
942050 0.0024707297
942100 0.0024703988
942150 0.0024704042
942200 0.0024709844
942250 0.0024720213
942300 0.0024727885
942350 0.0024737366
942400 0.0024750833
942450 0.0024768335
942500 0.0024788461
942550 0.0024807482
942600 0.0024828356
942650 0.0024851772
942700 0.0024873028
942750 0.0024894078
942800 0.0024915017
942850 0.0024932624
942900 0.002494605
942950 0.0024960028
943000 0.0024973364
943050 0.0024985011
943100 0.0024998535
943150 0.0025010756
943200 0.0025024201
943250 0.002503641
943300 0.0025047532
943350 0.002505997
943400 0.0025074616
943450 0.0025088658
943500 0.0025109242
943550 0.0025132778
943600 0.0025154423
943650 0.0025178996
943700 0.0025196116
943750 0.0025212169
943800 0.002522537
943850 0.0025235449
943900 0.0025244414
943950 0.0025249098
944000 0.0025252916
944050 0.0025256209
944100 0.0025258585
944150 0.002526041
944200 0.0025260697
944250 0.0025257233
944300 0.0025253301
944350 0.0025250871
944400 0.0025253047
944450 0.0025258431
944500 0.0025270995
944550 0.002528802
944600 0.0025305777
944650 0.0025330067
944700 0.0025355629
944750 0.0025381513
944800 0.0025409753
944850 0.0025436089
944900 0.002545971
944950 0.0025484102
945000 0.0025507814
945050 0.002552904
945100 0.0025553807
945150 0.0025576341
945200 0.0025595672
945250 0.0025615772
945300 0.002563235
945350 0.0025644524
945400 0.0025655805
945450 0.0025669976
945500 0.0025684753
945550 0.0025696927
945600 0.0025706295
945650 0.0025717015
945700 0.0025726139
945750 0.0025737603
945800 0.0025753018
945850 0.0025772746
945900 0.0025795672
945950 0.0025817686
946000 0.0025836847
946050 0.0025854177
946100 0.0025867426
946150 0.0025877693
946200 0.0025889915
946250 0.0025902336
946300 0.002591467
946350 0.0025929391
946400 0.0025946606
946450 0.0025963956
946500 0.0025980714
946550 0.0025995384
946600 0.0026010077
946650 0.0026018592
946700 0.002602631
946750 0.0026036216
946800 0.0026045836
946850 0.0026055002
946900 0.0026067075
946950 0.0026075688
947000 0.0026083584
947050 0.0026090286
947100 0.002609393
947150 0.0026094413
947200 0.0026098336
947250 0.002609926
947300 0.0026098238
947350 0.0026101199
947400 0.0026100885
947450 0.0026099899
947500 0.0026095393
947550 0.0026092537
947600 0.0026088869
947650 0.0026080832
947700 0.0026069335
947750 0.0026053368
947800 0.0026034688
947850 0.0026016941
947900 0.0026000347
947950 0.0025990526
948000 0.0025979821
948050 0.0025969368
948100 0.0025955994
948150 0.00259452
948200 0.0025933422
948250 0.0025927184
948300 0.0025917635
948350 0.0025910097
948400 0.0025902767
948450 0.0025898052
948500 0.0025892639
948550 0.0025887081
948600 0.0025882233
948650 0.002587328
948700 0.0025868284
948750 0.0025863251
948800 0.0025861268
948850 0.002585846
948900 0.0025860482
948950 0.0025862084
949000 0.0025863939
949050 0.0025866391
949100 0.0025868752
949150 0.0025867535
949200 0.0025867271
949250 0.0025869331
949300 0.0025876214
949350 0.0025887959
949400 0.002589833
949450 0.0025911834
949500 0.0025924531
949550 0.0025939688
949600 0.0025955515
949650 0.0025976578
949700 0.0025997164
949750 0.0026019126
949800 0.0026041464
949850 0.0026062383
949900 0.0026085053
949950 0.0026106607
950000 0.0026131254
950050 0.0026156484
950100 0.0026178175
950150 0.0026199336
950200 0.0026220302
950250 0.0026242965
950300 0.0026269555
950350 0.0026293956
950400 0.0026324731
950450 0.0026353318
950500 0.0026381318
950550 0.0026409122
950600 0.0026434269
950650 0.0026457841
950700 0.0026479838
950750 0.0026501127
950800 0.002652306
950850 0.0026546319
950900 0.00265738
950950 0.0026598124
951000 0.0026617366
951050 0.0026633214
951100 0.0026646734
951150 0.0026654432
951200 0.0026665871
951250 0.0026678372
951300 0.0026693681
951350 0.0026711486
951400 0.0026726496
951450 0.0026742837
951500 0.0026758997
951550 0.0026775504
951600 0.0026794038
951650 0.0026812628
951700 0.0026828999
951750 0.0026845728
951800 0.002686558
951850 0.002688244
951900 0.0026902519
951950 0.0026920441
952000 0.0026935146
952050 0.0026948854
952100 0.0026963172
952150 0.0026982879
952200 0.002700278
952250 0.002702573
952300 0.0027051407
952350 0.0027073833
952400 0.0027094209
952450 0.0027111909
952500 0.0027129742
952550 0.0027149525
952600 0.002716334
952650 0.0027175912
952700 0.0027188427
952750 0.0027200235
952800 0.0027213721
952850 0.0027230034
952900 0.0027249721
952950 0.0027266897
953000 0.0027284686
953050 0.0027295716
953100 0.0027308915
953150 0.0027318322
953200 0.0027322725
953250 0.0027322311
953300 0.0027319062
953350 0.0027316396
953400 0.0027308664
953450 0.0027303937
953500 0.0027297202
953550 0.0027290294
953600 0.002728187
953650 0.0027272641
953700 0.0027260434
953750 0.0027254193
953800 0.0027250424
953850 0.0027251851
953900 0.0027254079
953950 0.0027260219
954000 0.0027271207
954050 0.0027283807
954100 0.0027300273
954150 0.0027318248
954200 0.0027336805
954250 0.0027352807
954300 0.0027366254
954350 0.002737366
954400 0.0027380359
954450 0.0027390529
954500 0.0027403091
954550 0.0027418396
954600 0.002743217
954650 0.0027445343
954700 0.0027455991
954750 0.0027459513
954800 0.002746557
954850 0.0027475252
954900 0.0027484976
954950 0.0027496313
955000 0.0027506031
955050 0.0027513401
955100 0.0027517382
955150 0.0027518219
955200 0.0027517166
955250 0.0027514067
955300 0.0027513665
955350 0.0027511277
955400 0.0027514901
955450 0.0027520145
955500 0.0027525548
955550 0.0027535831
955600 0.0027547414
955650 0.002755954
955700 0.0027570535
955750 0.002758358
955800 0.0027595062
955850 0.0027608094
955900 0.0027621709
955950 0.0027633249
956000 0.002764191
956050 0.002764975
956100 0.0027653479
956150 0.002765042
956200 0.002764979
956250 0.0027651948
956300 0.0027657417
956350 0.0027660738
956400 0.00276635
956450 0.0027662763
956500 0.0027659889
956550 0.002765442
956600 0.0027649141
956650 0.0027643315
956700 0.0027633459
956750 0.0027623943
956800 0.0027614004
956850 0.0027611396
956900 0.0027612843
956950 0.0027615301
957000 0.0027615875
957050 0.0027611845
957100 0.0027604366
957150 0.0027594904
957200 0.002758431
957250 0.0027578296
957300 0.0027576879
957350 0.0027571607
957400 0.0027565874
957450 0.0027557905
957500 0.0027550356
957550 0.0027543629
957600 0.0027532966
957650 0.0027524478
957700 0.00275157
957750 0.0027510304
957800 0.002750108
957850 0.0027492198
957900 0.0027489298
957950 0.0027487396
958000 0.0027492316
958050 0.0027502677
958100 0.0027512595
958150 0.0027523307
958200 0.0027538834
958250 0.0027554479
958300 0.0027569616
958350 0.0027584495
958400 0.0027601604
958450 0.0027617679
958500 0.0027630852
958550 0.0027642595
958600 0.0027652867
958650 0.0027658174
958700 0.0027658872
958750 0.0027657037
958800 0.0027655673
958850 0.0027652186
958900 0.0027652936
958950 0.0027650482
959000 0.0027642429
959050 0.0027633561
959100 0.0027629331
959150 0.0027626458
959200 0.0027626247
959250 0.0027622602
959300 0.0027624321
959350 0.0027624091
959400 0.0027627989
959450 0.0027628825
959500 0.0027628739
959550 0.002762547
959600 0.0027618974
959650 0.0027616651
959700 0.0027609678
959750 0.0027601905
959800 0.0027599245
959850 0.0027593858
959900 0.0027589399
959950 0.0027592828
960000 0.0027596121
960050 0.0027601584
960100 0.0027605524
960150 0.0027608273
960200 0.0027611257
960250 0.0027607671
960300 0.0027603334
960350 0.0027601953
960400 0.0027602581
960450 0.0027608947
960500 0.0027617958
960550 0.0027628728
960600 0.0027638849
960650 0.0027649005
960700 0.0027658667
960750 0.0027669134
960800 0.0027682625
960850 0.0027703429
960900 0.0027727547
960950 0.0027753023
961000 0.0027771552
961050 0.0027782508
961100 0.0027793418
961150 0.0027800275
961200 0.0027799376
961250 0.0027792261
961300 0.00277907
961350 0.0027791808
961400 0.0027791679
961450 0.0027789817
961500 0.0027785261
961550 0.0027781093
961600 0.0027781079
961650 0.0027785253
961700 0.0027796225
961750 0.0027806906
961800 0.0027815469
961850 0.0027825286
961900 0.0027834016
961950 0.0027841384
962000 0.0027848485
962050 0.00278559
962100 0.0027864522
962150 0.0027873898
962200 0.0027887717
962250 0.0027899416
962300 0.002791414
962350 0.0027927543
962400 0.0027940065
962450 0.0027952064
962500 0.0027958317
962550 0.0027961502
962600 0.0027962096
962650 0.0027960582
962700 0.002795799
962750 0.0027956538
962800 0.0027954618
962850 0.0027954484
962900 0.0027951463
962950 0.0027948072
963000 0.0027939829
963050 0.0027935512
963100 0.002792816
963150 0.0027922296
963200 0.0027919776
963250 0.002791918
963300 0.0027916775
963350 0.0027908989
963400 0.0027903677
963450 0.0027895483
963500 0.0027884023
963550 0.0027870398
963600 0.0027857893
963650 0.0027841039
963700 0.0027833926
963750 0.002782495
963800 0.0027815724
963850 0.0027807166
963900 0.0027795311
963950 0.0027785065
964000 0.002777044
964050 0.0027752151
964100 0.0027729846
964150 0.0027706275
964200 0.0027681546
964250 0.0027664432
964300 0.0027650756
964350 0.0027643279
964400 0.0027638418
964450 0.0027637852
964500 0.0027640112
964550 0.0027642678
964600 0.0027641981
964650 0.0027641784
964700 0.0027641725
964750 0.0027640628
964800 0.0027642905
964850 0.0027645622
964900 0.0027646995
964950 0.0027644284
965000 0.0027636476
965050 0.0027624735
965100 0.002761142
965150 0.0027598757
965200 0.0027585036
965250 0.0027573794
965300 0.0027565313
965350 0.0027557478
965400 0.0027550753
965450 0.002754336
965500 0.0027535979
965550 0.0027526965
965600 0.0027519567
965650 0.0027512621
965700 0.0027504757
965750 0.0027498159
965800 0.0027493724
965850 0.0027491319
965900 0.0027488856
965950 0.0027490839
966000 0.0027495394
966050 0.0027504841
966100 0.0027515372
966150 0.0027522418
966200 0.0027532989
966250 0.0027545479
966300 0.0027554397
966350 0.0027570574
966400 0.0027580131
966450 0.002759239
966500 0.0027600167
966550 0.0027607251
966600 0.0027612541
966650 0.0027614129
966700 0.0027615265
966750 0.0027610558
966800 0.0027606379
966850 0.0027597769
966900 0.0027588862
966950 0.0027587487
967000 0.0027589461
967050 0.002759222
967100 0.0027591108
967150 0.0027594334
967200 0.0027599671
967250 0.0027606419
967300 0.0027615776
967350 0.0027624371
967400 0.0027634871
967450 0.0027648269
967500 0.0027658523
967550 0.0027669414
967600 0.0027682284
967650 0.0027694204
967700 0.0027704287
967750 0.0027716279
967800 0.0027724534
967850 0.0027733684
967900 0.0027745095
967950 0.00277556
968000 0.0027764449
968050 0.0027768194
968100 0.002776806
968150 0.002776059
968200 0.0027755974
968250 0.0027751829
968300 0.0027749649
968350 0.0027744823
968400 0.0027741797
968450 0.0027741156
968500 0.0027738452
968550 0.002773818
968600 0.0027737355
968650 0.0027736734
968700 0.0027739662
968750 0.0027743278
968800 0.0027743558
968850 0.002774217
968900 0.002773876
968950 0.0027741196
969000 0.0027743897
969050 0.0027749743
969100 0.0027755742
969150 0.0027763828
969200 0.0027769428
969250 0.0027772593
969300 0.0027775759
969350 0.0027775735
969400 0.0027777099
969450 0.0027776142
969500 0.0027777971
969550 0.0027783329
969600 0.0027789906
969650 0.0027795284
969700 0.0027804273
969750 0.0027817711
969800 0.0027836267
969850 0.0027860278
969900 0.002788591
969950 0.0027908141
970000 0.0027929463
970050 0.0027950722
970100 0.0027975317
970150 0.0027995906
970200 0.0028018924
970250 0.0028046579
970300 0.0028075156
970350 0.0028102941
970400 0.0028130197
970450 0.0028152765
970500 0.002817504
970550 0.0028200892
970600 0.0028226049
970650 0.0028247823
970700 0.0028266797
970750 0.002828933
970800 0.0028308865
970850 0.0028332585
970900 0.0028357007
970950 0.0028385346
971000 0.0028420226
971050 0.0028461195
971100 0.0028497392
971150 0.0028537234
971200 0.002857466
971250 0.0028606226
971300 0.0028636216
971350 0.0028664972
971400 0.0028691976
971450 0.0028718794
971500 0.0028748155
971550 0.0028770372
971600 0.0028785782
971650 0.0028798758
971700 0.0028809256
971750 0.0028819355
971800 0.0028828119
971850 0.0028834034
971900 0.0028841835
971950 0.0028846329
972000 0.0028845287
972050 0.0028842762
972100 0.0028841399
972150 0.0028840271
972200 0.0028840527
972250 0.0028840818
972300 0.0028842128
972350 0.0028846416
972400 0.0028856342
972450 0.0028871981
972500 0.0028889404
972550 0.0028911127
972600 0.0028937697
972650 0.0028968929
972700 0.0029001198
972750 0.0029037579
972800 0.0029078677
972850 0.0029118914
972900 0.0029161708
972950 0.0029209483
973000 0.0029256905
973050 0.0029300914
973100 0.0029341619
973150 0.002937436
973200 0.0029399321
973250 0.0029421383
973300 0.0029440466
973350 0.002946188
973400 0.0029480854
973450 0.0029494988
973500 0.0029506775
973550 0.0029515529
973600 0.0029520508
973650 0.0029526326
973700 0.0029532817
973750 0.0029534266
973800 0.0029534703
973850 0.0029535325
973900 0.0029538689
973950 0.0029538279
974000 0.0029536966
974050 0.0029535501
974100 0.0029529305
974150 0.0029525715
974200 0.0029518259
974250 0.0029511068
974300 0.0029502934
974350 0.0029494699
974400 0.0029486
974450 0.002947837
974500 0.0029473424
974550 0.0029465516
974600 0.0029458304
974650 0.0029456497
974700 0.0029461437
974750 0.0029472626
974800 0.0029482617
974850 0.0029490864
974900 0.0029497679
974950 0.0029504353
975000 0.0029508094
975050 0.0029513749
975100 0.0029515475
975150 0.0029517754
975200 0.0029521202
975250 0.0029524674
975300 0.0029530079
975350 0.0029537096
975400 0.0029549209
975450 0.0029567365
975500 0.0029596929
975550 0.002962721
975600 0.0029663023
975650 0.0029695588
975700 0.0029725358
975750 0.0029752428
975800 0.0029774593
975850 0.0029790654
975900 0.002980229
975950 0.0029817673
976000 0.0029830652
976050 0.0029846663
976100 0.00298648
976150 0.0029884854
976200 0.0029905547
976250 0.0029923834
976300 0.0029941434
976350 0.0029956144
976400 0.0029966642
976450 0.0029974983
976500 0.0029983256
976550 0.0029991681
976600 0.0030004635
976650 0.0030026799
976700 0.0030046629
976750 0.0030064996
976800 0.003007837
976850 0.0030095836
976900 0.0030115368
976950 0.0030138255
977000 0.0030160162
977050 0.0030185167
977100 0.0030211237
977150 0.0030237134
977200 0.0030262573
977250 0.0030283454
977300 0.0030306887
977350 0.0030326205
977400 0.0030344317
977450 0.0030357115
977500 0.0030371038
977550 0.0030381435
977600 0.0030395281
977650 0.0030407127
977700 0.0030419703
977750 0.0030431594
977800 0.0030437898
977850 0.0030445465
977900 0.0030455915
977950 0.0030468767
978000 0.0030483473
978050 0.0030495428
978100 0.0030503688
978150 0.0030507659
978200 0.0030512103
978250 0.0030516616
978300 0.0030523862
978350 0.0030532899
978400 0.0030549149
978450 0.0030564082
978500 0.003058331
978550 0.0030597835
978600 0.0030610801
978650 0.0030619179
978700 0.0030633688
978750 0.0030656111
978800 0.0030675839
978850 0.0030691672
978900 0.0030702954
978950 0.0030708965
979000 0.0030712829
979050 0.0030710636
979100 0.0030711436
979150 0.003071669
979200 0.0030722765
979250 0.0030731378
979300 0.0030738904
979350 0.0030743492
979400 0.0030745367
979450 0.0030745684
979500 0.0030745342
979550 0.0030750004
979600 0.003075714
979650 0.0030762946
979700 0.0030764835
979750 0.0030763639
979800 0.0030762422
979850 0.0030764057
979900 0.003076567
979950 0.0030772401
980000 0.0030776646
980050 0.0030779848
980100 0.0030784308
980150 0.003078861
980200 0.0030794079
980250 0.0030805471
980300 0.0030811167
980350 0.0030818304
980400 0.0030823694
980450 0.003082942
980500 0.0030833251
980550 0.0030835641
980600 0.0030831384
980650 0.003082483
980700 0.0030815305
980750 0.0030807913
980800 0.0030803897
980850 0.0030799649
980900 0.0030808294
980950 0.003081433
981000 0.0030823187
981050 0.00308325
981100 0.0030843249
981150 0.0030850241
981200 0.003085863
981250 0.0030866634
981300 0.0030877506
981350 0.0030886543
981400 0.0030896158
981450 0.0030905846
981500 0.00309147
981550 0.0030922584
981600 0.0030930526
981650 0.003093963
981700 0.0030950721
981750 0.0030956303
981800 0.0030960471
981850 0.0030971575
981900 0.0030987531
981950 0.0031003827
982000 0.0031023457
982050 0.0031042002
982100 0.0031066371
982150 0.0031091295
982200 0.0031120007
982250 0.0031146598
982300 0.003117674
982350 0.0031203928
982400 0.0031230827
982450 0.0031253561
982500 0.0031271768
982550 0.0031282814
982600 0.0031298443
982650 0.0031319261
982700 0.0031339483
982750 0.0031355604
982800 0.0031370239
982850 0.0031392401
982900 0.0031419491
982950 0.003144886
983000 0.003147601
983050 0.0031498149
983100 0.0031519463
983150 0.0031534321
983200 0.003154878
983250 0.0031565887
983300 0.0031578328
983350 0.00315858
983400 0.0031586714
983450 0.0031588214
983500 0.0031589629
983550 0.0031592141
983600 0.0031601177
983650 0.0031618179
983700 0.0031633937
983750 0.0031654857
983800 0.0031676997
983850 0.0031694597
983900 0.0031718413
983950 0.0031742547
984000 0.0031758223
984050 0.0031774968
984100 0.0031786959
984150 0.0031790407
984200 0.0031792978
984250 0.0031791429
984300 0.0031790125
984350 0.0031788783
984400 0.0031797888
984450 0.0031808867
984500 0.0031820194
984550 0.0031828868
984600 0.0031838665
984650 0.0031852929
984700 0.0031872189
984750 0.0031891893
984800 0.0031911402
984850 0.0031928642
984900 0.003194578
984950 0.0031960115
985000 0.0031977795
985050 0.0031992525
985100 0.0032010748
985150 0.003202727
985200 0.003204528
985250 0.0032061288
985300 0.0032070606
985350 0.0032078672
985400 0.0032092507
985450 0.003210837
985500 0.0032126024
985550 0.0032148988
985600 0.0032173581
985650 0.0032192407
985700 0.0032204883
985750 0.003221473
985800 0.003221764
985850 0.0032220386
985900 0.0032224057
985950 0.0032224138
986000 0.0032214766
986050 0.0032205265
986100 0.003219521
986150 0.0032181903
986200 0.0032169534
986250 0.003215966
986300 0.0032149449
986350 0.0032151715
986400 0.0032156333
986450 0.0032167335
986500 0.0032183328
986550 0.0032197178
986600 0.0032209605
986650 0.0032223097
986700 0.0032236547
986750 0.0032252006
986800 0.0032266227
986850 0.0032284176
986900 0.003230445
986950 0.0032324642
987000 0.0032344638
987050 0.0032364299
987100 0.0032388467
987150 0.0032414841
987200 0.0032446861
987250 0.0032485714
987300 0.0032519793
987350 0.0032552327
987400 0.0032583505
987450 0.0032617954
987500 0.0032658966
987550 0.0032694727
987600 0.0032730515
987650 0.0032767858
987700 0.0032807342
987750 0.0032851992
987800 0.0032892817
987850 0.0032931529
987900 0.0032968549
987950 0.0033009114
988000 0.0033052425
988050 0.0033097564
988100 0.0033146254
988150 0.0033192432
988200 0.0033238417
988250 0.0033286366
988300 0.003333091
988350 0.0033371716
988400 0.0033403264
988450 0.0033429232
988500 0.0033450909
988550 0.0033468534
988600 0.0033482613
988650 0.0033496774
988700 0.0033506587
988750 0.0033512238
988800 0.003351118
988850 0.0033508111
988900 0.0033501762
988950 0.0033494998
989000 0.0033490972
989050 0.0033488946
989100 0.0033486102
989150 0.0033478094
989200 0.0033469967
989250 0.0033461291
989300 0.0033452874
989350 0.0033445273
989400 0.0033428196
989450 0.0033414783
989500 0.0033399494
989550 0.0033383335
989600 0.0033368132
989650 0.0033352093
989700 0.0033335525
989750 0.0033326908
989800 0.0033318819
989850 0.0033306861
989900 0.0033294268
989950 0.0033277221
990000 0.0033259294
990050 0.0033238801
990100 0.0033213106
990150 0.0033181726
990200 0.0033147424
990250 0.0033108096
990300 0.0033061269
990350 0.0033010736
990400 0.003296044
990450 0.0032905603
990500 0.0032852509
990550 0.0032794525
990600 0.0032743265
990650 0.0032701944
990700 0.0032661143
990750 0.0032630492
990800 0.003259776
990850 0.0032564461
990900 0.0032523496
990950 0.0032488602
991000 0.0032461164
991050 0.0032434162
991100 0.0032411193
991150 0.0032388241
991200 0.0032363742
991250 0.0032339746
991300 0.0032318425
991350 0.0032294575
991400 0.0032274904
991450 0.0032256759
991500 0.003223828
991550 0.0032212315
991600 0.0032185296
991650 0.0032154669
991700 0.0032119205
991750 0.0032076904
991800 0.0032033468
991850 0.0031991127
991900 0.0031948246
991950 0.0031906924
992000 0.0031867947
992050 0.0031833087
992100 0.0031794845
992150 0.0031758816
992200 0.0031720822
992250 0.0031679541
992300 0.0031642971
992350 0.0031606291
992400 0.0031571164
992450 0.0031545058
992500 0.0031526003
992550 0.0031511153
992600 0.0031493999
992650 0.0031473689
992700 0.0031454611
992750 0.0031429844
992800 0.0031407993
992850 0.0031389706
992900 0.0031370769
992950 0.0031360215
993000 0.0031352682
993050 0.0031344329
993100 0.003133752
993150 0.0031337697
993200 0.0031334204
993250 0.0031336419
993300 0.0031338939
993350 0.0031337433
993400 0.0031338285
993450 0.00313383
993500 0.0031344398
993550 0.0031350618
993600 0.0031360709
993650 0.003137651
993700 0.003138409
993750 0.0031388454
993800 0.0031390344
993850 0.0031396017
993900 0.0031409043
993950 0.003142191
994000 0.0031436313
994050 0.0031449614
994100 0.0031460654
994150 0.0031468551
994200 0.0031477967
994250 0.0031485751
994300 0.0031491505
994350 0.0031501599
994400 0.003150929
994450 0.0031516882
994500 0.003152378
994550 0.0031528819
994600 0.0031532414
994650 0.0031540092
994700 0.003154949
994750 0.0031562232
994800 0.0031577762
994850 0.0031591119
994900 0.0031602882
994950 0.0031613544
995000 0.0031621598
995050 0.0031627102
995100 0.0031628535
995150 0.003162646
995200 0.0031622761
995250 0.0031620382
995300 0.0031627793
995350 0.0031635184
995400 0.0031644477
995450 0.0031655502
995500 0.003166667
995550 0.0031676773
995600 0.0031692626
995650 0.0031709439
995700 0.0031728434
995750 0.0031746009
995800 0.0031763241
995850 0.0031778092
995900 0.0031792663
995950 0.003181326
996000 0.0031832504
996050 0.0031853938
996100 0.0031884109
996150 0.0031915394
996200 0.0031947742
996250 0.0031981583
996300 0.0032016815
996350 0.0032058942
996400 0.0032100789
996450 0.0032145941
996500 0.003219272
996550 0.0032235195
996600 0.0032278347
996650 0.003232499
996700 0.0032367272
996750 0.0032408253
996800 0.0032447681
996850 0.0032483803
996900 0.0032519637
996950 0.0032548494
997000 0.0032574722
997050 0.003259714
997100 0.0032620786
997150 0.0032638107
997200 0.0032654282
997250 0.0032664948
997300 0.0032670668
997350 0.0032674534
997400 0.0032674549
997450 0.0032674558
997500 0.0032675063
997550 0.0032675258
997600 0.00326746
997650 0.0032677138
997700 0.0032681799
997750 0.0032688486
997800 0.0032698844
997850 0.0032711387
997900 0.0032718124
997950 0.0032721178
998000 0.0032709579
998050 0.0032694979
998100 0.0032677455
998150 0.0032659416
998200 0.0032642826
998250 0.0032627261
998300 0.0032616338
998350 0.0032608615
998400 0.0032594306
998450 0.0032576298
998500 0.0032555586
998550 0.0032537289
998600 0.0032530622
998650 0.00325322
998700 0.0032532745
998750 0.0032533795
998800 0.0032533784
998850 0.0032531625
998900 0.0032530364
998950 0.003252946
999000 0.0032534719
999050 0.0032534364
999100 0.0032535213
999150 0.003253272
999200 0.0032526431
999250 0.0032515585
999300 0.0032499373
999350 0.0032481878
999400 0.0032466489
999450 0.0032449604
999500 0.0032432711
999550 0.0032413268
999600 0.0032395447
999650 0.0032373562
999700 0.0032350676
999750 0.0032330207
999800 0.0032309256
999850 0.0032292067
999900 0.0032274502
999950 0.003225315
1000000 0.0032228133
1000050 0.0032201838
1000100 0.0032172786
1000150 0.0032146331
1000200 0.0032121341
1000250 0.0032096656
1000300 0.0032074812
1000350 0.0032056455
1000400 0.0032041742
1000450 0.0032035597
1000500 0.0032030472
1000550 0.0032026449
1000600 0.0032023063
1000650 0.003202102
1000700 0.0032024119
1000750 0.0032027923
1000800 0.0032037665
1000850 0.0032041947
1000900 0.003205058
1000950 0.003206255
1001000 0.0032075787
1001050 0.0032087342
1001100 0.0032096231
1001150 0.0032104485
1001200 0.0032113456
1001250 0.003212516
1001300 0.0032142336
1001350 0.0032161816
1001400 0.0032185165
1001450 0.0032210548
1001500 0.0032238994
1001550 0.0032267241
1001600 0.0032296941
1001650 0.0032322365
1001700 0.0032346899
1001750 0.0032369109
1001800 0.0032386519
1001850 0.0032403772
1001900 0.0032423447
1001950 0.0032449582
1002000 0.0032476605
1002050 0.0032505626
1002100 0.003253375
1002150 0.0032565115
1002200 0.0032601134
1002250 0.0032644542
1002300 0.0032688458
1002350 0.0032732263
1002400 0.0032768514
1002450 0.0032804114
1002500 0.0032840831
1002550 0.0032878524
1002600 0.0032920811
1002650 0.0032964214
1002700 0.0033003033
1002750 0.0033041661
1002800 0.003307736
1002850 0.0033113948
1002900 0.0033145339
1002950 0.0033173916
1003000 0.0033202136
1003050 0.0033231607
1003100 0.0033269702
1003150 0.0033305655
1003200 0.0033345706
1003250 0.0033379056
1003300 0.0033410801
1003350 0.0033440775
1003400 0.0033470996
1003450 0.0033499325
1003500 0.003352305
1003550 0.0033539435
1003600 0.0033548492
1003650 0.003355603
1003700 0.0033569283
1003750 0.0033581561
1003800 0.0033589905
1003850 0.0033591588
1003900 0.0033586465
1003950 0.00335785
1004000 0.0033568216
1004050 0.0033555755
1004100 0.0033545577
1004150 0.0033532336
1004200 0.0033518797
1004250 0.0033503242
1004300 0.0033495353
1004350 0.0033484599
1004400 0.0033470904
1004450 0.0033453523
1004500 0.0033435173
1004550 0.0033413403
1004600 0.0033382328
1004650 0.0033354367
1004700 0.0033321965
1004750 0.0033290046
1004800 0.0033258236
1004850 0.0033228502
1004900 0.003319735
1004950 0.0033162629
1005000 0.0033116083
1005050 0.0033062714
1005100 0.0033004824
1005150 0.0032942675
1005200 0.0032881645
1005250 0.0032825488
1005300 0.0032777394
1005350 0.003273447
1005400 0.003269591
1005450 0.0032658016
1005500 0.0032622813
1005550 0.0032590121
1005600 0.0032562846
1005650 0.0032536863
1005700 0.0032516373
1005750 0.0032497166
1005800 0.0032480486
1005850 0.0032463014
1005900 0.0032444444
1005950 0.0032424442
1006000 0.0032402442
1006050 0.0032378621
1006100 0.0032353473
1006150 0.0032320287
1006200 0.0032289987
1006250 0.0032257237
1006300 0.0032225281
1006350 0.0032199973
1006400 0.0032174142
1006450 0.0032145262
1006500 0.0032115866
1006550 0.0032088915
1006600 0.0032064822
1006650 0.0032034405
1006700 0.0032008269
1006750 0.0031979221
1006800 0.0031954272
1006850 0.0031932567
1006900 0.0031920253
1006950 0.0031912818
1007000 0.0031908326
1007050 0.0031899421
1007100 0.0031894329
1007150 0.003188832
1007200 0.0031883034
1007250 0.0031877585
1007300 0.0031880591
1007350 0.0031891325
1007400 0.0031904746
1007450 0.003191402
1007500 0.0031924357
1007550 0.0031940042
1007600 0.0031957267
1007650 0.0031967343
1007700 0.0031974893
1007750 0.003197818
1007800 0.0031982081
1007850 0.0031977959
1007900 0.0031968985
1007950 0.0031953224
1008000 0.0031939067
1008050 0.0031929404
1008100 0.0031917127
1008150 0.0031910347
1008200 0.0031903783
1008250 0.0031894804
1008300 0.0031883291
1008350 0.0031864652
1008400 0.0031845949
1008450 0.0031827787
1008500 0.0031801544
1008550 0.0031775729
1008600 0.0031744422
1008650 0.0031710635
1008700 0.0031675945
1008750 0.0031639936
1008800 0.0031609826
1008850 0.0031586224
1008900 0.0031558602
1008950 0.0031531256
1009000 0.003149661
1009050 0.003145824
1009100 0.0031418987
1009150 0.0031377579
1009200 0.0031331063
1009250 0.0031282851
1009300 0.0031234419
1009350 0.0031186406
1009400 0.0031139994
1009450 0.0031093673
1009500 0.003105174
1009550 0.0031011235
1009600 0.0030978956
1009650 0.0030949541
1009700 0.0030921276
1009750 0.0030901719
1009800 0.0030878405
1009850 0.0030860923
1009900 0.0030841412
1009950 0.003082621
1010000 0.0030810393
1010050 0.0030790079
1010100 0.0030769341
1010150 0.003074344
1010200 0.0030724905
1010250 0.0030706371
1010300 0.0030686265
1010350 0.0030665759
1010400 0.003065323
1010450 0.0030640568
1010500 0.0030625327
1010550 0.0030614072
[truncated: 8,119,061 more chars]
