# Supplementary material for: Onset of criticality in hyper-auxetic polymer networks
Source: Nat Commun. 2022 Jan 26;13:527. doi: 10.1038/s41467-022-28026-z (PMC8791937; doi:10.1038/s41467-022-28026-z)
Supplement: Supplementary file 2 — Source Data [file 41467_2022_28026_MOESM2_ESM.zip › RAWdata/Fig4/Panel_a/P_-9x10e-5.txt]

50 0.00059287107
100 0.00059268508
150 0.00059224113
200 0.00059185962
250 0.00059145034
300 0.00059112155
350 0.00059089718
400 0.00059073917
450 0.00059053194
500 0.00059037054
550 0.00059017442
600 0.00059001248
650 0.00058970235
700 0.00058918912
750 0.0005886075
800 0.00058796188
850 0.00058739509
900 0.00058677939
950 0.0005860841
1000 0.00058532433
1050 0.00058436963
1100 0.00058338756
1150 0.00058229603
1200 0.00058124866
1250 0.0005802166
1300 0.00057913892
1350 0.00057817656
1400 0.00057726716
1450 0.00057647133
1500 0.00057578272
1550 0.0005750946
1600 0.00057454727
1650 0.00057407949
1700 0.00057365631
1750 0.00057337026
1800 0.00057315596
1850 0.00057304086
1900 0.00057298229
1950 0.00057298948
2000 0.0005731094
2050 0.00057314736
2100 0.00057316345
2150 0.0005731498
2200 0.00057311405
2250 0.00057297409
2300 0.00057288428
2350 0.00057274252
2400 0.00057267923
2450 0.00057268999
2500 0.00057267737
2550 0.00057275942
2600 0.00057281073
2650 0.00057286233
2700 0.00057294169
2750 0.00057306964
2800 0.00057322651
2850 0.00057332931
2900 0.00057344928
2950 0.00057370224
3000 0.00057401925
3050 0.00057454006
3100 0.0005750989
3150 0.00057569946
3200 0.00057629009
3250 0.00057692123
3300 0.00057766932
3350 0.00057842773
3400 0.00057921158
3450 0.00058004236
3500 0.00058077689
3550 0.00058146575
3600 0.00058201354
3650 0.00058243467
3700 0.00058288978
3750 0.00058335074
3800 0.00058393093
3850 0.00058458015
3900 0.00058516533
3950 0.00058589517
4000 0.00058649629
4050 0.00058699833
4100 0.00058761723
4150 0.00058815751
4200 0.00058863486
4250 0.00058908506
4300 0.00058935805
4350 0.00058961397
4400 0.00058987676
4450 0.0005900706
4500 0.00059022138
4550 0.00059039742
4600 0.00059062277
4650 0.00059088107
4700 0.00059130325
4750 0.00059167426
4800 0.00059205145
4850 0.00059237564
4900 0.0005927227
4950 0.00059304011
5000 0.00059338996
5050 0.00059374667
5100 0.00059414819
5150 0.00059454079
5200 0.00059486914
5250 0.00059514169
5300 0.00059531132
5350 0.00059553888
5400 0.00059569933
5450 0.00059582839
5500 0.00059596199
5550 0.00059594341
5600 0.0005959494
5650 0.0005960697
5700 0.00059639607
5750 0.00059676445
5800 0.00059713709
5850 0.00059753589
5900 0.0005978902
5950 0.00059821645
6000 0.00059852016
6050 0.00059873596
6100 0.00059902344
6150 0.00059930189
6200 0.00059955858
6250 0.00059985312
6300 0.00060010099
6350 0.00060033358
6400 0.0006005622
6450 0.00060086945
6500 0.00060111294
6550 0.00060148112
6600 0.00060186581
6650 0.00060239176
6700 0.00060294568
6750 0.00060349035
6800 0.00060414119
6850 0.00060483116
6900 0.00060548243
6950 0.00060626724
7000 0.00060687226
7050 0.00060741509
7100 0.0006078355
7150 0.00060825314
7200 0.00060861468
7250 0.00060880745
7300 0.00060897169
7350 0.00060917107
7400 0.00060941627
7450 0.00060968775
7500 0.00060976669
7550 0.00060982514
7600 0.00060977041
7650 0.00060965218
7700 0.00060969086
7750 0.00060969387
7800 0.00060983197
7850 0.00060995916
7900 0.00061011743
7950 0.00061027647
8000 0.00061047472
8050 0.00061069064
8100 0.00061088221
8150 0.00061104637
8200 0.00061128776
8250 0.00061147424
8300 0.00061175679
8350 0.00061205972
8400 0.00061241216
8450 0.00061266062
8500 0.00061286752
8550 0.00061307996
8600 0.00061318234
8650 0.00061327511
8700 0.00061347734
8750 0.00061362555
8800 0.00061377269
8850 0.0006139905
8900 0.00061420786
8950 0.00061447381
9000 0.00061460043
9050 0.00061475142
9100 0.0006148285
9150 0.00061507001
9200 0.00061528198
9250 0.00061563763
9300 0.00061606307
9350 0.00061658659
9400 0.00061717025
9450 0.00061772291
9500 0.00061840866
9550 0.00061910403
9600 0.00061971627
9650 0.00062024393
9700 0.00062076182
9750 0.00062117908
9800 0.00062166059
9850 0.00062221093
9900 0.00062282979
9950 0.00062347172
10000 0.00062408513
10050 0.00062461362
10100 0.00062510178
10150 0.00062545394
10200 0.00062577972
10250 0.00062610163
10300 0.00062628381
10350 0.00062644345
10400 0.00062662307
10450 0.00062671893
10500 0.00062680017
10550 0.00062693087
10600 0.00062715676
10650 0.0006273679
10700 0.00062752163
10750 0.00062757913
10800 0.00062755791
10850 0.00062753543
10900 0.00062740612
10950 0.0006273572
11000 0.00062727181
11050 0.00062720252
11100 0.00062707216
11150 0.00062698471
11200 0.00062687277
11250 0.0006268074
11300 0.00062677533
11350 0.00062668553
11400 0.00062657935
11450 0.00062626899
11500 0.00062585048
11550 0.00062539363
11600 0.00062472542
11650 0.00062395656
11700 0.000623102
11750 0.00062215019
11800 0.0006210922
11850 0.00061998369
11900 0.00061881245
11950 0.00061777696
12000 0.00061684196
12050 0.00061602676
12100 0.00061527295
12150 0.00061449346
12200 0.00061381114
12250 0.00061314295
12300 0.00061258185
12350 0.0006120421
12400 0.00061158718
12450 0.00061123417
12500 0.00061085785
12550 0.00061042874
12600 0.00061020774
12650 0.00061012983
12700 0.00061001663
12750 0.00060982864
12800 0.0006096268
12850 0.00060942986
12900 0.00060935657
12950 0.00060924829
13000 0.00060918071
13050 0.00060901593
13100 0.00060873904
13150 0.00060846948
13200 0.00060820901
13250 0.00060805137
13300 0.00060798308
13350 0.00060801882
13400 0.00060801545
13450 0.00060801375
13500 0.00060809816
13550 0.00060817556
13600 0.0006083547
13650 0.00060852315
13700 0.00060872247
13750 0.00060903552
13800 0.0006094423
13850 0.00060990279
13900 0.00061040147
13950 0.00061107578
14000 0.00061180652
14050 0.00061252764
14100 0.00061333165
14150 0.00061411518
14200 0.00061488334
14250 0.00061548535
14300 0.00061603778
14350 0.00061654634
14400 0.00061706233
14450 0.00061756475
14500 0.00061795773
14550 0.00061826745
14600 0.00061866234
14650 0.00061895494
14700 0.00061929114
14750 0.0006195556
14800 0.00061973961
14850 0.00061977153
14900 0.00061963047
14950 0.00061942364
15000 0.00061919815
15050 0.00061902251
15100 0.00061903897
15150 0.00061906793
15200 0.00061905219
15250 0.00061907923
15300 0.0006190626
15350 0.00061918907
15400 0.00061949559
15450 0.00061978311
15500 0.00062006685
15550 0.00062021459
15600 0.00062036811
15650 0.00062061619
15700 0.00062091739
15750 0.00062127115
15800 0.00062170076
15850 0.00062214791
15900 0.00062266224
15950 0.00062335772
16000 0.00062410731
16050 0.00062490056
16100 0.00062558095
16150 0.00062625613
16200 0.00062691582
16250 0.0006274889
16300 0.00062799254
16350 0.00062839967
16400 0.00062876193
16450 0.00062921222
16500 0.00062951856
16550 0.000629857
16600 0.00063014227
16650 0.00063042694
16700 0.00063075826
16750 0.00063108901
16800 0.00063136786
16850 0.00063167758
16900 0.00063188019
16950 0.00063214363
17000 0.00063234885
17050 0.00063257698
17100 0.00063280284
17150 0.00063322717
17200 0.00063352677
17250 0.00063385404
17300 0.00063407242
17350 0.0006342954
17400 0.00063457086
17450 0.00063492962
17500 0.0006353126
17550 0.00063582499
17600 0.00063648584
17650 0.00063737392
17700 0.00063840363
17750 0.00063954315
17800 0.00064081717
17850 0.00064202368
17900 0.00064323076
17950 0.00064436366
18000 0.00064529244
18050 0.00064626654
18100 0.0006471047
18150 0.00064783546
18200 0.00064856241
18250 0.00064923681
18300 0.00064988278
18350 0.00065047088
18400 0.00065088627
18450 0.00065104264
18500 0.00065112495
18550 0.00065117379
18600 0.00065115285
18650 0.00065103104
18700 0.00065086485
18750 0.0006506792
18800 0.00065052954
18850 0.00065047692
18900 0.00065035558
18950 0.00065031554
19000 0.00065035718
19050 0.00065030647
19100 0.00065028059
19150 0.00065016561
19200 0.00064986963
19250 0.00064954336
19300 0.00064907329
19350 0.00064866615
19400 0.00064833399
19450 0.00064806586
19500 0.0006479035
19550 0.00064781076
19600 0.00064764792
19650 0.00064745475
19700 0.00064715562
19750 0.00064687189
19800 0.00064659223
19850 0.00064637665
19900 0.00064622017
19950 0.00064608888
20000 0.00064606108
20050 0.0006461057
20100 0.00064617174
20150 0.0006460972
20200 0.00064600966
20250 0.00064589332
20300 0.00064569995
20350 0.00064545438
20400 0.00064523163
20450 0.00064500097
20500 0.0006449006
20550 0.00064501915
20600 0.00064519797
20650 0.00064536086
20700 0.00064539581
20750 0.00064547698
20800 0.00064548143
20850 0.00064547266
20900 0.00064551534
20950 0.0006454023
21000 0.00064536459
21050 0.00064521516
21100 0.00064506471
21150 0.00064491162
21200 0.00064482159
21250 0.00064469492
21300 0.00064470904
21350 0.00064469556
21400 0.00064469377
21450 0.00064477637
21500 0.0006448803
21550 0.00064506115
21600 0.00064525667
21650 0.00064539443
21700 0.00064559195
21750 0.00064579288
21800 0.00064608904
21850 0.00064653723
21900 0.00064695929
21950 0.00064729957
22000 0.00064750876
22050 0.00064762142
22100 0.00064765603
22150 0.00064774039
22200 0.00064762548
22250 0.00064745348
22300 0.00064726528
22350 0.00064697027
22400 0.00064661526
22450 0.00064630005
22500 0.00064602845
22550 0.00064575567
22600 0.00064553909
22650 0.00064524977
22700 0.00064502779
22750 0.00064476826
22800 0.00064442215
22850 0.00064396654
22900 0.00064357797
22950 0.00064324856
23000 0.00064291034
23050 0.00064263608
23100 0.0006425103
23150 0.00064233673
23200 0.0006421426
23250 0.00064199161
23300 0.00064182249
23350 0.00064166271
23400 0.00064139339
23450 0.00064110368
23500 0.00064085039
23550 0.00064059573
23600 0.00064040565
23650 0.00064025371
23700 0.00064014556
23750 0.00064004642
23800 0.00063993752
23850 0.00063977354
23900 0.00063963018
23950 0.00063944668
24000 0.00063925772
24050 0.00063896273
24100 0.00063871141
24150 0.0006385026
24200 0.00063819815
24250 0.00063791119
24300 0.00063773158
24350 0.00063755985
24400 0.00063745579
24450 0.00063726864
24500 0.0006371646
24550 0.00063719345
24600 0.00063729704
24650 0.00063739216
24700 0.00063753142
24750 0.00063755008
24800 0.00063755447
24850 0.0006375544
24900 0.00063754794
24950 0.0006375443
25000 0.00063748408
25050 0.00063751666
25100 0.0006375006
25150 0.00063760754
25200 0.00063777129
25250 0.00063788962
25300 0.00063812918
25350 0.00063820649
25400 0.0006381947
25450 0.00063821735
25500 0.00063809536
25550 0.00063795195
25600 0.00063779363
25650 0.00063760327
25700 0.00063753022
25750 0.00063751244
25800 0.00063757888
25850 0.00063766896
25900 0.00063761543
25950 0.00063743366
26000 0.00063729848
26050 0.00063697946
26100 0.00063660695
26150 0.00063616592
26200 0.0006357372
26250 0.00063538392
26300 0.00063503587
26350 0.00063459289
26400 0.00063435501
26450 0.00063412922
26500 0.00063401333
26550 0.00063392515
26600 0.00063393578
26650 0.0006339245
26700 0.00063396692
26750 0.00063405154
26800 0.00063391989
26850 0.00063391977
26900 0.00063390831
26950 0.0006339505
27000 0.00063401635
27050 0.00063408736
27100 0.0006341751
27150 0.00063426412
27200 0.00063449399
27250 0.00063468993
27300 0.00063498408
27350 0.00063514842
27400 0.00063530343
27450 0.00063544046
27500 0.00063557937
27550 0.00063584905
27600 0.00063619522
27650 0.00063643398
27700 0.00063668492
27750 0.00063690903
27800 0.00063711306
27850 0.00063749857
27900 0.00063795097
27950 0.00063842717
28000 0.00063883126
28050 0.00063912408
28100 0.00063941232
28150 0.00063972997
28200 0.0006400314
28250 0.00064039485
28300 0.0006407013
28350 0.00064079828
28400 0.00064068438
28450 0.0006404907
28500 0.00064030595
28550 0.00064018114
28600 0.00064027233
28650 0.00064028522
28700 0.0006403746
28750 0.00064047491
28800 0.00064058332
28850 0.00064055756
28900 0.00064046818
28950 0.00064045977
29000 0.00064048188
29050 0.00064058799
29100 0.00064068464
29150 0.00064076588
29200 0.00064090254
29250 0.00064106797
29300 0.00064132959
29350 0.00064171802
29400 0.0006420221
29450 0.00064223509
29500 0.00064241704
29550 0.00064250691
29600 0.00064269869
29650 0.00064295778
29700 0.00064327319
29750 0.00064366617
29800 0.00064401031
29850 0.00064438801
29900 0.00064465092
29950 0.00064497926
30000 0.00064530098
30050 0.00064562436
30100 0.00064600153
30150 0.00064625608
30200 0.00064641983
30250 0.00064651348
30300 0.00064657075
30350 0.00064668362
30400 0.00064677883
30450 0.00064673321
30500 0.00064675975
30550 0.00064683786
30600 0.00064685948
30650 0.00064691204
30700 0.00064686415
30750 0.0006468141
30800 0.00064689681
30850 0.00064687362
30900 0.00064690107
30950 0.0006468463
31000 0.00064675463
31050 0.00064676038
31100 0.00064687904
31150 0.00064710353
31200 0.00064726377
31250 0.00064741317
31300 0.00064755566
31350 0.00064780655
31400 0.00064797066
31450 0.00064827106
31500 0.00064848653
31550 0.00064864798
31600 0.00064876783
31650 0.00064889827
31700 0.00064902851
31750 0.00064906346
31800 0.00064910611
31850 0.00064910123
31900 0.00064911695
31950 0.0006491492
32000 0.0006491962
32050 0.00064923802
32100 0.00064938098
32150 0.00064937791
32200 0.00064940644
32250 0.00064924711
32300 0.00064899277
32350 0.00064872047
32400 0.00064855356
32450 0.00064844145
32500 0.00064842949
32550 0.00064846477
32600 0.00064859546
32650 0.00064878531
32700 0.00064904846
32750 0.0006492437
32800 0.00064938466
32850 0.00064954776
32900 0.00064961052
32950 0.00064956419
33000 0.00064950946
33050 0.00064946927
33100 0.00064929413
33150 0.00064914284
33200 0.00064896376
33250 0.00064862714
33300 0.00064830716
33350 0.00064783824
33400 0.00064721722
33450 0.00064657411
33500 0.00064591352
33550 0.00064515105
33600 0.00064438369
33650 0.00064345295
33700 0.00064248038
33750 0.00064152213
33800 0.00064050544
33850 0.00063947007
33900 0.00063850338
33950 0.00063751703
34000 0.00063655022
34050 0.00063569766
34100 0.00063495693
34150 0.00063437288
34200 0.00063386937
34250 0.00063351421
34300 0.0006330904
34350 0.00063259843
34400 0.00063215231
34450 0.00063170818
34500 0.00063134141
34550 0.00063096053
34600 0.00063063353
34650 0.0006302305
34700 0.00062984809
34750 0.00062936992
34800 0.00062867005
34850 0.00062810514
34900 0.00062748112
34950 0.00062697271
35000 0.00062662961
35050 0.00062617857
35100 0.00062567587
35150 0.00062508996
35200 0.0006243256
35250 0.00062378408
35300 0.00062341216
35350 0.00062304945
35400 0.00062275586
35450 0.000622432
35500 0.0006221331
35550 0.00062197622
35600 0.00062170972
35650 0.00062158511
35700 0.00062132815
35750 0.00062103213
35800 0.00062071353
35850 0.0006204881
35900 0.00062038398
35950 0.00062041023
36000 0.00062047054
36050 0.00062056754
36100 0.00062063298
36150 0.00062055586
36200 0.00062051029
36250 0.00062039064
36300 0.00062035955
36350 0.00062033742
36400 0.00062046297
36450 0.00062075165
36500 0.00062099315
36550 0.00062129583
36600 0.00062148888
36650 0.00062156951
36700 0.00062162911
36750 0.00062161455
36800 0.00062159365
36850 0.00062141804
36900 0.00062130232
36950 0.000621282
37000 0.00062131106
37050 0.00062125323
37100 0.00062120848
37150 0.00062111975
37200 0.00062093043
37250 0.00062079479
37300 0.00062076777
37350 0.00062074828
37400 0.00062085001
37450 0.00062096679
37500 0.00062110038
37550 0.00062132065
37600 0.00062163926
37650 0.00062196329
37700 0.00062234403
37750 0.00062266722
37800 0.00062286898
37850 0.00062297124
37900 0.00062300407
37950 0.00062300059
38000 0.0006229729
38050 0.00062289468
38100 0.00062288216
38150 0.00062291973
38200 0.00062295048
38250 0.00062295378
38300 0.00062297612
38350 0.00062298854
38400 0.00062314621
38450 0.00062346246
38500 0.00062383441
38550 0.00062408765
38600 0.00062432944
38650 0.00062456462
38700 0.00062482054
38750 0.00062505141
38800 0.00062522257
38850 0.00062537956
38900 0.00062548346
38950 0.0006256565
39000 0.00062579901
39050 0.00062593462
39100 0.00062618329
39150 0.00062635551
39200 0.00062660582
39250 0.00062685867
39300 0.00062716415
39350 0.00062750866
39400 0.00062773035
39450 0.00062811221
39500 0.00062848021
39550 0.00062896419
39600 0.00062956466
39650 0.00063017731
39700 0.00063082448
39750 0.0006314464
39800 0.00063220136
39850 0.00063296444
39900 0.00063369222
39950 0.00063449897
40000 0.00063507063
40050 0.0006356485
40100 0.00063617917
40150 0.00063677514
40200 0.00063740714
40250 0.00063813781
40300 0.00063897098
40350 0.00063977861
40400 0.000640624
40450 0.00064139769
40500 0.00064214046
40550 0.00064289184
40600 0.00064359824
40650 0.00064424585
40700 0.00064490063
40750 0.0006455337
40800 0.00064616707
40850 0.00064673129
40900 0.00064741276
40950 0.00064812386
41000 0.0006488672
41050 0.00064953381
41100 0.00064999179
41150 0.00065025955
41200 0.00065046283
41250 0.00065072235
41300 0.00065096477
41350 0.00065118422
41400 0.00065149703
41450 0.00065180094
41500 0.00065206908
41550 0.00065221354
41600 0.00065237101
41650 0.0006524445
41700 0.00065250616
41750 0.00065250176
41800 0.00065261713
41850 0.00065264932
41900 0.00065280686
41950 0.00065306021
42000 0.00065338395
42050 0.00065394524
42100 0.00065444381
42150 0.00065489876
42200 0.00065530341
42250 0.0006556897
42300 0.00065609217
42350 0.00065651767
42400 0.00065693106
42450 0.00065730867
42500 0.00065760144
42550 0.00065790095
42600 0.00065816552
42650 0.00065834861
42700 0.00065869033
42750 0.00065904908
42800 0.00065941394
42850 0.00065973523
42900 0.00065998175
42950 0.00066020983
43000 0.0006604477
43050 0.00066046101
43100 0.00066045507
43150 0.0006603703
43200 0.0006602871
43250 0.00066020774
43300 0.0006601044
43350 0.00065997698
43400 0.00065985366
43450 0.0006597598
43500 0.00065982828
43550 0.00065974373
43600 0.00065975248
43650 0.00065971139
43700 0.00065973498
43750 0.00065976777
43800 0.00065979791
43850 0.00065987101
43900 0.00065990705
43950 0.0006599863
44000 0.00066015746
44050 0.00066042174
44100 0.00066053893
44150 0.00066060977
44200 0.00066065104
44250 0.00066080887
44300 0.00066111002
44350 0.00066155078
44400 0.00066196025
44450 0.00066245423
44500 0.00066283537
44550 0.00066321629
44600 0.00066354937
44650 0.00066398012
44700 0.00066438584
44750 0.00066471794
44800 0.00066521736
44850 0.00066565458
44900 0.0006661782
44950 0.00066648995
45000 0.00066676377
45050 0.0006669532
45100 0.00066702538
45150 0.00066699702
45200 0.00066680005
45250 0.00066673068
45300 0.00066670287
45350 0.00066668719
45400 0.00066676709
45450 0.00066673537
45500 0.00066679501
45550 0.00066698728
45600 0.00066712225
45650 0.00066732464
45700 0.0006675099
45750 0.00066772367
45800 0.00066785261
45850 0.00066804316
45900 0.00066807374
45950 0.00066808551
46000 0.00066804436
46050 0.00066804032
46100 0.00066792848
46150 0.00066762246
46200 0.00066732142
46250 0.00066685414
46300 0.00066633229
46350 0.00066573082
46400 0.00066509607
46450 0.00066445178
46500 0.00066378521
46550 0.00066304598
46600 0.00066237114
46650 0.00066174903
46700 0.00066114853
46750 0.00066077788
46800 0.00066053535
46850 0.00066026896
46900 0.00066016841
46950 0.0006601738
47000 0.00066010739
47050 0.00066011144
47100 0.00066015682
47150 0.00066025884
47200 0.00066051216
47250 0.00066078983
47300 0.00066108845
47350 0.00066142969
47400 0.00066176742
47450 0.00066200315
47500 0.00066218619
47550 0.00066226354
47600 0.00066238604
47650 0.00066251688
47700 0.00066260561
47750 0.00066272041
47800 0.00066268778
47850 0.00066276657
47900 0.0006626378
47950 0.00066257203
48000 0.00066249806
48050 0.00066229328
48100 0.00066201105
48150 0.0006616229
48200 0.00066126526
48250 0.00066086942
48300 0.00066047301
48350 0.00065995849
48400 0.00065939978
48450 0.00065893289
48500 0.0006583988
48550 0.00065789066
48600 0.00065736634
48650 0.00065685708
48700 0.00065635747
48750 0.00065593091
48800 0.00065559443
48850 0.00065521302
48900 0.00065494322
48950 0.00065475721
49000 0.00065456626
49050 0.00065424989
49100 0.00065389996
49150 0.00065352447
49200 0.00065310722
49250 0.00065285762
49300 0.00065268297
49350 0.00065263003
49400 0.00065253585
49450 0.00065245091
49500 0.00065233885
49550 0.00065223138
49600 0.00065213114
49650 0.00065213421
49700 0.00065215884
49750 0.00065227987
49800 0.00065243324
49850 0.00065256864
49900 0.0006525935
49950 0.00065256351
50000 0.00065233593
50050 0.00065226258
50100 0.00065208784
50150 0.00065194862
50200 0.0006518236
50250 0.00065166208
50300 0.00065147297
50350 0.00065130327
50400 0.00065113666
50450 0.00065089948
50500 0.00065052343
50550 0.00065004589
50600 0.00064962396
50650 0.00064919314
50700 0.00064880543
50750 0.00064853023
50800 0.000648156
50850 0.00064781595
50900 0.00064749561
50950 0.00064709007
51000 0.00064679496
51050 0.0006465604
51100 0.00064633232
51150 0.00064612811
51200 0.00064581018
51250 0.00064531406
51300 0.00064459798
51350 0.00064361127
51400 0.0006426055
51450 0.00064143892
51500 0.00064017082
51550 0.00063878758
51600 0.00063744892
51650 0.00063607056
51700 0.00063494385
51750 0.00063417115
51800 0.00063361667
51850 0.00063317576
51900 0.00063285247
51950 0.00063258913
52000 0.00063230741
52050 0.00063192728
52100 0.00063149115
52150 0.00063094261
52200 0.00063031572
52250 0.00062967783
52300 0.00062909712
52350 0.00062849485
52400 0.00062800541
52450 0.00062759536
52500 0.00062725142
52550 0.00062687
52600 0.00062649824
52650 0.00062618021
52700 0.00062587164
52750 0.00062552341
52800 0.00062517956
52850 0.00062491743
52900 0.0006246757
52950 0.00062455658
53000 0.00062433387
53050 0.00062402348
53100 0.00062370278
53150 0.00062346166
53200 0.00062331397
53250 0.00062330455
53300 0.000623342
53350 0.00062353693
53400 0.00062377156
53450 0.00062403929
53500 0.00062421394
53550 0.00062429579
53600 0.00062428065
53650 0.00062420727
53700 0.00062409321
53750 0.00062398626
53800 0.00062399154
53850 0.00062399841
53900 0.00062400268
53950 0.00062407938
54000 0.00062420137
54050 0.00062437302
54100 0.0006245291
54150 0.00062459217
54200 0.00062455583
54250 0.00062435852
54300 0.00062409032
54350 0.00062375602
54400 0.00062330992
54450 0.00062299358
54500 0.00062252556
54550 0.00062224681
54600 0.00062211656
54650 0.00062207895
54700 0.0006220561
54750 0.00062195385
54800 0.00062174558
54850 0.00062157865
54900 0.00062140044
54950 0.00062118827
55000 0.00062094284
55050 0.00062064596
55100 0.00062039942
55150 0.00062019615
55200 0.00061987779
55250 0.00061966642
55300 0.00061935108
55350 0.00061905147
55400 0.00061892863
55450 0.00061892765
55500 0.00061902676
55550 0.00061917089
55600 0.00061925323
55650 0.00061936295
55700 0.00061953333
55750 0.00061981613
55800 0.00062004875
55850 0.00062029599
55900 0.00062053879
55950 0.00062068133
56000 0.000620855
56050 0.00062089749
56100 0.00062101929
56150 0.00062114605
56200 0.00062146949
56250 0.00062191966
56300 0.00062233683
56350 0.00062282668
56400 0.00062317917
56450 0.0006235181
56500 0.00062375118
56550 0.00062401138
56600 0.00062433957
56650 0.00062476092
56700 0.00062518457
56750 0.00062553075
56800 0.00062584588
56850 0.00062605243
56900 0.00062631077
56950 0.0006264544
57000 0.00062666852
57050 0.00062686176
57100 0.00062703908
57150 0.00062736783
57200 0.00062760186
57250 0.00062792569
57300 0.00062817766
57350 0.00062845528
57400 0.00062866803
57450 0.00062870456
57500 0.00062867039
57550 0.00062853811
57600 0.00062837103
57650 0.00062819337
57700 0.00062811889
57750 0.00062820866
57800 0.00062845512
57850 0.00062885037
57900 0.00062932476
57950 0.00062984837
58000 0.00063047818
58050 0.00063093554
58100 0.00063135782
58150 0.00063166157
58200 0.00063188644
58250 0.0006321072
58300 0.00063223404
58350 0.00063233901
58400 0.00063248007
58450 0.00063275265
58500 0.00063304859
58550 0.0006332938
58600 0.00063346687
58650 0.00063363054
58700 0.00063375192
58750 0.00063385179
58800 0.00063379803
58850 0.00063370916
58900 0.00063355285
58950 0.00063365696
59000 0.0006337057
59050 0.00063380514
59100 0.00063409699
59150 0.00063435633
59200 0.00063465493
59250 0.00063500473
59300 0.00063542943
59350 0.00063589207
59400 0.00063640893
59450 0.00063700826
59500 0.00063761257
59550 0.00063824254
59600 0.00063895195
59650 0.0006396618
59700 0.00064045122
59750 0.00064116147
59800 0.00064176268
59850 0.00064230985
59900 0.00064281837
59950 0.00064324181
60000 0.00064347924
60050 0.00064355598
60100 0.00064346199
60150 0.00064334738
60200 0.00064321725
60250 0.00064317348
60300 0.00064303347
60350 0.00064285399
60400 0.00064271149
60450 0.00064277909
60500 0.00064275818
60550 0.000642799
60600 0.00064284507
60650 0.00064270729
60700 0.00064257093
60750 0.00064224367
60800 0.0006418441
60850 0.00064128292
60900 0.00064066515
60950 0.00064002603
61000 0.00063935066
61050 0.00063854747
61100 0.00063780838
61150 0.00063712033
61200 0.00063660549
61250 0.00063603982
61300 0.00063569934
61350 0.00063523647
61400 0.0006348214
61450 0.0006344617
61500 0.00063412006
61550 0.00063401072
61600 0.00063394799
61650 0.00063401159
61700 0.00063415127
61750 0.00063423551
61800 0.00063431961
61850 0.00063431661
61900 0.00063424984
61950 0.00063408988
62000 0.00063385719
62050 0.0006336299
62100 0.00063344172
62150 0.0006332964
62200 0.00063329446
62250 0.00063321941
62300 0.00063324566
62350 0.00063315726
62400 0.00063311773
62450 0.00063307522
62500 0.00063293966
62550 0.00063275036
62600 0.0006325445
62650 0.00063218001
62700 0.00063174364
62750 0.00063126612
62800 0.00063078063
62850 0.00063031936
62900 0.00063001895
62950 0.00062967912
63000 0.00062935183
63050 0.00062888616
63100 0.00062842251
63150 0.00062782778
63200 0.00062710775
63250 0.0006264126
63300 0.00062563114
63350 0.00062496594
63400 0.00062443136
63450 0.00062402252
63500 0.00062358944
63550 0.00062329627
63600 0.00062293226
63650 0.00062259001
63700 0.00062214845
63750 0.00062193406
63800 0.00062179353
63850 0.00062185396
63900 0.00062188597
63950 0.0006219759
64000 0.00062194513
64050 0.00062191843
64100 0.00062171924
64150 0.00062141585
64200 0.00062116988
64250 0.00062090558
64300 0.00062069321
64350 0.00062055566
64400 0.00062039241
64450 0.00062032322
64500 0.00062026981
64550 0.00062019383
64600 0.00062008887
64650 0.00061995516
64700 0.00061973952
64750 0.00061955415
64800 0.00061930665
64850 0.00061892521
64900 0.00061859777
64950 0.00061829228
65000 0.00061812658
65050 0.00061796955
65100 0.00061789991
65150 0.0006178515
65200 0.000617827
65250 0.00061777046
65300 0.0006177847
65350 0.00061775576
65400 0.00061775895
65450 0.00061770634
65500 0.00061756068
65550 0.0006173893
65600 0.00061712801
65650 0.00061686322
65700 0.00061655086
65750 0.00061627769
65800 0.00061597493
65850 0.00061580973
65900 0.00061583047
65950 0.00061590045
66000 0.00061605895
66050 0.00061623128
66100 0.00061649261
66150 0.00061680352
66200 0.00061710672
66250 0.00061736751
66300 0.00061751195
66350 0.00061767211
66400 0.00061783526
66450 0.00061807419
66500 0.00061831648
66550 0.00061874639
66600 0.00061911669
66650 0.00061944484
66700 0.00061973074
66750 0.00061984715
66800 0.00062004829
66850 0.00062015977
66900 0.00062019905
66950 0.00062014449
67000 0.00062002336
67050 0.00061982594
67100 0.00061963594
67150 0.00061955185
67200 0.00061951471
67250 0.00061953818
67300 0.000619529
67350 0.00061953316
67400 0.00061953628
67450 0.0006195653
67500 0.00061951627
67550 0.00061945531
67600 0.00061943203
67650 0.00061935549
67700 0.00061930232
67750 0.0006192577
67800 0.00061918186
67850 0.00061909076
67900 0.00061897289
67950 0.00061889949
68000 0.000618775
68050 0.00061867161
68100 0.0006184625
68150 0.0006181487
68200 0.00061785058
68250 0.00061751372
68300 0.00061728616
68350 0.0006171366
68400 0.00061697939
68450 0.00061691987
68500 0.00061690815
68550 0.00061681215
68600 0.00061682242
68650 0.00061680638
68700 0.00061674774
68750 0.00061661422
68800 0.00061645534
68850 0.00061632424
68900 0.00061617464
68950 0.00061598394
69000 0.00061571151
69050 0.00061540817
69100 0.00061504278
69150 0.00061470288
69200 0.00061430961
69250 0.00061401872
69300 0.00061371235
69350 0.00061332308
69400 0.00061285155
69450 0.00061225251
69500 0.00061157286
69550 0.00061073955
69600 0.00060990936
69650 0.00060901823
69700 0.00060806777
69750 0.00060694748
69800 0.0006059575
69850 0.00060505038
69900 0.00060417113
69950 0.00060349695
70000 0.00060287459
70050 0.00060223223
70100 0.00060167825
70150 0.00060113104
70200 0.00060064485
70250 0.0006001564
70300 0.00059960641
70350 0.00059905664
70400 0.00059843156
70450 0.00059783363
70500 0.00059728115
70550 0.00059664808
70600 0.00059606605
70650 0.00059554869
70700 0.0005950254
70750 0.00059448902
70800 0.00059394521
70850 0.00059355127
70900 0.00059322446
70950 0.00059301755
71000 0.00059277592
71050 0.00059254144
71100 0.00059220601
71150 0.00059198938
71200 0.00059189938
71250 0.00059186929
71300 0.00059203111
71350 0.00059230109
71400 0.00059242703
71450 0.00059252901
71500 0.0005926136
71550 0.00059265813
71600 0.00059280657
71650 0.00059314778
71700 0.00059354459
71750 0.00059397535
71800 0.00059430081
71850 0.00059453715
71900 0.00059467519
71950 0.00059471689
72000 0.00059470446
72050 0.00059454312
72100 0.0005945587
72150 0.00059458001
72200 0.00059469532
72250 0.00059482365
72300 0.00059491213
72350 0.00059507896
72400 0.00059525485
72450 0.00059535849
72500 0.00059533844
72550 0.00059534532
72600 0.00059532087
72650 0.00059526169
72700 0.00059523144
72750 0.00059506355
72800 0.00059489321
72850 0.00059477248
72900 0.00059474597
72950 0.00059464329
73000 0.00059451653
73050 0.00059445141
73100 0.00059454129
73150 0.00059468768
73200 0.00059491596
73250 0.00059511656
73300 0.00059540891
73350 0.00059567758
73400 0.0005959338
73450 0.00059618287
73500 0.00059648752
73550 0.00059687326
73600 0.00059734271
73650 0.00059789667
73700 0.00059851179
73750 0.00059918388
73800 0.00059992743
73850 0.00060062918
73900 0.000601367
73950 0.00060204503
74000 0.00060264141
74050 0.00060325993
74100 0.00060393306
74150 0.00060449937
74200 0.00060496944
74250 0.00060539635
74300 0.00060582243
74350 0.00060620195
74400 0.00060655027
74450 0.00060698459
74500 0.00060726829
74550 0.00060761821
74600 0.00060792319
74650 0.00060811292
74700 0.00060826881
74750 0.00060838607
74800 0.00060851491
74850 0.0006085577
74900 0.00060862242
74950 0.00060867255
75000 0.00060872627
75050 0.00060885
75100 0.00060887927
75150 0.00060898784
75200 0.0006091349
75250 0.00060931087
75300 0.00060958216
75350 0.00060987068
75400 0.00061022631
75450 0.00061055934
75500 0.00061086811
75550 0.00061125825
75600 0.00061159758
75650 0.00061186328
75700 0.00061208924
75750 0.00061226697
75800 0.00061244482
75850 0.00061253691
75900 0.00061251681
75950 0.00061258837
76000 0.00061259376
76050 0.00061262628
76100 0.00061275972
76150 0.00061287641
76200 0.00061302873
76250 0.00061318459
76300 0.00061346057
76350 0.00061361755
76400 0.00061373235
76450 0.00061375705
76500 0.00061369913
76550 0.00061364962
76600 0.00061357768
76650 0.00061347607
76700 0.00061324758
76750 0.00061301485
76800 0.00061272029
76850 0.00061246571
76900 0.00061207149
76950 0.00061180095
77000 0.00061159691
77050 0.00061142656
77100 0.00061121382
77150 0.00061106299
77200 0.00061088822
77250 0.00061087701
77300 0.00061080107
77350 0.00061070083
77400 0.00061063742
77450 0.00061046118
77500 0.00061037966
77550 0.00061023244
77600 0.00061019794
77650 0.00061038932
77700 0.00061063578
77750 0.00061092138
77800 0.00061116971
77850 0.00061130615
77900 0.00061142737
77950 0.0006115283
78000 0.00061159321
78050 0.00061153756
78100 0.00061151257
78150 0.00061134456
78200 0.00061114831
78250 0.00061092277
78300 0.0006108396
78350 0.00061083677
78400 0.00061082613
78450 0.00061080168
78500 0.00061071995
78550 0.00061053755
78600 0.00061027189
78650 0.00060996845
78700 0.00060967127
78750 0.0006094079
78800 0.00060910453
78850 0.00060874232
78900 0.00060828725
78950 0.00060780917
79000 0.00060715689
79050 0.00060653241
79100 0.00060586024
79150 0.00060529509
79200 0.00060478579
79250 0.00060431066
79300 0.0006037374
79350 0.00060315779
79400 0.00060259665
79450 0.00060202645
79500 0.00060135316
79550 0.00060066484
79600 0.00060006254
79650 0.00059956023
79700 0.00059912029
79750 0.00059872059
79800 0.00059839034
79850 0.00059807127
79900 0.00059766777
79950 0.00059716639
80000 0.00059672543
80050 0.0005963177
80100 0.00059594028
80150 0.00059563208
80200 0.00059533831
80250 0.00059518235
80300 0.00059511357
80350 0.00059508118
80400 0.0005951805
80450 0.00059526814
80500 0.00059544539
80550 0.00059570421
80600 0.00059600615
80650 0.00059629488
80700 0.00059657352
80750 0.00059672924
80800 0.00059679566
80850 0.00059682056
80900 0.00059684761
80950 0.00059685572
81000 0.00059682421
81050 0.00059682432
81100 0.00059694116
81150 0.00059707464
81200 0.00059719484
81250 0.00059728509
81300 0.00059736376
81350 0.00059751307
81400 0.0005977224
81450 0.00059786582
81500 0.00059791236
81550 0.00059782541
81600 0.0005978553
81650 0.00059778082
81700 0.00059771798
81750 0.00059763418
81800 0.00059741768
81850 0.00059737602
81900 0.00059732838
81950 0.00059733715
82000 0.00059741183
82050 0.0005974321
82100 0.00059746345
82150 0.00059746442
82200 0.00059740566
82250 0.00059719242
82300 0.00059712565
82350 0.00059704965
82400 0.0005970373
82450 0.00059694782
82500 0.00059691323
82550 0.0005969522
82600 0.00059694109
82650 0.00059704041
82700 0.00059710684
82750 0.00059708411
82800 0.00059707877
82850 0.00059703138
82900 0.00059698771
82950 0.00059685006
83000 0.00059686136
83050 0.00059682192
83100 0.00059686825
83150 0.00059686731
83200 0.00059684004
83250 0.00059688837
83300 0.00059680494
83350 0.00059682066
83400 0.00059673016
83450 0.00059667483
83500 0.00059673059
83550 0.00059675203
83600 0.00059691246
83650 0.0005971633
83700 0.00059744478
83750 0.00059775535
83800 0.00059785679
83850 0.00059795533
83900 0.00059800761
83950 0.00059809632
84000 0.00059830697
84050 0.00059852236
84100 0.00059879431
84150 0.00059913815
84200 0.00059935819
84250 0.00059960863
84300 0.00059977393
84350 0.00059997375
84400 0.0006002316
84450 0.00060042533
84500 0.00060066897
84550 0.00060087227
84600 0.00060107678
84650 0.00060128316
84700 0.00060151671
84750 0.0006017991
84800 0.00060222289
84850 0.00060266628
84900 0.00060327643
84950 0.00060382905
85000 0.00060436207
85050 0.00060492455
85100 0.00060563356
85150 0.00060636656
85200 0.00060713492
85250 0.00060782344
85300 0.00060843945
85350 0.0006090677
85400 0.00060966624
85450 0.000610242
85500 0.0006108454
85550 0.00061142858
85600 0.00061205531
85650 0.00061265995
85700 0.00061331736
85750 0.0006140574
85800 0.00061484901
85850 0.00061562412
85900 0.00061642223
85950 0.00061716087
86000 0.00061781517
86050 0.00061843421
86100 0.00061894326
86150 0.0006194909
86200 0.00062004418
86250 0.0006205536
86300 0.00062097839
86350 0.0006214343
86400 0.00062188757
86450 0.00062236432
86500 0.00062289199
86550 0.00062346628
86600 0.00062404893
86650 0.00062467379
86700 0.000625365
86750 0.00062601216
86800 0.00062651865
86850 0.00062692876
86900 0.00062725301
86950 0.00062750149
87000 0.00062790197
87050 0.00062832221
87100 0.00062867983
87150 0.00062884252
87200 0.0006288665
87250 0.0006288421
87300 0.00062871875
87350 0.00062862685
87400 0.00062859762
87450 0.00062859557
87500 0.00062861969
87550 0.00062863158
87600 0.00062859015
87650 0.00062851896
87700 0.0006284243
87750 0.00062816476
87800 0.00062785486
87850 0.00062741829
87900 0.00062684811
87950 0.00062629184
88000 0.00062561349
88050 0.00062495732
88100 0.00062432868
88150 0.00062372134
88200 0.00062320066
88250 0.00062265976
88300 0.0006220753
88350 0.00062155588
88400 0.00062114949
88450 0.00062085083
88500 0.00062049982
88550 0.00062016558
88600 0.00061972883
88650 0.00061919822
88700 0.00061871059
88750 0.00061823292
88800 0.00061770531
88850 0.00061719994
88900 0.00061664632
88950 0.00061613934
89000 0.00061565547
89050 0.00061515721
89100 0.00061465315
89150 0.00061420614
89200 0.00061379344
89250 0.00061338729
89300 0.00061303526
89350 0.00061270431
89400 0.00061245327
89450 0.000612141
89500 0.00061184152
89550 0.00061157543
89600 0.00061134616
89650 0.00061116538
89700 0.00061097406
89750 0.00061078087
89800 0.00061072905
89850 0.00061060708
89900 0.00061042174
89950 0.00061022927
90000 0.00061017937
90050 0.00061015428
90100 0.0006102627
90150 0.00061050737
90200 0.00061071765
90250 0.00061085674
90300 0.00061096492
90350 0.00061107134
90400 0.00061120732
90450 0.00061128032
90500 0.00061134714
90550 0.00061136179
90600 0.0006114219
90650 0.0006115143
90700 0.00061167799
90750 0.0006119319
90800 0.00061227164
90850 0.00061267366
90900 0.00061306868
90950 0.0006134462
91000 0.00061381838
91050 0.00061408822
91100 0.00061432012
91150 0.00061457132
91200 0.00061470859
91250 0.00061483358
91300 0.00061488418
91350 0.00061495249
91400 0.00061501032
91450 0.00061512554
91500 0.00061518315
91550 0.00061525624
91600 0.00061537521
91650 0.00061546131
91700 0.00061557336
91750 0.00061565947
91800 0.00061585099
91850 0.00061612345
91900 0.00061639865
91950 0.00061675176
92000 0.00061712038
92050 0.00061742892
92100 0.0006177133
92150 0.00061804915
92200 0.00061836624
92250 0.00061865589
92300 0.00061895872
92350 0.00061926254
92400 0.00061972104
92450 0.00062028426
92500 0.0006208476
92550 0.0006214161
92600 0.00062193901
92650 0.00062246155
92700 0.00062293487
92750 0.00062337977
92800 0.00062393788
92850 0.00062445445
92900 0.0006248586
92950 0.00062535533
93000 0.00062589218
93050 0.00062632366
93100 0.00062689046
93150 0.00062746861
93200 0.00062815917
93250 0.00062884389
93300 0.00062957691
93350 0.0006303442
93400 0.00063095839
93450 0.00063149156
93500 0.00063194934
93550 0.00063240455
93600 0.00063265949
93650 0.00063279491
93700 0.00063291576
93750 0.000632932
93800 0.00063298915
93850 0.00063292747
93900 0.00063294263
93950 0.00063292315
94000 0.00063280512
94050 0.00063268579
94100 0.00063242007
94150 0.00063225208
94200 0.00063205483
94250 0.0006318533
94300 0.00063163813
94350 0.000631501
94400 0.0006314028
94450 0.00063129917
94500 0.00063125344
94550 0.00063132512
94600 0.00063139846
94650 0.00063147448
94700 0.0006315996
94750 0.00063161552
94800 0.0006316693
94850 0.00063173893
94900 0.0006317305
94950 0.00063169506
95000 0.0006315827
95050 0.00063145783
95100 0.00063133651
95150 0.00063114714
95200 0.00063090669
95250 0.00063063005
95300 0.00063043661
95350 0.00063030489
95400 0.00063022839
95450 0.00063019415
95500 0.00063002796
95550 0.00062981037
95600 0.00062955392
95650 0.00062932253
95700 0.0006290355
95750 0.00062881179
95800 0.00062859529
95850 0.0006283507
95900 0.00062829242
95950 0.00062827908
96000 0.00062827511
96050 0.00062830342
96100 0.00062843826
96150 0.00062846989
96200 0.00062871024
96250 0.00062899584
96300 0.00062930954
96350 0.0006295281
96400 0.00062974059
96450 0.00063000519
96500 0.00063017553
96550 0.00063038392
96600 0.00063054777
96650 0.0006305741
96700 0.00063054418
96750 0.00063042891
96800 0.00063021491
96850 0.00063000691
96900 0.00062977296
96950 0.00062948534
97000 0.00062923832
97050 0.00062891184
97100 0.00062836158
97150 0.00062770838
97200 0.00062685952
97250 0.0006258293
97300 0.00062466567
97350 0.00062340405
97400 0.00062209189
97450 0.00062092898
97500 0.00061976167
97550 0.00061869975
97600 0.00061771453
97650 0.00061674377
97700 0.0006157695
97750 0.00061479237
97800 0.00061383909
97850 0.00061292545
97900 0.00061198835
97950 0.00061114927
98000 0.00061040111
98050 0.00060976527
98100 0.00060910759
98150 0.00060846988
98200 0.0006079055
98250 0.00060748912
98300 0.00060717702
98350 0.0006068036
98400 0.00060656495
98450 0.00060648284
98500 0.0006063579
98550 0.00060634256
98600 0.00060630114
98650 0.00060619078
98700 0.0006060219
98750 0.00060581973
98800 0.00060551751
98850 0.00060518712
98900 0.00060496801
98950 0.00060477454
99000 0.00060447948
99050 0.00060424257
99100 0.00060380311
99150 0.00060342049
99200 0.00060297763
99250 0.00060249323
99300 0.00060188908
99350 0.00060127683
99400 0.00060072816
99450 0.00060012494
99500 0.00059958722
99550 0.00059906502
99600 0.00059869287
99650 0.00059833777
99700 0.00059803902
99750 0.00059770714
99800 0.00059733535
99850 0.00059685534
99900 0.0005964322
99950 0.00059598449
100000 0.00059559647
100050 0.0005952087
100100 0.0005948453
100150 0.00059444494
100200 0.00059406325
100250 0.00059375275
100300 0.00059345255
100350 0.00059312865
100400 0.00059296605
100450 0.00059265001
100500 0.00059230797
100550 0.0005918524
100600 0.00059132056
100650 0.00059071382
100700 0.00058992961
100750 0.00058914731
100800 0.0005883914
100850 0.00058755411
100900 0.00058671922
100950 0.00058588271
101000 0.0005850464
101050 0.00058438922
101100 0.00058383569
101150 0.00058349012
101200 0.00058320631
101250 0.00058302391
101300 0.0005828193
101350 0.00058262556
101400 0.00058247662
101450 0.00058243704
101500 0.00058240356
101550 0.00058233788
101600 0.00058210585
101650 0.00058175517
101700 0.0005813359
101750 0.00058098847
101800 0.0005807396
101850 0.00058066443
101900 0.00058053633
101950 0.0005805483
102000 0.00058056396
102050 0.00058069923
102100 0.00058072309
102150 0.00058070462
102200 0.00058068642
102250 0.0005806715
102300 0.00058057176
102350 0.00058036747
102400 0.00058014507
102450 0.00057998375
102500 0.00057967342
102550 0.00057931361
102600 0.00057877191
102650 0.0005783935
102700 0.00057805527
102750 0.000577869
102800 0.00057765015
102850 0.00057740856
102900 0.000577077
102950 0.00057670782
103000 0.00057619494
103050 0.00057570034
103100 0.00057516422
103150 0.00057461942
103200 0.00057407539
103250 0.00057355627
103300 0.00057316978
103350 0.00057291808
103400 0.00057273406
103450 0.00057257182
103500 0.00057251049
103550 0.00057244131
103600 0.00057244383
103650 0.00057250336
103700 0.00057248476
103750 0.00057251085
103800 0.00057252897
103850 0.00057244258
103900 0.00057248083
103950 0.00057243657
104000 0.00057240436
104050 0.00057258801
104100 0.00057280663
104150 0.00057307856
104200 0.0005732346
104250 0.00057344763
104300 0.00057369977
104350 0.0005739919
104400 0.00057424837
104450 0.00057451672
104500 0.00057492908
104550 0.00057525603
104600 0.00057570674
104650 0.00057611003
104700 0.00057655835
104750 0.00057698772
104800 0.00057745479
104850 0.00057790826
104900 0.00057843751
104950 0.00057899258
105000 0.00057956251
105050 0.00058017469
105100 0.00058078487
105150 0.00058138254
105200 0.00058195202
105250 0.0005824864
105300 0.00058297391
105350 0.00058352223
105400 0.00058400394
105450 0.00058450078
105500 0.00058497254
105550 0.0005854275
105600 0.00058596482
105650 0.00058648814
105700 0.00058704929
105750 0.00058761943
105800 0.00058799557
105850 0.00058828513
105900 0.00058845581
105950 0.00058859604
106000 0.00058872101
106050 0.00058882934
106100 0.0005889898
106150 0.00058922985
106200 0.00058942197
106250 0.00058974454
106300 0.00058994462
106350 0.00059015413
106400 0.00059048223
106450 0.00059079466
106500 0.00059114409
106550 0.00059123811
106600 0.00059115562
106650 0.00059104049
106700 0.00059100695
106750 0.00059104572
106800 0.00059106625
106850 0.00059102461
106900 0.0005908681
106950 0.00059067291
107000 0.00059042054
107050 0.00059008247
107100 0.00058975902
107150 0.00058938522
107200 0.00058898247
107250 0.00058872375
107300 0.0005883855
107350 0.00058802162
107400 0.00058769889
107450 0.000587376
107500 0.00058721122
107550 0.00058709463
107600 0.00058699649
107650 0.00058683212
107700 0.00058664717
107750 0.00058651682
107800 0.00058631762
107850 0.00058606015
107900 0.00058575596
107950 0.00058540883
108000 0.00058505999
108050 0.00058465266
108100 0.00058424823
108150 0.00058380588
108200 0.00058330531
108250 0.00058278325
108300 0.00058240951
108350 0.00058209861
108400 0.00058188305
108450 0.00058166627
108500 0.00058144558
108550 0.00058120454
108600 0.00058099125
108650 0.00058075588
108700 0.0005805107
108750 0.00058013953
108800 0.00057976419
108850 0.0005794725
108900 0.00057918488
108950 0.00057893242
109000 0.00057874467
109050 0.00057848606
109100 0.00057827821
109150 0.00057816892
109200 0.00057810435
109250 0.00057806051
109300 0.00057795425
109350 0.000577846
109400 0.00057791845
109450 0.00057794489
109500 0.00057814881
109550 0.00057841074
109600 0.00057869676
109650 0.00057899037
109700 0.00057930234
109750 0.00057946387
109800 0.00057960839
109850 0.00057967774
109900 0.00057973621
109950 0.00057977056
110000 0.00057984708
110050 0.00057999472
110100 0.00058013373
110150 0.00058028152
110200 0.00058045991
110250 0.00058049166
110300 0.00058051824
110350 0.00058062375
110400 0.00058069473
110450 0.00058070196
110500 0.00058076239
110550 0.0005807827
110600 0.00058093234
110650 0.00058115668
110700 0.00058145632
110750 0.00058169665
110800 0.00058195901
110850 0.00058239461
110900 0.00058294832
110950 0.00058354528
111000 0.00058431375
111050 0.00058524586
111100 0.00058617062
111150 0.00058703186
111200 0.00058793226
111250 0.00058892344
111300 0.00059003631
111350 0.00059120195
111400 0.0005923752
111450 0.00059337535
111500 0.0005941827
111550 0.000594932
111600 0.00059569996
111650 0.0005965407
111700 0.00059736181
111750 0.00059808892
111800 0.0005986599
111850 0.0005991915
111900 0.00059970012
111950 0.00060015827
112000 0.00060055956
112050 0.00060095766
112100 0.00060135941
112150 0.00060182798
112200 0.00060223804
112250 0.00060264838
112300 0.00060303802
112350 0.00060347441
112400 0.00060390453
112450 0.00060439856
112500 0.0006049089
112550 0.00060534126
112600 0.00060570612
112650 0.00060617767
112700 0.00060667061
112750 0.00060729319
112800 0.00060785805
112850 0.0006085639
112900 0.00060928452
112950 0.00061006692
113000 0.00061078735
113050 0.00061149949
113100 0.00061230291
113150 0.00061305887
113200 0.00061377968
113250 0.00061447945
113300 0.00061521264
113350 0.00061586685
113400 0.00061660006
113450 0.00061721453
113500 0.0006176803
113550 0.00061812175
113600 0.00061851339
113650 0.00061887016
113700 0.00061926833
113750 0.00061963969
113800 0.00062003914
113850 0.00062052981
113900 0.00062097107
113950 0.00062140388
114000 0.00062180295
114050 0.00062230013
114100 0.00062284689
114150 0.00062349924
114200 0.00062420811
114250 0.00062484646
114300 0.00062539978
114350 0.00062590474
114400 0.00062637881
114450 0.00062669812
114500 0.00062692729
114550 0.00062704973
114600 0.00062708138
114650 0.00062699945
114700 0.0006267898
114750 0.00062652055
114800 0.00062618078
114850 0.00062572762
114900 0.0006252402
114950 0.00062472027
115000 0.00062425083
115050 0.00062375317
115100 0.00062342846
115150 0.00062305203
115200 0.00062261007
115250 0.00062215096
115300 0.00062169301
115350 0.00062130891
115400 0.00062098724
115450 0.0006207587
115500 0.00062049483
115550 0.00062021974
115600 0.00061988788
115650 0.00061949273
115700 0.00061914246
115750 0.00061857377
115800 0.00061812401
115850 0.00061766133
115900 0.00061719172
115950 0.00061670598
116000 0.00061631253
116050 0.0006159542
116100 0.00061563184
116150 0.00061532287
116200 0.00061505798
116250 0.00061484244
116300 0.00061458061
116350 0.00061436918
116400 0.00061407142
116450 0.00061391529
116500 0.0006137273
116550 0.0006136346
116600 0.00061342715
116650 0.00061310776
116700 0.00061277205
116750 0.00061239292
116800 0.00061208556
116850 0.00061191405
116900 0.00061176248
116950 0.00061161599
117000 0.00061150613
117050 0.00061148836
117100 0.00061156904
117150 0.00061169083
117200 0.00061196801
117250 0.00061226132
117300 0.00061269571
117350 0.00061298636
117400 0.00061323329
117450 0.00061356433
117500 0.00061383398
117550 0.00061420965
117600 0.00061447523
117650 0.00061457247
117700 0.00061459307
117750 0.00061458021
117800 0.00061449363
117850 0.00061455683
117900 0.00061448882
117950 0.00061455314
118000 0.00061456907
118050 0.000614566
118100 0.00061463917
118150 0.00061452602
118200 0.00061432332
118250 0.00061408493
118300 0.00061382007
118350 0.0006134386
118400 0.00061311597
118450 0.00061279712
118500 0.00061250492
118550 0.00061230248
118600 0.00061213453
118650 0.00061182477
118700 0.00061161439
118750 0.00061116998
118800 0.00061070397
118850 0.00061016142
118900 0.00060967642
118950 0.00060916311
119000 0.00060872749
119050 0.00060815378
119100 0.00060748861
119150 0.00060683734
119200 0.000606207
119250 0.00060562221
119300 0.00060509868
119350 0.00060453937
119400 0.00060411734
119450 0.00060382931
119500 0.0006036382
119550 0.00060347517
119600 0.00060335565
119650 0.0006033012
119700 0.00060317869
119750 0.00060292071
119800 0.00060262959
119850 0.00060234656
119900 0.00060200183
119950 0.00060170491
120000 0.00060141813
120050 0.00060121879
120100 0.00060102903
120150 0.00060083497
120200 0.00060059103
120250 0.00060025727
120300 0.00059985293
120350 0.00059955917
120400 0.00059942457
120450 0.00059933571
120500 0.00059936637
120550 0.0005993109
120600 0.00059922519
120650 0.00059904403
120700 0.00059879604
120750 0.00059850857
120800 0.00059831657
120850 0.00059807331
120900 0.00059792604
120950 0.00059774655
121000 0.00059769378
121050 0.00059758772
121100 0.00059748379
121150 0.00059743584
121200 0.00059731703
121250 0.00059726108
121300 0.00059721681
121350 0.00059736188
121400 0.00059752661
121450 0.00059760544
121500 0.00059760881
121550 0.00059763398
121600 0.0005976868
121650 0.00059781235
121700 0.0005978748
121750 0.00059804698
121800 0.0005983203
121850 0.00059879895
121900 0.00059923976
121950 0.0005996466
122000 0.0005999854
122050 0.00060026017
122100 0.00060073556
122150 0.00060118886
122200 0.00060176401
122250 0.0006025017
122300 0.00060328492
122350 0.00060401006
122400 0.00060467992
122450 0.00060541788
122500 0.00060622507
122550 0.00060702026
122600 0.0006078782
122650 0.00060872179
122700 0.00060961102
122750 0.00061036148
122800 0.00061123365
122850 0.00061201895
122900 0.00061279602
122950 0.00061354756
123000 0.00061418617
123050 0.00061486687
123100 0.00061545318
123150 0.00061591599
123200 0.00061618762
123250 0.0006164406
123300 0.00061663157
123350 0.00061667542
123400 0.00061659009
123450 0.00061639901
123500 0.00061616961
123550 0.00061576207
123600 0.00061537358
123650 0.00061500965
123700 0.00061469301
123750 0.00061450636
123800 0.00061417965
123850 0.00061375462
123900 0.00061334227
123950 0.00061284997
124000 0.00061239254
124050 0.00061196462
124100 0.00061157083
124150 0.00061107244
124200 0.00061050555
124250 0.00060984864
124300 0.0006092706
124350 0.00060872035
124400 0.00060830929
124450 0.00060791428
124500 0.00060754649
124550 0.00060707455
124600 0.00060654876
124650 0.00060616644
124700 0.00060575981
124750 0.00060544841
124800 0.00060513121
124850 0.00060483977
124900 0.00060450763
124950 0.0006042114
125000 0.00060389689
125050 0.00060365959
125100 0.00060351149
125150 0.00060354336
125200 0.00060368808
125250 0.00060387492
125300 0.00060404749
125350 0.00060408205
125400 0.00060406371
125450 0.00060401377
125500 0.00060392801
125550 0.00060399881
125600 0.00060412654
125650 0.00060429871
125700 0.00060447019
125750 0.00060462536
125800 0.00060469568
125850 0.00060475058
125900 0.00060490271
125950 0.0006049765
126000 0.00060512155
126050 0.00060546403
126100 0.00060570621
126150 0.0006059855
126200 0.00060634486
126250 0.00060674394
126300 0.00060718708
126350 0.00060755818
126400 0.00060784578
126450 0.00060814129
126500 0.00060834192
126550 0.0006086233
126600 0.00060893184
126650 0.00060928255
126700 0.00060971191
126750 0.00060997202
126800 0.0006102508
126850 0.00061037352
126900 0.00061040271
126950 0.00061039947
127000 0.00061034484
127050 0.00061038622
127100 0.00061035854
127150 0.00061023508
127200 0.00061007051
127250 0.00060986086
127300 0.00060975968
127350 0.00060966404
127400 0.0006096888
127450 0.00060958998
127500 0.00060944885
127550 0.00060925431
127600 0.00060912876
127650 0.00060907459
127700 0.00060913764
127750 0.00060916067
127800 0.00060930488
127850 0.00060928922
127900 0.00060925971
127950 0.000609255
128000 0.0006092463
128050 0.00060930832
128100 0.00060952416
128150 0.00060962183
128200 0.00060964868
128250 0.00060963176
128300 0.00060953193
128350 0.0006095058
128400 0.00060952011
128450 0.000609559
128500 0.00060952811
128550 0.00060958927
128600 0.00060964691
128650 0.00060972695
128700 0.00060977515
128750 0.00060980772
128800 0.00060983095
128850 0.00060981129
128900 0.00060988248
128950 0.00061003687
129000 0.00061024636
129050 0.00061051892
129100 0.00061088332
129150 0.00061135099
129200 0.00061180637
129250 0.00061217631
129300 0.00061254526
129350 0.00061288662
129400 0.0006131772
129450 0.00061341352
129500 0.00061371165
129550 0.00061398861
129600 0.00061423342
129650 0.00061435197
129700 0.00061452162
129750 0.00061477331
129800 0.00061509212
129850 0.00061527572
129900 0.00061549209
129950 0.00061570079
130000 0.00061587125
130050 0.00061612951
130100 0.000616244
130150 0.0006164094
130200 0.00061656646
130250 0.00061675395
130300 0.00061689843
130350 0.00061705632
130400 0.00061716945
130450 0.00061734149
130500 0.00061753029
130550 0.00061768154
130600 0.00061777997
130650 0.00061791861
130700 0.0006179317
130750 0.00061806581
130800 0.00061820267
130850 0.00061848751
130900 0.00061870736
130950 0.00061894723
131000 0.00061920651
131050 0.00061952056
131100 0.00061987914
131150 0.00062015961
131200 0.00062042826
131250 0.00062066224
131300 0.00062082613
131350 0.00062110353
131400 0.00062133554
131450 0.00062150951
131500 0.00062156748
131550 0.00062167371
131600 0.00062189568
131650 0.00062228089
131700 0.00062278672
131750 0.00062351058
131800 0.00062409674
131850 0.0006247248
131900 0.00062523872
131950 0.00062573864
132000 0.00062613062
132050 0.00062663712
132100 0.00062720035
132150 0.00062773222
132200 0.00062826295
132250 0.00062875897
132300 0.00062911645
132350 0.00062932007
132400 0.00062942519
132450 0.00062955585
132500 0.00062981226
132550 0.00062998799
132600 0.00063002325
132650 0.000630021
132700 0.00062999736
132750 0.00062998069
132800 0.00063007224
132850 0.00063006075
132900 0.00062989538
132950 0.0006297345
133000 0.00062951636
133050 0.00062930784
133100 0.00062901777
133150 0.00062869262
133200 0.00062837925
133250 0.00062810377
133300 0.00062784608
133350 0.00062769582
133400 0.00062749535
133450 0.00062730441
133500 0.00062707349
133550 0.00062694241
133600 0.00062679425
133650 0.00062671348
133700 0.00062666791
133750 0.00062657041
133800 0.00062637347
133850 0.00062618269
133900 0.00062593836
133950 0.00062571598
134000 0.00062547475
134050 0.00062531409
134100 0.00062508405
134150 0.00062488417
134200 0.00062453744
134250 0.00062416121
134300 0.00062378367
134350 0.00062324616
134400 0.00062267134
134450 0.00062214286
134500 0.00062169875
134550 0.0006212338
134600 0.00062086881
134650 0.0006203433
134700 0.00061983021
134750 0.00061937581
134800 0.00061888965
134850 0.00061857846
134900 0.00061833865
134950 0.00061815662
135000 0.00061808073
135050 0.00061808237
135100 0.00061805855
135150 0.00061805195
135200 0.00061804998
135250 0.00061803592
135300 0.00061812375
135350 0.00061822483
135400 0.00061827735
135450 0.00061838753
135500 0.00061843739
135550 0.00061848259
135600 0.00061849243
135650 0.0006186419
135700 0.00061867243
135750 0.00061855895
135800 0.00061838722
135850 0.00061811936
135900 0.00061790317
135950 0.00061760035
136000 0.00061752667
136050 0.00061746747
136100 0.00061744865
136150 0.00061744802
136200 0.00061743702
136250 0.00061745143
136300 0.00061739458
136350 0.00061727325
136400 0.00061720972
136450 0.00061720392
136500 0.00061711549
136550 0.00061703512
136600 0.00061696926
136650 0.00061694033
136700 0.00061691952
136750 0.00061694431
136800 0.00061688754
136850 0.00061681917
136900 0.00061659439
136950 0.00061639711
137000 0.00061625723
137050 0.00061613143
137100 0.00061615748
137150 0.0006162247
137200 0.00061632169
137250 0.0006163616
137300 0.00061636105
137350 0.00061655579
137400 0.00061663566
137450 0.00061668668
137500 0.00061680906
137550 0.00061691324
137600 0.00061702197
137650 0.00061720049
137700 0.00061741473
137750 0.00061770742
137800 0.00061802358
137850 0.00061832055
137900 0.00061859812
137950 0.00061875884
138000 0.00061891448
138050 0.0006189887
138100 0.0006190382
138150 0.000619019
138200 0.00061904179
138250 0.00061897888
138300 0.00061888808
138350 0.00061877895
138400 0.00061866225
138450 0.00061855179
138500 0.00061836131
138550 0.00061820433
138600 0.00061813024
138650 0.00061805643
138700 0.00061814666
138750 0.00061834308
138800 0.00061856181
138850 0.00061875231
138900 0.00061882359
138950 0.00061900754
139000 0.0006191876
139050 0.00061943664
139100 0.0006196142
139150 0.00061972313
139200 0.00061983142
139250 0.00061982105
139300 0.00061981664
139350 0.00061966946
139400 0.00061958248
139450 0.00061940832
139500 0.00061919043
139550 0.00061881244
139600 0.00061837116
139650 0.00061790691
139700 0.00061742676
139750 0.00061685075
139800 0.00061629555
139850 0.00061568246
139900 0.00061510031
139950 0.00061455577
140000 0.00061403716
140050 0.0006136676
140100 0.00061330998
140150 0.00061296303
140200 0.00061262195
140250 0.00061230758
140300 0.00061207384
140350 0.00061184102
140400 0.00061154276
140450 0.0006111929
140500 0.00061078409
140550 0.00061025438
140600 0.00060976285
140650 0.00060938194
140700 0.00060897327
140750 0.00060839244
140800 0.00060787746
140850 0.00060741285
140900 0.00060698838
140950 0.00060664221
141000 0.00060624807
141050 0.00060590264
141100 0.00060562946
141150 0.00060538385
141200 0.00060525984
141250 0.00060507656
141300 0.00060488955
141350 0.00060475247
141400 0.00060457079
141450 0.00060447202
141500 0.00060436344
141550 0.00060425392
141600 0.00060412201
141650 0.0006040544
141700 0.00060400084
141750 0.00060403093
141800 0.00060409165
141850 0.00060418297
141900 0.00060437493
141950 0.00060461067
142000 0.00060488599
142050 0.00060522432
142100 0.00060552667
142150 0.00060575809
142200 0.00060593921
142250 0.00060598641
142300 0.00060607762
142350 0.00060610712
142400 0.0006061537
142450 0.00060618256
142500 0.00060622591
142550 0.00060637399
142600 0.00060646195
142650 0.00060658921
142700 0.0006067332
142750 0.00060682564
142800 0.0006068341
142850 0.00060674261
142900 0.0006064726
142950 0.00060616124
143000 0.00060593792
143050 0.00060569745
143100 0.00060559859
143150 0.00060564308
143200 0.00060578552
143250 0.00060614749
143300 0.00060667117
143350 0.00060728949
143400 0.00060789979
143450 0.00060850923
143500 0.00060903943
143550 0.00060958843
143600 0.00061015964
143650 0.00061068623
143700 0.00061107543
143750 0.00061149176
143800 0.00061186952
143850 0.00061233722
143900 0.00061280829
143950 0.00061324786
144000 0.00061380321
144050 0.00061428434
144100 0.00061477189
144150 0.00061514581
144200 0.00061535484
144250 0.00061557488
144300 0.00061571797
144350 0.00061581188
144400 0.00061590449
144450 0.00061604802
144500 0.00061614296
144550 0.00061611348
144600 0.00061614245
144650 0.00061605751
144700 0.00061593088
144750 0.00061572476
144800 0.0006155275
144850 0.00061539445
144900 0.00061518604
144950 0.00061494442
145000 0.00061464432
145050 0.00061434856
145100 0.00061396169
145150 0.00061363021
145200 0.0006132394
145250 0.00061298256
145300 0.00061260079
145350 0.00061220096
145400 0.00061169337
145450 0.0006111057
145500 0.00061043485
145550 0.0006098845
145600 0.00060939162
145650 0.00060882654
145700 0.00060815689
145750 0.00060738324
145800 0.00060637116
145850 0.00060531943
145900 0.00060424822
145950 0.00060328132
146000 0.00060261283
146050 0.00060193545
146100 0.00060142482
146150 0.00060098871
146200 0.00060064259
146250 0.00060032144
146300 0.0006001032
146350 0.00059997357
146400 0.0005998826
146450 0.00059981258
146500 0.00059982509
146550 0.00059982049
146600 0.00059975498
146650 0.00059968666
146700 0.00059975351
146750 0.00059993558
146800 0.00060021726
146850 0.0006004318
146900 0.00060059274
146950 0.00060069362
147000 0.00060083062
147050 0.00060088172
147100 0.00060092165
147150 0.0006009041
147200 0.00060085095
147250 0.00060077598
147300 0.00060079316
147350 0.00060079869
147400 0.00060085475
147450 0.00060083842
147500 0.00060072139
147550 0.00060062948
147600 0.00060035655
147650 0.00060002131
147700 0.0005996595
147750 0.00059925431
147800 0.00059862546
147850 0.00059789273
147900 0.000597065
147950 0.0005961477
148000 0.00059525127
148050 0.00059442892
148100 0.00059374885
148150 0.00059319555
148200 0.00059280595
148250 0.00059256641
148300 0.0005923916
148350 0.00059226927
148400 0.00059214026
148450 0.0005920008
148500 0.00059188411
148550 0.00059184524
148600 0.00059184493
148650 0.00059195336
148700 0.00059202565
148750 0.00059210735
148800 0.00059224226
148850 0.00059240521
148900 0.00059250439
148950 0.00059246566
149000 0.00059239828
149050 0.00059228886
149100 0.00059224888
149150 0.00059215907
149200 0.00059199202
149250 0.00059167693
149300 0.00059138315
149350 0.00059111528
149400 0.00059089383
149450 0.00059064442
149500 0.0005904701
149550 0.00059031127
149600 0.00059014295
149650 0.00059000736
149700 0.000589911
149750 0.00058981482
149800 0.00058964669
149850 0.00058950229
149900 0.00058931282
149950 0.00058911799
150000 0.00058891584
150050 0.00058873097
150100 0.00058856822
150150 0.00058837324
150200 0.00058827173
150250 0.00058813664
150300 0.00058808541
150350 0.00058809131
150400 0.00058801351
150450 0.00058796067
150500 0.00058797297
150550 0.00058802346
150600 0.00058810764
150650 0.00058827163
150700 0.00058849852
150750 0.00058881688
150800 0.00058905909
150850 0.00058931547
150900 0.00058949809
150950 0.00058955978
151000 0.00058957546
151050 0.00058951445
151100 0.00058956975
151150 0.00058960598
151200 0.00058961388
151250 0.00058957865
151300 0.00058955905
151350 0.00058947682
151400 0.00058942418
151450 0.00058936988
151500 0.00058929298
151550 0.00058923653
151600 0.00058913169
151650 0.00058907797
151700 0.00058900291
151750 0.00058908228
151800 0.00058921521
151850 0.0005893927
151900 0.00058956809
151950 0.00058976873
152000 0.0005899792
152050 0.00059017945
152100 0.0005904744
152150 0.0005907641
152200 0.00059106366
152250 0.00059128934
152300 0.00059130875
152350 0.00059140224
152400 0.00059137204
152450 0.00059140947
152500 0.000591389
152550 0.00059138068
152600 0.00059147187
152650 0.0005916177
152700 0.00059176734
152750 0.0005919608
152800 0.00059213189
152850 0.00059226625
152900 0.0005923145
152950 0.00059235721
153000 0.00059238981
153050 0.00059245693
153100 0.0005926076
153150 0.00059272191
153200 0.00059279795
153250 0.00059271493
153300 0.00059251387
153350 0.00059227751
153400 0.00059198674
153450 0.00059164573
153500 0.00059123547
153550 0.0005907339
153600 0.0005899902
153650 0.00058905537
153700 0.00058805084
153750 0.00058678324
153800 0.00058555038
153850 0.00058436944
153900 0.00058333015
153950 0.00058259102
154000 0.00058190918
154050 0.00058136431
154100 0.00058078836
154150 0.00058019217
154200 0.00057960698
154250 0.00057910506
154300 0.00057862194
154350 0.00057822268
154400 0.00057790698
154450 0.00057761394
154500 0.00057732759
154550 0.00057691823
154600 0.00057643873
154650 0.00057587352
154700 0.00057541799
154750 0.00057496307
154800 0.00057459611
154850 0.00057435619
154900 0.00057426078
154950 0.0005741091
155000 0.00057405586
155050 0.00057386002
155100 0.00057366362
155150 0.00057340413
155200 0.00057311659
155250 0.00057287681
155300 0.00057266833
155350 0.00057247405
155400 0.00057236327
155450 0.00057222901
155500 0.00057218949
155550 0.00057215767
155600 0.00057215915
155650 0.00057224228
155700 0.00057234413
155750 0.00057240508
155800 0.00057241161
155850 0.00057241505
155900 0.00057233371
155950 0.00057224504
156000 0.00057214043
156050 0.00057196687
156100 0.00057182944
156150 0.00057162836
156200 0.00057134769
156250 0.00057105931
156300 0.00057077899
156350 0.00057048232
156400 0.0005701259
156450 0.00056980001
156500 0.00056956968
156550 0.00056943513
156600 0.00056945534
156650 0.00056940009
156700 0.00056947894
156750 0.00056942252
156800 0.00056935393
156850 0.00056907838
156900 0.00056888344
156950 0.00056859709
157000 0.00056825362
157050 0.00056794354
157100 0.00056761909
157150 0.00056737062
157200 0.00056722779
157250 0.00056710532
157300 0.00056695724
157350 0.00056671194
157400 0.00056656473
157450 0.00056634814
157500 0.00056613941
157550 0.00056615391
157600 0.00056609184
157650 0.00056613003
157700 0.00056615695
157750 0.00056619447
157800 0.0005662536
157850 0.00056629833
157900 0.00056631226
157950 0.00056638139
158000 0.00056645693
158050 0.00056644818
158100 0.00056648075
158150 0.00056641421
158200 0.00056635158
158250 0.00056621161
158300 0.00056609507
158350 0.00056592005
158400 0.00056580051
158450 0.00056580664
158500 0.00056595233
158550 0.00056615441
158600 0.0005663613
158650 0.00056650317
158700 0.00056663509
158750 0.0005666947
158800 0.00056690098
158850 0.00056708743
158900 0.00056736332
158950 0.00056775056
159000 0.00056817702
159050 0.0005686168
159100 0.00056912306
159150 0.00056971444
159200 0.00057034096
159250 0.00057099831
159300 0.00057170392
159350 0.00057243721
159400 0.00057321818
159450 0.00057400751
159500 0.00057486689
159550 0.00057568755
159600 0.00057652061
159650 0.00057727838
159700 0.00057804167
159750 0.00057874907
159800 0.00057950622
159850 0.00058030815
159900 0.00058108133
159950 0.00058202571
160000 0.00058291149
160050 0.00058374518
160100 0.00058460235
160150 0.00058546112
160200 0.0005862698
160250 0.0005870969
160300 0.0005877528
160350 0.00058827352
160400 0.00058868006
160450 0.00058919345
160500 0.00058954726
160550 0.00058983671
160600 0.00059014439
160650 0.00059040816
160700 0.00059067087
160750 0.00059105751
160800 0.00059139303
160850 0.00059176094
160900 0.00059205385
160950 0.00059233871
161000 0.00059258446
161050 0.00059273857
161100 0.00059283306
161150 0.00059278505
161200 0.00059277323
161250 0.00059277577
161300 0.00059290698
161350 0.00059308506
161400 0.000593376
161450 0.00059365398
161500 0.00059392613
161550 0.0005941915
161600 0.00059457065
161650 0.0005949483
161700 0.0005952992
161750 0.00059560701
161800 0.00059603269
161850 0.00059648285
161900 0.00059696553
161950 0.00059737346
162000 0.00059781028
162050 0.00059812157
162100 0.00059833371
162150 0.00059852101
162200 0.00059877089
162250 0.00059902481
162300 0.00059924903
162350 0.00059940601
162400 0.00059972186
162450 0.00059994021
162500 0.00060004886
162550 0.00060021646
162600 0.00060034285
162650 0.00060036996
162700 0.00060042254
162750 0.00060055698
162800 0.00060068452
162850 0.00060074659
162900 0.00060078264
162950 0.00060070704
163000 0.00060052039
163050 0.00060023675
163100 0.0005998462
163150 0.00059942712
163200 0.00059888927
163250 0.00059838364
163300 0.00059795187
163350 0.00059753097
163400 0.00059717327
163450 0.00059678689
163500 0.00059643438
163550 0.00059611387
163600 0.00059573964
163650 0.00059536554
163700 0.00059500685
163750 0.00059457127
163800 0.00059410429
163850 0.0005935061
163900 0.00059286881
163950 0.0005923706
164000 0.00059181973
164050 0.00059123195
164100 0.0005905742
164150 0.0005898816
164200 0.00058916489
164250 0.00058833166
164300 0.00058761168
164350 0.00058682552
164400 0.00058604742
164450 0.00058525249
164500 0.00058452242
164550 0.00058390466
164600 0.00058344698
164650 0.00058293309
164700 0.00058247614
164750 0.00058205408
164800 0.00058163462
164850 0.00058134942
164900 0.00058105366
164950 0.00058083605
165000 0.00058065221
165050 0.0005805457
165100 0.00058047925
165150 0.00058047443
165200 0.00058049124
165250 0.00058043377
165300 0.00058050365
165350 0.00058070483
165400 0.00058097812
165450 0.00058145365
165500 0.00058179516
165550 0.00058206631
165600 0.00058230811
165650 0.00058250386
165700 0.00058271264
165750 0.00058282803
165800 0.00058306435
165850 0.00058323173
165900 0.00058341072
165950 0.00058357123
166000 0.00058379409
166050 0.00058395728
166100 0.00058423297
166150 0.00058446336
166200 0.00058468094
166250 0.0005849143
166300 0.00058520073
166350 0.00058548245
166400 0.00058571259
166450 0.00058609319
166500 0.00058655486
166550 0.00058705665
166600 0.00058754948
166650 0.00058801484
166700 0.00058855662
166750 0.00058905113
166800 0.00058956566
166850 0.00059014571
166900 0.00059091317
166950 0.00059175633
167000 0.00059272321
167050 0.0005936093
167100 0.00059442508
167150 0.00059514107
167200 0.00059573733
167250 0.00059619047
167300 0.00059668188
167350 0.00059717154
167400 0.00059769435
167450 0.00059810401
167500 0.00059846294
167550 0.00059881952
167600 0.00059912139
167650 0.00059933027
167700 0.00059956148
167750 0.00059976893
167800 0.0005999992
167850 0.00060015696
167900 0.00060032081
167950 0.00060059092
168000 0.00060088511
168050 0.00060123188
168100 0.00060155109
168150 0.00060180518
168200 0.00060213178
168250 0.00060240809
168300 0.00060274784
168350 0.00060307383
168400 0.00060344217
168450 0.00060384827
168500 0.00060417991
168550 0.00060471864
168600 0.00060532948
168650 0.00060603035
168700 0.00060683353
168750 0.00060764947
168800 0.00060860032
168850 0.00060952331
168900 0.0006105859
168950 0.00061160018
169000 0.00061258995
169050 0.0006135653
169100 0.0006143983
169150 0.00061511479
169200 0.00061587057
169250 0.00061659661
169300 0.00061725302
169350 0.00061771769
169400 0.00061824566
169450 0.0006188445
169500 0.00061944958
169550 0.00062012316
169600 0.00062064129
169650 0.00062125352
169700 0.00062188008
169750 0.00062236878
169800 0.00062288872
169850 0.0006234209
169900 0.0006239077
169950 0.00062439831
170000 0.00062499743
170050 0.00062560699
170100 0.00062622507
170150 0.00062685583
170200 0.00062739101
170250 0.00062779755
170300 0.000628178
170350 0.00062850013
170400 0.00062874728
170450 0.00062890156
170500 0.00062890111
170550 0.00062898897
170600 0.00062913906
170650 0.00062934213
170700 0.00062960618
170750 0.00062995368
170800 0.00063023645
170850 0.00063048288
170900 0.00063071447
170950 0.00063095942
171000 0.00063108889
171050 0.00063116813
171100 0.00063131156
171150 0.00063140394
171200 0.00063143638
171250 0.00063142356
171300 0.00063139148
171350 0.00063126521
171400 0.00063114111
171450 0.00063107384
171500 0.00063104015
171550 0.00063095257
171600 0.00063094414
171650 0.0006309118
171700 0.00063093775
171750 0.00063088672
171800 0.00063078023
171850 0.00063072781
171900 0.0006307879
171950 0.00063096645
172000 0.00063113285
172050 0.0006313637
172100 0.00063150106
172150 0.00063162242
172200 0.00063163807
172250 0.00063153014
172300 0.00063142845
172350 0.00063126133
172400 0.00063108742
172450 0.00063092712
172500 0.00063095388
172550 0.00063095042
172600 0.00063104992
172650 0.00063116806
172700 0.00063136164
172750 0.00063162647
172800 0.00063183263
172850 0.00063198971
172900 0.0006322573
172950 0.00063242178
173000 0.00063251483
173050 0.00063248118
173100 0.00063236325
173150 0.00063221373
173200 0.00063220502
173250 0.00063219214
173300 0.00063204943
173350 0.00063184237
173400 0.00063148658
173450 0.00063110848
173500 0.00063063944
173550 0.00063011516
173600 0.00062961159
173650 0.00062901377
173700 0.00062827855
173750 0.00062756673
173800 0.00062673117
173850 0.0006259642
173900 0.00062523267
173950 0.00062454631
174000 0.00062389289
174050 0.00062319677
174100 0.00062243646
174150 0.00062168734
174200 0.00062105157
174250 0.00062035542
174300 0.00061970099
174350 0.00061914818
174400 0.00061868442
174450 0.0006182405
174500 0.00061779989
174550 0.00061733603
174600 0.00061694779
174650 0.00061650383
174700 0.00061610561
174750 0.0006157216
174800 0.00061542113
174850 0.00061515506
174900 0.00061494203
174950 0.00061470993
175000 0.00061454902
175050 0.00061441343
175100 0.00061439272
175150 0.00061443054
175200 0.00061448442
175250 0.00061469152
175300 0.00061493337
175350 0.00061537947
175400 0.00061587514
175450 0.00061647652
175500 0.00061709388
175550 0.00061769385
175600 0.00061832764
175650 0.00061897113
175700 0.00061956536
175750 0.0006201499
175800 0.00062072626
175850 0.00062130763
175900 0.00062192349
175950 0.0006225276
176000 0.00062301995
176050 0.00062331215
176100 0.00062344146
176150 0.00062359954
176200 0.00062360906
176250 0.00062356411
176300 0.00062352033
176350 0.00062340454
176400 0.00062329569
176450 0.00062319753
176500 0.00062299348
176550 0.00062274679
176600 0.00062248868
176650 0.00062216138
176700 0.00062188781
176750 0.00062164782
176800 0.00062151004
176850 0.00062141336
176900 0.00062130894
176950 0.00062116724
177000 0.00062077505
177050 0.00062027244
177100 0.00061984417
177150 0.00061943351
177200 0.00061897278
177250 0.00061846889
177300 0.00061797678
177350 0.00061748011
177400 0.00061705401
177450 0.00061661295
177500 0.00061616502
177550 0.00061574225
177600 0.00061529663
177650 0.00061494705
177700 0.00061455653
177750 0.00061403479
177800 0.00061346814
177850 0.00061295266
177900 0.00061248338
177950 0.00061200977
178000 0.00061148266
178050 0.00061093233
178100 0.00061025396
178150 0.0006094436
178200 0.00060843337
178250 0.0006073485
178300 0.00060626868
178350 0.00060516863
178400 0.00060418009
178450 0.0006032814
178500 0.00060242193
178550 0.00060165982
178600 0.00060103164
178650 0.00060032038
178700 0.00059963855
178750 0.00059885639
178800 0.00059805167
178850 0.00059732155
178900 0.00059669107
178950 0.00059619347
179000 0.0005956442
179050 0.00059517672
179100 0.00059470433
179150 0.00059426994
179200 0.00059385637
179250 0.00059348866
179300 0.00059330924
179350 0.00059316928
179400 0.00059290883
179450 0.00059261055
179500 0.00059234752
179550 0.00059202085
179600 0.00059177428
179650 0.00059160846
179700 0.00059136214
179750 0.00059113722
179800 0.00059093453
179850 0.00059068846
179900 0.00059047854
179950 0.00059020825
180000 0.00058998663
180050 0.00058978415
180100 0.00058961651
180150 0.00058953584
180200 0.0005895049
180250 0.00058959569
180300 0.00058971549
180350 0.00058985219
180400 0.00059003989
180450 0.00059014382
180500 0.00059030608
180550 0.00059047435
180600 0.00059054452
180650 0.0005906027
180700 0.00059070089
180750 0.00059083514
180800 0.00059093505
180850 0.00059114813
180900 0.00059140043
180950 0.00059171925
181000 0.00059209044
181050 0.00059260435
181100 0.00059316583
181150 0.0005936559
181200 0.00059418996
181250 0.00059469404
181300 0.00059524957
181350 0.00059585322
181400 0.00059646958
181450 0.00059700461
181500 0.00059767598
181550 0.00059826515
181600 0.00059887128
181650 0.00059949113
181700 0.00060004198
181750 0.00060071275
181800 0.00060136928
181850 0.00060197335
181900 0.00060262885
181950 0.00060331024
182000 0.00060397538
182050 0.00060464162
182100 0.00060524841
182150 0.00060579771
182200 0.00060640316
182250 0.00060683103
182300 0.00060735028
182350 0.00060775712
182400 0.00060807475
182450 0.00060831405
182500 0.00060848368
182550 0.00060855883
182600 0.00060851948
182650 0.00060855978
182700 0.00060854522
182750 0.00060865897
182800 0.0006088473
182850 0.00060896381
182900 0.00060911125
182950 0.00060917174
183000 0.0006093107
183050 0.00060950496
183100 0.00060972237
183150 0.00061000808
183200 0.00061031927
183250 0.00061056811
183300 0.00061092724
183350 0.00061127029
183400 0.00061169251
183450 0.00061210398
183500 0.00061253735
183550 0.00061293742
183600 0.00061326126
183650 0.00061367803
183700 0.00061406395
183750 0.00061455623
183800 0.00061507451
183850 0.00061555912
183900 0.00061596457
183950 0.00061630725
184000 0.00061657007
184050 0.00061681448
184100 0.00061704378
184150 0.00061731921
184200 0.00061758497
184250 0.00061791338
184300 0.00061824623
184350 0.00061853838
184400 0.00061885566
184450 0.00061914958
184500 0.00061931085
184550 0.00061939121
184600 0.00061946108
184650 0.0006194651
184700 0.00061939218
184750 0.00061927072
184800 0.00061918338
184850 0.00061926598
184900 0.00061937119
184950 0.00061945218
185000 0.00061965248
185050 0.00061980766
185100 0.00062002042
185150 0.00062029138
185200 0.00062068447
185250 0.00062116801
185300 0.00062164297
185350 0.0006221573
185400 0.00062283099
185450 0.00062350324
185500 0.00062419576
185550 0.00062482313
185600 0.00062539282
185650 0.00062594216
185700 0.00062660952
185750 0.0006272976
185800 0.00062802633
185850 0.00062875085
185900 0.00062945559
185950 0.00063004946
186000 0.00063073848
186050 0.00063129658
186100 0.00063184254
186150 0.00063236956
186200 0.00063300989
186250 0.00063372666
186300 0.00063433124
186350 0.00063476885
186400 0.00063501559
186450 0.00063516213
186500 0.00063515384
186550 0.00063499294
186600 0.00063487094
186650 0.00063478058
186700 0.00063478378
186750 0.00063501375
186800 0.00063533118
186850 0.00063573914
186900 0.0006360813
186950 0.00063638642
187000 0.00063676713
187050 0.00063708027
187100 0.00063727433
187150 0.00063747058
187200 0.00063761386
187250 0.00063773181
187300 0.00063771457
187350 0.00063761238
187400 0.00063744368
187450 0.00063725887
187500 0.00063707303
187550 0.00063684147
187600 0.00063670821
187650 0.00063652525
187700 0.00063631741
187750 0.00063601731
187800 0.00063583624
187850 0.0006356325
187900 0.00063533927
187950 0.00063504302
188000 0.00063493576
188050 0.00063484158
188100 0.00063477153
188150 0.00063485184
188200 0.00063510941
188250 0.00063550868
188300 0.00063602934
188350 0.00063656903
188400 0.00063711314
188450 0.00063772019
188500 0.00063828859
188550 0.00063896879
188600 0.00063970398
188650 0.00064056317
188700 0.00064130896
188750 0.00064195553
188800 0.0006424907
188850 0.00064303818
188900 0.00064360444
188950 0.00064419991
189000 0.00064471072
189050 0.00064522778
189100 0.00064576566
189150 0.0006461022
189200 0.00064647047
189250 0.00064680028
189300 0.00064711213
189350 0.0006473759
189400 0.00064767813
189450 0.00064804315
189500 0.00064843047
189550 0.00064895732
189600 0.00064955529
189650 0.00065022393
189700 0.00065089973
189750 0.0006514678
189800 0.00065194041
189850 0.00065234741
189900 0.00065264649
189950 0.00065293218
190000 0.00065333686
190050 0.00065381354
190100 0.00065425618
190150 0.00065464108
190200 0.00065497982
190250 0.00065535898
190300 0.00065572395
190350 0.00065600513
190400 0.00065640302
190450 0.00065671555
190500 0.00065692522
190550 0.00065716933
190600 0.00065736184
190650 0.00065764152
190700 0.00065792549
190750 0.00065816495
190800 0.00065843419
190850 0.00065869847
190900 0.0006589984
190950 0.00065933888
191000 0.00065961454
191050 0.00065991033
191100 0.00066010938
191150 0.00066027716
191200 0.00066042227
191250 0.00066065019
191300 0.0006610021
191350 0.00066128389
191400 0.00066155616
191450 0.00066173834
191500 0.0006619773
191550 0.00066219768
191600 0.00066246446
191650 0.000662841
191700 0.00066333943
191750 0.00066381409
191800 0.00066423756
191850 0.00066459456
191900 0.00066483601
191950 0.00066512433
192000 0.00066538521
192050 0.00066564017
192100 0.00066591055
192150 0.00066617513
192200 0.00066647569
192250 0.00066667721
192300 0.00066696256
192350 0.00066723975
192400 0.00066758385
192450 0.00066799672
192500 0.0006684517
192550 0.00066875164
192600 0.00066887283
192650 0.00066893609
192700 0.00066892166
192750 0.00066885855
192800 0.00066877939
192850 0.00066872936
192900 0.00066875531
192950 0.00066888447
193000 0.00066899665
193050 0.00066903882
193100 0.00066892968
193150 0.00066873742
193200 0.00066849835
193250 0.00066808031
193300 0.00066758329
193350 0.00066703426
193400 0.00066647888
193450 0.00066582755
193500 0.00066517265
193550 0.0006645026
193600 0.00066388351
193650 0.00066326913
193700 0.00066266884
193750 0.00066201865
193800 0.0006612625
193850 0.00066034204
193900 0.00065942818
193950 0.00065835018
194000 0.00065731819
194050 0.00065625482
194100 0.00065514951
194150 0.00065415055
194200 0.00065318368
194250 0.00065223809
194300 0.00065130023
194350 0.00065042681
194400 0.00064969454
194450 0.00064896693
194500 0.00064827263
194550 0.00064756697
194600 0.00064698938
194650 0.00064655937
194700 0.000646309
194750 0.00064612354
194800 0.00064596494
194850 0.0006457983
194900 0.00064567621
194950 0.0006455224
195000 0.00064558593
195050 0.00064565149
195100 0.00064562451
195150 0.00064548052
195200 0.00064532894
195250 0.00064505242
195300 0.00064481679
195350 0.00064452381
195400 0.00064422238
195450 0.00064397401
195500 0.00064369661
195550 0.00064337428
195600 0.00064304058
195650 0.00064274039
195700 0.0006426152
195750 0.00064247759
195800 0.00064240661
195850 0.00064226186
195900 0.00064209512
195950 0.00064182731
196000 0.0006415909
196050 0.00064121298
196100 0.00064085712
196150 0.00064041134
196200 0.00063987315
196250 0.00063940675
196300 0.00063900643
196350 0.00063864586
196400 0.0006383437
196450 0.00063811057
196500 0.00063785579
196550 0.00063765884
196600 0.00063742568
196650 0.00063718576
196700 0.00063696076
196750 0.00063666287
196800 0.00063631634
196850 0.00063595934
196900 0.00063552782
196950 0.00063515945
197000 0.00063469875
197050 0.00063422216
197100 0.000633772
197150 0.00063327799
197200 0.00063277353
197250 0.00063218017
197300 0.00063146897
197350 0.00063080473
197400 0.00063015147
197450 0.00062958532
197500 0.00062903473
197550 0.000628481
197600 0.00062801045
197650 0.00062750268
197700 0.0006268538
197750 0.00062624905
197800 0.00062541415
197850 0.00062462266
197900 0.00062368916
197950 0.00062283027
198000 0.00062191644
198050 0.0006211201
198100 0.00062043681
198150 0.00061980029
198200 0.00061927991
198250 0.00061882467
198300 0.00061839944
198350 0.00061808328
198400 0.00061784032
198450 0.00061770745
198500 0.00061756238
198550 0.00061743504
198600 0.00061727731
198650 0.00061720251
198700 0.00061720842
198750 0.00061724246
198800 0.00061731564
198850 0.00061732347
198900 0.00061730464
198950 0.00061719984
199000 0.00061711937
199050 0.00061696535
199100 0.00061698542
199150 0.00061702956
199200 0.00061709387
199250 0.00061713874
199300 0.00061718766
199350 0.00061721985
199400 0.00061729144
199450 0.00061728074
199500 0.00061730397
199550 0.00061742571
199600 0.00061754805
199650 0.0006177772
199700 0.00061803836
199750 0.00061832012
199800 0.00061874757
199850 0.00061909682
199900 0.00061947261
199950 0.00061998675
200000 0.0006206451
200050 0.00062129995
200100 0.00062203828
200150 0.00062277496
200200 0.0006232926
200250 0.00062384713
200300 0.00062425638
200350 0.00062453822
200400 0.00062487549
200450 0.00062505223
200500 0.00062526187
200550 0.00062546339
200600 0.00062569925
200650 0.00062581997
200700 0.00062595091
200750 0.00062606503
200800 0.00062619243
200850 0.00062640884
200900 0.00062658988
200950 0.00062679744
201000 0.00062692802
201050 0.00062698373
201100 0.00062705816
201150 0.00062714164
201200 0.00062724211
201250 0.0006274367
201300 0.00062754232
201350 0.00062765155
201400 0.0006277437
201450 0.00062778937
201500 0.00062768891
201550 0.00062747287
201600 0.00062726902
201650 0.00062702739
201700 0.00062682516
201750 0.00062671336
201800 0.00062661977
201850 0.00062649577
201900 0.00062642194
201950 0.00062631377
202000 0.0006262676
202050 0.00062614772
202100 0.00062583284
202150 0.00062542929
202200 0.00062487424
202250 0.0006243213
202300 0.00062379993
202350 0.00062342229
202400 0.00062308255
202450 0.00062279086
202500 0.00062245408
202550 0.0006221297
202600 0.00062186377
202650 0.00062163118
202700 0.00062152251
202750 0.00062133017
202800 0.00062121349
202850 0.000621121
202900 0.00062087784
202950 0.00062066462
203000 0.000620479
203050 0.00062033956
203100 0.00062015545
203150 0.00062002587
203200 0.00061997766
203250 0.00062007037
203300 0.00062019476
203350 0.00062040188
203400 0.00062073423
203450 0.00062092284
203500 0.00062105277
203550 0.00062108435
203600 0.00062107773
203650 0.00062100192
203700 0.00062088826
203750 0.0006207068
203800 0.00062048634
203850 0.00062025147
203900 0.00062004528
203950 0.00061981524
204000 0.00061975443
204050 0.00061964216
204100 0.00061963742
204150 0.00061976586
204200 0.00061991164
204250 0.00062008748
204300 0.00062033364
204350 0.00062062472
204400 0.00062081866
204450 0.00062094398
204500 0.00062090343
204550 0.00062072357
204600 0.00062056813
204650 0.00062035342
204700 0.00062038873
204750 0.00062034999
204800 0.00062047006
204850 0.00062060669
204900 0.00062073495
204950 0.0006207003
205000 0.00062066068
205050 0.0006204329
205100 0.00062016776
205150 0.00061988825
205200 0.00061954465
205250 0.00061937449
205300 0.00061927275
205350 0.000619273
205400 0.00061928916
205450 0.00061921618
205500 0.00061909003
205550 0.0006189454
205600 0.00061881295
205650 0.00061877364
205700 0.0006188401
205750 0.00061884721
205800 0.00061889993
205850 0.00061884204
205900 0.00061878768
205950 0.00061861462
206000 0.00061839742
206050 0.00061809573
206100 0.00061787612
206150 0.00061766042
206200 0.0006175276
206250 0.00061736207
206300 0.00061725756
206350 0.00061721299
206400 0.00061723091
206450 0.0006172234
206500 0.00061720676
206550 0.00061713051
206600 0.00061714547
206650 0.00061708989
206700 0.00061713059
206750 0.00061713439
206800 0.0006172083
206850 0.00061730129
206900 0.00061732253
206950 0.00061746377
207000 0.00061761972
207050 0.00061784446
207100 0.00061812281
207150 0.00061828942
207200 0.0006183869
207250 0.00061851341
207300 0.00061862165
207350 0.0006186942
207400 0.00061889588
207450 0.00061913081
207500 0.00061945686
207550 0.00061977433
207600 0.00062004025
207650 0.00062042583
207700 0.00062075816
207750 0.0006212349
207800 0.00062173353
207850 0.00062227362
207900 0.00062287574
207950 0.00062352599
208000 0.00062421963
208050 0.00062501861
208100 0.00062583762
208150 0.00062662517
208200 0.00062754636
208250 0.00062857155
208300 0.00062977319
208350 0.00063093883
208400 0.00063193832
208450 0.00063300842
208500 0.0006340071
208550 0.00063502413
208600 0.00063597095
208650 0.00063698618
208700 0.00063778627
208750 0.00063859466
208800 0.00063930395
208850 0.00063984859
208900 0.00064024358
208950 0.00064065813
209000 0.00064092639
209050 0.00064115917
209100 0.00064124248
209150 0.00064110037
209200 0.00064093231
209250 0.00064078488
209300 0.00064054502
209350 0.00064040463
209400 0.0006402712
209450 0.00064015227
209500 0.00064024157
209550 0.00064026756
209600 0.00064025958
209650 0.00064026104
209700 0.00064030292
209750 0.00064052917
209800 0.00064080212
209850 0.00064113529
209900 0.00064149201
209950 0.00064186018
210000 0.00064215857
210050 0.00064236344
210100 0.00064246225
210150 0.00064250097
210200 0.00064258804
210250 0.00064254253
210300 0.00064240617
210350 0.00064245022
210400 0.00064250165
210450 0.00064255907
210500 0.00064277755
210550 0.00064298429
210600 0.00064328612
210650 0.00064358028
210700 0.00064395735
210750 0.00064422271
210800 0.00064443237
210850 0.00064461315
210900 0.00064475989
210950 0.00064478816
211000 0.00064479997
211050 0.00064478591
211100 0.00064466428
211150 0.00064447683
211200 0.00064429893
211250 0.00064397044
211300 0.0006436367
211350 0.00064311756
211400 0.00064248055
211450 0.00064162918
211500 0.00064073453
211550 0.00063971345
211600 0.00063870629
211650 0.00063768653
211700 0.00063662141
211750 0.000635684
211800 0.00063487104
211850 0.00063421014
211900 0.00063364717
211950 0.00063301745
212000 0.0006322716
212050 0.00063146901
212100 0.00063050025
212150 0.00062965027
212200 0.00062886477
212250 0.00062811213
212300 0.00062752054
212350 0.00062682268
212400 0.00062626969
212450 0.00062578793
212500 0.00062535527
212550 0.00062494021
212600 0.0006243279
212650 0.00062383311
212700 0.00062329523
212750 0.00062276583
212800 0.0006221977
212850 0.00062170853
212900 0.00062126125
212950 0.00062072768
213000 0.00062016354
213050 0.00061947015
213100 0.0006187661
213150 0.00061816885
213200 0.00061767661
213250 0.00061740304
213300 0.00061721558
213350 0.00061701142
213400 0.00061682799
213450 0.0006166531
213500 0.00061648719
213550 0.00061637568
213600 0.00061622103
213650 0.00061606324
213700 0.0006160386
213750 0.00061601813
213800 0.00061607855
213850 0.00061616466
213900 0.00061618809
213950 0.00061617976
214000 0.00061609487
214050 0.00061591814
214100 0.00061579654
214150 0.00061575216
214200 0.00061587728
214250 0.00061607129
214300 0.00061635875
214350 0.00061666768
214400 0.00061711211
214450 0.00061749689
214500 0.00061805971
214550 0.00061867388
214600 0.00061920995
214650 0.00061967506
214700 0.00061996531
214750 0.00062017749
214800 0.00062037013
214850 0.0006205289
214900 0.00062057524
214950 0.0006206823
215000 0.00062071474
215050 0.00062061851
215100 0.00062039241
215150 0.00062023534
215200 0.00062005362
215250 0.00061981259
215300 0.00061966757
215350 0.00061944949
215400 0.00061924594
215450 0.00061888846
215500 0.00061837192
215550 0.00061784275
215600 0.0006172027
215650 0.00061649132
215700 0.00061565898
215750 0.00061477864
215800 0.00061385459
215850 0.00061293637
215900 0.00061209386
215950 0.00061143382
216000 0.00061073562
216050 0.00061009757
216100 0.00060943198
216150 0.00060880099
216200 0.00060833212
216250 0.00060794618
216300 0.00060763087
216350 0.00060734973
216400 0.00060710981
216450 0.00060678896
216500 0.00060652942
216550 0.00060635992
216600 0.00060618862
216650 0.00060612872
216700 0.00060604785
216750 0.00060597715
216800 0.0006059156
216850 0.00060575083
216900 0.00060566365
216950 0.00060555485
217000 0.00060546214
217050 0.00060540266
217100 0.00060538056
217150 0.00060539815
217200 0.00060559283
217250 0.00060583922
217300 0.00060607337
217350 0.00060630593
217400 0.00060644549
217450 0.00060654649
217500 0.00060663703
217550 0.00060677364
217600 0.00060689456
217650 0.00060724536
217700 0.00060764878
217750 0.00060824822
217800 0.00060890045
217850 0.00060943533
217900 0.00060985313
217950 0.00061022799
218000 0.00061062314
218050 0.00061106016
218100 0.00061143572
218150 0.00061182081
218200 0.00061214272
218250 0.00061251648
218300 0.00061290521
218350 0.00061315723
218400 0.00061340288
218450 0.00061355755
218500 0.00061370355
218550 0.0006137222
218600 0.00061361646
218650 0.0006134717
218700 0.00061325011
218750 0.00061297059
218800 0.00061276674
218850 0.00061244759
218900 0.00061223652
218950 0.00061209492
219000 0.00061196559
219050 0.00061194796
219100 0.00061184705
219150 0.00061174729
219200 0.00061160872
219250 0.00061147632
219300 0.00061139133
219350 0.00061140264
219400 0.0006114257
219450 0.00061150706
219500 0.00061162078
219550 0.00061162198
219600 0.00061166531
219650 0.00061164228
219700 0.00061166802
219750 0.00061156145
219800 0.00061143766
219850 0.00061122523
219900 0.00061105768
219950 0.00061082593
220000 0.00061061467
220050 0.0006104543
220100 0.00061039396
220150 0.00061054838
220200 0.00061072857
220250 0.00061090684
220300 0.00061110662
220350 0.00061124696
220400 0.00061130882
220450 0.00061131488
220500 0.00061130989
220550 0.0006114409
220600 0.00061157756
220650 0.0006117817
220700 0.00061199541
220750 0.00061222838
220800 0.00061252717
220850 0.00061272933
220900 0.00061294917
220950 0.00061308304
221000 0.00061316897
221050 0.00061316883
221100 0.00061310245
221150 0.00061296898
221200 0.0006128954
221250 0.00061281822
221300 0.00061275688
221350 0.00061263927
221400 0.00061244464
221450 0.00061218458
221500 0.00061194902
221550 0.00061172451
221600 0.00061147332
221650 0.00061123397
221700 0.00061094104
221750 0.00061061485
221800 0.00061020173
221850 0.00060977631
221900 0.000609392
221950 0.00060899715
222000 0.00060861128
222050 0.0006083053
222100 0.00060801044
222150 0.00060776654
222200 0.00060748926
222250 0.00060715653
222300 0.00060687736
222350 0.00060660027
222400 0.00060637871
222450 0.00060618307
222500 0.00060615059
222550 0.00060612692
222600 0.00060614319
222650 0.00060624979
222700 0.00060629002
222750 0.00060639262
222800 0.00060653048
222850 0.00060648499
222900 0.00060641327
222950 0.00060621259
223000 0.00060601357
223050 0.00060573559
223100 0.00060550609
223150 0.00060532271
223200 0.00060526975
223250 0.00060515175
223300 0.00060499462
223350 0.00060472394
223400 0.00060438064
223450 0.00060393
223500 0.00060348575
223550 0.00060294936
223600 0.00060254648
223650 0.00060211884
223700 0.00060167937
223750 0.0006013163
223800 0.00060092227
223850 0.00060037377
223900 0.00059982807
223950 0.00059935857
224000 0.00059899569
224050 0.0005987691
224100 0.00059850826
224150 0.00059827957
224200 0.00059809631
224250 0.00059780169
224300 0.00059753275
224350 0.0005972398
224400 0.00059699734
224450 0.0005967515
224500 0.00059653901
224550 0.00059638363
224600 0.00059623282
224650 0.00059605472
224700 0.00059579469
224750 0.00059550336
224800 0.00059517895
224850 0.00059481716
224900 0.00059456868
224950 0.00059437479
225000 0.00059418354
225050 0.0005941024
225100 0.00059413496
225150 0.00059422983
225200 0.00059439776
225250 0.0005945888
225300 0.00059474682
225350 0.00059496268
225400 0.00059519482
225450 0.00059541904
225500 0.00059577552
225550 0.00059615595
225600 0.00059654992
225650 0.00059693978
225700 0.00059739632
225750 0.00059782102
225800 0.0005982777
225850 0.00059869889
225900 0.00059913523
225950 0.00059944391
226000 0.00059974542
226050 0.00060006725
226100 0.00060051307
226150 0.0006010406
226200 0.00060168124
226250 0.00060230399
226300 0.00060286086
226350 0.0006034258
226400 0.00060402454
226450 0.00060467222
226500 0.00060529116
226550 0.00060586191
226600 0.00060649825
226650 0.00060714425
226700 0.0006077472
226750 0.00060834494
226800 0.00060880253
226850 0.00060919185
226900 0.00060948408
226950 0.00060970739
227000 0.00060986109
227050 0.00061001162
227100 0.00061011449
227150 0.00061029393
227200 0.00061050555
227250 0.00061072563
227300 0.00061099255
227350 0.0006112662
227400 0.00061161784
227450 0.00061206647
227500 0.00061245496
227550 0.00061281729
227600 0.00061311962
227650 0.00061353024
227700 0.00061385758
227750 0.00061426573
227800 0.00061471222
227850 0.00061509136
227900 0.00061553818
227950 0.00061612172
228000 0.00061668986
228050 0.00061725449
228100 0.00061785934
228150 0.00061833889
228200 0.00061873773
228250 0.00061907807
228300 0.00061936828
228350 0.00061965253
228400 0.00061994225
228450 0.00062014799
228500 0.00062033985
228550 0.00062055729
228600 0.00062063521
228650 0.00062075779
228700 0.00062085091
228750 0.00062105036
228800 0.00062133904
228850 0.00062160511
228900 0.00062177598
228950 0.00062175326
229000 0.0006217015
229050 0.00062172158
229100 0.00062181185
229150 0.00062193514
229200 0.00062204366
229250 0.00062218867
229300 0.00062222662
229350 0.00062229253
229400 0.00062219583
229450 0.0006222566
229500 0.00062234445
229550 0.00062247744
229600 0.00062252951
229650 0.00062271634
229700 0.00062293059
229750 0.000623216
229800 0.00062358272
229850 0.0006239133
229900 0.00062433149
229950 0.00062481923
230000 0.00062523317
230050 0.00062556181
230100 0.00062595302
230150 0.00062632527
230200 0.00062664571
230250 0.00062681338
230300 0.00062690268
230350 0.00062696135
230400 0.00062702128
230450 0.00062710824
230500 0.00062721261
230550 0.00062727538
230600 0.00062717906
230650 0.00062700475
230700 0.00062678235
230750 0.00062655178
230800 0.00062636566
230850 0.00062610091
230900 0.00062590305
230950 0.00062557987
231000 0.00062532016
231050 0.00062506986
231100 0.00062485471
231150 0.0006246261
231200 0.00062432487
231250 0.00062405801
231300 0.00062364875
231350 0.00062327702
231400 0.00062289286
231450 0.0006226393
231500 0.00062248113
231550 0.00062240586
231600 0.00062237
231650 0.00062231737
231700 0.00062228693
231750 0.00062239011
231800 0.00062249402
231850 0.00062259867
231900 0.00062261564
231950 0.00062245854
232000 0.00062233226
232050 0.00062220204
232100 0.00062208598
232150 0.00062197698
232200 0.00062188875
232250 0.00062177109
232300 0.00062169229
232350 0.00062160973
232400 0.00062156313
232450 0.00062155845
232500 0.00062159846
232550 0.00062170641
232600 0.00062181576
232650 0.00062196899
232700 0.00062207799
232750 0.00062209448
232800 0.00062211296
232850 0.00062214303
232900 0.0006220333
232950 0.0006219218
233000 0.00062181885
233050 0.00062163021
233100 0.00062138442
233150 0.00062116332
233200 0.00062087915
233250 0.000620609
233300 0.00062021428
233350 0.00061978072
233400 0.00061923032
233450 0.00061875591
233500 0.00061823008
233550 0.00061779324
233600 0.0006172662
233650 0.00061681066
233700 0.00061647057
233750 0.00061629009
233800 0.0006162638
233850 0.00061635959
233900 0.00061625105
233950 0.00061621839
234000 0.00061603976
234050 0.00061583161
234100 0.00061560799
234150 0.00061529961
234200 0.00061496047
234250 0.0006148126
234300 0.00061474615
234350 0.00061462875
234400 0.00061456444
234450 0.00061440941
234500 0.00061420998
234550 0.00061398124
234600 0.0006137835
234650 0.0006135144
234700 0.00061321489
234750 0.00061281169
234800 0.00061242636
234850 0.00061203285
234900 0.00061157443
234950 0.00061124578
235000 0.00061093551
235050 0.00061065421
235100 0.00061044305
235150 0.00061017644
235200 0.00060987483
235250 0.00060950994
235300 0.00060918136
235350 0.0006088621
235400 0.00060863
235450 0.00060848241
235500 0.00060842293
235550 0.00060834635
235600 0.00060823497
235650 0.00060804568
235700 0.00060773037
235750 0.00060735412
235800 0.00060710576
235850 0.00060686978
235900 0.00060665774
235950 0.00060637068
236000 0.00060611241
236050 0.0006059452
236100 0.00060580041
236150 0.00060563131
236200 0.00060539141
236250 0.00060523482
236300 0.00060492537
236350 0.00060465092
236400 0.00060436902
236450 0.00060409985
236500 0.00060390875
236550 0.00060372163
236600 0.0006035413
236650 0.0006033278
236700 0.00060311642
236750 0.00060282058
236800 0.00060251997
236850 0.00060220956
236900 0.00060189168
236950 0.0006015914
237000 0.00060115789
237050 0.00060075387
237100 0.00060041866
237150 0.00060009231
237200 0.00059978377
237250 0.00059942396
237300 0.00059915627
237350 0.0005988629
237400 0.00059862305
237450 0.00059848058
237500 0.00059837054
237550 0.00059831482
237600 0.00059822731
237650 0.00059815964
237700 0.00059802215
237750 0.00059790864
237800 0.00059777736
237850 0.00059769964
237900 0.00059757798
237950 0.00059745392
238000 0.00059714969
238050 0.00059673521
238100 0.00059631529
238150 0.00059590657
238200 0.00059555949
238250 0.00059523132
238300 0.00059500347
238350 0.00059480092
238400 0.00059450066
238450 0.00059415793
238500 0.00059380727
238550 0.00059350109
238600 0.0005932886
238650 0.0005930766
238700 0.00059297015
238750 0.00059265493
238800 0.00059238833
238850 0.00059216978
238900 0.00059196217
238950 0.00059186127
239000 0.00059173961
239050 0.00059168634
239100 0.00059155808
239150 0.00059144636
239200 0.0005912374
239250 0.00059093325
239300 0.00059058838
239350 0.00059018899
239400 0.00058974799
239450 0.00058931268
239500 0.00058882366
239550 0.00058834098
239600 0.00058791755
239650 0.00058750913
239700 0.00058705942
239750 0.00058672386
239800 0.00058633273
239850 0.00058604119
239900 0.00058563852
239950 0.00058512573
240000 0.00058452334
240050 0.00058403597
240100 0.00058362601
240150 0.00058330566
240200 0.00058299011
240250 0.00058275223
240300 0.00058261258
240350 0.00058255493
240400 0.00058266451
240450 0.00058275072
240500 0.00058268772
240550 0.00058269936
240600 0.00058262322
240650 0.00058258688
240700 0.00058266727
240750 0.00058285721
240800 0.00058306917
240850 0.00058333779
240900 0.00058361936
240950 0.00058379029
241000 0.00058388781
241050 0.00058388102
241100 0.00058378594
241150 0.00058370609
241200 0.00058358317
241250 0.00058351209
241300 0.00058344974
241350 0.00058335072
241400 0.0005832702
241450 0.00058312872
241500 0.0005830404
241550 0.00058298789
241600 0.00058308644
241650 0.00058328545
241700 0.00058341445
241750 0.00058355275
241800 0.00058363572
241850 0.00058374422
241900 0.00058372181
241950 0.00058376984
242000 0.00058382722
242050 0.00058394632
242100 0.00058413358
242150 0.0005843235
242200 0.00058465138
242250 0.00058498194
242300 0.00058528859
242350 0.0005856202
242400 0.00058592483
242450 0.00058618861
242500 0.00058642817
242550 0.00058658246
242600 0.000586672
242650 0.00058685272
242700 0.00058717516
242750 0.00058755917
242800 0.00058802843
242850 0.00058844948
242900 0.00058865938
242950 0.000588811
243000 0.00058885057
243050 0.00058897243
243100 0.00058907231
243150 0.00058919721
243200 0.00058920025
243250 0.00058904065
243300 0.00058888766
243350 0.00058874096
243400 0.00058885894
243450 0.000589052
243500 0.00058920198
243550 0.00058930406
243600 0.0005895012
243650 0.00058974031
243700 0.00058988387
243750 0.00059012803
243800 0.00059038778
243850 0.00059067289
243900 0.00059092087
243950 0.00059110877
244000 0.00059133838
244050 0.00059148608
244100 0.00059173402
244150 0.00059201219
244200 0.00059228348
244250 0.00059267687
244300 0.0005931956
244350 0.00059378189
244400 0.00059458399
244450 0.00059545845
244500 0.0005964472
244550 0.00059735237
244600 0.00059818834
244650 0.00059893858
244700 0.00059972986
244750 0.00060054049
244800 0.00060146247
244850 0.00060236398
244900 0.0006031695
244950 0.00060396988
245000 0.00060467034
245050 0.00060529359
245100 0.00060580252
245150 0.00060632918
245200 0.00060664644
245250 0.00060683649
245300 0.00060690205
245350 0.00060682207
245400 0.0006066945
245450 0.00060649203
245500 0.00060625039
245550 0.00060603691
245600 0.00060569575
245650 0.000605356
245700 0.00060503565
245750 0.00060466356
245800 0.00060439449
245850 0.00060409255
245900 0.00060390504
245950 0.0006038787
246000 0.0006038489
246050 0.00060385398
246100 0.00060402524
246150 0.00060420706
246200 0.00060451781
246250 0.0006048058
246300 0.00060512292
246350 0.00060548523
246400 0.00060584929
246450 0.0006062003
246500 0.00060649018
246550 0.0006068059
246600 0.0006072425
246650 0.00060775447
246700 0.00060826114
246750 0.00060875966
246800 0.00060935736
246850 0.00060992446
246900 0.00061048179
246950 0.00061115991
247000 0.00061179236
247050 0.00061248483
247100 0.00061319136
247150 0.00061385065
247200 0.00061446455
247250 0.00061501134
247300 0.00061558226
247350 0.00061618623
247400 0.00061668827
247450 0.00061707385
247500 0.00061739954
247550 0.00061772068
247600 0.0006179868
247650 0.00061820726
247700 0.00061843941
247750 0.00061862545
247800 0.00061872497
247850 0.0006187637
247900 0.0006187738
247950 0.00061872697
248000 0.00061867369
248050 0.00061860751
248100 0.00061838779
248150 0.00061831679
248200 0.00061817304
248250 0.00061801414
248300 0.00061776235
248350 0.00061753593
248400 0.00061732509
248450 0.00061714597
248500 0.00061694388
248550 0.00061679719
248600 0.00061668632
248650 0.00061643497
248700 0.00061616781
248750 0.00061577166
248800 0.00061523138
248850 0.00061464064
248900 0.00061408117
248950 0.00061357848
249000 0.00061302597
249050 0.00061256081
249100 0.00061205635
249150 0.0006117016
249200 0.00061118637
249250 0.00061076291
249300 0.00061040618
249350 0.00061005109
249400 0.00060975917
249450 0.000609571
249500 0.0006094159
249550 0.00060930951
249600 0.00060914169
249650 0.00060904761
249700 0.00060893442
249750 0.00060887526
249800 0.00060865283
249850 0.00060836815
249900 0.00060790441
249950 0.00060736631
250000 0.00060680273
250050 0.00060623258
250100 0.00060558192
250150 0.00060481642
250200 0.00060397883
250250 0.00060309243
250300 0.00060232221
250350 0.00060162299
250400 0.00060092075
250450 0.00060022876
250500 0.00059954946
250550 0.00059883036
250600 0.00059818704
250650 0.00059756849
250700 0.0005969635
250750 0.00059655854
250800 0.00059616932
250850 0.00059585555
250900 0.00059551936
250950 0.00059515367
251000 0.0005947
251050 0.00059427497
251100 0.00059381745
251150 0.00059346805
251200 0.00059297605
251250 0.00059262573
251300 0.00059227041
251350 0.00059206243
251400 0.00059187664
251450 0.00059161389
251500 0.00059125021
251550 0.00059081479
251600 0.00059041798
251650 0.00059000762
251700 0.00058962131
251750 0.00058926525
251800 0.0005889111
251850 0.00058859604
251900 0.00058833821
251950 0.0005882814
252000 0.00058834632
252050 0.00058843632
252100 0.00058847037
252150 0.0005883779
252200 0.00058820128
252250 0.00058804819
252300 0.00058783881
252350 0.00058766669
252400 0.00058747994
252450 0.00058733053
252500 0.00058717785
252550 0.00058694995
252600 0.0005867699
252650 0.00058644749
252700 0.00058605838
252750 0.00058552358
252800 0.00058484011
252850 0.00058406704
252900 0.00058313581
252950 0.00058220111
253000 0.00058132179
253050 0.00058055372
253100 0.00057989692
253150 0.00057924255
253200 0.00057864735
253250 0.0005781329
253300 0.00057761962
253350 0.00057717953
253400 0.00057689473
253450 0.00057668215
253500 0.00057643989
253550 0.00057611877
253600 0.00057580656
253650 0.00057548441
253700 0.00057521168
253750 0.0005749774
253800 0.00057477492
253850 0.00057448024
253900 0.00057413877
253950 0.00057380629
254000 0.00057358259
254050 0.00057339666
254100 0.00057329197
254150 0.00057317761
254200 0.00057308984
254250 0.0005729715
254300 0.00057290663
254350 0.0005729399
254400 0.00057292919
254450 0.00057289611
254500 0.00057285591
254550 0.00057277602
254600 0.00057276327
254650 0.00057268097
254700 0.0005725416
254750 0.0005724155
254800 0.00057225766
254850 0.00057203328
254900 0.00057200657
254950 0.00057196777
255000 0.00057200911
255050 0.00057204791
255100 0.00057203571
255150 0.00057208396
255200 0.00057227403
255250 0.00057235591
255300 0.00057253951
255350 0.00057270501
255400 0.00057273404
255450 0.00057266651
255500 0.0005724572
255550 0.00057222062
255600 0.00057198415
255650 0.00057165235
255700 0.0005713461
255750 0.00057098662
255800 0.00057067962
255850 0.00057029021
255900 0.00056997253
255950 0.00056964936
256000 0.00056939027
256050 0.00056910726
256100 0.00056891754
256150 0.00056885945
256200 0.00056878323
256250 0.00056874896
256300 0.0005686671
256350 0.00056852309
256400 0.00056841752
256450 0.00056827346
256500 0.00056810862
256550 0.00056786278
256600 0.00056754878
256650 0.00056729175
256700 0.00056709784
256750 0.0005669923
256800 0.00056677974
256850 0.00056663895
256900 0.00056637497
256950 0.00056618218
257000 0.00056606997
257050 0.00056607712
257100 0.00056609303
257150 0.00056605495
257200 0.00056603823
257250 0.00056605609
257300 0.00056602577
257350 0.00056600234
257400 0.00056594028
257450 0.00056579924
257500 0.00056577618
257550 0.00056566644
257600 0.00056562123
257650 0.0005656289
257700 0.00056566445
257750 0.00056574591
257800 0.00056579845
257850 0.00056584206
257900 0.00056590463
257950 0.00056601672
258000 0.00056623484
258050 0.00056636806
258100 0.00056644449
258150 0.00056651096
258200 0.00056664466
258250 0.00056674332
258300 0.00056686603
258350 0.00056697175
258400 0.00056710555
258450 0.00056726908
258500 0.00056741411
258550 0.0005675652
258600 0.00056772323
258650 0.00056790921
258700 0.00056807805
258750 0.00056822769
258800 0.00056832185
258850 0.000568384
258900 0.00056838115
258950 0.0005682733
259000 0.00056821159
259050 0.00056814909
259100 0.00056803211
259150 0.00056797384
259200 0.0005680187
259250 0.0005680712
259300 0.00056806327
259350 0.00056795411
259400 0.00056788878
259450 0.00056772725
259500 0.00056753961
259550 0.00056746056
259600 0.00056728829
259650 0.00056712733
259700 0.00056694767
259750 0.00056673921
259800 0.00056651445
259850 0.00056624145
259900 0.00056594375
259950 0.0005655698
260000 0.00056518233
260050 0.00056473907
260100 0.00056425893
260150 0.00056382574
260200 0.00056347421
260250 0.00056322047
260300 0.00056299011
260350 0.00056278343
260400 0.00056255396
260450 0.00056235996
260500 0.00056232217
260550 0.0005623126
260600 0.00056234487
260650 0.00056229725
260700 0.00056224854
260750 0.00056224514
260800 0.00056236775
260850 0.00056252184
260900 0.00056270712
260950 0.00056298158
261000 0.00056318012
261050 0.00056336301
261100 0.00056353025
261150 0.00056379674
261200 0.00056404277
261250 0.0005643348
261300 0.00056457538
261350 0.00056484383
261400 0.00056500047
261450 0.00056518234
261500 0.00056527915
261550 0.00056543391
261600 0.00056563798
261650 0.00056572429
261700 0.0005658005
261750 0.00056578699
261800 0.00056569606
261850 0.00056565966
261900 0.00056548523
261950 0.00056544688
262000 0.00056550615
262050 0.00056559367
262100 0.00056577989
262150 0.00056600703
262200 0.00056625249
262250 0.00056657531
262300 0.00056698017
262350 0.00056736571
262400 0.00056772839
262450 0.00056816274
262500 0.00056857047
262550 0.00056894515
262600 0.000569344
262650 0.00056974388
262700 0.00057029343
262750 0.00057090276
262800 0.0005716504
262850 0.00057239642
262900 0.00057324737
262950 0.00057401254
263000 0.00057485281
263050 0.00057569576
263100 0.00057647686
263150 0.00057726961
263200 0.00057801091
263250 0.00057864364
263300 0.00057926393
263350 0.00057968725
263400 0.00058003021
263450 0.00058029419
263500 0.00058044486
263550 0.00058062111
263600 0.00058081169
263650 0.00058100554
263700 0.00058130512
263750 0.0005815974
263800 0.00058188185
263850 0.00058222228
263900 0.00058256553
263950 0.00058285375
264000 0.00058308642
264050 0.00058335991
264100 0.0005835714
264150 0.00058379111
264200 0.00058398637
264250 0.00058422011
264300 0.00058451323
264350 0.00058483003
264400 0.00058519456
264450 0.00058562556
264500 0.00058607649
264550 0.00058653077
264600 0.00058709843
264650 0.00058760325
264700 0.00058816957
264750 0.00058888595
264800 0.0005897062
264850 0.00059057059
264900 0.00059141454
264950 0.0005921807
265000 0.00059298387
265050 0.00059366613
265100 0.00059433906
265150 0.00059499155
265200 0.00059546921
265250 0.00059596149
265300 0.00059633339
265350 0.00059673895
265400 0.00059723055
265450 0.0005975502
265500 0.00059784403
265550 0.00059810421
265600 0.00059828407
265650 0.00059845893
265700 0.00059869606
265750 0.00059898809
265800 0.00059918413
265850 0.00059937138
265900 0.00059942946
265950 0.00059936032
266000 0.00059933691
266050 0.00059929115
266100 0.00059928529
266150 0.00059923009
266200 0.00059926058
266250 0.00059937298
266300 0.00059958982
266350 0.00059984304
266400 0.000600026
266450 0.00060020138
266500 0.00060035882
266550 0.00060050178
266600 0.0006004758
266650 0.00060053064
266700 0.00060069232
266750 0.0006010165
266800 0.00060136359
266850 0.0006016866
266900 0.00060203316
266950 0.00060234129
267000 0.00060263831
267050 0.00060286203
267100 0.00060297059
267150 0.00060297777
267200 0.00060282921
267250 0.00060270541
267300 0.00060243794
267350 0.0006020612
267400 0.00060180438
267450 0.00060157131
267500 0.0006012734
267550 0.00060106052
267600 0.00060088855
267650 0.00060064113
267700 0.00060034667
267750 0.00059994938
267800 0.00059963366
267850 0.00059943824
267900 0.00059927504
267950 0.0005990509
268000 0.0005988122
268050 0.00059848647
268100 0.00059826283
268150 0.00059810679
268200 0.00059805832
268250 0.00059784204
268300 0.00059775325
268350 0.0005976757
268400 0.00059757901
268450 0.00059745359
268500 0.00059721831
268550 0.0005970611
268600 0.00059690646
268650 0.00059687412
268700 0.00059696718
268750 0.00059714947
268800 0.00059741361
268850 0.00059761717
268900 0.00059776075
268950 0.00059782245
269000 0.00059780763
269050 0.00059772285
269100 0.00059751106
269150 0.00059732901
269200 0.00059712325
269250 0.00059688762
269300 0.00059670738
269350 0.00059644782
269400 0.00059617571
269450 0.0005958216
269500 0.00059552956
269550 0.00059524297
269600 0.00059495237
269650 0.00059469315
269700 0.00059444654
269750 0.00059426271
269800 0.0005940322
269850 0.00059380789
269900 0.00059357532
269950 0.00059331205
270000 0.00059320657
270050 0.00059313917
270100 0.00059322972
270150 0.00059317787
270200 0.00059316664
270250 0.00059309349
270300 0.00059306934
270350 0.00059310803
270400 0.00059324867
270450 0.00059357635
270500 0.00059398912
270550 0.00059430301
270600 0.00059453574
270650 0.00059469787
270700 0.00059486437
270750 0.00059507801
270800 0.00059522194
270850 0.00059534931
270900 0.00059541567
270950 0.00059546293
271000 0.00059543088
271050 0.00059545424
271100 0.00059530847
271150 0.00059509264
271200 0.00059488481
271250 0.00059466262
271300 0.0005943854
271350 0.00059407756
271400 0.00059364499
271450 0.00059324694
271500 0.00059276075
271550 0.00059219174
271600 0.00059165268
271650 0.00059118395
271700 0.00059062439
271750 0.00059016548
271800 0.00058983701
271850 0.00058953444
271900 0.00058922982
271950 0.00058882286
272000 0.00058835674
272050 0.00058800092
272100 0.000587643
272150 0.00058725441
272200 0.00058694741
272250 0.00058662221
272300 0.00058632876
272350 0.00058601268
272400 0.00058576644
272450 0.00058556476
272500 0.00058516502
272550 0.00058480858
272600 0.00058435432
272650 0.00058395211
272700 0.00058363496
272750 0.00058336079
272800 0.00058314486
272850 0.00058297521
272900 0.00058290429
272950 0.0005828567
273000 0.00058281231
273050 0.00058277223
273100 0.0005825374
273150 0.00058236176
273200 0.0005820006
273250 0.00058139683
273300 0.0005807452
273350 0.00057991174
273400 0.00057908221
273450 0.00057828142
273500 0.00057746041
273550 0.0005767501
273600 0.00057600388
273650 0.00057521448
273700 0.00057430947
273750 0.00057335604
273800 0.00057245286
273850 0.00057158748
273900 0.00057085216
273950 0.00057016134
274000 0.00056954688
274050 0.00056901577
274100 0.00056851509
274150 0.00056795964
274200 0.00056743317
274250 0.00056691509
274300 0.00056628975
274350 0.00056577054
274400 0.000565295
274450 0.00056485246
274500 0.00056440174
274550 0.00056397319
274600 0.00056358617
274650 0.00056324177
274700 0.00056293393
274750 0.00056275681
274800 0.00056272812
274850 0.00056264455
274900 0.00056264038
274950 0.00056254315
275000 0.0005624405
275050 0.00056233184
275100 0.00056217972
275150 0.0005619759
275200 0.00056191572
275250 0.00056179472
275300 0.00056170596
275350 0.0005615838
275400 0.00056142733
275450 0.000561339
275500 0.00056109399
275550 0.00056095325
275600 0.00056087766
275650 0.00056088406
275700 0.00056091072
275750 0.00056094913
275800 0.00056101423
275850 0.00056125608
275900 0.00056150386
275950 0.000561737
276000 0.00056202038
276050 0.00056219832
276100 0.00056243865
276150 0.00056277921
276200 0.00056311658
276250 0.00056345009
276300 0.00056380168
276350 0.00056431594
276400 0.00056492399
276450 0.00056575818
276500 0.0005666804
276550 0.0005677581
276600 0.00056888648
276650 0.00056993118
276700 0.0005710802
276750 0.00057214437
276800 0.00057326968
276850 0.00057428356
276900 0.0005752084
276950 0.00057606746
277000 0.00057677396
277050 0.0005773035
277100 0.00057773114
277150 0.00057806648
277200 0.00057837669
277250 0.00057870295
277300 0.00057896446
277350 0.00057916165
277400 0.00057929595
277450 0.0005793296
277500 0.00057947418
277550 0.00057965696
277600 0.00057974287
277650 0.00057978049
277700 0.00057981086
277750 0.00057985711
277800 0.00058003344
277850 0.00058019777
277900 0.00058037665
277950 0.00058056747
278000 0.0005806336
278050 0.00058069384
278100 0.00058088661
278150 0.00058117651
278200 0.00058151558
278250 0.00058191676
278300 0.00058228325
278350 0.00058256374
278400 0.00058296369
278450 0.00058325987
278500 0.00058372525
278550 0.00058419969
278600 0.00058470164
278650 0.00058527099
278700 0.00058577125
278750 0.00058617888
278800 0.00058661637
278850 0.00058691788
278900 0.0005871624
278950 0.0005875159
279000 0.00058771909
279050 0.00058797599
279100 0.00058822308
279150 0.00058844069
279200 0.00058866697
279250 0.00058887338
279300 0.00058908107
279350 0.00058920662
279400 0.00058921565
279450 0.00058927956
279500 0.00058921613
279550 0.00058917215
279600 0.00058907719
279650 0.00058892817
279700 0.00058879221
279750 0.00058870288
279800 0.00058860427
279850 0.00058847153
279900 0.00058833813
279950 0.00058824411
280000 0.00058813413
280050 0.00058809406
280100 0.00058810945
280150 0.0005881538
280200 0.00058830433
280250 0.00058837168
280300 0.00058839274
280350 0.0005883801
280400 0.00058835356
280450 0.00058811608
280500 0.00058781152
280550 0.0005875175
280600 0.00058722481
280650 0.00058700817
280700 0.00058680715
280750 0.00058661277
280800 0.00058646778
280850 0.00058651849
280900 0.00058660691
280950 0.0005867278
281000 0.00058683927
281050 0.00058702628
281100 0.0005872438
281150 0.00058752406
281200 0.00058790962
281250 0.00058839094
281300 0.00058886487
281350 0.00058937459
281400 0.00058991352
281450 0.00059058187
281500 0.00059123516
281550 0.00059186589
281600 0.00059242784
281650 0.00059295006
281700 0.00059320494
281750 0.00059343714
281800 0.00059367055
281850 0.00059405758
281900 0.00059449658
281950 0.00059507445
282000 0.00059565682
282050 0.00059632442
282100 0.00059704219
282150 0.00059786197
282200 0.00059879989
282250 0.00059974505
282300 0.00060065917
282350 0.0006014185
282400 0.00060213844
282450 0.00060289844
282500 0.00060358508
282550 0.00060420867
282600 0.00060478144
282650 0.00060522745
282700 0.00060552446
282750 0.00060581802
282800 0.00060590138
282850 0.00060588848
282900 0.00060595137
282950 0.00060591615
283000 0.00060587359
283050 0.00060581654
283100 0.00060576061
283150 0.00060575599
283200 0.00060580824
283250 0.00060589929
283300 0.00060600205
283350 0.00060623915
283400 0.00060642395
283450 0.0006067044
283500 0.00060708047
283550 0.00060749073
283600 0.00060780669
283650 0.00060802713
283700 0.00060822246
283750 0.00060838436
283800 0.00060851427
283850 0.00060864869
283900 0.0006087688
283950 0.00060882458
284000 0.00060887461
284050 0.0006088432
284100 0.00060878051
284150 0.00060875622
284200 0.00060873242
284250 0.00060876397
284300 0.00060876675
284350 0.00060867562
284400 0.00060856261
284450 0.00060837278
284500 0.00060820169
284550 0.00060800186
284600 0.00060788806
284650 0.00060779744
284700 0.00060768277
284750 0.00060758321
284800 0.00060741665
284850 0.00060730827
284900 0.0006072134
284950 0.00060718305
285000 0.00060699515
285050 0.00060682359
285100 0.00060678305
285150 0.00060676792
285200 0.00060680502
285250 0.00060686932
285300 0.00060689293
285350 0.00060698724
285400 0.00060707715
285450 0.00060722701
285500 0.00060731804
285550 0.00060739953
285600 0.00060748456
285650 0.00060746448
285700 0.00060748162
285750 0.00060737582
285800 0.00060710395
285850 0.00060673609
285900 0.00060626054
285950 0.00060565863
286000 0.00060495369
286050 0.00060431285
286100 0.00060378345
286150 0.00060330934
286200 0.00060301796
286250 0.00060268899
286300 0.00060245512
286350 0.00060221851
286400 0.00060211957
286450 0.00060212443
286500 0.00060212788
286550 0.00060223404
286600 0.00060230524
286650 0.00060247024
286700 0.00060267953
286750 0.00060287296
286800 0.00060299281
286850 0.00060315374
286900 0.00060327937
286950 0.00060330539
287000 0.00060331298
287050 0.00060338512
287100 0.00060352277
287150 0.0006036569
287200 0.00060366341
287250 0.00060371285
287300 0.00060362719
287350 0.0006033675
287400 0.00060306553
287450 0.00060278312
287500 0.00060247879
287550 0.00060218521
287600 0.00060193766
287650 0.00060173348
287700 0.0006016379
287750 0.00060143123
287800 0.00060127685
287850 0.00060114198
287900 0.00060100367
287950 0.00060088143
288000 0.00060072208
288050 0.00060056851
288100 0.00060045957
288150 0.00060041977
288200 0.00060030569
288250 0.00060020482
288300 0.00060026734
288350 0.00060036462
288400 0.00060048647
288450 0.00060074554
288500 0.00060093724
288550 0.00060114775
288600 0.00060128612
288650 0.00060145603
288700 0.00060167824
288750 0.00060196724
288800 0.00060238573
288850 0.00060276737
288900 0.00060328915
288950 0.00060390039
289000 0.00060455034
289050 0.00060514601
289100 0.00060573422
289150 0.00060639884
289200 0.00060711394
289250 0.0006078121
289300 0.00060828008
289350 0.00060878098
289400 0.00060914572
289450 0.00060948644
289500 0.00060978344
289550 0.0006101332
289600 0.0006106068
289650 0.00061113156
289700 0.00061165358
289750 0.00061211802
289800 0.00061248922
289850 0.00061282145
289900 0.00061309557
289950 0.00061322659
290000 0.00061344702
290050 0.00061358119
290100 0.00061387278
290150 0.00061419258
290200 0.00061471936
290250 0.00061528671
290300 0.00061601854
290350 0.00061652176
290400 0.00061699585
290450 0.00061733274
290500 0.00061755747
290550 0.00061787807
290600 0.0006182277
290650 0.0006185766
290700 0.00061889828
290750 0.00061907816
290800 0.0006190821
290850 0.00061907608
290900 0.00061911505
290950 0.00061907395
291000 0.0006190825
291050 0.0006191962
291100 0.00061927768
291150 0.00061929397
291200 0.00061929135
291250 0.00061934099
291300 0.00061942329
291350 0.00061949762
291400 0.00061964344
291450 0.00061983004
291500 0.00062010417
291550 0.0006204241
291600 0.0006207942
291650 0.00062115312
291700 0.00062147278
291750 0.00062181164
291800 0.00062225448
291850 0.00062274508
291900 0.00062324132
291950 0.000623684
292000 0.00062407868
292050 0.000624421
292100 0.00062472408
292150 0.00062505932
292200 0.00062530023
292250 0.00062562509
292300 0.00062586659
292350 0.00062609851
292400 0.0006262788
292450 0.00062639541
292500 0.0006265408
292550 0.00062671036
292600 0.00062693655
292650 0.00062704498
292700 0.00062710086
292750 0.00062721376
292800 0.00062734686
292850 0.00062738374
292900 0.00062729976
292950 0.00062717719
293000 0.00062695618
293050 0.00062674952
293100 0.00062655827
293150 0.00062632958
293200 0.0006260729
293250 0.00062567974
293300 0.00062537286
293350 0.0006250877
293400 0.00062487771
293450 0.00062465308
293500 0.00062459938
293550 0.00062443248
293600 0.00062415107
293650 0.00062376595
293700 0.00062321192
293750 0.00062277409
293800 0.00062230206
293850 0.0006219663
293900 0.00062157393
293950 0.0006211594
294000 0.00062076426
294050 0.00062040563
294100 0.0006199787
294150 0.00061956658
294200 0.00061914581
294250 0.00061875229
294300 0.00061833023
294350 0.0006179835
294400 0.00061762205
294450 0.00061722886
294500 0.00061676007
294550 0.00061630762
294600 0.00061587859
294650 0.00061549438
294700 0.00061523856
294750 0.00061514721
294800 0.00061508211
294850 0.00061504216
294900 0.00061509751
294950 0.00061527458
295000 0.00061551663
295050 0.00061579617
295100 0.00061602873
295150 0.00061625372
295200 0.0006165923
295250 0.00061680107
295300 0.0006170975
295350 0.00061743222
295400 0.000617909
295450 0.00061845496
295500 0.00061910131
295550 0.00061979396
295600 0.00062057588
295650 0.00062135668
295700 0.00062217146
295750 0.00062297399
295800 0.00062378529
295850 0.00062457143
295900 0.00062542072
295950 0.00062628799
296000 0.00062718733
296050 0.00062815909
296100 0.00062907753
296150 0.00062999938
296200 0.00063088207
296250 0.00063160356
296300 0.00063216339
296350 0.00063259929
296400 0.00063293977
296450 0.00063315775
296500 0.00063337161
296550 0.00063358742
296600 0.00063374641
296650 0.00063382391
296700 0.00063371598
296750 0.00063357433
296800 0.00063339503
296850 0.00063311031
296900 0.00063288165
296950 0.00063245009
297000 0.00063202053
297050 0.00063159094
297100 0.00063114044
297150 0.00063083864
297200 0.00063049772
297250 0.00063017473
297300 0.0006299233
297350 0.00062959407
297400 0.00062926791
297450 0.00062899454
297500 0.00062869517
297550 0.00062825989
297600 0.00062804627
297650 0.00062790718
297700 0.00062768565
297750 0.00062750016
297800 0.00062724622
297850 0.00062694253
297900 0.00062663383
297950 0.00062647844
298000 0.00062645194
298050 0.00062645621
298100 0.0006265984
298150 0.00062669844
298200 0.00062680872
298250 0.0006269053
298300 0.00062692856
298350 0.00062690683
298400 0.00062692078
298450 0.00062693409
298500 0.0006269222
298550 0.00062702128
298600 0.00062706488
298650 0.0006270866
298700 0.00062707772
298750 0.00062707782
298800 0.00062702363
298850 0.00062709698
298900 0.00062724638
298950 0.00062738901
299000 0.00062747477
299050 0.00062740041
299100 0.00062725404
299150 0.0006271436
299200 0.00062698141
299250 0.00062676129
299300 0.00062675398
299350 0.00062671406
299400 0.00062669181
299450 0.00062656166
299500 0.00062629182
299550 0.0006258466
299600 0.00062523504
299650 0.00062447937
299700 0.00062372664
299750 0.00062313851
299800 0.00062251773
299850 0.00062196608
299900 0.00062145704
299950 0.00062098508
300000 0.00062040746
300050 0.00061989921
300100 0.0006194278
300150 0.00061906365
300200 0.00061864876
300250 0.00061833636
300300 0.00061802501
300350 0.00061776746
300400 0.00061752273
300450 0.00061735869
300500 0.00061716005
300550 0.00061708964
300600 0.000616978
300650 0.00061678627
300700 0.00061661543
300750 0.00061640922
300800 0.00061623002
300850 0.00061590392
300900 0.00061558392
300950 0.00061520479
301000 0.0006148488
301050 0.00061459243
301100 0.00061410627
301150 0.00061376596
301200 0.00061331467
301250 0.00061285536
301300 0.00061225266
301350 0.00061163171
301400 0.00061102299
301450 0.00061025424
301500 0.00060958649
301550 0.00060904664
301600 0.00060841233
301650 0.00060770948
301700 0.00060701758
301750 0.00060635892
301800 0.0006057994
301850 0.0006051602
301900 0.00060449824
301950 0.00060385049
302000 0.00060313549
302050 0.00060242508
302100 0.00060158433
302150 0.00060069846
302200 0.00059985887
302250 0.00059896962
302300 0.00059817807
302350 0.00059740347
302400 0.00059669609
302450 0.00059599178
302500 0.00059541565
302550 0.00059481675
302600 0.00059428158
302650 0.00059369738
302700 0.00059314878
302750 0.00059257918
302800 0.0005919379
302850 0.00059133442
302900 0.00059085556
302950 0.00059043811
303000 0.00059015477
303050 0.00058990614
303100 0.00058972127
303150 0.00058965081
303200 0.00058949924
303250 0.00058957177
303300 0.00058957016
303350 0.00058959181
303400 0.00058958282
303450 0.00058965864
303500 0.00058971294
303550 0.00058988531
303600 0.0005900021
303650 0.00059010723
303700 0.00059019111
303750 0.00059030224
303800 0.00059055526
303850 0.0005908441
303900 0.00059101322
303950 0.00059123509
304000 0.00059135516
304050 0.00059144854
304100 0.00059147805
304150 0.00059162313
304200 0.00059179462
304250 0.00059197069
304300 0.00059212969
304350 0.00059225317
304400 0.0005923775
304450 0.00059261406
304500 0.00059292231
304550 0.00059334183
304600 0.00059377879
304650 0.00059423321
304700 0.00059468124
304750 0.00059512558
304800 0.00059553431
304850 0.00059590718
304900 0.00059624214
304950 0.00059664975
305000 0.00059692421
305050 0.00059716813
305100 0.0005974021
305150 0.00059775539
305200 0.00059812576
305250 0.00059842856
305300 0.00059866934
305350 0.00059895527
305400 0.00059912807
305450 0.00059934333
305500 0.00059960507
305550 0.00059990686
305600 0.00060021898
305650 0.0006005215
305700 0.00060084024
305750 0.00060116133
305800 0.0006015405
305850 0.00060187273
305900 0.00060208769
305950 0.00060226303
306000 0.00060238913
306050 0.0006023833
306100 0.00060234218
306150 0.00060227967
306200 0.00060219495
306250 0.00060220829
306300 0.00060242841
306350 0.00060259815
306400 0.00060262689
306450 0.00060259113
306500 0.00060242707
306550 0.00060224204
306600 0.00060202848
306650 0.00060179053
306700 0.00060150457
306750 0.00060127894
306800 0.00060105335
306850 0.00060086645
306900 0.00060072531
306950 0.00060059381
307000 0.00060053806
307050 0.00060053072
307100 0.00060055142
307150 0.00060063959
307200 0.00060074604
307250 0.00060067722
307300 0.00060050382
307350 0.00060025736
307400 0.00060010311
307450 0.00059998912
307500 0.00059990039
307550 0.00059990818
307600 0.00059995381
307650 0.00059998398
307700 0.00060008674
307750 0.00060024158
307800 0.00060046665
307850 0.00060064592
307900 0.00060080689
307950 0.00060087333
308000 0.00060097425
308050 0.00060109109
308100 0.00060111768
308150 0.00060113238
308200 0.0006011956
308250 0.00060102124
308300 0.00060091865
308350 0.00060087841
308400 0.00060074385
308450 0.00060063143
308500 0.00060057792
308550 0.0006004907
308600 0.00060055183
308650 0.00060062935
308700 0.00060080456
308750 0.00060101666
308800 0.00060128639
308850 0.00060154949
308900 0.00060194296
308950 0.00060232376
309000 0.00060282047
309050 0.00060327414
309100 0.00060374287
309150 0.0006041554
309200 0.00060466568
309250 0.00060517484
309300 0.00060571325
309350 0.00060641764
309400 0.00060711571
309450 0.00060775869
309500 0.00060850238
309550 0.0006093052
309600 0.0006101106
309650 0.0006110515
309700 0.00061205026
309750 0.00061307039
309800 0.00061401813
309850 0.0006149847
309900 0.00061582258
309950 0.00061656727
310000 0.00061719385
310050 0.00061781573
310100 0.00061826527
310150 0.00061869209
310200 0.00061901627
310250 0.00061920336
310300 0.0006194072
310350 0.00061960079
310400 0.00061978667
310450 0.00062003644
310500 0.00062034151
310550 0.00062066405
310600 0.00062099634
310650 0.00062122237
310700 0.00062136166
310750 0.00062142529
310800 0.00062144867
310850 0.00062157482
310900 0.00062163886
310950 0.00062169649
311000 0.00062178592
311050 0.0006218166
311100 0.00062183332
311150 0.00062181545
311200 0.00062177835
311250 0.00062177691
311300 0.00062174004
311350 0.0006216734
311400 0.00062145797
311450 0.00062129321
311500 0.00062110673
311550 0.0006210111
311600 0.00062078004
311650 0.00062052007
311700 0.00062016203
311750 0.00061982512
311800 0.00061967799
311850 0.00061962938
311900 0.00061978943
311950 0.00061994945
312000 0.0006201551
312050 0.00062038155
312100 0.00062067342
312150 0.00062106638
312200 0.00062141408
312250 0.00062173675
312300 0.00062212717
312350 0.00062256047
312400 0.00062294806
312450 0.0006233751
312500 0.00062377705
312550 0.00062428895
312600 0.00062474812
312650 0.00062522955
312700 0.00062561614
312750 0.00062596227
312800 0.00062619318
312850 0.00062641223
312900 0.00062658865
312950 0.00062666306
313000 0.00062675114
313050 0.00062684534
313100 0.00062688497
313150 0.00062695652
313200 0.00062705942
313250 0.00062708399
313300 0.00062714334
313350 0.00062714087
313400 0.00062709717
313450 0.000626934
313500 0.00062691059
313550 0.00062682592
313600 0.00062665713
313650 0.00062649239
313700 0.00062625106
313750 0.00062587501
313800 0.0006255524
313850 0.00062523378
313900 0.00062495994
313950 0.00062465835
314000 0.00062424714
314050 0.00062388228
314100 0.00062342587
314150 0.00062292576
314200 0.00062224701
314250 0.00062164021
314300 0.00062103797
314350 0.00062053787
314400 0.00062015507
314450 0.00061968348
314500 0.00061918227
314550 0.00061853377
314600 0.00061777875
314650 0.00061699256
314700 0.00061621938
314750 0.00061562268
314800 0.00061515879
314850 0.00061473753
314900 0.00061426754
314950 0.00061388114
315000 0.00061354044
315050 0.00061313254
315100 0.00061271541
315150 0.00061231965
315200 0.00061174335
315250 0.00061113043
315300 0.00061046506
315350 0.00060975184
315400 0.00060908209
315450 0.00060836606
315500 0.00060780336
315550 0.00060731389
315600 0.00060691468
315650 0.00060655264
315700 0.00060617198
315750 0.00060580546
315800 0.00060554873
315850 0.00060524287
315900 0.00060483897
315950 0.00060448719
316000 0.00060403741
316050 0.00060354049
316100 0.00060306479
316150 0.00060272467
316200 0.00060235117
316250 0.00060199066
316300 0.00060170398
316350 0.00060142642
316400 0.00060119633
316450 0.00060102985
316500 0.00060085769
316550 0.00060058222
316600 0.00060032897
316650 0.00060000599
316700 0.00059976784
316750 0.00059956181
316800 0.00059934641
316850 0.00059919212
316900 0.0005989187
316950 0.00059860734
317000 0.00059831535
317050 0.00059809047
317100 0.00059786744
317150 0.00059763059
317200 0.00059735077
317250 0.00059706305
317300 0.00059679197
317350 0.00059666474
317400 0.00059665163
317450 0.0005965993
317500 0.00059659001
317550 0.00059657384
317600 0.00059652554
317650 0.00059636399
317700 0.00059612066
317750 0.00059577877
317800 0.00059538395
317850 0.00059513023
317900 0.0005949989
317950 0.00059493374
318000 0.00059493378
318050 0.00059505833
318100 0.00059520375
318150 0.00059530536
318200 0.00059537343
318250 0.00059548206
318300 0.00059565531
318350 0.00059583376
318400 0.00059602721
318450 0.00059615826
318500 0.00059631492
318550 0.00059652633
318600 0.00059679762
318650 0.00059719253
318700 0.00059752039
318750 0.00059780767
318800 0.00059820877
318850 0.00059864034
318900 0.000599109
318950 0.00059956336
319000 0.00059998036
319050 0.00060043082
319100 0.00060082039
319150 0.00060121448
319200 0.00060158638
319250 0.00060192278
319300 0.0006022591
319350 0.00060256532
319400 0.00060285222
319450 0.00060310084
319500 0.00060341685
319550 0.00060375736
319600 0.00060410567
319650 0.00060451308
319700 0.00060485291
319750 0.00060518074
319800 0.00060536515
319850 0.00060552246
319900 0.00060566124
319950 0.00060570122
320000 0.00060576302
320050 0.00060574071
320100 0.00060574102
320150 0.0006057273
320200 0.00060587529
320250 0.00060598518
320300 0.00060610874
320350 0.00060621872
320400 0.00060633348
320450 0.00060638226
320500 0.00060638219
320550 0.00060638286
320600 0.00060627993
320650 0.00060606537
320700 0.00060578801
320750 0.00060539401
320800 0.00060495979
320850 0.00060440974
320900 0.00060380113
320950 0.00060308258
321000 0.00060228233
321050 0.00060147259
321100 0.00060058454
321150 0.00059973761
321200 0.0005989413
321250 0.00059815673
321300 0.00059748066
321350 0.00059676897
321400 0.00059612673
321450 0.00059533683
321500 0.00059460556
321550 0.00059386573
321600 0.00059319128
321650 0.00059275096
321700 0.00059243231
321750 0.00059215672
321800 0.00059199367
321850 0.00059190371
321900 0.0005919491
321950 0.00059197765
322000 0.00059193745
322050 0.00059202622
322100 0.00059209476
322150 0.00059215488
322200 0.00059225884
322250 0.00059234453
322300 0.00059246107
322350 0.00059244182
322400 0.00059241886
322450 0.00059240458
322500 0.00059240204
322550 0.00059248063
322600 0.000592601
322650 0.00059262522
322700 0.00059265283
322750 0.00059281242
322800 0.00059303883
322850 0.00059327666
322900 0.00059345988
322950 0.00059354186
323000 0.00059369448
323050 0.00059375088
323100 0.00059366233
323150 0.00059365095
323200 0.00059378943
323250 0.0005941024
323300 0.00059458064
323350 0.00059514291
323400 0.00059570625
323450 0.00059622969
323500 0.00059671285
323550 0.00059719198
323600 0.0005976825
323650 0.00059822544
323700 0.00059873427
323750 0.00059912098
323800 0.00059954544
323850 0.00060005898
323900 0.00060058933
323950 0.00060109828
324000 0.00060168978
324050 0.00060233354
324100 0.00060294553
324150 0.00060359228
324200 0.00060422669
324250 0.00060480317
324300 0.00060540187
324350 0.0006058918
324400 0.00060635243
324450 0.00060681602
324500 0.00060711204
324550 0.00060748894
324600 0.00060781718
324650 0.00060819748
324700 0.00060876104
324750 0.00060928746
324800 0.00060987375
324850 0.00061062477
324900 0.00061138831
324950 0.00061217164
325000 0.00061288729
325050 0.00061359793
325100 0.00061432396
325150 0.00061496657
325200 0.00061550481
325250 0.00061599842
325300 0.00061655516
325350 0.00061722051
325400 0.00061795471
325450 0.00061855207
325500 0.00061916937
325550 0.00061983921
325600 0.0006205354
325650 0.00062113151
325700 0.00062160569
325750 0.00062196151
325800 0.00062215682
325850 0.00062243448
325900 0.00062257641
325950 0.00062274655
326000 0.0006228113
326050 0.00062280968
326100 0.00062281809
326150 0.00062277119
326200 0.00062276955
326250 0.00062278673
326300 0.00062290919
326350 0.00062296023
326400 0.00062301133
326450 0.0006230309
326500 0.00062299469
326550 0.00062298154
326600 0.00062307902
326650 0.00062316757
326700 0.00062323595
326750 0.00062318234
326800 0.00062317468
326850 0.00062313192
326900 0.00062310996
326950 0.00062314174
327000 0.0006232126
327050 0.00062332847
327100 0.00062342967
327150 0.0006234863
327200 0.00062354972
327250 0.00062358955
327300 0.00062383783
327350 0.00062415072
327400 0.00062451166
327450 0.00062500099
327500 0.00062542302
327550 0.00062577725
327600 0.00062625587
327650 0.00062664275
327700 0.00062721026
327750 0.000627708
327800 0.0006282084
327850 0.00062855024
327900 0.00062893393
327950 0.00062926202
328000 0.00062963988
328050 0.00062995293
328100 0.00063021652
328150 0.00063047595
328200 0.00063062032
328250 0.00063083561
328300 0.00063101662
328350 0.00063120454
328400 0.00063137441
328450 0.00063152687
328500 0.00063175799
328550 0.00063198025
328600 0.00063215955
328650 0.00063235719
328700 0.00063250029
328750 0.00063268575
328800 0.00063292701
328850 0.00063318068
328900 0.00063346339
328950 0.000633741
329000 0.00063395094
329050 0.00063404598
329100 0.00063402273
329150 0.00063380879
329200 0.00063357756
329250 0.00063322337
329300 0.00063292851
329350 0.00063260018
329400 0.00063230037
329450 0.0006319615
329500 0.00063168128
329550 0.00063147358
329600 0.00063132322
329650 0.00063120039
329700 0.00063108882
329750 0.00063090421
329800 0.00063073711
329850 0.00063045877
329900 0.00063025856
329950 0.00063000265
330000 0.00062977343
330050 0.00062939125
330100 0.00062894917
330150 0.00062846191
330200 0.00062799558
330250 0.00062750709
330300 0.00062713786
330350 0.00062680331
330400 0.00062655573
330450 0.00062638514
330500 0.00062613126
330550 0.00062588066
330600 0.00062566173
330650 0.00062537053
330700 0.00062510947
330750 0.00062493149
330800 0.00062475849
330850 0.00062462629
330900 0.00062455426
330950 0.00062441214
331000 0.00062427794
331050 0.00062408281
331100 0.00062395964
331150 0.00062379594
331200 0.00062377642
331250 0.00062387517
331300 0.00062405463
331350 0.00062433722
331400 0.00062476454
331450 0.00062516105
331500 0.00062561887
331550 0.000626137
331600 0.00062665319
331650 0.00062721241
331700 0.00062780891
331750 0.00062842741
331800 0.00062914221
331850 0.00062994655
331900 0.00063078434
331950 0.00063161484
332000 0.00063245957
332050 0.00063327956
332100 0.0006342751
332150 0.0006353163
332200 0.00063629797
332250 0.00063712416
332300 0.00063790766
332350 0.00063857228
332400 0.00063927563
332450 0.00063999886
332500 0.00064078334
332550 0.00064158253
332600 0.00064230449
332650 0.00064308355
332700 0.00064381294
332750 0.00064427286
332800 0.00064468871
332850 0.00064505185
332900 0.00064540815
332950 0.00064553199
333000 0.00064551135
333050 0.00064558699
333100 0.00064555259
333150 0.00064543691
333200 0.00064522292
333250 0.00064504021
333300 0.0006448624
333350 0.00064477431
333400 0.00064464446
333450 0.00064447386
333500 0.00064432581
333550 0.00064417992
333600 0.00064402683
333650 0.00064377059
333700 0.00064361216
333750 0.00064337587
333800 0.00064322626
333850 0.00064310084
333900 0.00064308817
333950 0.00064301586
334000 0.00064296522
334050 0.00064268781
334100 0.00064242002
334150 0.00064205037
334200 0.00064178657
334250 0.0006414901
334300 0.00064128943
334350 0.00064119703
334400 0.00064109908
334450 0.00064107407
334500 0.00064107331
334550 0.00064098579
334600 0.00064091754
334650 0.00064085359
334700 0.00064092497
334750 0.000640896
334800 0.00064088561
334850 0.00064083587
334900 0.00064077868
334950 0.00064068173
335000 0.00064058272
335050 0.00064058718
335100 0.00064063553
335150 0.00064076881
335200 0.00064078352
335250 0.00064084893
335300 0.00064091665
335350 0.00064093212
335400 0.0006409254
335450 0.00064104264
335500 0.00064111825
335550 0.00064120154
335600 0.00064118955
335650 0.00064120513
335700 0.00064112923
335750 0.00064110896
335800 0.00064113044
335850 0.00064112202
335900 0.00064104495
335950 0.00064094007
336000 0.0006407718
336050 0.00064054187
336100 0.00064033333
336150 0.00064018665
336200 0.00064009424
336250 0.00064002243
336300 0.00063988514
336350 0.00063967606
336400 0.00063957245
336450 0.00063938655
336500 0.0006391351
336550 0.00063891997
336600 0.00063854649
336650 0.0006379443
336700 0.00063738285
336750 0.00063669499
336800 0.00063601702
336850 0.00063538762
336900 0.00063487793
336950 0.0006342878
337000 0.00063373206
337050 0.00063327487
337100 0.00063290715
337150 0.00063262959
337200 0.00063233247
337250 0.00063211024
337300 0.00063188006
337350 0.00063164238
337400 0.00063158628
337450 0.00063147606
337500 0.0006314323
337550 0.00063136856
337600 0.00063133103
337650 0.00063143708
337700 0.00063153416
337750 0.00063167659
337800 0.00063186985
337850 0.00063186744
337900 0.00063188763
337950 0.00063173458
338000 0.00063160323
338050 0.00063131978
338100 0.00063107302
338150 0.00063084985
338200 0.00063059771
338250 0.00063037438
338300 0.0006300206
338350 0.0006296674
338400 0.00062923908
338450 0.00062886011
338500 0.00062855974
338550 0.00062842743
338600 0.00062825685
338650 0.00062822314
338700 0.00062830499
338750 0.00062844468
338800 0.00062860969
338850 0.00062877643
338900 0.00062891931
338950 0.00062892619
339000 0.00062893993
339050 0.00062879845
339100 0.0006287876
339150 0.00062881715
339200 0.00062887359
339250 0.00062904704
339300 0.00062933451
339350 0.00062958056
339400 0.00062972512
339450 0.00062980321
339500 0.00062979586
339550 0.00062977528
339600 0.00062977583
339650 0.00062979054
339700 0.0006297663
339750 0.00062979262
339800 0.00062971874
339850 0.00062972209
339900 0.00062960857
339950 0.00062947372
340000 0.0006293199
340050 0.00062923339
340100 0.00062912634
340150 0.00062900171
340200 0.00062887542
340250 0.00062865428
340300 0.00062845807
340350 0.00062820756
340400 0.00062800469
340450 0.00062789105
340500 0.00062773077
340550 0.0006275123
340600 0.00062714502
340650 0.00062658798
340700 0.00062617433
340750 0.00062561632
340800 0.00062502095
340850 0.00062440536
340900 0.00062381465
340950 0.000623351
341000 0.00062296047
341050 0.00062261755
341100 0.00062229896
341150 0.00062188065
341200 0.00062140247
341250 0.00062095605
341300 0.00062051406
341350 0.00062000793
341400 0.00061955533
341450 0.00061923201
341500 0.00061899271
341550 0.00061881343
341600 0.00061873079
341650 0.00061864417
341700 0.00061852613
341750 0.0006183493
341800 0.00061801104
341850 0.00061783777
341900 0.00061761002
341950 0.00061738007
342000 0.00061716606
342050 0.00061694212
342100 0.00061681707
342150 0.00061671784
342200 0.00061674919
342250 0.00061693406
342300 0.00061703173
342350 0.0006169617
342400 0.000616853
342450 0.00061657924
342500 0.00061623964
342550 0.00061583072
342600 0.00061545906
342650 0.00061502573
342700 0.00061451444
342750 0.0006138987
342800 0.00061322726
342850 0.0006125077
342900 0.00061193314
342950 0.00061154195
343000 0.00061117484
343050 0.00061071363
343100 0.00061027402
343150 0.0006097005
343200 0.00060923673
343250 0.0006088043
343300 0.00060842052
343350 0.00060812454
343400 0.00060784116
343450 0.00060755469
343500 0.00060723469
343550 0.00060696711
343600 0.00060665839
343650 0.00060626458
343700 0.00060565465
343750 0.00060500873
343800 0.00060413683
343850 0.00060329252
343900 0.00060259104
343950 0.00060200106
344000 0.00060147288
344050 0.00060108853
344100 0.0006008236
344150 0.00060058733
344200 0.00060031059
344250 0.0006001441
344300 0.00059988259
344350 0.00059962135
344400 0.00059949642
344450 0.0005994827
344500 0.00059956447
344550 0.00059966609
344600 0.00059986016
344650 0.00059991221
344700 0.00059999639
344750 0.00059996449
344800 0.00059994619
344850 0.00059994805
344900 0.00060006938
344950 0.0006001227
345000 0.00060025148
345050 0.00060029525
345100 0.00060057091
345150 0.00060089116
345200 0.00060127943
345250 0.0006016892
345300 0.00060223696
345350 0.00060283268
345400 0.00060351191
345450 0.00060431308
345500 0.00060507953
345550 0.00060575235
345600 0.00060628702
345650 0.00060669532
345700 0.00060711023
345750 0.00060760032
345800 0.00060818067
345850 0.00060874171
345900 0.00060922623
345950 0.0006097245
346000 0.00061011844
346050 0.00061039838
346100 0.00061052758
346150 0.00061068965
346200 0.00061069594
346250 0.0006106664
346300 0.00061067904
346350 0.00061084676
346400 0.00061091513
346450 0.00061092493
346500 0.00061095233
346550 0.00061097128
346600 0.00061104269
346650 0.00061116984
346700 0.00061131424
346750 0.00061161502
346800 0.00061192325
346850 0.00061228707
346900 0.00061265585
346950 0.00061308468
347000 0.00061365563
347050 0.00061429323
347100 0.00061502171
347150 0.00061587642
347200 0.00061669723
347250 0.00061750677
347300 0.00061843015
347350 0.00061938631
347400 0.00062021535
347450 0.00062102551
347500 0.0006216778
347550 0.00062222911
347600 0.0006226987
347650 0.00062302023
347700 0.00062322421
347750 0.00062335467
347800 0.00062342447
347850 0.00062340761
347900 0.00062331755
347950 0.00062321604
348000 0.00062298724
348050 0.0006227783
348100 0.0006225716
348150 0.0006223443
348200 0.00062203125
348250 0.00062186001
348300 0.00062166116
348350 0.00062141508
348400 0.00062125211
348450 0.00062103923
348500 0.0006208654
348550 0.00062072711
348600 0.00062054754
348650 0.00062036867
348700 0.00062029926
348750 0.00062018135
348800 0.00062001758
348850 0.00061985195
348900 0.00061980295
348950 0.0006197762
349000 0.00061978864
349050 0.0006199325
349100 0.00061999876
349150 0.00062002813
349200 0.00062000652
349250 0.00061988885
349300 0.00061972532
349350 0.00061954128
349400 0.00061935334
349450 0.00061932902
349500 0.00061929506
349550 0.0006192193
349600 0.00061922819
349650 0.00061919362
349700 0.00061920306
349750 0.00061917861
349800 0.00061903151
349850 0.00061886257
349900 0.00061865892
349950 0.00061843123
350000 0.00061822866
350050 0.00061799137
350100 0.00061776582
350150 0.00061751296
350200 0.00061717382
350250 0.00061676827
350300 0.00061644278
350350 0.00061622798
350400 0.00061605426
350450 0.00061605745
350500 0.00061610551
350550 0.0006162027
350600 0.0006163852
350650 0.00061660165
350700 0.00061682178
350750 0.0006169445
350800 0.00061705868
350850 0.00061716059
350900 0.00061736369
350950 0.00061758131
351000 0.00061778203
351050 0.00061806629
351100 0.00061826116
351150 0.00061850687
351200 0.00061862443
351250 0.00061870678
351300 0.00061875463
351350 0.00061878761
351400 0.00061872123
351450 0.000618742
351500 0.00061880936
351550 0.00061885493
351600 0.00061885536
351650 0.00061873839
351700 0.00061867531
351750 0.00061858375
351800 0.00061848334
351850 0.00061836468
351900 0.00061832817
351950 0.00061827469
352000 0.00061822055
352050 0.00061811303
352100 0.00061790825
352150 0.00061763077
352200 0.00061732016
352250 0.00061706778
352300 0.0006168809
352350 0.00061671692
352400 0.00061657925
352450 0.0006163685
352500 0.00061624196
352550 0.0006161874
352600 0.00061623962
352650 0.00061629086
352700 0.00061629898
352750 0.00061619718
352800 0.00061619648
352850 0.00061635153
352900 0.0006165249
352950 0.0006167728
353000 0.00061693282
353050 0.00061713215
353100 0.00061732844
353150 0.00061763426
353200 0.00061795636
353250 0.00061835758
353300 0.00061884203
353350 0.00061925069
353400 0.00061956511
353450 0.00061974349
353500 0.00061977443
353550 0.0006197726
353600 0.00061983238
353650 0.00061984233
353700 0.00061991605
353750 0.0006199213
353800 0.00061986936
353850 0.00061989992
353900 0.00061988814
353950 0.00061981434
354000 0.00061983736
354050 0.00061983559
354100 0.00061974816
354150 0.00061960987
354200 0.000619453
354250 0.00061943836
354300 0.00061950065
354350 0.00061963119
354400 0.00061993267
354450 0.00062022939
354500 0.00062065286
354550 0.000621321
354600 0.00062207335
354650 0.00062286694
354700 0.00062370131
354750 0.00062459491
354800 0.00062549116
354850 0.00062639073
354900 0.00062724615
354950 0.0006279573
355000 0.00062866133
355050 0.00062932431
355100 0.00062992371
355150 0.00063044236
355200 0.00063105649
355250 0.00063164102
355300 0.00063237209
355350 0.00063312972
355400 0.00063385576
355450 0.00063443071
355500 0.00063499186
355550 0.00063561165
355600 0.00063635448
355650 0.00063699795
355700 0.00063771011
355750 0.00063831468
355800 0.00063900021
355850 0.00063956772
355900 0.00064001894
355950 0.00064041007
356000 0.00064065308
356050 0.00064092687
356100 0.00064125817
356150 0.00064161021
356200 0.00064192555
356250 0.00064232153
356300 0.00064272694
356350 0.00064316626
356400 0.00064358871
356450 0.00064401649
356500 0.00064453565
356550 0.00064487368
356600 0.00064517271
356650 0.00064543253
356700 0.00064559169
356750 0.00064566689
356800 0.00064559948
356850 0.00064537802
356900 0.00064513654
356950 0.00064490669
357000 0.00064484335
357050 0.00064489919
357100 0.00064508256
357150 0.00064535814
357200 0.0006455088
357250 0.00064555887
357300 0.00064581271
357350 0.00064613776
357400 0.00064658588
357450 0.00064693597
357500 0.00064706162
357550 0.00064713137
357600 0.00064722595
357650 0.00064717723
357700 0.0006471339
357750 0.00064699186
357800 0.00064696323
357850 0.00064694879
357900 0.00064691953
357950 0.00064685925
358000 0.00064680985
358050 0.00064663389
358100 0.00064646056
358150 0.00064620681
358200 0.0006459795
358250 0.00064572358
358300 0.00064547614
358350 0.00064520431
358400 0.00064501944
358450 0.00064480706
358500 0.00064471813
358550 0.00064462302
358600 0.00064440358
358650 0.00064400751
358700 0.00064342717
358750 0.00064275349
358800 0.00064209236
358850 0.00064156663
358900 0.00064116646
358950 0.00064094458
359000 0.0006405988
359050 0.00064031382
359100 0.00063993111
359150 0.00063969002
359200 0.00063943746
359250 0.0006393146
359300 0.00063929149
359350 0.0006393389
359400 0.00063954401
359450 0.00063978135
359500 0.00064006649
359550 0.00064031071
359600 0.00064053352
359650 0.00064076537
359700 0.00064098129
359750 0.00064112667
359800 0.00064112367
359850 0.00064113604
359900 0.00064111468
359950 0.0006411573
360000 0.00064127819
360050 0.00064135988
360100 0.00064146117
360150 0.00064150202
360200 0.00064151691
360250 0.000641505
360300 0.00064150606
360350 0.00064162782
360400 0.0006417171
360450 0.00064176923
360500 0.00064184797
360550 0.00064203083
360600 0.00064220876
360650 0.00064244722
360700 0.00064268392
360750 0.00064298764
360800 0.00064329477
360850 0.00064363186
360900 0.00064382941
360950 0.00064396014
361000 0.00064402292
361050 0.00064394023
361100 0.00064388515
361150 0.00064376983
361200 0.00064358466
361250 0.00064328434
361300 0.00064290443
361350 0.00064237015
361400 0.00064173891
361450 0.00064107222
361500 0.00064024092
361550 0.00063949678
361600 0.00063881411
361650 0.00063806
361700 0.00063738819
361750 0.00063669638
361800 0.00063607273
361850 0.00063553022
361900 0.00063500369
361950 0.00063454457
362000 0.00063409855
362050 0.00063364343
362100 0.00063331814
362150 0.00063302973
362200 0.00063286502
362250 0.00063267062
362300 0.00063238429
362350 0.00063198592
362400 0.00063159047
362450 0.00063113001
362500 0.00063079501
362550 0.00063039101
362600 0.00062993669
362650 0.00062947929
362700 0.00062907838
362750 0.00062871449
362800 0.00062837706
362850 0.00062814918
362900 0.0006279213
362950 0.00062775709
363000 0.00062760737
363050 0.00062740128
363100 0.0006271526
363150 0.00062693504
363200 0.00062671532
363250 0.00062656291
363300 0.00062649379
363350 0.00062636063
363400 0.00062617991
363450 0.00062593147
363500 0.00062583261
363550 0.00062588173
363600 0.00062601531
363650 0.00062615144
363700 0.00062625249
363750 0.00062637875
363800 0.00062660482
363850 0.00062681667
363900 0.00062703309
363950 0.00062724613
364000 0.00062745314
364050 0.00062770188
364100 0.00062796827
364150 0.00062821167
364200 0.00062845214
364250 0.00062877769
364300 0.00062904881
364350 0.00062938048
364400 0.00062971112
364450 0.0006301528
364500 0.00063061538
364550 0.00063114968
364600 0.00063177205
364650 0.00063240955
364700 0.00063296405
364750 0.00063359661
364800 0.00063415631
364850 0.00063475098
364900 0.00063535001
364950 0.00063598444
365000 0.00063668489
365050 0.00063730622
365100 0.00063791934
365150 0.00063844578
365200 0.0006388902
365250 0.0006393018
365300 0.00063972851
365350 0.00064005866
365400 0.00064033492
365450 0.00064056696
365500 0.00064071392
365550 0.00064075395
365600 0.0006407654
365650 0.00064084998
365700 0.00064091902
365750 0.0006411481
365800 0.00064139986
365850 0.00064177573
365900 0.00064205377
365950 0.00064233511
366000 0.00064252981
366050 0.00064262124
366100 0.00064255331
366150 0.00064238369
366200 0.00064221317
366250 0.00064205489
366300 0.00064190288
366350 0.00064167508
366400 0.00064133007
366450 0.00064105059
366500 0.00064060809
366550 0.00064012388
366600 0.00063958437
366650 0.00063906586
366700 0.00063863003
366750 0.00063809195
366800 0.00063756726
366850 0.00063699748
366900 0.00063631423
366950 0.00063568069
367000 0.00063496723
367050 0.00063438451
367100 0.00063382136
367150 0.00063331385
367200 0.0006329189
367250 0.00063255452
367300 0.0006323139
367350 0.00063204566
367400 0.00063187227
367450 0.0006318011
367500 0.0006317444
367550 0.00063171273
367600 0.00063172397
367650 0.00063160405
367700 0.00063140224
367750 0.00063125188
367800 0.00063101902
367850 0.0006307443
367900 0.00063037071
367950 0.00062991102
368000 0.00062931027
368050 0.00062872822
368100 0.00062807066
368150 0.00062753251
368200 0.00062709208
368250 0.00062673267
368300 0.00062637937
368350 0.00062613494
368400 0.00062606423
368450 0.00062592117
368500 0.00062571167
368550 0.00062539904
368600 0.00062507913
368650 0.00062482335
368700 0.00062458019
368750 0.00062437366
368800 0.00062398376
368850 0.00062353343
368900 0.00062306231
368950 0.00062259454
369000 0.00062207745
369050 0.00062157273
369100 0.00062109562
369150 0.00062064466
369200 0.0006202697
369250 0.00061984212
369300 0.00061951686
369350 0.00061913813
369400 0.00061870987
369450 0.00061817257
369500 0.00061757924
369550 0.00061698873
369600 0.00061639986
369650 0.00061588226
369700 0.00061531483
369750 0.00061467269
369800 0.00061404267
369850 0.00061340928
369900 0.00061267989
369950 0.00061210342
370000 0.00061152854
370050 0.00061108221
370100 0.00061063406
370150 0.00061014026
370200 0.00060974462
370250 0.00060934305
370300 0.00060894762
370350 0.00060859411
370400 0.00060823106
370450 0.00060789514
370500 0.00060763578
370550 0.00060742801
370600 0.00060740251
370650 0.00060748444
370700 0.00060753833
370750 0.00060766404
370800 0.00060781366
370850 0.000607954
370900 0.00060810792
370950 0.00060826684
371000 0.00060838884
371050 0.00060855218
371100 0.00060869286
371150 0.00060901462
371200 0.00060923826
371250 0.00060945028
371300 0.00060949815
371350 0.00060957071
371400 0.00060948139
371450 0.00060939056
371500 0.00060931996
371550 0.00060921917
371600 0.00060902263
371650 0.00060893144
371700 0.0006087352
371750 0.00060857789
371800 0.00060846306
371850 0.00060827827
371900 0.00060806229
371950 0.00060785171
372000 0.00060773897
372050 0.00060764366
372100 0.00060752475
372150 0.00060751054
372200 0.00060746469
372250 0.00060731617
372300 0.00060723605
372350 0.00060707973
372400 0.00060694843
372450 0.00060683822
372500 0.00060687351
372550 0.00060678196
372600 0.00060670882
372650 0.0006066149
372700 0.00060642619
372750 0.00060623923
372800 0.00060602399
372850 0.00060579872
372900 0.00060550489
372950 0.00060514637
373000 0.00060478621
373050 0.00060443107
373100 0.00060404535
373150 0.00060364334
373200 0.00060316434
373250 0.00060276983
373300 0.00060233868
373350 0.00060191486
373400 0.00060154984
373450 0.0006011808
373500 0.00060077776
373550 0.00060037483
373600 0.00060005254
373650 0.0005997199
373700 0.00059943741
373750 0.00059900403
373800 0.00059853408
373850 0.00059794301
373900 0.00059731553
373950 0.00059665594
374000 0.0005958682
374050 0.00059507731
374100 0.00059434387
374150 0.00059348812
374200 0.00059266191
374250 0.00059174821
374300 0.00059085994
374350 0.00058994665
374400 0.00058908679
374450 0.0005882723
374500 0.00058767757
374550 0.00058716732
374600 0.00058677214
374650 0.00058645718
374700 0.00058618004
374750 0.00058601225
374800 0.0005858653
374850 0.00058564787
374900 0.00058545227
374950 0.00058524631
375000 0.0005850918
375050 0.00058496544
375100 0.0005848171
375150 0.00058465448
375200 0.00058451242
375250 0.00058441051
375300 0.00058429058
375350 0.00058422245
375400 0.0005843099
375450 0.00058435531
375500 0.00058442581
375550 0.0005843898
375600 0.00058441098
375650 0.00058439419
375700 0.00058444714
375750 0.00058453948
375800 0.0005846723
375850 0.00058472233
375900 0.00058470689
375950 0.00058457883
376000 0.00058441668
376050 0.00058417199
376100 0.00058393886
376150 0.00058368216
376200 0.00058329353
376250 0.00058299714
376300 0.00058248387
376350 0.000581907
376400 0.00058117895
376450 0.00058039062
376500 0.00057963253
376550 0.00057886444
376600 0.00057811764
376650 0.0005773467
376700 0.00057667346
376750 0.00057598974
376800 0.00057536898
376850 0.00057478511
376900 0.00057416045
376950 0.00057363648
377000 0.00057329477
377050 0.0005729925
377100 0.00057268291
377150 0.00057242419
377200 0.00057208759
377250 0.00057169795
377300 0.00057127811
377350 0.00057092954
377400 0.00057056874
377450 0.00057039941
377500 0.00057027439
377550 0.0005700965
377600 0.0005699889
377650 0.00056975303
377700 0.00056951771
377750 0.00056930759
377800 0.0005691377
377850 0.00056889158
377900 0.0005686069
377950 0.00056826715
378000 0.00056793688
378050 0.0005675307
378100 0.00056720774
378150 0.00056690723
378200 0.00056657713
378250 0.00056626349
378300 0.0005659721
378350 0.00056583449
378400 0.00056572952
378450 0.00056569222
378500 0.00056558819
378550 0.00056547982
378600 0.00056532459
378650 0.00056519352
378700 0.00056504489
378750 0.00056492263
378800 0.00056480462
378850 0.0005646962
378900 0.00056457404
378950 0.00056448334
379000 0.00056444895
379050 0.00056432777
379100 0.0005642418
379150 0.00056404783
379200 0.00056382828
379250 0.00056367612
379300 0.00056346759
379350 0.000563158
379400 0.00056280864
379450 0.00056251092
379500 0.00056216102
379550 0.00056187104
379600 0.00056164774
379650 0.00056147971
379700 0.00056128083
379750 0.00056110504
379800 0.00056089308
379850 0.00056072694
379900 0.000560724
379950 0.00056064013
380000 0.00056051366
380050 0.0005603213
380100 0.00055995584
380150 0.00055959492
380200 0.00055919352
380250 0.00055877149
380300 0.0005585274
380350 0.00055825955
380400 0.00055797728
380450 0.00055782968
380500 0.00055774328
380550 0.00055767478
380600 0.00055769807
380650 0.00055768517
380700 0.00055766801
380750 0.00055765186
380800 0.00055756054
380850 0.00055753284
380900 0.00055752817
380950 0.00055757188
381000 0.00055762294
381050 0.00055774434
381100 0.00055773128
381150 0.0005577704
381200 0.00055762043
381250 0.00055750449
381300 0.00055739297
381350 0.00055725542
381400 0.00055713557
381450 0.00055691739
381500 0.00055663226
381550 0.0005562193
381600 0.00055577986
381650 0.00055538875
381700 0.00055497318
381750 0.0005546595
381800 0.00055429325
381850 0.00055393939
381900 0.0005536142
381950 0.00055329047
382000 0.00055295806
382050 0.00055262509
382100 0.00055232372
382150 0.00055199517
382200 0.00055167868
382250 0.00055144563
382300 0.00055125385
382350 0.00055108098
382400 0.00055090951
382450 0.00055068404
382500 0.00055042726
382550 0.00055022856
382600 0.00054998864
382650 0.00054969132
382700 0.00054934104
382750 0.00054906363
382800 0.00054878867
382850 0.00054859335
382900 0.00054850101
382950 0.00054834449
383000 0.00054818098
383050 0.00054796229
383100 0.00054773647
383150 0.00054753043
383200 0.0005473234
383250 0.00054711475
383300 0.0005468926
383350 0.00054673046
383400 0.00054663247
383450 0.00054663095
383500 0.0005467104
383550 0.00054689426
383600 0.00054712025
383650 0.00054731716
383700 0.00054749865
383750 0.0005476932
383800 0.00054785535
383850 0.00054814081
383900 0.00054841847
383950 0.00054881142
384000 0.00054932487
384050 0.00054994325
384100 0.00055065896
384150 0.00055128664
384200 0.00055190113
384250 0.00055265468
384300 0.000553253
384350 0.00055377597
384400 0.00055418639
384450 0.00055452414
384500 0.00055472785
384550 0.00055503268
384600 0.00055533061
384650 0.00055579295
384700 0.0005563653
384750 0.00055691231
384800 0.00055741699
384850 0.0005578026
384900 0.00055811958
384950 0.00055849287
385000 0.000558804
385050 0.00055916952
385100 0.00055939117
385150 0.00055965564
385200 0.00055995107
385250 0.00056030804
385300 0.00056067928
385350 0.00056113875
385400 0.00056164251
385450 0.00056213596
385500 0.00056262539
385550 0.00056321745
385600 0.00056377533
385650 0.00056430306
385700 0.00056475262
385750 0.00056519254
385800 0.00056572934
385850 0.00056631053
385900 0.00056700032
385950 0.00056762763
386000 0.00056828498
386050 0.0005690517
386100 0.00056983551
386150 0.00057060887
386200 0.00057143889
386250 0.00057232721
386300 0.00057322768
386350 0.00057398224
386400 0.00057463769
386450 0.00057526241
386500 0.00057578919
386550 0.00057621159
386600 0.00057654453
386650 0.00057677387
386700 0.00057691111
386750 0.00057706561
386800 0.00057721964
386850 0.00057735752
386900 0.00057744261
386950 0.00057742718
387000 0.00057742812
387050 0.00057746095
387100 0.00057765327
387150 0.00057789317
387200 0.00057821964
387250 0.00057854197
387300 0.00057888321
387350 0.0005792468
387400 0.00057961612
387450 0.00057998962
387500 0.00058031105
387550 0.00058065524
387600 0.00058098013
387650 0.00058128295
387700 0.00058158727
387750 0.00058181072
387800 0.00058196477
387850 0.0005819981
387900 0.00058197258
387950 0.00058206728
388000 0.00058208229
388050 0.00058208489
388100 0.00058198219
388150 0.00058173681
388200 0.00058141155
388250 0.00058100927
388300 0.00058044299
388350 0.00058001698
388400 0.00057957262
388450 0.0005792869
388500 0.00057909969
388550 0.00057888619
388600 0.00057871901
388650 0.00057849857
388700 0.00057820303
388750 0.00057805422
388800 0.00057791215
388850 0.00057777999
388900 0.00057761323
388950 0.00057753777
389000 0.00057748952
389050 0.00057742828
389100 0.00057733774
389150 0.00057725366
389200 0.00057703457
389250 0.00057662171
389300 0.00057610015
389350 0.00057549185
389400 0.00057481104
389450 0.00057405711
389500 0.00057314845
389550 0.00057208204
389600 0.00057101205
389650 0.0005699749
389700 0.00056890918
389750 0.00056787936
389800 0.00056700313
389850 0.00056630202
389900 0.0005656953
389950 0.00056513415
390000 0.00056461521
390050 0.00056422656
390100 0.00056386208
390150 0.00056360537
390200 0.00056348217
390250 0.0005635256
390300 0.0005636177
390350 0.00056372975
390400 0.00056378499
390450 0.00056372045
390500 0.0005636292
390550 0.00056351194
390600 0.0005633748
390650 0.00056325381
390700 0.00056313289
390750 0.00056305217
390800 0.00056299614
390850 0.00056310797
390900 0.00056335774
390950 0.00056364345
391000 0.00056379816
391050 0.00056393758
391100 0.00056399058
391150 0.00056402226
391200 0.00056409182
391250 0.00056416551
391300 0.00056425517
391350 0.00056436086
391400 0.00056453215
391450 0.0005647271
391500 0.00056486658
391550 0.00056504146
391600 0.0005653464
391650 0.00056568412
391700 0.00056598735
391750 0.00056634068
391800 0.00056667135
391850 0.0005669783
391900 0.00056721601
391950 0.00056737119
392000 0.00056745302
392050 0.00056744353
392100 0.00056729388
392150 0.00056709648
392200 0.0005667555
392250 0.00056640099
392300 0.00056607273
392350 0.00056559679
392400 0.00056496097
392450 0.00056415779
392500 0.0005633794
392550 0.00056260189
392600 0.00056186415
392650 0.00056110197
392700 0.00056043981
392750 0.0005597465
392800 0.00055911183
392850 0.00055850568
392900 0.00055802493
392950 0.00055748644
393000 0.00055699195
393050 0.00055642836
393100 0.00055592674
393150 0.00055544922
393200 0.00055503007
393250 0.00055467489
393300 0.00055432965
393350 0.00055402269
393400 0.0005536667
393450 0.00055337582
393500 0.00055307811
393550 0.00055269738
393600 0.00055232385
393650 0.00055200119
393700 0.00055170167
393750 0.00055142207
393800 0.00055130514
393850 0.00055118694
393900 0.00055112108
393950 0.00055109524
394000 0.00055121473
394050 0.00055140613
394100 0.00055160742
394150 0.00055163499
394200 0.00055169396
394250 0.00055153413
394300 0.00055148222
394350 0.00055139964
394400 0.00055130792
394450 0.00055119691
394500 0.00055100468
394550 0.0005508467
394600 0.00055066506
394650 0.00055063444
394700 0.00055066813
394750 0.00055077336
394800 0.00055101027
394850 0.00055119875
394900 0.00055137792
394950 0.00055156036
395000 0.00055158502
395050 0.00055151366
395100 0.00055153314
395150 0.00055146952
395200 0.00055149683
395250 0.00055166934
395300 0.00055184564
395350 0.00055202087
395400 0.00055217825
395450 0.00055238293
395500 0.0005525206
395550 0.00055274707
395600 0.00055298642
395650 0.00055315738
395700 0.00055335164
395750 0.00055356004
395800 0.00055382017
395850 0.00055413189
395900 0.00055439109
395950 0.00055455786
396000 0.00055466491
396050 0.00055466378
396100 0.00055475452
396150 0.00055485891
396200 0.00055489571
396250 0.00055497838
396300 0.0005551404
396350 0.00055534905
396400 0.00055560713
396450 0.0005558227
396500 0.00055603518
396550 0.00055621727
396600 0.00055641944
396650 0.00055664524
396700 0.00055680605
396750 0.00055700537
396800 0.00055719121
396850 0.00055743622
396900 0.00055772516
396950 0.00055800544
397000 0.00055835184
397050 0.00055878075
397100 0.00055924336
397150 0.00055976085
397200 0.00056035743
397250 0.00056094252
397300 0.00056158999
397350 0.00056224289
397400 0.00056289908
397450 0.00056348082
397500 0.00056413063
397550 0.00056479779
397600 0.00056548661
397650 0.00056618387
397700 0.00056700004
397750 0.00056787826
397800 0.00056881517
397850 0.00056986505
397900 0.00057082947
397950 0.00057185261
398000 0.00057282411
398050 0.00057374099
398100 0.00057454081
398150 0.00057506423
398200 0.00057544091
398250 0.00057572278
398300 0.00057605822
398350 0.00057631053
398400 0.00057651504
398450 0.00057678641
398500 0.000576946
398550 0.00057725795
398600 0.00057751694
398650 0.00057780172
398700 0.00057807373
398750 0.00057824334
398800 0.00057822966
398850 0.00057814911
398900 0.00057806727
398950 0.00057789432
399000 0.00057774032
399050 0.00057759589
399100 0.00057725076
399150 0.00057697586
399200 0.00057656614
399250 0.00057620517
399300 0.00057600424
399350 0.00057583968
399400 0.00057564836
399450 0.00057552485
399500 0.00057539001
399550 0.0005753035
399600 0.00057518684
399650 0.0005750082
399700 0.00057483287
399750 0.00057450874
399800 0.00057422854
399850 0.00057396743
399900 0.00057371547
399950 0.00057340778
400000 0.00057309973
400050 0.0005728087
400100 0.0005724246
400150 0.00057208018
400200 0.00057167664
400250 0.00057129817
400300 0.0005709959
400350 0.00057080762
400400 0.00057063811
400450 0.0005706338
400500 0.00057057016
400550 0.0005706078
400600 0.00057068363
400650 0.00057065224
400700 0.00057065774
400750 0.00057062607
400800 0.00057059595
400850 0.000570602
400900 0.0005706213
400950 0.00057077428
401000 0.00057088971
401050 0.00057098866
401100 0.00057105953
401150 0.00057109823
401200 0.00057115371
401250 0.00057122172
401300 0.00057129074
401350 0.00057150307
401400 0.00057168862
401450 0.00057190203
401500 0.00057221613
401550 0.00057250246
401600 0.00057278469
401650 0.00057291285
401700 0.00057300102
401750 0.0005729733
401800 0.00057285828
401850 0.00057270531
401900 0.00057243181
401950 0.00057216356
402000 0.00057180327
402050 0.00057141683
402100 0.00057105115
402150 0.0005706516
402200 0.0005703356
402250 0.00057005982
402300 0.0005699362
402350 0.00056988946
402400 0.00056975246
402450 0.00056956426
402500 0.00056927317
402550 0.00056890965
402600 0.00056849324
402650 0.000568143
402700 0.00056784815
402750 0.00056754308
402800 0.00056728834
402850 0.00056702317
402900 0.00056670733
402950 0.00056630917
403000 0.00056594637
403050 0.00056561157
403100 0.00056530592
403150 0.00056504004
403200 0.00056491073
403250 0.00056478962
403300 0.00056464853
403350 0.00056457839
403400 0.0005645594
403450 0.00056462578
403500 0.0005645959
403550 0.00056467694
403600 0.00056475247
403650 0.00056476291
403700 0.00056473976
403750 0.00056462752
403800 0.00056464884
403850 0.00056464682
403900 0.00056478141
403950 0.0005648538
404000 0.00056490822
404050 0.00056501628
404100 0.00056510954
404150 0.00056532471
404200 0.00056558935
404250 0.00056588505
404300 0.00056618835
404350 0.00056645211
404400 0.00056677231
404450 0.00056712477
404500 0.00056759942
404550 0.00056815649
404600 0.00056871434
404650 0.00056937824
404700 0.00057002909
404750 0.00057070969
404800 0.00057131144
404850 0.00057193774
404900 0.0005725355
404950 0.0005731019
405000 0.00057364404
405050 0.00057421651
405100 0.00057477104
405150 0.00057524939
405200 0.00057570305
405250 0.00057605577
405300 0.0005763178
405350 0.0005766289
405400 0.00057690972
405450 0.00057725037
405500 0.000577635
405550 0.00057782592
405600 0.00057801046
405650 0.00057819756
405700 0.00057835198
405750 0.00057854924
405800 0.00057876
405850 0.00057890089
405900 0.00057897157
405950 0.00057902304
406000 0.0005789219
406050 0.00057889039
406100 0.00057886403
406150 0.00057881724
406200 0.00057878999
406250 0.00057882135
406300 0.00057881239
406350 0.00057886201
406400 0.00057889809
406450 0.00057885171
406500 0.00057877538
406550 0.00057861496
406600 0.00057854219
406650 0.0005783823
406700 0.00057827014
406750 0.00057813953
406800 0.00057802424
406850 0.00057784474
406900 0.00057770458
406950 0.00057748424
407000 0.00057729596
407050 0.00057724148
407100 0.00057729699
407150 0.00057735933
407200 0.00057748011
407250 0.00057771008
407300 0.00057800025
407350 0.00057829443
407400 0.00057853685
407450 0.00057880677
407500 0.00057893538
407550 0.00057903009
407600 0.00057915396
407650 0.00057930661
407700 0.00057950943
407750 0.00057983457
407800 0.00058014328
407850 0.00058042918
407900 0.00058056945
407950 0.00058073314
408000 0.00058083509
408050 0.00058098204
408100 0.00058120456
408150 0.00058138306
408200 0.00058161643
408250 0.00058190199
408300 0.00058217473
408350 0.00058245692
408400 0.00058282841
408450 0.00058320276
408500 0.00058368998
408550 0.00058420535
408600 0.00058483845
408650 0.00058546821
408700 0.00058606468
408750 0.00058662981
408800 0.00058718799
408850 0.00058773034
408900 0.00058847584
408950 0.00058931055
409000 0.00059018247
409050 0.00059111824
409100 0.00059213748
409150 0.00059308213
409200 0.0005941033
409250 0.00059509301
409300 0.00059612578
409350 0.00059709078
409400 0.00059800829
409450 0.0005989037
409500 0.00059965157
409550 0.000600475
409600 0.00060133148
409650 0.00060221817
409700 0.00060300123
409750 0.00060375238
409800 0.00060440093
409850 0.0006050324
409900 0.00060576084
409950 0.00060632918
410000 0.00060674689
410050 0.00060708083
410100 0.00060722371
410150 0.00060725969
410200 0.00060729344
410250 0.00060719109
410300 0.00060718027
410350 0.00060712051
410400 0.00060706137
410450 0.0006070181
410500 0.00060691405
410550 0.0006066715
410600 0.00060639143
410650 0.00060604676
410700 0.0006057284
410750 0.00060532924
410800 0.00060498512
410850 0.00060465283
410900 0.00060428301
410950 0.00060394442
411000 0.0006036002
411050 0.00060322771
411100 0.00060291308
411150 0.00060268853
411200 0.00060251644
411250 0.00060232884
411300 0.00060220371
411350 0.00060223194
411400 0.00060219928
411450 0.00060225955
411500 0.00060226689
411550 0.00060222366
411600 0.00060223688
411650 0.000602305
411700 0.00060227744
411750 0.00060223919
411800 0.00060215972
411850 0.00060199658
411900 0.00060173515
411950 0.00060149173
412000 0.00060122716
412050 0.00060084528
412100 0.00060050574
412150 0.00060023112
412200 0.0005999408
412250 0.00059977262
412300 0.00059954801
412350 0.00059932686
412400 0.00059902213
412450 0.00059874535
412500 0.00059846157
412550 0.00059816839
412600 0.00059788044
412650 0.00059751288
412700 0.00059701558
412750 0.00059653419
412800 0.00059607648
412850 0.00059548141
412900 0.00059483092
412950 0.00059421864
413000 0.0005935805
413050 0.00059296089
413100 0.00059224805
413150 0.00059159789
413200 0.00059090859
413250 0.00059017804
413300 0.00058944064
413350 0.00058872
413400 0.00058805422
413450 0.0005874983
413500 0.00058695882
413550 0.00058644123
413600 0.00058594724
413650 0.00058549057
413700 0.00058508953
413750 0.00058467483
413800 0.00058440495
413850 0.00058416928
413900 0.0005840186
413950 0.00058386449
414000 0.00058371577
414050 0.00058359055
414100 0.00058348394
414150 0.00058330795
414200 0.00058298552
414250 0.00058269885
414300 0.00058231713
414350 0.00058180294
414400 0.00058133027
414450 0.00058086541
414500 0.00058044371
414550 0.00057996751
414600 0.00057955766
414650 0.00057907563
414700 0.00057866137
414750 0.0005782857
414800 0.00057799018
414850 0.00057764166
414900 0.00057730995
414950 0.00057691279
415000 0.00057647214
415050 0.000576033
415100 0.00057552592
415150 0.0005749793
415200 0.00057454683
415250 0.00057408929
415300 0.00057377243
415350 0.00057364182
415400 0.00057353799
415450 0.00057351002
415500 0.00057346615
415550 0.00057344628
415600 0.00057344992
415650 0.00057349469
415700 0.00057362844
415750 0.0005738121
415800 0.00057394025
415850 0.00057416095
415900 0.00057432434
415950 0.00057445461
416000 0.00057460803
416050 0.00057475352
416100 0.00057502808
416150 0.00057525937
416200 0.00057557059
416250 0.00057586384
416300 0.00057604396
416350 0.00057614373
416400 0.00057624971
416450 0.00057642671
416500 0.00057651513
416550 0.00057670793
416600 0.00057697641
416650 0.0005773782
416700 0.00057790664
416750 0.00057841135
416800 0.00057899494
416850 0.00057961385
416900 0.00058030752
416950 0.00058106813
417000 0.00058175455
417050 0.0005823071
417100 0.0005827314
417150 0.00058309511
417200 0.00058333161
417250 0.00058355942
417300 0.00058368564
417350 0.00058379093
417400 0.00058390943
417450 0.00058399305
417500 0.00058407874
417550 0.00058412126
417600 0.00058411078
417650 0.00058413816
417700 0.00058406726
417750 0.00058401433
417800 0.00058412155
417850 0.00058437251
417900 0.00058472856
417950 0.00058507333
418000 0.0005854702
418050 0.00058575766
418100 0.00058592402
418150 0.0005860872
418200 0.0005862266
418250 0.00058640255
418300 0.00058654668
418350 0.00058682699
418400 0.00058708337
418450 0.00058731737
418500 0.00058760423
418550 0.00058780069
418600 0.00058787136
418650 0.0005879228
418700 0.00058781596
418750 0.00058779069
418800 0.00058769278
418850 0.00058750419
418900 0.00058738089
418950 0.00058731308
419000 0.00058727454
419050 0.00058723407
419100 0.00058720665
419150 0.00058711955
419200 0.00058696329
419250 0.00058682259
419300 0.00058675865
419350 0.00058667914
419400 0.00058660259
419450 0.00058650314
419500 0.00058642811
419550 0.00058638172
419600 0.00058628176
419650 0.0005862949
419700 0.00058632545
419750 0.00058644339
419800 0.00058660035
419850 0.00058691399
419900 0.00058727106
419950 0.00058768073
420000 0.00058808445
420050 0.0005885414
420100 0.00058904265
420150 0.00058966785
420200 0.0005903874
420250 0.00059113027
420300 0.00059181221
420350 0.00059261796
420400 0.00059345227
420450 0.00059432046
420500 0.00059515539
420550 0.00059604748
420600 0.00059692036
420650 0.00059781153
420700 0.00059866553
420750 0.00059949616
420800 0.00060034768
420850 0.00060112648
420900 0.00060186237
420950 0.00060250533
421000 0.00060308673
421050 0.00060369644
421100 0.00060413985
421150 0.00060468976
421200 0.00060518578
421250 0.00060570856
421300 0.00060619706
421350 0.00060671805
421400 0.00060724819
421450 0.0006076151
421500 0.00060790958
421550 0.00060817879
421600 0.00060849445
421650 0.00060879258
421700 0.00060908262
421750 0.0006092459
421800 0.00060945365
421850 0.00060958515
421900 0.00060963917
421950 0.0006097607
422000 0.00060978038
422050 0.00060988861
422100 0.00060991541
422150 0.00060989796
422200 0.00060998921
422250 0.0006101796
422300 0.00061039033
422350 0.00061072306
422400 0.00061112561
422450 0.00061156593
422500 0.00061197024
422550 0.00061234046
422600 0.00061269162
422650 0.0006130444
422700 0.00061334477
422750 0.00061362385
422800 0.00061394464
422850 0.0006142287
422900 0.00061458289
422950 0.00061485283
423000 0.00061515024
423050 0.00061534784
423100 0.00061557311
423150 0.00061584512
423200 0.0006160823
423250 0.00061636154
423300 0.00061670385
423350 0.00061703338
423400 0.00061743849
423450 0.00061788474
423500 0.00061843927
423550 0.00061904987
423600 0.00061967925
423650 0.00062024138
423700 0.00062073062
423750 0.00062112003
423800 0.00062141892
423850 0.00062162684
423900 0.0006218409
423950 0.00062205576
424000 0.00062211776
424050 0.00062219288
424100 0.00062219424
424150 0.00062215127
424200 0.00062234695
424250 0.00062251436
424300 0.0006227021
424350 0.00062288962
424400 0.00062295128
424450 0.00062305225
424500 0.00062317212
424550 0.00062324531
424600 0.00062322164
424650 0.00062324787
424700 0.00062320628
424750 0.00062329794
424800 0.00062339336
424850 0.00062358477
424900 0.00062373924
424950 0.00062384007
425000 0.00062382998
425050 0.00062371485
425100 0.00062349919
425150 0.00062326916
425200 0.00062300207
425250 0.0006227908
425300 0.00062252903
425350 0.00062234411
425400 0.00062215559
425450 0.00062206461
425500 0.00062191286
425550 0.00062180033
425600 0.00062170521
425650 0.0006217594
425700 0.00062194613
425750 0.00062216252
425800 0.00062236814
425850 0.00062258033
425900 0.00062272659
425950 0.00062280491
426000 0.00062278144
426050 0.00062257104
426100 0.00062233319
426150 0.00062202408
426200 0.00062161364
426250 0.00062121547
426300 0.00062080295
426350 0.00062031162
426400 0.00061986883
426450 0.00061948535
426500 0.00061919251
426550 0.00061885198
426600 0.00061848892
426650 0.00061812326
426700 0.00061763515
426750 0.00061709441
426800 0.00061661133
426850 0.00061630548
426900 0.00061597673
426950 0.00061561726
427000 0.0006153473
427050 0.00061512739
427100 0.00061485768
427150 0.00061464408
427200 0.00061443686
427250 0.0006141519
427300 0.00061381665
427350 0.00061338937
427400 0.0006128994
427450 0.00061239493
427500 0.00061194966
427550 0.00061153294
427600 0.00061108127
427650 0.00061070748
427700 0.00061039334
427750 0.00061011786
427800 0.00060976566
427850 0.00060939951
427900 0.00060904543
427950 0.00060864157
428000 0.00060819223
428050 0.00060771212
428100 0.00060720185
428150 0.0006067985
428200 0.00060650773
428250 0.00060624638
428300 0.00060599419
428350 0.00060571168
428400 0.00060538679
428450 0.00060497264
428500 0.00060455551
428550 0.00060424514
428600 0.00060395335
428650 0.00060370092
428700 0.00060348629
428750 0.00060324978
428800 0.00060298969
428850 0.0006026332
428900 0.00060231882
428950 0.00060199298
429000 0.00060155008
429050 0.00060099913
429100 0.00060035924
429150 0.00059970386
429200 0.00059904136
429250 0.00059839946
429300 0.00059788138
429350 0.00059736976
429400 0.00059687216
429450 0.0005964116
429500 0.00059602501
429550 0.00059570234
429600 0.00059533926
429650 0.00059493808
429700 0.00059449243
429750 0.00059416288
429800 0.00059377293
429850 0.00059344862
429900 0.0005931093
429950 0.00059276993
430000 0.00059241053
430050 0.00059205611
430100 0.00059183908
430150 0.00059164332
430200 0.00059148538
430250 0.00059129724
430300 0.00059095471
430350 0.00059053205
430400 0.00059014683
430450 0.0005896001
430500 0.00058904228
430550 0.00058856686
430600 0.00058813361
430650 0.00058772762
430700 0.00058743868
430750 0.00058710992
430800 0.00058689599
430850 0.00058665441
430900 0.00058637983
430950 0.00058620593
431000 0.00058605213
431050 0.00058602145
431100 0.00058597527
431150 0.00058593197
431200 0.00058582993
431250 0.00058571033
431300 0.00058557932
431350 0.00058542896
431400 0.00058516908
431450 0.00058490185
431500 0.00058465989
431550 0.0005844345
431600 0.00058431074
431650 0.00058417887
431700 0.00058400425
431750 0.00058378552
431800 0.00058345378
431850 0.000583049
431900 0.00058249849
431950 0.00058179047
432000 0.00058101537
432050 0.00058022443
432100 0.0005793763
432150 0.0005785759
432200 0.00057778765
432250 0.00057708591
432300 0.00057639974
432350 0.00057554559
432400 0.00057476499
432450 0.00057403031
432500 0.00057339332
432550 0.00057287377
432600 0.00057257264
432650 0.00057223728
432700 0.00057189312
432750 0.00057151871
432800 0.00057119363
432850 0.00057081674
432900 0.00057034106
432950 0.00056986773
433000 0.00056939228
433050 0.00056894774
433100 0.00056856807
433150 0.00056833461
433200 0.00056813706
433250 0.00056805663
433300 0.00056798021
433350 0.00056782971
433400 0.00056764911
433450 0.00056751559
433500 0.0005673132
433550 0.00056713082
433600 0.00056689535
433650 0.00056666675
433700 0.00056643838
433750 0.00056623722
433800 0.00056605351
433850 0.00056590737
433900 0.0005657367
433950 0.00056559264
434000 0.00056548917
434050 0.00056533803
434100 0.00056508729
434150 0.00056473845
434200 0.00056440756
434250 0.00056398665
434300 0.00056353676
434350 0.00056313631
434400 0.00056273717
434450 0.00056242747
434500 0.00056216553
434550 0.00056191423
434600 0.00056173413
434650 0.00056155739
434700 0.00056133467
434750 0.00056133081
434800 0.00056135784
434850 0.00056142921
434900 0.0005615397
434950 0.0005616722
435000 0.00056171543
435050 0.00056180515
435100 0.00056190432
435150 0.00056199684
435200 0.00056213996
435250 0.00056233503
435300 0.00056253753
435350 0.00056286472
435400 0.00056314456
435450 0.00056339227
435500 0.00056361134
435550 0.00056382909
435600 0.00056402304
435650 0.00056414797
435700 0.00056416735
435750 0.00056426187
435800 0.00056436491
435850 0.00056443726
435900 0.00056459184
435950 0.00056474691
436000 0.00056493306
436050 0.00056505822
436100 0.00056521506
436150 0.00056542483
436200 0.00056559864
436250 0.00056570098
436300 0.00056579936
436350 0.00056581435
436400 0.00056579163
436450 0.00056568562
436500 0.00056564721
436550 0.00056560012
436600 0.00056556603
436650 0.00056549215
436700 0.00056535212
436750 0.00056509819
436800 0.00056489113
436850 0.00056469177
436900 0.00056448828
436950 0.00056427627
437000 0.00056406024
437050 0.00056383846
437100 0.00056352256
437150 0.00056329265
437200 0.00056302791
437250 0.00056282146
437300 0.00056264037
437350 0.00056250399
437400 0.00056248972
437450 0.00056257245
437500 0.0005625555
437550 0.0005626204
437600 0.0005627198
437650 0.00056284964
437700 0.00056312714
437750 0.00056349682
437800 0.00056383189
437850 0.00056417092
437900 0.00056446635
437950 0.00056477134
438000 0.00056517874
438050 0.00056563571
438100 0.00056604991
438150 0.00056645615
438200 0.00056692223
438250 0.00056738259
438300 0.00056787226
438350 0.00056826951
438400 0.00056865433
438450 0.00056904454
438500 0.00056946179
438550 0.00056988003
438600 0.00057023453
438650 0.00057053555
438700 0.00057084058
438750 0.00057110129
438800 0.00057132015
438850 0.00057156435
438900 0.00057193707
438950 0.0005723466
439000 0.00057284695
439050 0.00057338835
439100 0.00057395965
439150 0.0005744625
439200 0.00057512568
439250 0.00057576939
439300 0.00057635874
439350 0.00057684108
439400 0.00057719627
439450 0.00057754226
439500 0.00057783594
439550 0.00057814464
439600 0.00057838574
439650 0.00057870836
439700 0.00057906334
439750 0.00057933202
439800 0.00057960732
439850 0.00057982842
439900 0.00057998595
439950 0.00058015575
440000 0.00058040665
440050 0.00058065919
440100 0.00058098527
440150 0.00058133397
440200 0.00058165471
440250 0.00058199275
440300 0.00058237802
440350 0.00058281856
440400 0.00058329621
440450 0.0005839053
440500 0.00058455838
440550 0.00058522221
440600 0.00058593465
440650 0.0005865391
440700 0.00058713715
440750 0.00058758363
440800 0.00058800623
440850 0.00058835679
440900 0.00058867344
440950 0.00058892697
441000 0.00058910503
441050 0.0005892365
441100 0.00058927638
441150 0.00058919843
441200 0.00058900409
441250 0.00058880535
441300 0.00058860401
441350 0.0005885271
441400 0.00058841547
441450 0.00058841649
441500 0.00058834128
441550 0.00058837654
441600 0.00058857278
441650 0.00058874934
441700 0.00058887749
441750 0.00058906062
441800 0.00058919161
441850 0.0005894459
441900 0.00058966659
441950 0.00058985021
442000 0.00059004023
442050 0.00059026781
442100 0.00059047422
442150 0.00059071665
442200 0.00059090631
442250 0.00059100943
442300 0.00059119389
442350 0.00059133622
442400 0.00059146702
442450 0.00059159015
442500 0.00059167387
442550 0.00059184851
442600 0.00059202086
442650 0.00059217946
442700 0.00059241655
442750 0.00059270174
442800 0.0005929924
442850 0.00059338573
442900 0.00059383605
442950 0.0005942876
443000 0.00059487744
443050 0.00059547708
443100 0.00059592996
443150 0.00059645401
443200 0.00059695575
443250 0.00059740691
443300 0.00059780959
443350 0.00059825543
443400 0.0005987212
443450 0.00059925497
443500 0.00059967414
443550 0.00060009272
443600 0.00060039998
443650 0.0006007191
443700 0.00060101855
443750 0.00060128761
443800 0.00060158779
443850 0.00060177518
443900 0.0006020701
443950 0.00060229678
444000 0.00060263477
444050 0.00060292469
444100 0.00060319262
444150 0.00060355505
444200 0.00060396332
444250 0.00060434641
444300 0.00060460842
444350 0.00060488525
444400 0.00060523703
444450 0.00060558688
444500 0.00060599117
444550 0.00060639758
444600 0.00060668298
444650 0.00060705137
444700 0.00060745075
444750 0.00060792653
444800 0.00060835145
444850 0.0006087614
444900 0.00060912582
444950 0.00060951511
445000 0.0006099666
445050 0.00061052394
445100 0.00061110941
445150 0.00061165491
445200 0.00061208616
445250 0.00061238125
445300 0.00061267713
445350 0.00061297347
445400 0.00061319753
445450 0.00061331703
445500 0.00061342461
445550 0.00061348548
445600 0.00061349194
445650 0.00061359596
445700 0.00061372276
445750 0.00061384924
445800 0.00061390992
445850 0.00061401081
445900 0.00061420525
445950 0.00061452289
446000 0.000614878
446050 0.00061521312
446100 0.00061559376
446150 0.00061604209
446200 0.00061645322
446250 0.00061690751
446300 0.00061738923
446350 0.00061800995
446400 0.0006187578
446450 0.00061955883
446500 0.00062046795
446550 0.0006212942
446600 0.00062208394
446650 0.00062270363
446700 0.00062321068
446750 0.00062363594
446800 0.00062399474
446850 0.00062434675
446900 0.00062475422
446950 0.00062513369
447000 0.00062550049
447050 0.00062591773
447100 0.00062615832
447150 0.00062643538
447200 0.00062672233
447250 0.00062696701
447300 0.00062716325
447350 0.00062734341
447400 0.00062746929
447450 0.00062754104
447500 0.00062753779
447550 0.00062747758
447600 0.00062729893
447650 0.00062719191
447700 0.00062708714
447750 0.00062709344
447800 0.00062723525
447850 0.00062749593
447900 0.00062779488
447950 0.00062799814
448000 0.00062813357
448050 0.0006281358
448100 0.00062823682
448150 0.00062825063
448200 0.00062831157
448250 0.00062843533
448300 0.00062838395
448350 0.00062834542
448400 0.00062823761
448450 0.00062812407
448500 0.00062804696
448550 0.00062798817
448600 0.00062796425
448650 0.00062793088
448700 0.00062795723
448750 0.00062802734
448800 0.00062818266
448850 0.00062824091
448900 0.00062838978
448950 0.00062840947
449000 0.00062838668
449050 0.000628209
449100 0.00062802549
449150 0.00062783565
449200 0.00062769629
449250 0.00062763212
449300 0.00062770681
449350 0.0006276631
449400 0.00062751749
449450 0.0006273948
449500 0.00062727295
449550 0.00062720022
449600 0.00062705021
449650 0.00062699042
449700 0.00062694287
449750 0.00062697072
449800 0.00062704011
449850 0.00062715911
449900 0.00062739245
449950 0.00062760568
450000 0.00062791108
450050 0.0006281857
450100 0.00062826722
450150 0.00062841657
450200 0.0006284536
450250 0.00062858047
450300 0.00062869365
450350 0.00062882467
450400 0.0006288964
450450 0.00062890619
450500 0.00062885045
450550 0.00062876434
450600 0.00062859825
450650 0.00062839812
450700 0.00062827236
450750 0.00062812285
450800 0.00062812258
450850 0.00062817738
450900 0.00062821891
450950 0.00062824357
451000 0.00062820484
451050 0.00062821984
451100 0.00062820542
451150 0.00062821543
451200 0.00062828712
451250 0.00062842545
451300 0.0006287031
451350 0.00062892281
451400 0.00062922843
451450 0.00062957461
451500 0.0006298786
451550 0.00063021435
451600 0.00063047851
451650 0.00063059965
451700 0.00063074687
451750 0.0006308537
451800 0.00063105798
451850 0.00063132622
451900 0.00063150696
451950 0.00063177627
452000 0.00063196568
452050 0.00063215337
452100 0.00063248505
452150 0.00063276834
452200 0.00063311418
452250 0.00063340081
452300 0.00063373757
452350 0.00063396731
452400 0.00063423221
452450 0.00063447354
452500 0.00063471115
452550 0.00063478946
452600 0.00063479862
452650 0.00063467798
452700 0.00063454497
452750 0.00063444975
452800 0.00063439344
452850 0.00063438972
452900 0.00063443735
452950 0.00063452972
453000 0.00063457011
453050 0.00063464548
453100 0.00063462582
453150 0.00063468584
453200 0.00063468802
453250 0.00063471169
453300 0.00063466067
453350 0.0006345974
453400 0.00063441013
453450 0.0006341049
453500 0.00063370133
453550 0.00063310832
453600 0.00063241843
453650 0.00063161829
453700 0.00063078455
453750 0.00062993844
453800 0.00062919152
453850 0.00062833116
453900 0.00062737631
453950 0.00062651256
454000 0.00062570244
454050 0.00062495987
454100 0.00062437023
454150 0.00062377845
454200 0.00062330389
454250 0.00062284149
454300 0.00062239926
454350 0.00062198726
454400 0.00062169302
454450 0.00062141374
454500 0.00062119289
454550 0.00062091907
454600 0.00062066453
454650 0.0006204157
454700 0.00062018781
454750 0.00061985397
454800 0.00061960297
454850 0.00061935273
454900 0.00061909972
454950 0.00061885741
455000 0.00061864824
455050 0.00061840625
455100 0.00061830889
455150 0.00061820302
455200 0.00061814603
455250 0.0006180769
455300 0.00061803852
455350 0.00061796135
455400 0.00061792939
455450 0.00061789757
455500 0.00061785055
455550 0.00061778304
455600 0.00061758617
455650 0.00061747143
455700 0.000617365
455750 0.00061717686
455800 0.0006168947
455850 0.00061660197
455900 0.00061631076
455950 0.000616018
456000 0.00061581687
456050 0.00061571153
456100 0.00061565685
456150 0.00061561577
456200 0.00061569192
456250 0.00061565303
456300 0.00061566868
456350 0.00061565452
456400 0.00061570789
456450 0.00061575175
456500 0.00061583569
456550 0.0006160728
456600 0.00061654941
456650 0.00061695406
456700 0.00061723014
456750 0.00061748189
456800 0.00061758469
456850 0.00061762163
456900 0.00061755493
456950 0.00061747014
457000 0.00061731021
457050 0.00061717688
457100 0.00061701183
457150 0.00061694104
457200 0.00061686116
457250 0.0006169301
457300 0.00061701187
457350 0.00061707528
457400 0.00061710304
457450 0.00061693514
457500 0.0006167583
457550 0.00061655382
457600 0.00061631405
457650 0.0006159992
457700 0.0006156452
457750 0.00061528395
457800 0.0006147408
457850 0.00061417288
457900 0.00061373556
457950 0.00061327298
458000 0.00061299797
458050 0.00061264809
458100 0.0006123481
458150 0.00061198761
458200 0.0006115415
458250 0.00061103142
458300 0.00061046446
458350 0.00060981346
458400 0.00060918809
458450 0.00060846782
458500 0.0006076663
458550 0.00060685731
458600 0.00060600175
458650 0.00060513169
458700 0.00060436654
458750 0.00060366256
458800 0.00060307039
458850 0.00060259055
458900 0.00060234228
458950 0.00060210698
459000 0.00060196559
459050 0.00060191494
459100 0.00060178279
459150 0.0006016626
459200 0.00060141693
459250 0.00060122911
459300 0.0006008878
459350 0.00060054376
459400 0.00060021948
459450 0.00059986243
459500 0.00059955117
459550 0.00059929957
459600 0.00059907271
459650 0.00059875471
459700 0.00059840662
459750 0.00059808432
459800 0.00059769817
459850 0.00059735275
459900 0.0005969745
459950 0.00059665128
460000 0.00059636771
460050 0.00059609715
460100 0.00059591935
460150 0.00059574276
460200 0.00059555271
460250 0.00059535605
460300 0.00059496565
460350 0.00059464386
460400 0.00059445536
460450 0.00059424281
460500 0.00059396405
460550 0.00059377609
460600 0.00059347301
460650 0.00059316684
460700 0.00059293771
460750 0.00059270901
460800 0.00059260052
460850 0.00059254329
460900 0.00059252052
460950 0.00059247429
461000 0.00059244746
461050 0.00059216882
461100 0.00059195133
461150 0.0005917242
461200 0.00059141055
461250 0.00059121125
461300 0.00059094164
461350 0.00059069882
461400 0.00059046719
461450 0.00059028136
461500 0.00059013129
461550 0.000590086
461600 0.00059014239
461650 0.00059026028
461700 0.00059041735
461750 0.00059071469
461800 0.00059112342
461850 0.00059149365
461900 0.00059182889
461950 0.00059210462
462000 0.0005923239
462050 0.00059264382
462100 0.00059291304
462150 0.00059327733
462200 0.00059364846
462250 0.00059398566
462300 0.00059424977
462350 0.00059439492
462400 0.00059455379
462450 0.00059468269
462500 0.00059467784
462550 0.0005946779
462600 0.00059452696
462650 0.0005943445
462700 0.00059406541
462750 0.0005937938
462800 0.00059357891
462850 0.00059342899
462900 0.0005934749
462950 0.00059359419
463000 0.00059383939
463050 0.00059400785
463100 0.00059418963
463150 0.0005943358
463200 0.00059446892
463250 0.00059463193
463300 0.00059484085
463350 0.00059486423
463400 0.00059491321
463450 0.0005949351
463500 0.00059498988
463550 0.00059498117
463600 0.00059494207
463650 0.00059493139
463700 0.00059486398
463750 0.00059482262
463800 0.00059472194
463850 0.00059467819
463900 0.00059467375
463950 0.00059461041
464000 0.0005945307
464050 0.00059438473
464100 0.00059425181
464150 0.00059408532
464200 0.00059399523
464250 0.00059376908
464300 0.00059359714
464350 0.00059350002
464400 0.00059332378
464450 0.00059337948
464500 0.00059350407
464550 0.00059365287
464600 0.00059387453
464650 0.00059408739
464700 0.0005941713
464750 0.00059415095
464800 0.00059419128
464850 0.0005941158
464900 0.00059402141
464950 0.00059396757
465000 0.00059394982
465050 0.00059395951
465100 0.00059391938
465150 0.00059380012
465200 0.00059372327
465250 0.00059375955
465300 0.00059375852
465350 0.00059373412
465400 0.00059379612
465450 0.00059388359
465500 0.00059407178
465550 0.00059422493
465600 0.00059448835
465650 0.00059476024
465700 0.00059493727
465750 0.00059512874
465800 0.0005952408
465850 0.00059530318
465900 0.00059528155
465950 0.00059534045
466000 0.00059541569
466050 0.0005954949
466100 0.0005955391
466150 0.00059557614
466200 0.00059551856
466250 0.00059542522
466300 0.00059531246
466350 0.00059523553
466400 0.00059502792
466450 0.00059473317
466500 0.00059444513
466550 0.00059420961
466600 0.00059404473
466650 0.000593962
466700 0.00059389148
466750 0.00059360515
466800 0.00059327385
466850 0.00059288424
466900 0.00059249204
466950 0.00059218193
467000 0.00059192678
467050 0.00059161472
467100 0.00059141232
467150 0.00059126932
467200 0.00059105743
467250 0.00059088324
467300 0.00059071278
467350 0.00059058656
467400 0.00059047158
467450 0.00059028424
467500 0.00059015082
467550 0.00059002574
467600 0.00059007806
467650 0.00059009748
467700 0.00059009317
467750 0.00059007694
467800 0.00059001129
467850 0.00059000306
467900 0.00058996195
467950 0.00058990959
468000 0.00058974916
468050 0.00058965418
468100 0.0005895579
468150 0.0005895256
468200 0.00058956606
468250 0.00058953093
468300 0.00058951621
468350 0.00058942236
468400 0.00058928156
468450 0.00058908596
468500 0.00058880408
468550 0.00058855356
468600 0.00058831461
468650 0.00058807921
468700 0.00058780198
468750 0.00058756297
468800 0.00058739835
468850 0.00058721769
468900 0.0005871042
468950 0.00058706112
469000 0.00058694919
469050 0.00058687559
469100 0.00058682349
469150 0.00058676709
469200 0.00058677586
469250 0.00058665645
469300 0.00058655429
469350 0.00058643038
469400 0.0005863784
469450 0.00058640216
469500 0.00058639565
469550 0.00058635956
469600 0.00058626976
469650 0.00058613241
469700 0.00058598812
469750 0.00058580572
469800 0.00058556841
469850 0.00058540516
469900 0.00058531021
469950 0.00058525595
470000 0.0005852436
470050 0.0005853472
470100 0.00058549659
470150 0.00058568315
470200 0.00058583406
470250 0.00058600014
470300 0.0005861743
470350 0.00058618368
470400 0.00058627395
470450 0.00058640097
470500 0.00058651586
470550 0.00058656072
470600 0.00058657827
470650 0.00058661992
470700 0.00058663378
470750 0.00058674926
470800 0.00058684038
470850 0.00058694955
470900 0.00058694366
470950 0.00058684718
471000 0.00058669803
471050 0.00058650146
471100 0.00058631176
471150 0.00058599755
471200 0.00058563198
471250 0.00058528826
471300 0.00058491899
471350 0.00058445538
471400 0.00058405331
471450 0.00058364866
471500 0.00058317141
471550 0.00058275894
471600 0.00058235113
471650 0.0005819957
471700 0.00058158707
471750 0.00058122687
471800 0.00058094117
471850 0.00058063287
471900 0.00058045496
471950 0.00058029964
472000 0.00058025409
472050 0.00058025937
472100 0.0005803506
472150 0.00058033998
472200 0.00058031119
472250 0.0005803037
472300 0.00058013973
472350 0.00057991047
472400 0.00057967248
472450 0.00057939186
472500 0.00057909202
472550 0.00057883286
472600 0.00057856694
472650 0.00057823685
472700 0.00057784231
472750 0.00057733131
472800 0.00057681945
472850 0.00057624169
472900 0.0005756524
472950 0.00057500266
473000 0.0005743149
473050 0.00057360616
473100 0.00057290014
473150 0.00057217766
473200 0.00057141232
473250 0.00057057835
473300 0.00056979327
473350 0.00056917324
473400 0.00056870392
473450 0.00056831882
473500 0.00056804164
473550 0.00056776491
473600 0.00056752971
473650 0.00056731272
473700 0.00056719773
473750 0.00056710611
473800 0.00056701298
473850 0.00056696512
473900 0.00056695168
473950 0.00056700193
474000 0.00056703955
474050 0.00056708946
474100 0.00056706634
474150 0.00056697371
474200 0.00056690872
474250 0.0005668624
474300 0.00056695366
474350 0.00056710264
474400 0.00056726005
474450 0.00056743974
474500 0.00056764792
474550 0.00056784913
474600 0.00056800992
474650 0.0005681715
474700 0.00056839821
474750 0.00056880743
474800 0.00056926286
474850 0.00056970743
474900 0.00057012825
474950 0.00057046114
475000 0.00057071313
475050 0.00057084116
475100 0.00057092903
475150 0.00057102154
475200 0.00057115104
475250 0.00057134873
475300 0.00057150181
475350 0.00057161589
475400 0.00057166541
475450 0.00057172231
475500 0.00057180359
475550 0.0005718726
475600 0.00057191837
475650 0.00057195916
475700 0.00057203268
475750 0.00057212753
475800 0.00057231916
475850 0.00057244231
475900 0.00057255817
475950 0.00057266348
476000 0.00057270808
476050 0.00057270639
476100 0.00057266138
476150 0.00057259179
476200 0.00057260997
476250 0.00057253901
476300 0.00057262228
476350 0.00057277235
476400 0.00057297759
476450 0.0005731152
476500 0.00057320513
476550 0.00057327625
476600 0.00057335493
476650 0.00057347254
476700 0.00057365977
476750 0.00057389393
476800 0.0005742094
476850 0.00057457858
476900 0.00057486719
476950 0.00057514288
477000 0.00057528096
477050 0.00057548361
477100 0.00057572659
477150 0.0005758725
477200 0.00057603953
477250 0.00057625992
477300 0.00057653442
477350 0.00057691611
477400 0.00057729779
477450 0.00057772249
477500 0.00057810195
477550 0.00057847127
477600 0.00057878156
477650 0.00057900635
477700 0.00057920316
477750 0.00057924121
477800 0.0005793041
477850 0.00057927776
477900 0.00057923447
477950 0.00057931725
478000 0.00057935285
478050 0.0005793162
478100 0.00057933882
478150 0.00057922815
478200 0.00057917898
478250 0.00057918213
478300 0.00057922733
478350 0.00057916185
478400 0.00057916965
478450 0.00057910981
478500 0.00057915183
478550 0.00057911226
478600 0.00057913034
478650 0.00057909347
478700 0.00057907702
478750 0.00057908659
478800 0.00057915907
478850 0.00057929441
478900 0.0005793953
478950 0.00057949856
479000 0.0005795701
479050 0.00057964058
479100 0.00057967304
479150 0.00057973729
479200 0.00057978578
479250 0.00057988495
479300 0.00057979537
479350 0.00057969308
479400 0.00057958397
479450 0.00057944358
479500 0.00057921836
479550 0.00057890845
479600 0.00057864298
479650 0.00057843939
479700 0.00057824175
479750 0.00057803336
479800 0.00057778885
479850 0.00057756082
479900 0.00057726329
479950 0.00057688606
480000 0.00057642377
480050 0.00057598524
480100 0.00057572827
480150 0.00057549384
480200 0.00057521376
480250 0.00057500337
480300 0.00057479994
480350 0.00057455582
480400 0.00057445627
480450 0.00057430295
480500 0.00057421385
480550 0.00057413908
480600 0.00057403409
480650 0.00057389131
480700 0.00057365253
480750 0.0005735192
480800 0.00057339859
480850 0.0005733865
480900 0.00057345277
480950 0.00057353607
481000 0.00057370916
481050 0.00057389406
481100 0.00057402932
481150 0.00057414681
481200 0.0005743599
481250 0.00057439184
481300 0.00057451928
481350 0.00057467706
481400 0.00057488435
481450 0.00057516367
481500 0.00057540594
481550 0.00057561212
481600 0.00057574062
481650 0.00057591456
481700 0.00057600864
481750 0.00057604857
481800 0.00057604905
481850 0.00057592385
481900 0.00057577874
481950 0.00057550249
482000 0.00057522473
482050 0.00057488825
482100 0.0005745678
482150 0.0005743275
482200 0.00057403579
482250 0.00057365514
482300 0.00057325885
482350 0.00057277281
482400 0.00057231012
482450 0.0005718175
482500 0.00057141846
482550 0.00057114742
482600 0.00057091017
482650 0.00057065809
482700 0.00057042727
482750 0.00057011942
482800 0.00056975295
482850 0.00056933552
482900 0.00056898796
482950 0.0005687414
483000 0.00056857791
483050 0.00056850953
483100 0.000568444
483150 0.00056845637
483200 0.00056846023
483250 0.00056843384
483300 0.00056831104
483350 0.00056814465
483400 0.00056801002
483450 0.00056790107
483500 0.00056777934
483550 0.00056775742
483600 0.00056777156
483650 0.00056775986
483700 0.00056780289
483750 0.00056783121
483800 0.00056778265
483850 0.0005677956
483900 0.00056777922
483950 0.00056780961
484000 0.00056786747
484050 0.00056787926
484100 0.00056798476
484150 0.00056805579
484200 0.00056821988
484250 0.00056836997
484300 0.00056845502
484350 0.00056847489
484400 0.00056854788
484450 0.00056878131
484500 0.00056903967
484550 0.00056951929
484600 0.00057012601
484650 0.00057069308
484700 0.00057146111
484750 0.00057229598
484800 0.00057325895
484850 0.00057423695
484900 0.00057514624
484950 0.00057598488
485000 0.00057680891
485050 0.00057747483
485100 0.00057812472
485150 0.00057872641
485200 0.0005792523
485250 0.0005797519
485300 0.0005802118
485350 0.00058052948
485400 0.00058091948
485450 0.0005812328
485500 0.00058160676
485550 0.00058200716
485600 0.00058242903
485650 0.00058279815
485700 0.00058326248
485750 0.00058366619
485800 0.00058421712
485850 0.00058470346
485900 0.00058515084
485950 0.00058549169
486000 0.00058584348
486050 0.00058624499
486100 0.00058671595
486150 0.00058714735
486200 0.00058765331
486250 0.00058806429
486300 0.00058848381
486350 0.00058880838
486400 0.00058902611
486450 0.00058919989
486500 0.00058933673
486550 0.00058957136
486600 0.00058982354
486650 0.00059010178
486700 0.00059031696
486750 0.00059059145
486800 0.00059089316
486850 0.00059115074
486900 0.00059136112
486950 0.00059150279
487000 0.00059157177
487050 0.0005916316
487100 0.00059176392
487150 0.00059192262
487200 0.00059203384
487250 0.00059212111
487300 0.00059216802
487350 0.00059209152
487400 0.00059200627
487450 0.0005918248
487500 0.00059155804
487550 0.00059132748
487600 0.00059103004
487650 0.00059074169
487700 0.00059046693
487750 0.00059008914
487800 0.00058982028
487850 0.00058953434
487900 0.00058941127
487950 0.00058931748
488000 0.00058918622
488050 0.00058902588
488100 0.00058886849
488150 0.00058867738
488200 0.00058861809
488250 0.00058853359
488300 0.00058847113
488350 0.00058849484
488400 0.00058859054
488450 0.0005888381
488500 0.00058905043
488550 0.00058935674
488600 0.00058961382
488650 0.0005898024
488700 0.00058991854
488750 0.00058998115
488800 0.000590186
488850 0.00059041315
488900 0.00059077796
488950 0.00059110452
489000 0.00059148052
489050 0.00059183521
489100 0.00059208373
489150 0.0005923849
489200 0.00059250244
489250 0.00059259751
489300 0.0005926422
489350 0.00059274509
489400 0.0005927804
489450 0.00059285748
489500 0.00059306633
489550 0.00059334095
489600 0.00059363635
489650 0.0005940125
489700 0.00059433373
489750 0.00059462595
489800 0.00059490809
489850 0.00059525221
489900 0.00059551769
489950 0.0005956938
490000 0.00059582971
490050 0.00059605595
490100 0.00059633326
490150 0.00059672258
490200 0.00059713934
490250 0.00059753762
490300 0.00059790236
490350 0.00059826206
490400 0.00059866559
490450 0.00059914916
490500 0.00059960448
490550 0.00060007668
490600 0.00060056133
490650 0.00060115304
490700 0.0006016237
490750 0.00060214141
490800 0.00060247717
490850 0.00060282742
490900 0.00060310172
490950 0.00060329798
491000 0.00060349712
491050 0.00060363517
491100 0.00060376441
491150 0.00060385328
491200 0.00060389701
491250 0.00060384421
491300 0.00060367499
491350 0.00060354862
491400 0.0006033046
491450 0.00060320622
491500 0.00060314449
491550 0.00060306953
491600 0.00060302981
491650 0.00060304177
491700 0.0006030057
491750 0.0006031017
491800 0.00060303882
491850 0.00060288754
491900 0.00060272557
491950 0.00060252906
492000 0.00060235727
492050 0.00060233223
492100 0.00060235273
492150 0.00060227684
492200 0.00060220315
492250 0.00060216479
492300 0.00060208713
492350 0.00060208966
492400 0.00060211012
492450 0.00060225386
492500 0.00060251102
492550 0.00060292214
492600 0.00060342669
492650 0.00060396785
492700 0.00060458081
492750 0.00060525904
492800 0.00060599173
492850 0.00060671561
492900 0.00060748782
492950 0.0006082065
493000 0.00060892807
493050 0.00060962843
493100 0.0006103067
493150 0.00061099834
493200 0.00061164027
493250 0.00061211693
493300 0.00061250675
493350 0.00061280315
493400 0.00061306875
493450 0.0006134083
493500 0.000613698
493550 0.00061407631
493600 0.00061438065
493650 0.00061466646
493700 0.00061499817
493750 0.00061516297
493800 0.00061528426
493850 0.00061545524
493900 0.00061568321
493950 0.00061598381
494000 0.00061635338
494050 0.0006168189
494100 0.00061727428
494150 0.00061776965
494200 0.00061818343
494250 0.00061859012
494300 0.00061904541
494350 0.00061932383
494400 0.00061952919
494450 0.00061983509
494500 0.00062011689
494550 0.00062045722
494600 0.00062091213
494650 0.00062142507
494700 0.00062189712
494750 0.00062238913
494800 0.00062276229
494850 0.00062300401
494900 0.00062308001
494950 0.000623204
495000 0.00062335811
495050 0.00062361593
495100 0.00062399473
495150 0.00062423332
495200 0.00062447242
495250 0.00062466054
495300 0.00062481416
495350 0.00062499329
495400 0.00062510441
495450 0.00062528855
495500 0.00062546533
495550 0.00062564579
495600 0.00062585194
495650 0.00062596164
495700 0.00062596414
495750 0.00062593355
495800 0.00062593024
495850 0.00062589331
495900 0.00062582792
495950 0.00062574291
496000 0.00062573575
496050 0.00062581255
496100 0.00062592242
496150 0.00062607449
496200 0.0006261652
496250 0.00062636867
496300 0.00062636285
496350 0.00062639603
496400 0.00062646422
496450 0.00062655105
496500 0.00062659426
496550 0.00062660016
496600 0.00062657772
496650 0.00062659985
496700 0.00062668779
496750 0.0006266974
496800 0.00062665236
496850 0.000626537
496900 0.00062652635
496950 0.00062645412
497000 0.00062639309
497050 0.00062625377
497100 0.00062605719
497150 0.00062589946
497200 0.00062586335
497250 0.0006258223
497300 0.00062569742
497350 0.00062556144
497400 0.00062542054
497450 0.00062545121
497500 0.00062549441
497550 0.00062554035
497600 0.00062559012
497650 0.00062557324
497700 0.00062552231
497750 0.00062539346
497800 0.00062520495
497850 0.00062509911
497900 0.00062499594
497950 0.00062492293
498000 0.00062483551
498050 0.00062479128
498100 0.00062477733
498150 0.00062478503
498200 0.00062494725
498250 0.00062514903
498300 0.00062538698
498350 0.00062569057
498400 0.00062588887
498450 0.00062610375
498500 0.0006262814
498550 0.00062642704
498600 0.00062660883
498650 0.00062674272
498700 0.00062688479
498750 0.00062701189
498800 0.0006270753
498850 0.00062708673
498900 0.00062699854
498950 0.00062683429
499000 0.00062665486
499050 0.00062661803
499100 0.00062668729
499150 0.00062667518
499200 0.00062677131
499250 0.00062692576
499300 0.00062713302
499350 0.00062738493
499400 0.00062754878
499450 0.00062769239
499500 0.00062785159
499550 0.00062803593
499600 0.00062820357
499650 0.00062852816
499700 0.00062878806
499750 0.00062908196
499800 0.00062945119
499850 0.00062988934
499900 0.00063040378
499950 0.00063087933
500000 0.00063140387
500050 0.00063195504
500100 0.00063257395
500150 0.00063320533
500200 0.00063377211
500250 0.00063437013
500300 0.00063481
500350 0.00063517485
500400 0.00063558114
500450 0.00063568465
500500 0.00063579503
500550 0.00063583853
500600 0.00063590448
500650 0.00063606342
500700 0.00063627343
500750 0.00063647246
500800 0.00063664639
500850 0.0006368176
500900 0.00063705874
500950 0.0006373933
501000 0.00063779524
501050 0.00063812182
501100 0.00063835432
501150 0.00063854303
501200 0.00063871198
501250 0.00063882638
501300 0.00063900602
501350 0.00063922936
501400 0.00063925829
501450 0.00063923084
501500 0.00063915368
501550 0.00063900491
501600 0.00063888537
501650 0.00063882162
501700 0.00063871889
501750 0.00063872026
501800 0.00063869306
501850 0.00063870464
501900 0.00063879694
501950 0.00063883514
502000 0.00063904358
502050 0.0006392032
502100 0.00063948506
502150 0.00063963842
502200 0.00063980129
502250 0.00063995477
502300 0.00064001097
502350 0.00063996229
502400 0.00063972545
502450 0.00063941236
502500 0.00063910156
502550 0.00063890569
502600 0.00063885843
502650 0.00063882956
502700 0.00063866726
502750 0.00063842905
502800 0.00063803951
502850 0.00063766863
502900 0.00063727045
502950 0.00063692993
503000 0.00063661151
503050 0.00063620802
503100 0.00063588586
503150 0.00063566172
503200 0.00063547743
503250 0.0006353721
503300 0.0006352599
503350 0.00063523894
503400 0.00063519276
503450 0.00063517843
503500 0.00063511864
503550 0.00063497639
503600 0.00063489412
503650 0.00063469124
503700 0.00063449951
503750 0.0006342992
503800 0.00063412781
503850 0.0006340619
503900 0.00063407937
503950 0.0006341469
504000 0.00063409869
504050 0.00063412222
504100 0.00063416815
504150 0.00063426658
504200 0.00063437225
504250 0.00063447887
504300 0.00063465327
504350 0.00063467671
504400 0.00063462483
504450 0.00063448204
504500 0.00063415424
504550 0.00063372344
504600 0.00063326822
504650 0.00063273226
504700 0.00063219208
504750 0.00063160862
504800 0.00063101693
504850 0.00063032979
504900 0.00062960268
504950 0.00062892126
505000 0.00062822053
505050 0.00062759088
505100 0.00062687443
505150 0.00062623275
505200 0.00062565527
505250 0.00062513584
505300 0.00062461638
505350 0.00062417294
505400 0.00062382482
505450 0.00062352774
505500 0.00062335233
505550 0.00062328009
505600 0.00062320882
505650 0.0006231974
505700 0.00062313994
505750 0.00062300713
505800 0.00062277002
505850 0.00062253808
505900 0.00062213359
505950 0.00062181226
506000 0.00062158997
506050 0.00062158607
506100 0.00062164586
506150 0.0006217531
506200 0.00062179289
506250 0.00062184033
506300 0.00062203127
506350 0.00062225188
506400 0.00062238497
506450 0.00062238373
506500 0.00062229763
506550 0.00062205949
506600 0.00062174226
506650 0.0006211818
506700 0.00062071127
506750 0.00062009539
506800 0.00061953385
506850 0.0006190169
506900 0.00061861533
506950 0.00061833343
507000 0.00061820275
507050 0.00061793313
507100 0.0006173844
507150 0.00061685768
507200 0.00061639896
507250 0.00061590546
507300 0.00061547902
507350 0.00061496592
507400 0.00061445374
507450 0.00061396525
507500 0.00061348109
507550 0.0006130016
507600 0.00061256556
507650 0.00061234242
507700 0.00061225876
507750 0.0006123216
507800 0.00061240396
507850 0.00061249253
507900 0.00061269764
507950 0.00061278987
508000 0.00061291591
508050 0.00061309351
508100 0.00061319067
508150 0.00061338279
508200 0.00061356683
508250 0.00061373069
508300 0.00061401827
508350 0.00061436167
508400 0.00061482255
508450 0.00061532763
508500 0.00061580139
508550 0.00061620299
508600 0.00061656989
508650 0.00061697199
508700 0.000617366
508750 0.0006177668
508800 0.00061809156
508850 0.0006183597
508900 0.00061860852
508950 0.00061889242
509000 0.00061922201
509050 0.00061965321
509100 0.00062003239
509150 0.00062050213
509200 0.00062109718
509250 0.00062173495
509300 0.00062236927
509350 0.00062300364
509400 0.00062341953
509450 0.00062372344
509500 0.00062396678
509550 0.00062427383
509600 0.00062449225
509650 0.00062465659
509700 0.00062473656
509750 0.00062483116
509800 0.00062492917
509850 0.00062508515
509900 0.00062521466
509950 0.00062532439
510000 0.00062539153
510050 0.00062554444
510100 0.00062564141
510150 0.0006257268
510200 0.00062570579
510250 0.00062567961
510300 0.00062559149
510350 0.00062551169
510400 0.00062540911
510450 0.00062529966
510500 0.00062504095
510550 0.00062481705
510600 0.0006247144
510650 0.00062456872
510700 0.00062451091
510750 0.00062444774
510800 0.00062448045
510850 0.00062460258
510900 0.00062477738
510950 0.0006251569
511000 0.00062556568
511050 0.00062585802
511100 0.00062600255
511150 0.00062604025
511200 0.00062603834
511250 0.00062610829
511300 0.00062623522
511350 0.00062629617
511400 0.00062631738
511450 0.00062625589
511500 0.00062608818
511550 0.00062588573
511600 0.00062569656
511650 0.00062564904
511700 0.00062567714
511750 0.00062558092
511800 0.00062545123
511850 0.00062520403
511900 0.00062506126
511950 0.00062492644
512000 0.00062474036
512050 0.00062467418
512100 0.00062456668
512150 0.00062439555
512200 0.00062430443
512250 0.00062404074
512300 0.00062385215
512350 0.00062355922
512400 0.00062327603
512450 0.00062290044
512500 0.00062243818
512550 0.00062202827
512600 0.00062136961
512650 0.00062069215
512700 0.0006200585
512750 0.00061949297
512800 0.00061899162
512850 0.00061854718
512900 0.00061805286
512950 0.00061752709
513000 0.00061697627
513050 0.00061650772
513100 0.00061604224
513150 0.00061578769
513200 0.00061562312
513250 0.00061550432
513300 0.00061535686
513350 0.00061533203
513400 0.00061527748
513450 0.00061520535
513500 0.00061511124
513550 0.00061501277
513600 0.00061490181
513650 0.00061494195
513700 0.00061499214
513750 0.00061505504
513800 0.00061517757
513850 0.00061529871
513900 0.00061539975
513950 0.00061558863
514000 0.00061580154
514050 0.0006159772
514100 0.00061618884
514150 0.00061635791
514200 0.00061644351
514250 0.00061651879
514300 0.00061654592
514350 0.00061667536
514400 0.00061681008
514450 0.00061683445
514500 0.00061691902
514550 0.00061687622
514600 0.00061680156
514650 0.0006167362
514700 0.0006165843
514750 0.00061645162
514800 0.00061639711
514850 0.00061648776
514900 0.00061661143
514950 0.00061662786
515000 0.00061665915
515050 0.00061687951
515100 0.00061701544
515150 0.0006172264
515200 0.00061752788
515250 0.00061772301
515300 0.00061791861
515350 0.00061800371
515400 0.00061803654
515450 0.00061802613
515500 0.00061796112
515550 0.00061784977
515600 0.00061792932
515650 0.00061795631
515700 0.00061803143
515750 0.000617948
515800 0.00061777016
515850 0.00061755241
515900 0.00061735958
515950 0.00061723067
516000 0.00061718306
516050 0.00061716207
516100 0.00061709127
516150 0.00061704293
516200 0.00061702665
516250 0.00061701934
516300 0.00061710583
516350 0.00061718603
516400 0.00061734843
516450 0.00061739375
516500 0.00061739565
516550 0.00061734107
516600 0.00061721484
516650 0.00061706929
516700 0.00061689757
516750 0.00061671703
516800 0.00061654887
516850 0.00061639221
516900 0.00061617839
516950 0.00061602651
517000 0.00061588594
517050 0.00061586603
517100 0.00061577521
517150 0.00061583437
517200 0.0006160777
517250 0.00061632243
517300 0.00061649887
517350 0.00061654406
517400 0.0006165318
517450 0.00061656258
517500 0.00061659578
517550 0.00061661198
517600 0.00061668144
517650 0.00061666487
517700 0.00061657862
517750 0.00061648061
517800 0.00061645054
517850 0.00061624734
517900 0.00061602592
517950 0.0006158735
518000 0.00061581748
518050 0.00061593935
518100 0.00061621903
518150 0.00061658781
518200 0.00061694882
518250 0.00061716922
518300 0.00061743046
518350 0.00061771017
518400 0.00061808262
518450 0.00061844285
518500 0.00061872599
518550 0.0006189987
518600 0.00061919127
518650 0.00061926823
518700 0.00061920917
518750 0.00061897046
518800 0.00061875009
518850 0.00061835704
518900 0.00061811254
518950 0.00061789174
519000 0.00061755697
519050 0.0006171497
519100 0.0006166191
519150 0.00061597613
519200 0.00061540469
519250 0.00061487123
519300 0.00061437977
519350 0.00061401877
519400 0.0006136655
519450 0.0006133432
519500 0.00061281976
519550 0.00061223112
519600 0.00061155565
519650 0.0006107934
519700 0.00061009512
519750 0.00060936002
519800 0.0006087019
519850 0.00060800095
519900 0.00060729001
519950 0.00060646925
520000 0.00060573254
520050 0.00060498817
520100 0.00060440581
520150 0.00060392194
520200 0.00060352958
520250 0.00060319483
520300 0.00060284124
520350 0.00060248684
520400 0.00060214029
520450 0.00060171705
520500 0.00060133703
520550 0.0006009874
520600 0.00060069684
520650 0.00060036446
520700 0.00060004875
520750 0.00059975484
520800 0.00059951848
520850 0.00059920161
520900 0.0005988608
520950 0.00059847619
521000 0.00059808076
521050 0.00059766063
521100 0.00059735165
521150 0.00059698091
521200 0.00059669441
521250 0.00059643326
521300 0.00059630018
521350 0.00059622072
521400 0.00059612695
521450 0.00059602897
521500 0.00059589814
521550 0.00059591031
521600 0.00059597972
521650 0.00059620261
521700 0.00059634018
521750 0.00059657941
521800 0.00059686063
521850 0.00059718999
521900 0.00059759225
521950 0.00059800675
522000 0.00059852016
522050 0.00059898479
522100 0.00059943783
522150 0.00059987082
522200 0.00060043707
522250 0.0006009884
522300 0.00060154128
522350 0.00060207904
522400 0.0006026258
522450 0.00060314083
522500 0.00060348211
522550 0.00060364592
522600 0.00060372426
522650 0.0006036352
522700 0.00060356887
522750 0.00060352758
522800 0.0006034906
522850 0.00060338287
522900 0.00060325751
522950 0.00060312341
523000 0.00060296955
523050 0.00060280624
523100 0.00060265339
523150 0.00060258978
523200 0.00060256961
523250 0.00060268393
523300 0.00060291571
523350 0.00060318041
523400 0.00060343273
523450 0.00060368128
523500 0.00060397615
523550 0.00060423883
523600 0.00060449681
523650 0.00060472721
523700 0.00060495403
523750 0.00060495728
523800 0.00060495006
523850 0.00060492906
523900 0.00060483121
523950 0.00060480773
524000 0.00060478718
524050 0.00060472361
524100 0.00060460003
524150 0.00060434564
524200 0.00060410784
524250 0.00060388232
524300 0.00060367824
524350 0.00060341731
524400 0.00060312427
524450 0.00060275811
524500 0.00060231765
524550 0.00060167686
524600 0.00060093327
524650 0.00060013112
524700 0.00059925136
524750 0.00059830006
524800 0.0005973478
524850 0.0005963794
524900 0.00059552068
524950 0.00059465918
525000 0.00059386966
525050 0.00059309233
525100 0.00059247858
525150 0.00059177575
525200 0.00059119464
525250 0.00059060155
525300 0.0005901873
525350 0.00058985189
525400 0.00058957908
525450 0.00058929939
525500 0.00058899574
525550 0.00058879101
525600 0.00058858873
525650 0.00058851684
525700 0.0005885061
525750 0.00058841964
525800 0.00058825748
525850 0.00058808159
525900 0.00058781701
525950 0.00058747518
526000 0.00058713097
526050 0.00058672596
526100 0.00058630387
526150 0.0005857874
526200 0.00058526105
526250 0.00058469313
526300 0.00058417814
526350 0.00058368486
526400 0.0005831968
526450 0.00058271081
526500 0.00058223748
526550 0.00058189329
526600 0.00058154899
526650 0.00058141691
526700 0.00058116914
526750 0.00058092977
526800 0.0005806771
526850 0.0005804589
526900 0.00058025139
526950 0.00058003668
527000 0.00057980923
527050 0.00057960129
527100 0.00057932867
527150 0.00057904431
527200 0.00057863632
527250 0.00057814728
527300 0.00057775688
527350 0.00057734114
527400 0.00057701271
527450 0.00057678308
527500 0.00057652937
527550 0.00057629927
527600 0.00057602775
527650 0.00057585933
527700 0.00057566535
527750 0.00057550173
527800 0.00057522287
527850 0.00057498897
527900 0.00057471836
527950 0.00057455232
528000 0.00057432854
528050 0.00057401406
528100 0.00057377673
528150 0.00057353747
528200 0.00057335649
528250 0.00057325909
528300 0.00057321947
528350 0.00057316704
528400 0.00057305127
528450 0.00057304862
528500 0.00057308509
528550 0.00057317479
528600 0.0005733319
528650 0.00057351218
528700 0.00057382263
528750 0.0005741943
528800 0.00057473583
528850 0.00057539222
528900 0.00057603205
528950 0.00057666129
529000 0.00057713384
529050 0.00057749616
529100 0.00057771701
529150 0.00057783881
529200 0.0005778869
529250 0.0005779321
529300 0.00057781615
529350 0.00057764448
529400 0.00057739702
529450 0.00057709029
529500 0.00057682153
529550 0.00057660017
529600 0.00057647575
529650 0.00057646671
529700 0.00057650652
529750 0.00057636716
529800 0.00057632512
529850 0.00057628656
529900 0.00057627107
529950 0.00057631707
530000 0.00057636289
530050 0.00057640069
530100 0.00057636956
530150 0.00057627294
530200 0.00057616273
530250 0.00057611711
530300 0.0005759969
530350 0.00057580639
530400 0.00057569586
530450 0.0005754307
530500 0.0005752754
530550 0.00057502592
530600 0.00057476476
530650 0.00057452754
530700 0.0005743115
530750 0.00057421226
530800 0.00057409502
530850 0.0005741019
530900 0.00057404198
530950 0.00057398944
531000 0.00057405654
531050 0.00057402514
531100 0.00057397622
531150 0.00057408522
531200 0.00057426112
531250 0.00057447049
531300 0.00057468847
531350 0.00057480439
531400 0.00057480905
531450 0.00057479638
531500 0.00057481269
531550 0.00057477687
531600 0.00057485155
531650 0.00057491131
531700 0.00057494336
531750 0.00057492933
531800 0.00057481246
531850 0.00057472447
531900 0.00057466556
531950 0.00057457412
532000 0.00057454316
532050 0.0005744949
532100 0.0005745274
532150 0.00057458492
532200 0.00057459906
532250 0.0005745588
532300 0.00057445875
532350 0.00057421024
532400 0.00057395388
532450 0.00057369814
532500 0.00057349309
532550 0.00057329766
532600 0.0005731887
532650 0.00057314398
532700 0.00057318745
532750 0.00057321231
532800 0.00057328937
532850 0.00057342883
532900 0.00057359291
532950 0.00057368457
533000 0.0005737766
533050 0.00057390987
533100 0.00057417921
533150 0.00057455366
533200 0.00057498471
533250 0.00057553111
533300 0.00057620635
533350 0.00057684699
533400 0.00057753092
533450 0.00057818912
533500 0.00057886411
533550 0.00057954499
533600 0.00058026275
533650 0.00058088098
533700 0.00058153339
533750 0.00058210619
533800 0.00058270208
533850 0.00058331246
533900 0.00058389281
533950 0.00058444463
534000 0.00058502615
534050 0.00058574443
534100 0.00058650474
534150 0.00058720047
534200 0.0005879071
534250 0.00058848983
534300 0.00058897478
534350 0.00058935885
534400 0.00058968488
534450 0.00058987584
534500 0.00059013462
534550 0.00059034835
534600 0.00059052212
534650 0.00059085846
534700 0.00059115541
534750 0.0005915735
534800 0.00059194977
534850 0.00059226313
534900 0.00059246257
534950 0.00059256843
535000 0.0005926915
535050 0.00059279092
535100 0.00059281683
535150 0.00059270334
535200 0.00059255074
535250 0.00059244752
535300 0.00059240097
535350 0.00059241923
535400 0.0005925538
535450 0.00059260767
535500 0.00059268877
535550 0.00059284831
535600 0.00059304494
535650 0.0005933992
535700 0.00059383898
535750 0.00059420281
535800 0.00059459848
535850 0.00059494507
535900 0.00059532124
535950 0.0005957887
536000 0.00059630899
536050 0.00059692499
536100 0.00059766595
536150 0.00059846546
536200 0.00059917535
536250 0.00059985785
536300 0.0006004925
536350 0.00060124459
536400 0.00060183989
536450 0.00060241995
536500 0.00060286925
536550 0.0006033946
536600 0.00060379381
536650 0.00060429671
536700 0.00060473231
536750 0.00060512137
536800 0.00060555821
536850 0.00060604441
536900 0.00060656069
536950 0.00060692869
537000 0.00060736511
537050 0.00060767951
537100 0.00060802128
537150 0.0006081671
537200 0.00060828889
537250 0.00060833116
537300 0.00060833843
537350 0.00060840667
537400 0.00060845636
537450 0.00060837706
537500 0.00060826138
537550 0.00060819371
537600 0.00060805711
537650 0.00060793803
537700 0.00060783809
537750 0.00060778219
537800 0.00060786766
537850 0.00060786228
537900 0.00060792092
537950 0.00060794747
538000 0.00060807668
538050 0.00060815186
538100 0.00060821082
538150 0.00060839531
538200 0.0006086208
538250 0.00060888413
538300 0.00060905035
538350 0.00060915679
538400 0.00060922845
538450 0.00060926157
538500 0.00060928889
538550 0.00060928781
538600 0.00060924951
538650 0.00060918779
538700 0.00060922176
538750 0.0006091714
538800 0.00060910594
538850 0.00060905351
538900 0.00060897932
538950 0.00060892225
539000 0.00060880351
539050 0.00060872031
539100 0.00060866072
539150 0.00060866737
539200 0.00060865921
539250 0.00060863784
539300 0.00060857678
539350 0.00060843487
539400 0.00060826601
539450 0.00060801005
539500 0.00060769796
539550 0.00060736262
539600 0.00060703513
539650 0.00060676183
539700 0.00060663687
539750 0.00060652688
539800 0.00060631864
539850 0.00060621564
539900 0.00060609193
539950 0.00060601653
540000 0.00060590614
540050 0.00060568449
540100 0.00060541413
540150 0.00060528054
540200 0.00060524723
540250 0.00060522627
540300 0.00060521721
540350 0.00060527436
540400 0.00060527107
540450 0.00060541125
540500 0.00060551772
540550 0.00060559237
540600 0.00060574189
540650 0.00060587332
540700 0.00060601005
540750 0.00060617505
540800 0.0006062731
540850 0.00060628262
540900 0.00060641706
540950 0.00060651833
541000 0.00060663991
541050 0.00060667522
541100 0.00060672865
541150 0.00060672464
541200 0.00060690161
541250 0.00060701086
541300 0.00060706903
541350 0.00060721312
541400 0.00060727639
541450 0.00060742561
541500 0.0006074374
541550 0.00060751985
541600 0.00060767365
541650 0.00060784378
541700 0.00060810484
541750 0.00060847729
541800 0.00060887522
541850 0.00060929744
541900 0.00060961763
541950 0.00060990247
542000 0.00061011752
542050 0.00061027774
542100 0.00061053826
542150 0.0006108294
542200 0.0006111837
542250 0.00061154926
542300 0.00061191767
542350 0.00061220742
542400 0.00061238644
542450 0.00061248909
542500 0.00061253667
542550 0.00061249648
542600 0.00061252719
542650 0.00061245529
542700 0.00061244991
542750 0.00061228652
542800 0.00061214559
542850 0.00061205895
542900 0.00061196289
542950 0.00061197696
543000 0.00061197153
543050 0.00061191203
543100 0.0006119496
543150 0.00061193079
543200 0.00061188089
543250 0.00061179188
543300 0.00061151629
543350 0.00061122782
543400 0.0006108883
543450 0.00061054523
543500 0.00061020317
543550 0.00060987805
543600 0.00060959283
543650 0.0006092595
543700 0.0006088806
543750 0.00060843838
543800 0.00060797393
543850 0.00060736806
543900 0.00060668519
543950 0.00060612961
544000 0.00060554838
544050 0.00060505535
544100 0.00060454981
544150 0.00060400871
544200 0.00060349527
544250 0.00060299281
544300 0.0006026192
544350 0.00060231467
544400 0.00060206127
544450 0.00060184961
544500 0.00060161935
544550 0.00060152035
544600 0.00060139936
544650 0.00060135353
544700 0.00060140513
544750 0.00060146619
544800 0.00060162068
544850 0.00060169202
544900 0.00060174975
544950 0.000601825
545000 0.00060181268
545050 0.00060183496
545100 0.00060186182
545150 0.0006019061
545200 0.00060204549
545250 0.00060215222
545300 0.00060238228
545350 0.00060268165
545400 0.00060308798
545450 0.00060358057
545500 0.00060402842
545550 0.00060439975
545600 0.00060470856
545650 0.00060485961
545700 0.00060502882
545750 0.00060529075
545800 0.00060558419
545850 0.00060585689
545900 0.0006062526
545950 0.00060664989
546000 0.00060703164
546050 0.00060743104
546100 0.00060777461
546150 0.00060825501
546200 0.00060862287
546250 0.00060890894
546300 0.00060916728
546350 0.00060927153
546400 0.00060939204
546450 0.00060967158
546500 0.00060993555
546550 0.00061031862
546600 0.00061074088
546650 0.00061116264
546700 0.00061162678
546750 0.00061200624
546800 0.00061239249
546850 0.00061274102
546900 0.00061299125
546950 0.00061334266
547000 0.00061363425
547050 0.00061388621
547100 0.00061407879
547150 0.00061422341
547200 0.00061423012
547250 0.00061419621
547300 0.00061412819
547350 0.00061393647
547400 0.00061363546
547450 0.00061326231
547500 0.00061289599
547550 0.00061254848
547600 0.00061218461
547650 0.00061189527
547700 0.00061163703
547750 0.00061134681
547800 0.00061110379
547850 0.00061090634
547900 0.00061079689
547950 0.00061072653
548000 0.0006107362
548050 0.00061082123
548100 0.00061076006
548150 0.00061082227
548200 0.00061093441
548250 0.00061113068
548300 0.00061126834
548350 0.0006114715
548400 0.00061168465
548450 0.00061203089
548500 0.0006124866
548550 0.0006129005
548600 0.00061347199
548650 0.00061410494
548700 0.00061483951
548750 0.00061556951
548800 0.0006163146
548850 0.00061702811
548900 0.00061776276
548950 0.00061852442
549000 0.00061932571
549050 0.00062021616
549100 0.00062120689
549150 0.0006222297
549200 0.00062316854
549250 0.00062404845
549300 0.0006247742
549350 0.00062550844
549400 0.00062618948
549450 0.00062685394
549500 0.00062755012
549550 0.00062823063
549600 0.00062886129
549650 0.00062928795
549700 0.00062954864
549750 0.00062969912
549800 0.00062977835
549850 0.000629896
549900 0.00062990842
549950 0.00062994106
550000 0.00062981846
550050 0.00062974532
550100 0.00062974796
550150 0.00062970382
550200 0.00062972098
550250 0.00062969651
550300 0.00062975237
550350 0.00062977731
550400 0.00062978759
550450 0.0006299359
550500 0.00063012962
550550 0.00063049611
550600 0.00063083009
550650 0.0006312477
550700 0.00063174624
550750 0.00063224683
550800 0.00063285854
550850 0.00063353455
550900 0.00063416346
550950 0.00063474072
551000 0.00063522778
551050 0.00063569566
551100 0.0006361305
551150 0.00063663988
551200 0.0006371987
551250 0.00063781898
551300 0.00063832984
551350 0.00063876032
551400 0.00063909104
551450 0.00063932957
551500 0.00063966983
551550 0.00064002546
551600 0.00064025868
551650 0.00064060285
551700 0.00064096032
551750 0.00064129497
551800 0.00064161451
551850 0.0006420184
551900 0.00064249616
551950 0.00064306047
552000 0.0006435138
552050 0.00064385397
552100 0.00064411386
552150 0.00064432743
552200 0.00064443845
552250 0.00064449973
552300 0.00064442925
552350 0.00064444066
552400 0.0006444085
552450 0.00064439161
552500 0.00064442218
552550 0.00064440616
552600 0.00064446477
552650 0.00064459552
552700 0.00064480853
552750 0.00064495936
552800 0.00064511434
552850 0.00064518654
552900 0.00064526575
552950 0.00064512782
553000 0.00064492777
553050 0.00064460137
553100 0.00064415133
553150 0.00064365811
553200 0.00064322849
553250 0.00064279945
553300 0.000642355
553350 0.00064191778
553400 0.00064146382
553450 0.0006410805
553500 0.00064075472
553550 0.00064047106
553600 0.00064026603
553650 0.00064010084
553700 0.00063996386
553750 0.00063981794
553800 0.0006395695
553850 0.00063936192
553900 0.00063912271
553950 0.00063887063
554000 0.00063861472
554050 0.00063829724
554100 0.00063794388
554150 0.00063750977
554200 0.00063708863
554250 0.00063673392
554300 0.00063658211
554350 0.00063650097
554400 0.00063643811
554450 0.00063630648
554500 0.0006362083
554550 0.00063590401
554600 0.00063563512
554650 0.00063543863
554700 0.00063529305
554750 0.0006352598
554800 0.00063512497
554850 0.00063503819
554900 0.00063500896
554950 0.00063491991
555000 0.00063489013
555050 0.00063490524
555100 0.00063485942
555150 0.00063478887
555200 0.00063473754
555250 0.00063461649
555300 0.00063464834
555350 0.00063474149
555400 0.00063488061
555450 0.00063505257
555500 0.00063524351
555550 0.00063550606
555600 0.00063568119
555650 0.00063582402
555700 0.00063585718
555750 0.00063583244
555800 0.00063585468
555850 0.00063583584
555900 0.00063592008
555950 0.00063607065
556000 0.00063626495
556050 0.00063641293
556100 0.0006366426
556150 0.00063681663
556200 0.00063701707
556250 0.00063708597
556300 0.00063700645
556350 0.0006368545
556400 0.00063664718
556450 0.00063638329
556500 0.00063611757
556550 0.00063578495
556600 0.00063537984
556650 0.0006349926
556700 0.00063462266
556750 0.00063418764
556800 0.00063380433
556850 0.0006333938
556900 0.00063305622
556950 0.00063279125
557000 0.00063248636
557050 0.00063225766
557100 0.00063192002
557150 0.00063164613
557200 0.00063121686
557250 0.00063095354
557300 0.00063049308
557350 0.00062998485
557400 0.00062941497
557450 0.00062895165
557500 0.00062843214
557550 0.00062789637
557600 0.00062730514
557650 0.00062661983
557700 0.00062598626
557750 0.00062542181
557800 0.00062492145
557850 0.00062442061
557900 0.00062382338
557950 0.00062324115
558000 0.00062268178
558050 0.00062220144
558100 0.00062187301
558150 0.00062160641
558200 0.00062124185
558250 0.0006208927
558300 0.00062051575
558350 0.00062016411
558400 0.00061992066
558450 0.00061975046
558500 0.00061965782
558550 0.00061956547
558600 0.0006193627
558650 0.00061903013
558700 0.00061866782
558750 0.00061825234
558800 0.00061783376
558850 0.00061747942
558900 0.00061716331
558950 0.00061694767
559000 0.00061680701
559050 0.00061661823
559100 0.00061638942
559150 0.00061612905
559200 0.00061580274
559250 0.00061548432
559300 0.00061515218
559350 0.00061496321
559400 0.00061477234
559450 0.00061457663
559500 0.00061428264
559550 0.00061398085
559600 0.0006137026
559650 0.00061347385
559700 0.00061333677
559750 0.0006132289
559800 0.00061314264
559850 0.00061304383
559900 0.00061305674
559950 0.0006131522
560000 0.00061321802
560050 0.00061332926
560100 0.00061336142
560150 0.00061344902
560200 0.00061354363
560250 0.00061359574
560300 0.00061372305
560350 0.00061389102
560400 0.00061419288
560450 0.00061439324
560500 0.00061468468
560550 0.0006150624
560600 0.00061537334
560650 0.00061578721
560700 0.00061614316
560750 0.00061653624
560800 0.00061682842
560850 0.00061710745
560900 0.0006173238
560950 0.00061758393
561000 0.0006177301
561050 0.00061785275
561100 0.00061803178
561150 0.00061822602
561200 0.00061834144
561250 0.0006185024
561300 0.00061856335
561350 0.00061861298
561400 0.00061874144
561450 0.00061886206
561500 0.0006189037
561550 0.00061900132
561600 0.00061904955
561650 0.00061912454
561700 0.00061923701
561750 0.00061932947
561800 0.00061953495
561850 0.0006198209
561900 0.00062013924
561950 0.00062054878
562000 0.00062100505
562050 0.0006213827
562100 0.00062178446
562150 0.00062215719
562200 0.00062250261
562250 0.00062275779
562300 0.00062303897
562350 0.00062342276
562400 0.00062367444
562450 0.00062390743
562500 0.00062402552
562550 0.00062410567
562600 0.00062404416
562650 0.00062410666
562700 0.00062414907
562750 0.00062420206
562800 0.00062430946
562850 0.00062434941
562900 0.00062439263
562950 0.0006244156
563000 0.00062433374
563050 0.00062438023
563100 0.00062444434
563150 0.00062461907
563200 0.00062485666
563250 0.0006250576
563300 0.00062527721
563350 0.00062558554
563400 0.00062591021
563450 0.00062630363
563500 0.00062664298
563550 0.00062699018
563600 0.00062727121
563650 0.00062747517
563700 0.00062750553
563750 0.00062757452
563800 0.00062758933
563850 0.0006275864
563900 0.00062750481
563950 0.00062742694
564000 0.00062749435
564050 0.00062756325
564100 0.00062752422
564150 0.00062743763
564200 0.00062735453
564250 0.00062733246
564300 0.00062729478
564350 0.00062719019
564400 0.00062721449
564450 0.00062727858
564500 0.00062729176
564550 0.0006274117
564600 0.00062749362
564650 0.00062754512
564700 0.00062762212
564750 0.00062769237
564800 0.0006278621
564850 0.00062803967
564900 0.00062833882
564950 0.00062841835
565000 0.00062862734
565050 0.00062880516
565100 0.00062912923
565150 0.00062952027
565200 0.00062964071
565250 0.0006296593
565300 0.0006295996
565350 0.00062950382
565400 0.00062937159
565450 0.00062922564
565500 0.00062897273
565550 0.00062862221
565600 0.00062821742
565650 0.00062765895
565700 0.00062696408
565750 0.00062623786
565800 0.00062532222
565850 0.00062447529
565900 0.00062357476
565950 0.00062263913
566000 0.00062168788
566050 0.00062077892
566100 0.00061976366
566150 0.00061879412
566200 0.00061774851
566250 0.00061686022
566300 0.00061592897
566350 0.00061506009
566400 0.00061443711
566450 0.00061387993
566500 0.00061325216
566550 0.00061267072
566600 0.00061215104
566650 0.00061161781
566700 0.00061107667
566750 0.00061063344
566800 0.00061018801
566850 0.00060978136
566900 0.0006093916
566950 0.00060900529
567000 0.00060858514
567050 0.00060813608
567100 0.00060770363
567150 0.00060740307
567200 0.00060715975
567250 0.00060687744
567300 0.00060660059
567350 0.00060629964
567400 0.00060597964
567450 0.00060572633
567500 0.00060548135
567550 0.0006052059
567600 0.00060488932
567650 0.00060447334
567700 0.00060410961
567750 0.0006036406
567800 0.00060307716
567850 0.00060242086
567900 0.00060177185
567950 0.000601057
568000 0.00060037468
568050 0.00059956099
568100 0.00059866915
568150 0.0005977702
568200 0.00059679874
568250 0.00059594275
568300 0.00059525942
568350 0.00059471957
568400 0.00059417386
568450 0.00059369742
568500 0.0005932814
568550 0.00059300723
568600 0.00059276754
568650 0.0005925533
568700 0.00059234089
568750 0.00059221292
568800 0.00059212224
568850 0.00059194774
568900 0.00059174829
568950 0.00059169247
569000 0.00059154101
569050 0.00059144414
569100 0.0005913522
569150 0.00059125753
569200 0.00059110923
569250 0.00059103729
569300 0.00059099324
569350 0.00059113434
569400 0.00059132281
569450 0.000591477
569500 0.00059169566
569550 0.00059186595
569600 0.00059202134
569650 0.00059222316
569700 0.00059230589
569750 0.00059247922
569800 0.0005926819
569850 0.00059292914
569900 0.00059325902
569950 0.0005936698
570000 0.00059417676
570050 0.00059472253
570100 0.00059554761
570150 0.00059649291
570200 0.00059753878
570250 0.00059855958
570300 0.00059945868
570350 0.00060020415
570400 0.00060075613
570450 0.00060110588
570500 0.00060142895
570550 0.00060157818
570600 0.00060175317
570650 0.00060185012
570700 0.00060191334
570750 0.00060199842
570800 0.00060208431
570850 0.00060213753
570900 0.00060213349
570950 0.00060213586
571000 0.00060222098
571050 0.00060223329
571100 0.00060236296
571150 0.00060245995
571200 0.00060259499
571250 0.00060282647
571300 0.00060316751
571350 0.00060364529
571400 0.00060419714
571450 0.00060465472
571500 0.00060507732
571550 0.00060538904
571600 0.00060569509
571650 0.00060588893
571700 0.00060592781
571750 0.00060583251
571800 0.00060563681
571850 0.00060522383
571900 0.00060485192
571950 0.00060449835
572000 0.00060416741
572050 0.00060388389
572100 0.0006035514
572150 0.00060327287
572200 0.00060285643
572250 0.00060251071
572300 0.0006021486
572350 0.00060185081
572400 0.0006015233
572450 0.00060114695
572500 0.00060075673
572550 0.00060026535
572600 0.00059982784
572650 0.00059949362
572700 0.00059910848
572750 0.00059876571
572800 0.00059842078
572850 0.00059804496
572900 0.00059763483
572950 0.00059718797
573000 0.00059677811
573050 0.00059635031
573100 0.00059600845
573150 0.00059567971
573200 0.00059542072
573250 0.00059517205
573300 0.00059502446
573350 0.00059481727
573400 0.00059457263
573450 0.00059422885
573500 0.00059379048
573550 0.0005934138
573600 0.00059318771
573650 0.00059298868
573700 0.00059276114
573750 0.00059253165
573800 0.00059224756
573850 0.00059194643
573900 0.00059170895
573950 0.00059147658
574000 0.00059125791
574050 0.00059104838
574100 0.00059084783
574150 0.00059054652
574200 0.00059023072
574250 0.0005898409
574300 0.000589388
574350 0.00058893792
574400 0.00058864547
574450 0.00058836815
574500 0.00058814306
574550 0.0005878873
574600 0.00058755784
574650 0.00058728288
574700 0.00058705963
574750 0.00058688689
574800 0.00058664063
574850 0.00058636168
574900 0.00058615616
574950 0.00058604321
575000 0.00058588777
575050 0.0005856071
575100 0.00058527517
575150 0.00058494798
575200 0.00058457567
575250 0.00058412714
575300 0.00058365239
575350 0.00058316965
575400 0.00058277688
575450 0.00058254912
575500 0.00058229786
575550 0.00058224233
575600 0.0005822051
575650 0.00058222671
575700 0.00058219953
575750 0.00058225497
575800 0.00058224894
575850 0.00058239507
575900 0.00058248152
575950 0.00058267493
576000 0.00058299655
576050 0.00058331682
576100 0.00058376388
576150 0.00058423858
576200 0.00058481216
576250 0.00058527403
576300 0.00058578322
576350 0.00058628143
576400 0.00058666798
576450 0.00058713611
576500 0.00058755226
576550 0.00058793864
576600 0.00058819495
576650 0.00058836634
576700 0.0005886852
576750 0.00058907459
576800 0.00058947012
576850 0.00058995991
576900 0.0005904984
576950 0.00059104455
577000 0.00059153354
577050 0.00059205601
577100 0.0005925535
577150 0.00059303899
577200 0.00059351936
577250 0.00059381803
577300 0.0005941067
577350 0.00059437219
577400 0.00059456525
577450 0.0005948132
577500 0.00059506579
577550 0.00059543481
577600 0.00059582629
577650 0.00059624618
577700 0.00059663164
577750 0.00059693257
577800 0.00059718919
577850 0.0005973139
577900 0.00059731261
577950 0.00059740538
578000 0.00059747186
578050 0.00059763735
578100 0.00059775708
578150 0.00059793317
578200 0.0005980925
578250 0.000598196
578300 0.00059824201
578350 0.00059816143
578400 0.00059808443
578450 0.00059807068
578500 0.00059805187
578550 0.00059818135
578600 0.00059828598
578650 0.00059843133
578700 0.00059861388
578750 0.0005988506
578800 0.00059907529
578850 0.00059937019
578900 0.00059974647
578950 0.00060018329
579000 0.00060057387
579050 0.00060089214
579100 0.00060116815
579150 0.00060138986
579200 0.00060158368
579250 0.00060172673
579300 0.00060190525
579350 0.00060202257
579400 0.00060197069
579450 0.00060180865
579500 0.00060165649
579550 0.00060143273
579600 0.00060123392
579650 0.00060096783
579700 0.00060060219
579750 0.00060019196
579800 0.00059966528
579850 0.00059903989
579900 0.00059833501
579950 0.00059771525
580000 0.0005971018
580050 0.0005966912
580100 0.00059626672
580150 0.00059595017
580200 0.00059567493
580250 0.00059544505
580300 0.0005951831
580350 0.00059495268
580400 0.00059474276
580450 0.00059465091
580500 0.00059467424
580550 0.00059478924
580600 0.0005948931
580650 0.00059497256
580700 0.00059507234
580750 0.00059516746
580800 0.00059518564
580850 0.00059520672
580900 0.00059534522
580950 0.00059540893
581000 0.00059550798
581050 0.00059566936
581100 0.00059580606
581150 0.00059594309
581200 0.00059605444
581250 0.00059616353
581300 0.00059633337
581350 0.00059647624
581400 0.0005966069
581450 0.00059675952
581500 0.00059676824
581550 0.00059678042
581600 0.00059674595
581650 0.00059665643
581700 0.00059654599
581750 0.0005963348
581800 0.00059618506
581850 0.00059598395
581900 0.0005958791
581950 0.00059574129
582000 0.00059569607
582050 0.00059568125
582100 0.00059562109
582150 0.0005955339
582200 0.00059546948
582250 0.00059538294
582300 0.00059528592
582350 0.00059503813
582400 0.00059460551
582450 0.00059421231
582500 0.00059373746
582550 0.00059333421
582600 0.00059291618
582650 0.00059253506
582700 0.00059222992
582750 0.00059196973
582800 0.00059175924
582850 0.00059151346
582900 0.00059141102
582950 0.00059137475
583000 0.00059125557
583050 0.00059125022
583100 0.00059110259
583150 0.00059101055
583200 0.00059103965
583250 0.00059106662
583300 0.00059116471
583350 0.00059114612
583400 0.00059114277
583450 0.00059126791
583500 0.00059125924
583550 0.00059126922
583600 0.00059120568
583650 0.00059124205
583700 0.00059113328
583750 0.00059105836
583800 0.00059092003
583850 0.0005907648
583900 0.000590631
583950 0.00059055216
584000 0.00059046161
584050 0.00059030735
584100 0.00059012145
584150 0.0005899394
584200 0.00058979836
584250 0.00058961708
584300 0.00058940114
584350 0.00058904437
584400 0.00058870408
584450 0.00058841061
584500 0.00058817637
584550 0.00058798313
584600 0.00058779353
584650 0.00058769263
584700 0.00058766772
584750 0.00058760854
584800 0.00058752684
584850 0.00058747969
584900 0.00058736531
584950 0.00058728304
585000 0.00058707034
585050 0.00058685682
585100 0.00058651243
585150 0.0005861238
585200 0.00058573122
585250 0.00058524206
585300 0.00058469898
585350 0.00058406021
585400 0.0005833813
585450 0.00058256398
585500 0.0005816964
585550 0.00058083337
585600 0.00057990829
585650 0.00057902494
585700 0.0005781178
585750 0.00057731193
585800 0.00057661426
585850 0.00057609038
585900 0.00057568883
585950 0.00057534027
586000 0.00057494991
586050 0.00057461391
586100 0.0005741423
586150 0.00057363481
586200 0.00057296524
586250 0.00057233632
586300 0.00057151059
586350 0.0005708914
586400 0.00057027886
586450 0.00056976881
586500 0.00056924623
586550 0.00056887973
586600 0.00056853778
586650 0.00056823052
586700 0.00056803537
586750 0.00056798422
586800 0.00056797725
586850 0.00056797952
586900 0.00056809944
586950 0.00056827016
587000 0.00056851878
587050 0.00056877934
587100 0.00056900822
587150 0.00056921951
587200 0.00056935809
587250 0.00056949165
587300 0.0005697418
587350 0.0005701041
587400 0.00057060525
587450 0.00057106433
587500 0.00057146215
587550 0.00057181557
587600 0.00057219144
587650 0.00057256248
587700 0.00057288984
587750 0.00057331383
587800 0.0005737524
587850 0.00057409123
587900 0.00057435652
587950 0.00057463248
588000 0.00057478255
588050 0.00057490552
588100 0.00057502089
588150 0.00057524735
588200 0.00057537505
588250 0.00057563551
588300 0.00057594533
588350 0.00057625862
588400 0.00057659585
588450 0.00057688775
588500 0.00057712901
588550 0.0005772924
588600 0.00057757936
588650 0.00057778319
588700 0.0005779203
588750 0.00057800653
588800 0.00057810166
588850 0.00057818476
588900 0.00057831737
588950 0.00057842217
589000 0.00057847493
589050 0.00057859839
589100 0.00057878338
589150 0.00057899488
589200 0.00057914715
589250 0.00057934429
589300 0.00057954678
589350 0.00057975521
589400 0.00057989246
589450 0.00057999337
589500 0.00058005559
589550 0.00058022218
589600 0.0005802201
589650 0.00058030884
589700 0.0005803635
589750 0.00058041971
589800 0.00058049042
589850 0.00058049168
589900 0.00058057358
589950 0.00058060631
590000 0.00058067751
590050 0.00058080053
590100 0.0005808695
590150 0.00058084286
590200 0.00058093718
590250 0.00058101029
590300 0.00058116942
590350 0.00058133497
590400 0.00058149124
590450 0.0005816393
590500 0.00058181478
590550 0.00058197968
590600 0.00058201167
590650 0.00058197561
590700 0.00058183618
590750 0.00058165372
590800 0.00058149995
590850 0.00058124813
590900 0.00058096923
590950 0.00058057536
591000 0.0005800759
591050 0.00057949458
591100 0.00057877509
591150 0.00057798966
591200 0.00057726477
591250 0.00057643146
591300 0.00057553843
591350 0.00057471094
591400 0.00057385809
591450 0.00057299085
591500 0.00057213095
591550 0.00057131163
591600 0.00057046686
591650 0.00056974433
591700 0.00056902225
591750 0.00056836801
591800 0.00056785542
591850 0.00056740524
591900 0.00056700014
591950 0.00056664014
592000 0.00056638139
592050 0.00056604808
592100 0.00056570725
592150 0.00056528931
592200 0.00056477244
592250 0.00056426045
592300 0.00056375907
592350 0.00056324163
592400 0.00056270648
592450 0.00056223377
592500 0.00056182354
592550 0.00056129685
592600 0.0005608139
592650 0.00056035901
592700 0.0005598813
592750 0.00055949855
592800 0.00055907556
592850 0.00055867389
592900 0.00055819302
592950 0.00055770313
593000 0.00055721917
593050 0.00055682664
593100 0.00055653835
593150 0.00055630361
593200 0.00055610006
593250 0.00055586143
593300 0.00055561249
593350 0.00055535557
593400 0.00055514107
593450 0.00055496767
593500 0.00055491017
593550 0.00055491016
593600 0.00055493652
593650 0.00055495703
593700 0.00055501363
593750 0.00055503516
593800 0.00055504386
593850 0.00055500566
593900 0.00055508951
593950 0.00055513115
594000 0.00055508374
594050 0.00055499389
594100 0.00055501075
594150 0.0005549245
594200 0.00055488436
594250 0.0005546899
594300 0.00055454489
594350 0.00055432824
594400 0.00055398278
594450 0.00055370422
594500 0.00055338472
594550 0.00055307416
594600 0.00055274742
594650 0.00055241431
594700 0.00055218289
594750 0.00055199143
594800 0.00055192509
594850 0.00055191576
594900 0.00055185671
594950 0.00055161646
595000 0.00055126827
595050 0.00055081886
595100 0.00055019939
595150 0.00054958016
595200 0.00054906974
595250 0.00054847775
595300 0.00054810208
595350 0.00054766148
595400 0.00054721548
595450 0.00054669956
595500 0.00054615981
595550 0.00054565784
595600 0.00054525223
595650 0.00054483002
595700 0.00054436334
595750 0.00054385236
595800 0.00054326362
595850 0.00054258033
595900 0.00054178314
595950 0.00054094708
596000 0.00054004651
596050 0.00053920172
596100 0.00053836206
596150 0.00053763103
596200 0.00053689733
596250 0.00053622702
596300 0.00053566711
596350 0.00053517059
596400 0.00053475847
596450 0.0005344451
596500 0.00053413685
596550 0.00053388421
596600 0.00053372912
596650 0.00053369284
596700 0.00053369201
596750 0.00053367249
596800 0.00053371896
596850 0.00053376539
596900 0.00053385122
596950 0.00053395453
597000 0.00053417368
597050 0.00053430731
597100 0.00053447537
597150 0.00053457821
597200 0.00053476099
597250 0.00053493845
597300 0.00053517885
597350 0.00053557998
597400 0.00053593514
597450 0.00053625085
597500 0.00053657835
597550 0.0005369241
597600 0.00053729328
597650 0.00053779788
597700 0.00053833714
597750 0.00053890988
597800 0.00053954056
597850 0.00054014842
597900 0.00054079737
597950 0.00054140002
598000 0.00054196596
598050 0.00054249175
598100 0.00054284692
598150 0.00054319029
598200 0.00054351965
598250 0.00054387488
598300 0.00054422757
598350 0.00054453098
598400 0.00054500217
598450 0.00054555794
598500 0.0005461978
598550 0.00054679383
598600 0.00054726906
598650 0.00054764453
598700 0.00054795375
598750 0.00054820337
598800 0.00054843414
598850 0.00054851511
598900 0.00054862397
598950 0.00054879163
599000 0.00054890199
599050 0.0005489353
599100 0.00054902526
599150 0.00054903891
599200 0.00054897013
599250 0.0005489872
599300 0.00054891674
599350 0.00054893134
599400 0.00054900129
599450 0.00054911503
599500 0.00054914506
599550 0.00054907797
599600 0.00054886311
599650 0.00054867592
599700 0.00054856727
599750 0.0005484834
599800 0.00054837153
599850 0.00054833723
599900 0.0005482544
599950 0.00054819047
600000 0.00054815841
600050 0.0005481121
600100 0.00054806661
600150 0.00054801012
600200 0.00054803523
600250 0.00054819438
600300 0.00054845394
600350 0.00054876459
600400 0.00054904036
600450 0.00054939937
600500 0.00054970009
600550 0.00055022355
600600 0.00055074223
600650 0.00055126833
600700 0.00055186605
600750 0.00055242307
600800 0.00055293518
600850 0.00055331423
600900 0.00055364772
600950 0.00055401655
601000 0.00055428437
601050 0.00055455783
601100 0.00055479207
601150 0.0005549626
601200 0.00055514378
601250 0.00055531474
601300 0.00055545479
601350 0.00055560794
601400 0.00055566714
601450 0.00055570971
601500 0.00055557032
601550 0.00055537534
601600 0.00055521713
601650 0.00055503992
601700 0.00055481223
601750 0.00055454933
601800 0.00055422411
601850 0.00055391571
601900 0.00055371946
601950 0.00055350637
602000 0.00055335416
602050 0.00055327313
602100 0.00055319505
602150 0.00055313739
602200 0.00055306249
602250 0.00055299629
602300 0.00055285488
602350 0.00055262264
602400 0.00055231929
602450 0.00055202427
602500 0.00055188972
602550 0.00055179008
602600 0.00055171769
602650 0.00055174631
602700 0.0005518007
602750 0.0005517739
602800 0.00055165239
602850 0.00055164542
602900 0.00055159498
602950 0.00055163964
603000 0.00055171882
603050 0.00055183821
603100 0.00055195007
603150 0.00055196351
603200 0.00055201396
603250 0.00055194408
603300 0.000551917
603350 0.00055190383
603400 0.00055196681
603450 0.00055188492
603500 0.00055172563
603550 0.0005515677
603600 0.00055135767
603650 0.00055118324
603700 0.00055099318
603750 0.00055082001
603800 0.00055057595
603850 0.00055028784
603900 0.00054994447
603950 0.00054954767
604000 0.00054908248
604050 0.00054872115
604100 0.00054842562
604150 0.00054820691
604200 0.00054799695
604250 0.00054784587
604300 0.00054761087
604350 0.00054746263
604400 0.00054725404
604450 0.00054710941
604500 0.00054690152
604550 0.00054673963
604600 0.00054664876
604650 0.00054656856
604700 0.00054672594
604750 0.00054682422
604800 0.00054694245
604850 0.00054702105
604900 0.00054709025
604950 0.00054736295
605000 0.00054765289
605050 0.00054796497
605100 0.00054825081
605150 0.00054847486
605200 0.00054860442
605250 0.00054868094
605300 0.00054872979
605350 0.00054865681
605400 0.00054853876
605450 0.00054850765
605500 0.00054850599
605550 0.00054853022
605600 0.00054864719
605650 0.00054870067
605700 0.00054868507
605750 0.00054866523
605800 0.0005486124
605850 0.00054852679
605900 0.00054841635
605950 0.00054832305
606000 0.00054821261
606050 0.00054813948
606100 0.0005480845
606150 0.00054800659
606200 0.00054783315
606250 0.00054759346
606300 0.0005473623
606350 0.0005470833
606400 0.00054687056
606450 0.0005466463
606500 0.00054636316
606550 0.00054622195
606600 0.00054609399
606650 0.00054600875
606700 0.00054587292
606750 0.00054573266
606800 0.00054563406
606850 0.00054550458
606900 0.00054547658
606950 0.00054545627
607000 0.00054550857
607050 0.00054569331
607100 0.00054589297
607150 0.00054602482
607200 0.00054600787
607250 0.00054586006
607300 0.0005456066
607350 0.00054532195
607400 0.00054497777
607450 0.00054456358
607500 0.00054410557
607550 0.00054365419
607600 0.00054305153
607650 0.00054242063
607700 0.00054183626
607750 0.00054125338
607800 0.00054082745
607850 0.00054040806
607900 0.00053991285
607950 0.00053941786
608000 0.00053889817
608050 0.00053839404
608100 0.00053792506
608150 0.00053760238
608200 0.00053727091
608250 0.00053706454
608300 0.00053682511
608350 0.00053658837
608400 0.00053635953
608450 0.00053614296
608500 0.00053587623
608550 0.00053558528
608600 0.0005354092
608650 0.00053522034
608700 0.00053510185
608750 0.00053508157
608800 0.00053509142
608850 0.00053515406
608900 0.00053520501
608950 0.00053535209
609000 0.00053546784
609050 0.00053577339
609100 0.00053597124
609150 0.00053617514
609200 0.00053636234
609250 0.00053647324
609300 0.00053665635
609350 0.00053683515
609400 0.0005370215
609450 0.00053719278
609500 0.00053732971
609550 0.00053753865
609600 0.00053774186
609650 0.00053795778
609700 0.00053819036
609750 0.0005384497
609800 0.00053877421
609850 0.00053904428
609900 0.0005394161
609950 0.00053968383
610000 0.00053994327
610050 0.00054024111
610100 0.00054054337
610150 0.00054082558
610200 0.00054124017
610250 0.00054174434
610300 0.00054230368
610350 0.00054299114
610400 0.00054360003
610450 0.00054414112
610500 0.00054472214
610550 0.00054519078
610600 0.00054565641
610650 0.0005460407
610700 0.00054629849
610750 0.00054650676
610800 0.00054668478
610850 0.00054689591
610900 0.00054709175
610950 0.0005472766
611000 0.00054743837
611050 0.00054760674
611100 0.0005477933
611150 0.00054814487
611200 0.00054853516
611250 0.00054892677
611300 0.00054934819
611350 0.00054971278
611400 0.00055007556
611450 0.00055042078
611500 0.00055077548
611550 0.00055104338
611600 0.0005512803
611650 0.00055149783
611700 0.00055163476
611750 0.00055176389
611800 0.00055191179
611850 0.00055212379
611900 0.00055241804
611950 0.00055289036
612000 0.00055339609
612050 0.00055386849
612100 0.00055443707
612150 0.00055508713
612200 0.00055582561
612250 0.00055638841
612300 0.00055697209
612350 0.00055750088
612400 0.00055804684
612450 0.00055869223
612500 0.00055943345
612550 0.00056006979
612600 0.00056058756
612650 0.00056102782
612700 0.00056135929
612750 0.0005617346
612800 0.00056210475
612850 0.00056253509
612900 0.00056288019
612950 0.00056334857
613000 0.00056376122
613050 0.00056430464
613100 0.00056482264
613150 0.00056534013
613200 0.00056599534
613250 0.00056656242
613300 0.00056713925
613350 0.00056771716
613400 0.00056822374
613450 0.00056871466
613500 0.00056926623
613550 0.00056991403
613600 0.00057052137
613650 0.00057120665
613700 0.00057194228
613750 0.00057252643
613800 0.00057295347
613850 0.00057322252
613900 0.00057342382
613950 0.00057366446
614000 0.00057387734
614050 0.00057412123
614100 0.00057438501
614150 0.00057468508
614200 0.00057494565
614250 0.00057535786
614300 0.00057567225
614350 0.00057599619
614400 0.00057620345
614450 0.00057630689
614500 0.00057622425
614550 0.00057616298
614600 0.00057605697
614650 0.00057587039
614700 0.00057569603
614750 0.00057558262
614800 0.00057547416
614850 0.00057535929
614900 0.00057527383
614950 0.00057521834
615000 0.0005751421
615050 0.00057513792
615100 0.00057510991
615150 0.00057504094
615200 0.00057504285
615250 0.00057505653
615300 0.00057502721
615350 0.00057508753
615400 0.00057516083
615450 0.00057522904
615500 0.00057533211
615550 0.00057540454
615600 0.00057553806
615650 0.00057562752
615700 0.00057581628
615750 0.00057597254
615800 0.00057604412
615850 0.00057597867
615900 0.00057598389
615950 0.00057593303
616000 0.00057584859
616050 0.00057571768
616100 0.00057551562
616150 0.00057543252
616200 0.00057532977
616250 0.00057528208
616300 0.00057525377
616350 0.00057530813
616400 0.00057545366
616450 0.00057559721
616500 0.00057574342
616550 0.00057582827
616600 0.00057583468
616650 0.00057584754
616700 0.00057592998
616750 0.0005761164
616800 0.00057627971
616850 0.00057646543
616900 0.00057666185
616950 0.00057675667
617000 0.00057699736
617050 0.00057724532
617100 0.00057761063
617150 0.00057792358
617200 0.000578268
617250 0.00057861977
617300 0.00057898567
617350 0.00057953376
617400 0.00058001896
617450 0.00058070602
617500 0.00058149195
617550 0.00058236081
617600 0.00058320168
617650 0.0005840634
617700 0.00058497818
617750 0.00058594202
617800 0.00058685303
617850 0.0005877444
617900 0.00058866532
617950 0.00058949213
618000 0.00059028279
618050 0.00059099198
618100 0.00059169385
618150 0.00059236326
618200 0.00059284941
618250 0.00059335253
618300 0.00059380555
618350 0.00059426922
618400 0.00059464714
618450 0.00059500997
618500 0.00059527761
618550 0.0005955061
618600 0.00059569398
618650 0.00059588431
618700 0.00059604144
618750 0.00059626774
618800 0.00059646245
618850 0.00059661898
618900 0.00059662618
618950 0.00059668859
619000 0.0005966273
619050 0.0005965469
619100 0.00059634525
619150 0.00059617459
619200 0.00059601199
619250 0.00059594137
619300 0.00059601116
619350 0.00059619188
619400 0.00059639116
619450 0.0005966461
619500 0.00059687834
619550 0.0005970968
619600 0.00059756803
619650 0.00059808584
619700 0.00059870205
619750 0.00059938392
619800 0.00059999747
619850 0.00060053878
619900 0.00060113999
619950 0.00060173793
620000 0.00060230291
620050 0.00060274046
620100 0.00060316877
620150 0.00060365555
620200 0.00060425201
620250 0.00060485432
620300 0.0006053689
620350 0.00060589591
620400 0.00060628084
620450 0.00060667562
620500 0.00060713847
620550 0.00060759263
620600 0.00060802643
620650 0.00060849349
620700 0.00060883698
620750 0.00060926288
620800 0.00060964768
620850 0.00061003522
620900 0.00061036049
620950 0.0006105929
621000 0.00061086128
621050 0.00061101202
621100 0.00061105099
621150 0.00061103005
621200 0.00061102219
621250 0.00061082349
621300 0.00061063934
621350 0.00061039052
621400 0.00060996448
621450 0.00060958018
621500 0.00060928194
621550 0.00060905225
621600 0.00060885776
621650 0.00060865737
621700 0.00060843586
621750 0.00060819265
621800 0.00060807088
621850 0.00060796721
621900 0.00060793723
621950 0.00060793735
622000 0.00060791288
622050 0.00060796791
622100 0.00060794633
622150 0.00060797769
622200 0.00060801606
622250 0.00060812851
622300 0.00060825064
622350 0.00060832036
622400 0.0006083177
622450 0.00060841793
622500 0.00060850247
622550 0.00060868311
622600 0.00060890143
622650 0.00060908734
622700 0.00060930506
622750 0.00060952263
622800 0.00060964551
622850 0.0006097289
622900 0.00060973751
622950 0.00060977508
623000 0.00060982805
623050 0.00060994442
623100 0.00061008329
623150 0.00061031788
623200 0.00061060572
623250 0.00061084131
623300 0.00061113189
623350 0.00061131413
623400 0.00061146792
623450 0.00061154094
623500 0.00061169252
623550 0.00061180093
623600 0.00061188658
623650 0.00061199275
623700 0.00061212285
623750 0.00061230444
623800 0.00061252669
623850 0.00061276248
623900 0.00061301088
623950 0.00061328363
624000 0.00061343889
624050 0.00061371692
624100 0.00061406676
624150 0.00061452363
624200 0.00061500667
624250 0.00061549749
624300 0.00061589283
624350 0.00061639155
624400 0.00061694376
624450 0.00061732021
624500 0.00061778644
624550 0.00061818699
624600 0.00061862364
624650 0.00061911254
624700 0.00061957471
624750 0.00062028962
624800 0.00062120018
624850 0.00062218167
624900 0.00062314975
624950 0.00062411645
625000 0.00062498355
625050 0.00062577629
625100 0.0006265141
625150 0.00062732692
625200 0.0006280629
625250 0.00062874627
625300 0.00062941518
625350 0.00063001989
625400 0.00063063845
625450 0.00063127098
625500 0.00063194431
625550 0.00063260171
625600 0.00063331877
625650 0.00063398288
625700 0.00063456921
625750 0.00063501959
625800 0.00063554121
625850 0.00063615486
625900 0.00063678284
625950 0.00063740122
626000 0.00063800802
626050 0.00063852943
626100 0.00063898244
626150 0.0006393754
626200 0.00063967081
626250 0.00063983912
626300 0.00063998468
626350 0.00064014489
626400 0.00064033568
626450 0.00064055016
626500 0.00064074797
626550 0.00064083136
626600 0.00064089659
626650 0.00064088426
626700 0.0006408916
626750 0.00064100052
626800 0.00064116646
626850 0.0006412504
626900 0.00064131821
626950 0.00064127808
627000 0.00064115189
627050 0.00064097962
627100 0.00064088282
627150 0.00064066803
627200 0.00064050359
627250 0.00064028984
627300 0.00064001538
627350 0.00063965591
627400 0.00063918249
627450 0.00063871215
627500 0.00063803269
627550 0.00063741818
627600 0.00063674683
627650 0.00063610998
627700 0.00063556954
627750 0.00063483187
627800 0.00063408863
627850 0.00063345307
627900 0.00063289986
627950 0.00063247482
628000 0.00063201712
628050 0.0006317536
628100 0.00063159221
628150 0.00063139147
628200 0.00063128662
628250 0.00063118681
628300 0.00063100266
628350 0.0006308336
628400 0.00063068094
628450 0.00063053545
628500 0.00063036996
628550 0.00063016576
628600 0.00062997014
628650 0.0006297505
628700 0.00062957413
628750 0.00062940513
628800 0.00062918675
628850 0.0006289648
628900 0.00062872877
628950 0.00062849069
629000 0.00062826988
629050 0.00062809411
629100 0.00062797825
629150 0.00062782933
629200 0.00062763095
629250 0.00062749175
629300 0.00062737543
629350 0.00062723455
629400 0.00062723053
629450 0.00062727585
629500 0.00062743713
629550 0.0006275333
629600 0.00062752746
629650 0.00062746899
629700 0.00062735595
629750 0.00062713862
629800 0.0006270221
629850 0.0006268832
629900 0.0006266389
629950 0.00062634879
630000 0.00062603665
630050 0.00062574287
630100 0.00062572136
630150 0.00062571899
630200 0.00062572281
630250 0.00062573572
630300 0.00062573912
630350 0.00062586029
630400 0.00062577855
630450 0.00062575913
630500 0.00062574177
630550 0.0006257537
630600 0.00062578428
630650 0.00062590819
630700 0.00062607484
630750 0.0006264769
630800 0.00062693701
630850 0.00062744035
630900 0.00062782527
630950 0.00062819987
631000 0.00062850198
631050 0.00062881234
631100 0.00062911873
631150 0.00062947412
631200 0.00062994568
631250 0.00063034464
631300 0.00063068657
631350 0.00063093331
631400 0.00063110444
631450 0.00063130974
631500 0.00063157361
631550 0.00063179511
631600 0.00063197074
631650 0.00063202718
631700 0.00063211116
631750 0.00063221516
631800 0.00063231443
631850 0.00063248644
631900 0.00063276841
631950 0.00063293182
632000 0.00063315286
632050 0.0006331416
632100 0.00063303742
632150 0.00063309852
632200 0.00063308256
632250 0.00063302338
632300 0.00063289408
632350 0.0006327815
632400 0.00063282238
632450 0.00063282047
632500 0.00063288062
632550 0.00063311136
632600 0.00063334245
632650 0.00063366752
632700 0.0006341517
632750 0.00063480814
632800 0.00063574686
632850 0.00063678514
632900 0.00063771408
632950 0.00063868776
633000 0.0006394758
633050 0.00063997967
633100 0.00064035743
633150 0.00064047971
633200 0.00064056572
633250 0.00064058252
633300 0.0006407359
633350 0.00064089473
633400 0.0006411778
633450 0.0006414598
633500 0.00064167952
633550 0.00064180679
633600 0.00064194875
633650 0.00064205076
633700 0.00064227123
633750 0.00064251414
633800 0.00064281356
633850 0.00064322937
633900 0.00064363674
633950 0.0006441004
634000 0.00064458287
634050 0.00064509457
634100 0.00064564352
634150 0.00064614674
634200 0.00064659063
634250 0.00064701385
634300 0.00064734991
634350 0.00064767339
634400 0.00064800862
634450 0.00064827665
634500 0.00064852756
634550 0.00064873363
634600 0.00064895058
634650 0.00064917158
634700 0.00064942113
634750 0.00064962836
634800 0.00064977765
634850 0.00064985851
634900 0.00064978989
634950 0.00064980346
635000 0.00064985618
635050 0.00064999469
635100 0.00065020229
635150 0.00065039367
635200 0.00065056824
635250 0.00065070966
635300 0.00065101759
635350 0.00065143291
635400 0.00065194829
635450 0.0006526459
635500 0.00065338268
635550 0.00065420097
635600 0.00065521855
635650 0.00065626584
635700 0.00065733044
635750 0.00065845386
635800 0.00065959802
635850 0.00066074909
635900 0.00066181269
635950 0.00066293286
636000 0.00066402832
636050 0.00066520306
636100 0.00066626965
636150 0.0006673492
636200 0.00066830654
636250 0.00066916219
636300 0.00066993454
636350 0.00067057484
636400 0.00067112076
636450 0.00067159936
636500 0.00067196316
636550 0.00067226926
636600 0.0006724058
636650 0.00067260025
636700 0.00067283067
636750 0.00067307198
636800 0.00067323208
636850 0.00067326829
636900 0.00067327146
636950 0.00067311407
637000 0.00067295501
637050 0.00067273086
637100 0.00067250655
637150 0.00067236317
637200 0.00067221796
637250 0.00067221682
637300 0.0006722156
637350 0.00067223979
637400 0.0006721635
637450 0.00067206049
637500 0.00067181038
637550 0.00067156223
637600 0.00067125689
637650 0.00067082499
637700 0.00067031145
637750 0.00066966224
637800 0.00066905626
637850 0.00066848065
637900 0.00066790557
637950 0.00066722797
638000 0.00066652396
638050 0.00066577837
638100 0.00066501601
638150 0.00066436382
638200 0.00066378545
638250 0.00066333198
638300 0.00066289356
638350 0.00066246807
638400 0.00066203345
638450 0.00066155684
638500 0.00066101297
638550 0.0006603248
638600 0.0006597155
638650 0.00065907297
638700 0.00065851484
638750 0.00065817537
638800 0.00065780734
638850 0.00065747011
638900 0.00065707014
638950 0.00065660695
639000 0.00065613983
639050 0.00065572875
639100 0.00065546807
639150 0.00065523163
639200 0.00065506894
639250 0.00065488471
639300 0.00065461122
639350 0.00065442413
639400 0.00065429176
639450 0.00065431761
639500 0.00065438458
639550 0.00065445423
639600 0.0006545401
639650 0.0006547311
639700 0.0006551201
639750 0.00065545859
639800 0.00065597444
639850 0.00065637684
639900 0.00065684409
639950 0.0006573324
640000 0.0006577378
640050 0.00065818627
640100 0.00065847631
640150 0.0006588598
640200 0.00065935102
640250 0.00065995599
640300 0.00066063969
640350 0.0006613659
640400 0.00066212958
640450 0.00066293837
640500 0.00066362569
640550 0.0006644385
640600 0.00066513212
640650 0.00066585215
640700 0.00066645554
640750 0.00066699703
640800 0.00066750128
640850 0.00066793945
640900 0.00066834369
640950 0.00066882124
641000 0.00066926778
641050 0.00066977341
641100 0.0006703819
641150 0.00067105298
641200 0.00067180759
641250 0.00067262273
641300 0.00067340001
641350 0.00067426785
641400 0.00067507209
641450 0.00067583331
641500 0.00067658374
641550 0.00067733999
641600 0.00067822814
641650 0.00067916079
641700 0.00068005683
641750 0.00068093646
641800 0.00068178069
641850 0.00068260748
641900 0.00068331879
641950 0.00068388329
642000 0.00068429711
642050 0.00068472303
642100 0.00068498986
642150 0.00068530016
642200 0.00068553292
642250 0.00068566661
642300 0.00068577529
642350 0.00068571333
642400 0.00068571107
642450 0.00068561587
642500 0.0006855261
642550 0.00068537727
642600 0.00068511317
642650 0.00068483581
642700 0.00068445455
642750 0.00068379127
642800 0.00068313568
642850 0.0006823895
642900 0.00068167433
642950 0.00068099313
643000 0.00068022498
643050 0.00067941069
643100 0.00067856399
643150 0.00067774882
643200 0.00067695064
643250 0.00067629225
643300 0.00067571579
643350 0.00067531709
643400 0.00067488542
643450 0.00067448847
643500 0.00067405594
643550 0.00067343692
643600 0.00067276027
643650 0.00067203673
643700 0.00067128004
643750 0.00067051454
643800 0.00066977944
643850 0.0006690712
643900 0.00066850492
643950 0.00066801977
644000 0.00066757899
644050 0.00066711005
644100 0.00066675355
644150 0.00066638335
644200 0.00066599387
644250 0.00066554748
644300 0.00066515928
644350 0.00066480402
644400 0.00066441789
644450 0.00066399013
644500 0.00066366111
644550 0.00066327928
644600 0.00066293042
644650 0.00066244368
644700 0.0006620927
644750 0.00066178859
644800 0.00066151609
644850 0.00066123855
644900 0.00066098451
644950 0.00066073222
645000 0.00066058778
645050 0.00066028434
645100 0.00065997132
645150 0.00065959647
645200 0.00065930503
645250 0.00065899355
645300 0.00065888632
645350 0.00065867562
645400 0.00065859367
645450 0.00065859929
645500 0.00065853683
645550 0.00065845814
645600 0.00065843599
645650 0.00065830863
645700 0.00065824189
645750 0.00065825852
645800 0.00065835498
645850 0.00065843897
645900 0.0006585481
645950 0.00065875571
646000 0.0006589997
646050 0.00065925174
646100 0.00065947163
646150 0.00065976027
646200 0.00066011856
646250 0.00066053969
646300 0.00066096677
646350 0.00066123104
646400 0.00066148939
646450 0.00066189986
646500 0.00066239559
646550 0.00066288094
646600 0.00066331495
646650 0.00066375693
646700 0.00066426214
646750 0.0006648286
646800 0.00066534971
646850 0.00066578893
646900 0.00066620976
646950 0.00066647259
647000 0.00066656115
647050 0.00066654885
647100 0.0006665017
647150 0.00066645684
647200 0.00066638665
647250 0.0006662717
647300 0.00066610115
647350 0.00066585239
647400 0.00066563182
647450 0.00066541108
647500 0.00066520041
647550 0.00066513517
647600 0.00066507245
647650 0.00066514604
647700 0.00066519901
647750 0.00066525619
647800 0.00066526594
647850 0.00066530263
647900 0.00066516422
647950 0.00066499683
648000 0.0006648549
648050 0.00066459451
648100 0.00066423543
648150 0.00066395939
648200 0.0006635274
648250 0.00066310634
648300 0.00066275174
648350 0.00066250422
648400 0.00066232469
648450 0.00066215111
648500 0.00066194368
648550 0.00066165049
648600 0.00066140928
648650 0.00066125094
648700 0.00066106665
648750 0.00066090653
648800 0.00066064365
648850 0.00066037653
648900 0.00066015952
648950 0.00065989612
649000 0.00065951387
649050 0.00065926248
649100 0.00065879713
649150 0.00065831279
649200 0.00065791884
649250 0.0006575688
649300 0.00065728515
649350 0.0006568853
649400 0.00065643163
649450 0.00065599515
649500 0.00065556379
649550 0.00065523713
649600 0.00065477888
649650 0.00065440183
649700 0.00065404668
649750 0.00065356126
649800 0.00065311352
649850 0.00065265969
649900 0.00065221671
649950 0.00065191831
650000 0.0006514828
650050 0.00065105673
650100 0.00065057472
650150 0.00065009538
650200 0.00064956765
650250 0.00064888889
650300 0.00064817755
650350 0.0006475171
650400 0.00064689376
650450 0.00064626938
650500 0.00064579127
650550 0.00064540059
650600 0.00064503422
650650 0.00064471874
650700 0.0006444415
650750 0.00064422415
650800 0.00064404895
650850 0.00064388444
650900 0.00064379085
650950 0.00064370212
651000 0.00064369165
651050 0.00064365172
651100 0.0006437283
651150 0.00064376164
651200 0.00064386247
651250 0.000643944
651300 0.00064403131
651350 0.00064408868
651400 0.00064410979
651450 0.00064392631
651500 0.00064381145
651550 0.00064370139
651600 0.00064365348
651650 0.00064371689
651700 0.00064387237
651750 0.00064413016
651800 0.00064428868
651850 0.00064440264
651900 0.00064457632
651950 0.00064461051
652000 0.00064467336
652050 0.00064473476
652100 0.00064481835
652150 0.00064485107
652200 0.00064495858
652250 0.00064492905
652300 0.00064488648
652350 0.00064470306
652400 0.00064462319
652450 0.00064446293
652500 0.00064428507
652550 0.00064423232
652600 0.00064414248
652650 0.00064407749
652700 0.00064408243
652750 0.00064406079
652800 0.00064408281
652850 0.00064404609
652900 0.00064409913
652950 0.000644104
653000 0.0006440989
653050 0.0006441036
653100 0.00064405503
653150 0.00064405045
653200 0.00064396442
653250 0.00064386985
653300 0.00064377582
653350 0.00064373166
653400 0.00064368821
653450 0.0006437353
653500 0.00064386725
653550 0.00064401927
653600 0.00064410487
653650 0.00064419893
653700 0.00064425569
653750 0.00064443988
653800 0.00064452475
653850 0.00064466571
653900 0.00064478987
653950 0.00064502753
654000 0.00064529024
654050 0.00064548598
654100 0.00064571947
654150 0.0006460607
654200 0.00064636865
654250 0.00064669028
654300 0.00064692075
654350 0.0006472999
654400 0.0006476689
654450 0.00064802956
654500 0.00064846462
654550 0.00064898823
654600 0.00064965335
654650 0.00065039531
654700 0.00065109781
654750 0.00065185851
654800 0.00065260129
654850 0.00065367552
654900 0.00065480741
654950 0.0006559958
655000 0.00065719972
655050 0.00065845452
655100 0.00065952279
655150 0.00066054826
655200 0.00066136246
655250 0.00066209618
655300 0.00066262426
655350 0.00066308361
655400 0.00066353862
655450 0.00066386658
655500 0.00066398602
655550 0.00066408849
655600 0.00066414645
655650 0.00066419222
655700 0.00066418941
655750 0.00066421911
655800 0.00066435995
655850 0.00066437774
655900 0.00066455793
655950 0.00066481274
656000 0.00066491672
656050 0.00066507054
656100 0.00066521876
656150 0.00066532604
656200 0.00066537843
656250 0.00066543311
656300 0.00066549662
656350 0.00066544779
656400 0.00066543823
656450 0.00066539282
656500 0.00066520234
656550 0.00066495314
656600 0.00066456429
656650 0.00066420122
656700 0.00066369409
656750 0.00066306786
656800 0.00066241725
656850 0.00066170242
656900 0.00066090503
656950 0.000660016
657000 0.00065910459
657050 0.00065827994
657100 0.00065753851
657150 0.00065687797
657200 0.00065615655
657250 0.00065534699
657300 0.00065454338
657350 0.00065368013
657400 0.00065289076
657450 0.00065218603
657500 0.00065134204
657550 0.00065055348
657600 0.00064984735
657650 0.00064920148
657700 0.00064868546
657750 0.00064814908
657800 0.00064769748
657850 0.00064729183
657900 0.00064696746
657950 0.00064668131
658000 0.00064642743
658050 0.00064619421
658100 0.00064607348
658150 0.00064593275
658200 0.00064573332
658250 0.00064558738
658300 0.0006453213
658350 0.00064500112
658400 0.00064468276
658450 0.00064423158
658500 0.00064387337
658550 0.00064340525
658600 0.00064294726
658650 0.00064248237
658700 0.00064211268
658750 0.00064178402
658800 0.00064149273
658850 0.00064145073
658900 0.00064139416
658950 0.0006413363
659000 0.00064138746
659050 0.00064129056
659100 0.0006411258
659150 0.00064093799
659200 0.00064082412
659250 0.00064063393
659300 0.00064046542
659350 0.00064013981
659400 0.0006396377
659450 0.00063895684
659500 0.00063829712
659550 0.00063763747
659600 0.00063705045
659650 0.00063627849
659700 0.00063534164
659750 0.00063426478
659800 0.0006331605
659850 0.00063205121
659900 0.00063112453
659950 0.00063028089
660000 0.00062958962
660050 0.00062893185
660100 0.0006282836
660150 0.00062755449
660200 0.00062692021
660250 0.00062636275
660300 0.00062593559
660350 0.00062552462
660400 0.00062515531
660450 0.00062478247
660500 0.00062452412
660550 0.00062426547
660600 0.00062407271
660650 0.00062381265
660700 0.00062368638
660750 0.0006235567
660800 0.00062333928
660850 0.00062313047
660900 0.00062287582
660950 0.00062256607
661000 0.00062222507
661050 0.00062180438
661100 0.00062138937
661150 0.00062099181
661200 0.00062051589
661250 0.00061989384
661300 0.00061950697
661350 0.00061910254
661400 0.00061872523
661450 0.00061839619
661500 0.00061811266
661550 0.00061790382
661600 0.00061766483
661650 0.00061750189
661700 0.00061741958
661750 0.00061733919
661800 0.0006174234
661850 0.00061760129
661900 0.00061780686
661950 0.00061807113
662000 0.0006183202
662050 0.00061850394
662100 0.00061862764
662150 0.00061868803
662200 0.00061872776
662250 0.00061879466
662300 0.00061887607
662350 0.00061893452
662400 0.00061896006
662450 0.00061895894
662500 0.00061894975
662550 0.00061914369
662600 0.00061929656
662650 0.0006194677
662700 0.00061965439
662750 0.00061990796
662800 0.00062021397
662850 0.00062059884
662900 0.00062105918
662950 0.00062150697
663000 0.00062204187
663050 0.00062245392
663100 0.00062279485
663150 0.00062290657
663200 0.00062304025
663250 0.00062330594
663300 0.00062355289
663350 0.00062383951
663400 0.00062416483
663450 0.00062442011
663500 0.00062468934
663550 0.00062491901
663600 0.00062513924
663650 0.00062539198
663700 0.00062581977
663750 0.00062622862
663800 0.00062663378
663850 0.0006271494
663900 0.00062764046
663950 0.00062809625
664000 0.00062862394
664050 0.00062903337
664100 0.00062927147
664150 0.00062939131
664200 0.00062941116
664250 0.00062945526
664300 0.00062951207
664350 0.00062957226
664400 0.00062958086
664450 0.00062957606
664500 0.00062955605
664550 0.00062951127
664600 0.00062945823
664650 0.00062933548
664700 0.00062913691
664750 0.00062889534
664800 0.00062871106
664850 0.00062847259
664900 0.00062823015
664950 0.00062795829
665000 0.00062779334
665050 0.00062763304
665100 0.00062746627
665150 0.00062723951
665200 0.00062693769
665250 0.00062670117
665300 0.0006265544
665350 0.00062638266
665400 0.00062616359
665450 0.00062592461
665500 0.00062561508
665550 0.00062526623
665600 0.00062493633
665650 0.00062452756
665700 0.0006241649
665750 0.00062375469
665800 0.00062331966
665850 0.00062299466
665900 0.00062270754
665950 0.00062243149
666000 0.00062212026
666050 0.00062175022
666100 0.00062125155
666150 0.00062084801
666200 0.0006204
666250 0.00062005371
666300 0.00061981628
666350 0.00061955897
666400 0.00061933765
666450 0.00061901106
666500 0.00061870539
666550 0.0006184065
666600 0.00061813549
666650 0.00061795525
666700 0.00061772466
666750 0.00061752777
666800 0.00061726229
666850 0.00061686219
666900 0.00061644452
666950 0.00061591147
667000 0.0006152664
667050 0.00061457616
667100 0.00061398881
667150 0.00061340226
667200 0.00061296205
667250 0.00061244581
667300 0.00061189249
667350 0.00061127241
667400 0.00061060725
667450 0.00061002554
667500 0.00060943526
667550 0.00060881901
667600 0.00060825108
667650 0.00060750985
667700 0.00060682079
667750 0.00060614203
667800 0.00060549232
667850 0.00060478535
667900 0.00060414314
667950 0.00060345215
668000 0.00060287448
668050 0.00060243676
668100 0.00060197417
668150 0.00060158298
668200 0.00060106512
668250 0.00060056768
668300 0.00060006154
668350 0.00059970192
668400 0.00059939706
668450 0.00059910874
668500 0.00059884319
668550 0.00059850604
668600 0.00059814095
668650 0.00059781683
668700 0.00059750291
668750 0.00059710024
668800 0.000596562
668850 0.00059606369
668900 0.00059559425
668950 0.00059500697
669000 0.00059431558
669050 0.00059358207
669100 0.00059286396
669150 0.00059233124
669200 0.00059184375
669250 0.00059141169
669300 0.00059108346
669350 0.00059076976
669400 0.00059043456
669450 0.00059011262
669500 0.00058981899
669550 0.00058951918
669600 0.00058928504
669650 0.00058902867
669700 0.00058870886
669750 0.00058851793
669800 0.00058835714
669850 0.00058826998
669900 0.00058813558
669950 0.00058788221
670000 0.00058768966
670050 0.00058756304
670100 0.00058744341
670150 0.00058741038
670200 0.0005872843
670250 0.00058718374
670300 0.00058705821
670350 0.00058689534
670400 0.0005866571
670450 0.00058643591
670500 0.00058617703
670550 0.00058607992
670600 0.00058590695
670650 0.00058575448
670700 0.00058561428
670750 0.00058530337
670800 0.00058489978
670850 0.00058445486
670900 0.00058391462
670950 0.00058327883
671000 0.00058253007
671050 0.00058168376
671100 0.00058074872
671150 0.00057985517
671200 0.00057900451
671250 0.00057827742
671300 0.00057746851
671350 0.00057677292
671400 0.00057601347
671450 0.00057535824
671500 0.00057466605
671550 0.0005739447
671600 0.00057325406
671650 0.00057258785
671700 0.00057197048
671750 0.00057144388
671800 0.00057100797
671850 0.00057059047
671900 0.00057028317
671950 0.00056999341
672000 0.00056964723
672050 0.00056926685
672100 0.0005688186
672150 0.00056840776
672200 0.00056787671
672250 0.00056728695
672300 0.00056658388
672350 0.00056588974
672400 0.00056509849
672450 0.00056440186
672500 0.00056380683
672550 0.00056324705
672600 0.00056267951
672650 0.00056229127
672700 0.00056190989
672750 0.00056148245
672800 0.00056100309
672850 0.00056059866
672900 0.00056012888
672950 0.00055971905
673000 0.00055932649
673050 0.0005588335
673100 0.00055841016
673150 0.00055796174
673200 0.00055747244
673250 0.0005569899
673300 0.00055638991
673350 0.00055587273
673400 0.0005553072
673450 0.00055474083
673500 0.00055420768
673550 0.00055360883
673600 0.00055299938
673650 0.00055242697
673700 0.00055182247
673750 0.00055116975
673800 0.00055051658
673850 0.00054984215
673900 0.00054912356
673950 0.00054842762
674000 0.00054767297
674050 0.00054700517
674100 0.00054641955
674150 0.00054599957
674200 0.00054556107
674250 0.00054517461
674300 0.00054482125
674350 0.00054440348
674400 0.00054400268
674450 0.00054352726
674500 0.00054309298
674550 0.00054264604
674600 0.00054225056
674650 0.00054188625
674700 0.00054145495
674750 0.00054096293
674800 0.0005404386
674850 0.00053987977
674900 0.00053935096
674950 0.00053891882
675000 0.00053851656
675050 0.00053826693
675100 0.00053806693
675150 0.00053788563
675200 0.00053772496
675250 0.0005376346
675300 0.00053757953
675350 0.00053761825
675400 0.00053779224
675450 0.00053803811
675500 0.00053833524
675550 0.00053875326
675600 0.00053924201
675650 0.00053983097
675700 0.0005405408
675750 0.00054131131
675800 0.000542139
675850 0.00054292956
675900 0.00054375541
675950 0.00054446481
676000 0.00054509679
676050 0.00054594051
676100 0.00054669942
676150 0.00054748358
676200 0.00054826969
676250 0.00054901313
676300 0.00054969201
676350 0.00055031795
676400 0.00055084429
676450 0.00055126734
676500 0.00055156198
676550 0.000551762
676600 0.00055193568
676650 0.00055210846
676700 0.00055235116
676750 0.00055259944
676800 0.00055284783
676850 0.00055312705
676900 0.00055360813
676950 0.00055406897
677000 0.00055453295
677050 0.0005549368
677100 0.00055523399
677150 0.00055547222
677200 0.00055565694
677250 0.00055589065
677300 0.00055622643
677350 0.00055672711
677400 0.00055723264
677450 0.00055784877
677500 0.00055842583
677550 0.00055897278
677600 0.00055947295
677650 0.00055998072
677700 0.00056049771
677750 0.00056099782
677800 0.00056143487
677850 0.00056182575
677900 0.00056214409
677950 0.00056257955
678000 0.00056291249
678050 0.00056330604
678100 0.0005637476
678150 0.00056421501
678200 0.00056485181
678250 0.00056549417
678300 0.00056607766
678350 0.0005666195
678400 0.00056718058
678450 0.00056776293
678500 0.00056843041
678550 0.00056917129
678600 0.00056983353
678650 0.00057049168
678700 0.00057105754
678750 0.00057150706
678800 0.00057186792
678850 0.00057213398
678900 0.00057250298
678950 0.00057291899
679000 0.00057342515
679050 0.00057381253
679100 0.00057434994
679150 0.00057484641
679200 0.0005754076
679250 0.00057589834
679300 0.00057638198
679350 0.00057685259
679400 0.00057745826
679450 0.00057809342
679500 0.00057880213
679550 0.00057946202
679600 0.00057999798
679650 0.00058049699
679700 0.0005810402
679750 0.00058153733
679800 0.00058196733
679850 0.00058219552
679900 0.00058239613
679950 0.00058257804
680000 0.00058264349
680050 0.00058274085
680100 0.0005828042
680150 0.00058287232
680200 0.00058294012
680250 0.00058295048
680300 0.00058297606
680350 0.00058301946
680400 0.00058311162
680450 0.00058326259
680500 0.0005833455
680550 0.00058358056
680600 0.00058373508
680650 0.00058392192
680700 0.00058417746
680750 0.00058438976
680800 0.00058463282
680850 0.00058496449
680900 0.00058539389
680950 0.00058580724
681000 0.00058614187
681050 0.0005864272
681100 0.00058659089
681150 0.00058671495
681200 0.00058680933
681250 0.00058689954
681300 0.00058699714
681350 0.00058708807
681400 0.00058723749
681450 0.00058732881
681500 0.00058730438
681550 0.0005872548
681600 0.00058707615
681650 0.00058685376
681700 0.00058672057
681750 0.0005865619
681800 0.00058638563
681850 0.00058608834
681900 0.00058586196
681950 0.00058565225
682000 0.00058556674
682050 0.00058548897
682100 0.00058531455
682150 0.00058512625
682200 0.00058512005
682250 0.00058517132
682300 0.00058527206
682350 0.00058547741
682400 0.00058555324
682450 0.00058560776
682500 0.00058564882
682550 0.00058572352
682600 0.00058590186
682650 0.00058611019
682700 0.00058634403
682750 0.00058659076
682800 0.00058694196
682850 0.00058743072
682900 0.00058789208
682950 0.00058833601
683000 0.0005886588
683050 0.00058907736
683100 0.00058937969
683150 0.0005896816
683200 0.00058998461
683250 0.00059022923
683300 0.00059045358
683350 0.00059082537
683400 0.00059118853
683450 0.00059163089
683500 0.00059205024
683550 0.0005925753
683600 0.00059300288
683650 0.00059351809
683700 0.00059397028
683750 0.00059434754
683800 0.00059469548
683850 0.0005951348
683900 0.00059548749
683950 0.00059579844
684000 0.00059612371
684050 0.00059637426
684100 0.00059667335
684150 0.00059690394
684200 0.00059730063
684250 0.00059767468
684300 0.0005980504
684350 0.00059846128
684400 0.00059883595
684450 0.00059908484
684500 0.00059926863
684550 0.00059934782
684600 0.00059942253
684650 0.00059943171
684700 0.00059955549
684750 0.00059965391
684800 0.00059972374
684850 0.00059987513
684900 0.00060018517
684950 0.00060051541
685000 0.00060087928
685050 0.00060116309
685100 0.00060137652
685150 0.0006015273
685200 0.00060169593
685250 0.0006018504
685300 0.00060196486
685350 0.00060213514
685400 0.00060226924
685450 0.00060235967
685500 0.00060238064
685550 0.00060249043
685600 0.00060251708
685650 0.00060259073
685700 0.00060259126
685750 0.00060262581
685800 0.00060272377
685850 0.00060294071
685900 0.00060314606
685950 0.00060330486
686000 0.00060337927
686050 0.00060340673
686100 0.0006033969
686150 0.0006032676
686200 0.00060311308
686250 0.00060298348
686300 0.00060286352
686350 0.0006027451
686400 0.0006026144
686450 0.00060243126
686500 0.0006021101
686550 0.00060177111
686600 0.00060137623
686650 0.00060103603
686700 0.00060056576
686750 0.00060016773
686800 0.00059987077
686850 0.00059958257
686900 0.00059923244
686950 0.00059889768
687000 0.00059860234
687050 0.00059828591
687100 0.00059804054
687150 0.00059779042
687200 0.0005976851
687250 0.00059763741
687300 0.00059753282
687350 0.00059757363
687400 0.00059758468
687450 0.00059758558
687500 0.00059755798
687550 0.00059749591
687600 0.00059745141
687650 0.0005973377
687700 0.00059722271
687750 0.0005970936
687800 0.00059700814
687850 0.00059694535
687900 0.00059699318
687950 0.00059709418
688000 0.00059723942
688050 0.00059733239
688100 0.0005973962
688150 0.00059752966
688200 0.00059757234
688250 0.00059756067
688300 0.00059752304
688350 0.00059748504
688400 0.00059746835
688450 0.00059752527
688500 0.00059750877
688550 0.00059754926
688600 0.00059765232
688650 0.00059776883
688700 0.00059791178
688750 0.0005981086
688800 0.00059818593
688850 0.00059824166
688900 0.00059831463
688950 0.00059836924
689000 0.00059837125
689050 0.00059846099
689100 0.00059852929
689150 0.00059864728
689200 0.00059881421
689250 0.00059912104
689300 0.00059925064
689350 0.00059935644
689400 0.00059942561
689450 0.00059940897
689500 0.00059933877
689550 0.00059917105
689600 0.00059909273
689650 0.00059900737
689700 0.00059917196
689750 0.00059927602
689800 0.00059943201
689850 0.00059949093
689900 0.00059937104
689950 0.00059921211
690000 0.00059895281
690050 0.00059877679
690100 0.00059858332
690150 0.00059839522
690200 0.00059821904
690250 0.00059805782
690300 0.00059801181
690350 0.00059790287
690400 0.00059767805
690450 0.00059738693
690500 0.00059713952
690550 0.0005970092
690600 0.00059696414
690650 0.00059705497
690700 0.00059724237
690750 0.0005974594
690800 0.0005976788
690850 0.0005978304
690900 0.00059776252
690950 0.00059755471
691000 0.00059726362
691050 0.0005969964
691100 0.00059677151
691150 0.00059658944
691200 0.00059636695
691250 0.00059612679
691300 0.00059590805
691350 0.00059554597
691400 0.00059508771
691450 0.00059469121
691500 0.00059441442
691550 0.00059424523
691600 0.00059411001
691650 0.00059396805
691700 0.00059379358
691750 0.00059362496
691800 0.0005933213
691850 0.00059301772
691900 0.00059281612
691950 0.00059245665
692000 0.00059209982
692050 0.00059177867
692100 0.00059140026
692150 0.0005910813
692200 0.00059073502
692250 0.00059050046
692300 0.00059026689
692350 0.00059005174
692400 0.00058976725
692450 0.00058961144
692500 0.00058940491
692550 0.00058922307
692600 0.00058908682
692650 0.00058900499
692700 0.00058893495
692750 0.00058886187
692800 0.0005887015
692850 0.00058849196
692900 0.00058816656
692950 0.00058782796
693000 0.00058749172
693050 0.00058719975
693100 0.00058695227
693150 0.00058677557
693200 0.00058669712
693250 0.00058657164
693300 0.00058639211
693350 0.00058623941
693400 0.00058613311
693450 0.00058613377
693500 0.00058622561
693550 0.00058636485
693600 0.0005864859
693650 0.00058660747
693700 0.00058671065
693750 0.00058677469
693800 0.00058669066
693850 0.00058657615
693900 0.00058637882
693950 0.0005862798
694000 0.00058626067
694050 0.00058629678
694100 0.00058637443
694150 0.00058642334
694200 0.00058640273
694250 0.00058654026
694300 0.00058666321
694350 0.00058669636
694400 0.00058682493
694450 0.00058690428
694500 0.00058694633
694550 0.00058703966
694600 0.00058699918
694650 0.0005869661
694700 0.00058687331
694750 0.00058683357
694800 0.00058662206
694850 0.00058640115
694900 0.000586169
694950 0.0005858561
695000 0.0005855673
695050 0.00058514705
695100 0.00058481448
695150 0.00058442292
695200 0.00058411361
695250 0.00058375312
695300 0.00058344962
695350 0.00058319135
695400 0.00058297902
695450 0.00058281078
695500 0.00058256301
695550 0.00058223275
695600 0.00058194585
695650 0.00058147318
695700 0.00058112321
695750 0.00058079257
695800 0.0005805146
695850 0.00058037761
695900 0.00058020141
695950 0.00058008461
696000 0.00058010547
696050 0.00058013146
696100 0.00058005942
696150 0.00058008929
696200 0.00058003584
696250 0.00057986575
696300 0.00057967864
696350 0.00057952434
696400 0.00057936935
696450 0.0005792137
696500 0.00057918198
696550 0.00057911581
696600 0.00057906506
696650 0.00057904244
696700 0.00057898586
696750 0.00057897742
696800 0.00057894321
696850 0.0005788626
696900 0.00057882731
696950 0.00057873243
697000 0.00057857187
697050 0.00057840851
697100 0.00057819467
697150 0.0005778389
697200 0.0005775755
697250 0.0005773995
697300 0.000577253
697350 0.00057710344
697400 0.00057692034
697450 0.0005767632
697500 0.00057649326
697550 0.00057620351
697600 0.00057595786
697650 0.00057584927
697700 0.00057571501
697750 0.00057560933
697800 0.00057551042
697850 0.00057545257
697900 0.00057548991
697950 0.00057560047
698000 0.00057573641
698050 0.00057589306
698100 0.00057591714
698150 0.00057580047
698200 0.00057565048
698250 0.00057546108
698300 0.00057528688
698350 0.00057515811
698400 0.00057501912
698450 0.00057489064
698500 0.00057458619
698550 0.00057433967
698600 0.00057405406
698650 0.00057377034
698700 0.00057350704
698750 0.00057322421
698800 0.00057295683
698850 0.0005727258
698900 0.00057251026
698950 0.00057236819
699000 0.00057234847
699050 0.00057232457
699100 0.00057239821
699150 0.00057253426
699200 0.00057258661
699250 0.00057261479
699300 0.00057253197
699350 0.0005724465
699400 0.00057237743
699450 0.00057231197
699500 0.00057229232
699550 0.00057241032
699600 0.00057245146
699650 0.00057251807
699700 0.0005726015
699750 0.00057268044
699800 0.00057281269
699850 0.00057298131
699900 0.00057322087
699950 0.00057348338
700000 0.00057367941
700050 0.0005739064
700100 0.00057420998
700150 0.0005745516
700200 0.0005748158
700250 0.00057509169
700300 0.00057527211
700350 0.00057543312
700400 0.00057550531
700450 0.00057554076
700500 0.00057550354
700550 0.00057528781
700600 0.00057509999
700650 0.00057490285
700700 0.0005746275
700750 0.0005744737
700800 0.00057434223
700850 0.00057426955
700900 0.00057426854
700950 0.00057435685
701000 0.00057439982
701050 0.00057432382
701100 0.00057418771
701150 0.00057397834
701200 0.00057366962
701250 0.0005732667
701300 0.00057281442
701350 0.00057228495
701400 0.00057170475
701450 0.00057109626
701500 0.00057044104
701550 0.00056981165
701600 0.00056926444
701650 0.00056869342
701700 0.0005680735
701750 0.00056751507
701800 0.00056696144
701850 0.00056654486
701900 0.00056605564
701950 0.00056563601
702000 0.00056523385
702050 0.00056503625
702100 0.0005648827
702150 0.00056465108
702200 0.00056434918
702250 0.00056405118
702300 0.00056366699
702350 0.00056325919
702400 0.00056286693
702450 0.00056257382
702500 0.00056230066
702550 0.00056203404
702600 0.00056169974
702650 0.00056134362
702700 0.00056096202
702750 0.00056070843
702800 0.00056049079
702850 0.00056038965
702900 0.00056028115
702950 0.00056021754
703000 0.00056009966
703050 0.00055985488
703100 0.00055959522
703150 0.00055938359
703200 0.00055913463
703250 0.00055900533
703300 0.0005588827
703350 0.00055871462
703400 0.0005585755
703450 0.00055837998
703500 0.00055814038
703550 0.00055803604
703600 0.00055799675
703650 0.00055800122
703700 0.00055801807
703750 0.00055800972
703800 0.00055796928
703850 0.00055799564
703900 0.00055795978
703950 0.0005579085
704000 0.00055776575
704050 0.00055767307
704100 0.00055762563
704150 0.00055761814
704200 0.0005576061
704250 0.00055769443
704300 0.0005578006
704350 0.00055792731
704400 0.00055811675
704450 0.00055833683
704500 0.00055868382
704550 0.00055907536
704600 0.00055945488
704650 0.0005598404
704700 0.00056023021
704750 0.00056066447
704800 0.00056106262
704850 0.00056157686
704900 0.00056228492
704950 0.00056308549
705000 0.0005640946
705050 0.00056527009
705100 0.00056641166
705150 0.00056745126
705200 0.00056846907
705250 0.00056935884
705300 0.00057025241
705350 0.00057121516
705400 0.00057218932
705450 0.00057305644
705500 0.00057386195
705550 0.00057460817
705600 0.00057523093
705650 0.00057571962
705700 0.00057610065
705750 0.00057623831
705800 0.00057633405
705850 0.00057637328
705900 0.00057638015
705950 0.00057641933
706000 0.00057639089
706050 0.00057641245
706100 0.00057636808
706150 0.00057636509
706200 0.00057638232
706250 0.00057634152
706300 0.00057637941
706350 0.00057646387
706400 0.00057639808
706450 0.00057643078
706500 0.00057649834
706550 0.00057653266
706600 0.00057660708
706650 0.00057648863
706700 0.00057622399
706750 0.00057583772
706800 0.00057528112
706850 0.00057480105
706900 0.00057433802
706950 0.00057404004
707000 0.00057370002
707050 0.00057344443
707100 0.00057307976
707150 0.00057277631
707200 0.00057246469
707250 0.00057218362
707300 0.00057182814
707350 0.00057155674
707400 0.00057134729
707450 0.00057114307
707500 0.00057104151
707550 0.00057094472
707600 0.00057088677
707650 0.00057087685
707700 0.00057078244
707750 0.00057074574
707800 0.00057078513
707850 0.00057090074
707900 0.00057109783
707950 0.00057140501
708000 0.00057183192
708050 0.00057236357
708100 0.00057288081
708150 0.0005733324
708200 0.0005737609
708250 0.00057413881
708300 0.00057440622
708350 0.00057466315
708400 0.00057483563
708450 0.00057494599
708500 0.00057502485
708550 0.00057507128
708600 0.00057503391
708650 0.00057516282
708700 0.00057530933
708750 0.00057546573
708800 0.00057549966
708850 0.00057559068
708900 0.00057577438
708950 0.00057595108
709000 0.00057605954
709050 0.00057615284
709100 0.00057619033
709150 0.00057631152
709200 0.00057661168
709250 0.00057692873
709300 0.00057731993
709350 0.00057759962
709400 0.00057800242
709450 0.00057848961
709500 0.0005789709
709550 0.00057944378
709600 0.00057985682
709650 0.00058026994
709700 0.0005809216
709750 0.00058165182
709800 0.00058242857
709850 0.00058316849
709900 0.00058400143
709950 0.00058490417
710000 0.00058591049
710050 0.00058673745
710100 0.00058737789
710150 0.00058778193
710200 0.00058813184
710250 0.00058851189
710300 0.00058879338
710350 0.00058892916
710400 0.00058903069
710450 0.00058905976
710500 0.00058899741
710550 0.00058897233
710600 0.00058897807
710650 0.00058900599
710700 0.00058898317
710750 0.0005890058
710800 0.00058901326
710850 0.00058902365
710900 0.00058910563
710950 0.00058908794
711000 0.00058903007
711050 0.00058901297
711100 0.00058890331
711150 0.0005888564
711200 0.00058880951
711250 0.00058883445
711300 0.00058889199
711350 0.00058919114
711400 0.00058951377
711450 0.00058983879
711500 0.00059025388
711550 0.00059072514
711600 0.00059113188
711650 0.00059148892
711700 0.00059182528
711750 0.00059223859
711800 0.00059261983
711850 0.0005930074
711900 0.00059348054
711950 0.00059390811
712000 0.00059431901
712050 0.00059467957
712100 0.00059490998
712150 0.00059510407
712200 0.00059528101
712250 0.00059527364
712300 0.00059530047
712350 0.00059518866
712400 0.00059514232
712450 0.00059514119
712500 0.00059500166
712550 0.00059495374
712600 0.00059486067
712650 0.00059477927
712700 0.00059477223
712750 0.00059466875
712800 0.00059448486
712850 0.00059416847
712900 0.00059373605
712950 0.00059321975
713000 0.0005927459
713050 0.00059216098
713100 0.0005914244
713150 0.00059061775
713200 0.00058977332
713250 0.00058894621
713300 0.00058804364
713350 0.00058716329
713400 0.00058620992
713450 0.00058526681
713500 0.00058439333
713550 0.00058352255
713600 0.00058269295
713650 0.00058200708
713700 0.00058146741
713750 0.00058104806
713800 0.0005806792
713850 0.00058038993
713900 0.00057999363
713950 0.00057974987
714000 0.00057956962
714050 0.00057942847
714100 0.00057935091
714150 0.00057920673
714200 0.00057909506
714250 0.00057903622
714300 0.00057903458
714350 0.00057899438
714400 0.00057893537
714450 0.00057888808
714500 0.00057896529
714550 0.00057905419
714600 0.00057912665
714650 0.00057912486
714700 0.00057902432
714750 0.00057896159
714800 0.00057880241
714850 0.00057859264
714900 0.00057830987
714950 0.00057803316
715000 0.00057762511
715050 0.00057728465
715100 0.00057687946
715150 0.00057654682
715200 0.00057606191
715250 0.00057566932
715300 0.00057532034
715350 0.0005750016
715400 0.00057466229
715450 0.00057435854
715500 0.00057405992
715550 0.00057382482
715600 0.00057358157
715650 0.00057333933
715700 0.00057313759
715750 0.00057293538
715800 0.00057279151
715850 0.00057272084
715900 0.00057262824
715950 0.00057247107
716000 0.00057211263
716050 0.00057168122
716100 0.00057111019
716150 0.00057055088
716200 0.00057002346
716250 0.0005695912
716300 0.00056913686
716350 0.00056869951
716400 0.0005682935
716450 0.00056787625
716500 0.0005675651
716550 0.00056733667
716600 0.00056718545
716650 0.00056701986
716700 0.00056689917
716750 0.00056668474
716800 0.00056644438
716850 0.00056621721
716900 0.00056598666
716950 0.00056580677
717000 0.00056547724
717050 0.00056523912
717100 0.00056503498
717150 0.00056474398
717200 0.00056440693
717250 0.00056390312
717300 0.00056337671
717350 0.00056283961
717400 0.00056231012
717450 0.00056179651
717500 0.00056136561
717550 0.00056098801
717600 0.00056063809
717650 0.00056027884
717700 0.00056000226
717750 0.00055983869
717800 0.00055973079
717850 0.00055970452
717900 0.00055981099
717950 0.00055992187
718000 0.0005600279
718050 0.00056014581
718100 0.0005603182
718150 0.00056048114
718200 0.0005605592
718250 0.0005607335
718300 0.00056081727
718350 0.00056092777
718400 0.00056086021
718450 0.00056080969
718500 0.00056074122
718550 0.00056059535
718600 0.00056049881
718650 0.00056043824
718700 0.0005603593
718750 0.00056024384
718800 0.00056006046
718850 0.00055981367
718900 0.00055956493
718950 0.00055933084
719000 0.00055925904
719050 0.0005592094
719100 0.00055919624
719150 0.00055917922
719200 0.00055909165
719250 0.00055897007
719300 0.00055879551
719350 0.00055868083
719400 0.00055851311
719450 0.00055834162
719500 0.0005580815
719550 0.0005578862
719600 0.00055774359
719650 0.00055752996
719700 0.00055739294
719750 0.00055723896
719800 0.00055717918
719850 0.00055714392
719900 0.00055708283
719950 0.00055709571
720000 0.00055715441
720050 0.00055727604
720100 0.00055740988
720150 0.00055757493
720200 0.00055782292
720250 0.00055807365
720300 0.00055829767
720350 0.00055847796
720400 0.00055855284
720450 0.00055864802
720500 0.00055878339
720550 0.00055899828
720600 0.0005593029
720650 0.00055948216
720700 0.00055962707
720750 0.00055984486
720800 0.00056001027
720850 0.00056014798
720900 0.00056031084
720950 0.00056047651
721000 0.00056056808
721050 0.00056064682
721100 0.00056060456
721150 0.00056053828
721200 0.00056039155
721250 0.00056027831
721300 0.00056012002
721350 0.00056002651
721400 0.00055997805
721450 0.00055997569
721500 0.00055993738
721550 0.00055986295
721600 0.00055983386
721650 0.0005598952
721700 0.00055995602
721750 0.00056000612
721800 0.00056005965
721850 0.00056009322
721900 0.00056019585
721950 0.00056031873
722000 0.00056046041
722050 0.00056071766
722100 0.00056093883
722150 0.00056116491
722200 0.00056133229
722250 0.0005615049
722300 0.0005617066
722350 0.00056182118
722400 0.00056196928
722450 0.00056218488
722500 0.0005624473
722550 0.00056275274
722600 0.00056307776
722650 0.00056338556
722700 0.0005637834
722750 0.00056423793
722800 0.00056463125
722850 0.00056494493
722900 0.00056511808
722950 0.00056524202
723000 0.00056518286
723050 0.00056515438
723100 0.00056512866
723150 0.00056496923
723200 0.00056481227
723250 0.00056458451
723300 0.00056436845
723350 0.00056411978
723400 0.00056391968
723450 0.00056376244
723500 0.0005636338
723550 0.00056357475
723600 0.00056352194
723650 0.00056351651
723700 0.00056348629
723750 0.00056342454
723800 0.00056328848
723850 0.00056307862
723900 0.00056290049
723950 0.00056277569
724000 0.00056262771
724050 0.00056232363
724100 0.0005620114
724150 0.00056173923
724200 0.00056146533
724250 0.00056135962
724300 0.00056122437
724350 0.00056112716
724400 0.00056117169
724450 0.00056127358
724500 0.00056143628
724550 0.00056174733
724600 0.00056207666
724650 0.00056239082
724700 0.00056281676
724750 0.00056328495
724800 0.00056394862
724850 0.00056457537
724900 0.00056528446
724950 0.00056606931
725000 0.00056704125
725050 0.00056805618
725100 0.00056909262
725150 0.00057012478
725200 0.00057120078
725250 0.00057222228
725300 0.00057326339
725350 0.00057437133
725400 0.00057533094
725450 0.00057615935
725500 0.0005769896
725550 0.00057772552
725600 0.00057832295
725650 0.00057885704
725700 0.00057933606
725750 0.00057984143
725800 0.00058034036
725850 0.00058083024
725900 0.00058118904
725950 0.00058138909
726000 0.00058162464
726050 0.00058177932
726100 0.00058191077
726150 0.00058212699
726200 0.00058231448
726250 0.00058259345
726300 0.00058286547
726350 0.00058322683
726400 0.00058343115
726450 0.0005837073
726500 0.000583923
726550 0.00058412413
726600 0.00058438042
726650 0.00058457852
726700 0.00058471895
726750 0.00058481573
726800 0.00058482265
726850 0.00058490641
726900 0.00058481595
726950 0.00058477015
727000 0.00058465718
727050 0.00058457107
727100 0.00058443998
727150 0.00058434955
727200 0.00058420786
727250 0.00058423247
727300 0.00058412242
727350 0.00058395535
727400 0.00058372103
727450 0.00058353403
727500 0.00058337486
727550 0.00058324303
727600 0.00058316658
727650 0.00058317817
727700 0.00058325017
727750 0.00058332663
727800 0.00058333284
727850 0.00058330405
727900 0.0005832525
727950 0.00058317514
728000 0.00058316099
728050 0.0005831662
728100 0.00058315903
728150 0.00058323874
728200 0.00058335703
728250 0.00058346345
728300 0.00058360222
728350 0.0005837126
728400 0.00058376844
728450 0.00058381239
728500 0.00058369735
728550 0.00058362444
728600 0.0005835818
728650 0.00058340454
728700 0.0005831947
728750 0.00058288186
728800 0.00058256601
728850 0.00058220266
728900 0.00058179895
728950 0.00058137079
729000 0.00058081194
729050 0.0005803342
729100 0.00057982566
729150 0.00057926063
729200 0.00057879579
729250 0.00057820815
729300 0.0005776499
729350 0.0005770228
729400 0.00057637253
729450 0.0005757989
729500 0.00057514046
729550 0.00057443716
729600 0.00057390952
729650 0.00057334551
729700 0.0005727765
729750 0.00057218187
729800 0.00057169254
729850 0.00057118167
729900 0.00057074154
729950 0.00057033239
730000 0.00056996753
730050 0.00056961303
730100 0.00056922465
730150 0.00056885465
730200 0.00056856697
730250 0.00056830163
730300 0.00056798885
730350 0.00056768981
730400 0.00056725234
730450 0.00056683439
730500 0.00056628715
730550 0.00056577828
730600 0.00056540416
730650 0.00056511829
730700 0.00056496683
730750 0.00056490157
730800 0.00056490735
730850 0.00056487502
730900 0.00056481382
730950 0.00056472212
731000 0.00056465963
731050 0.00056466024
731100 0.00056471488
731150 0.0005648445
731200 0.00056503568
731250 0.00056526766
731300 0.00056545837
731350 0.00056568549
731400 0.00056595923
731450 0.00056615536
731500 0.0005664586
731550 0.00056671143
731600 0.00056687797
731650 0.00056697982
731700 0.00056696025
731750 0.00056681179
731800 0.00056672004
731850 0.0005666148
731900 0.00056642953
731950 0.0005662841
732000 0.00056610508
732050 0.00056606951
732100 0.00056600778
732150 0.00056602975
732200 0.0005661276
732250 0.00056629773
732300 0.00056647658
732350 0.00056666502
732400 0.0005668842
732450 0.0005670832
732500 0.00056742376
732550 0.0005676918
732600 0.00056791829
732650 0.00056809101
732700 0.00056814663
732750 0.00056813862
732800 0.00056813848
732850 0.00056823541
732900 0.00056841859
732950 0.00056857823
733000 0.00056875312
733050 0.00056888909
733100 0.00056886009
733150 0.0005686425
733200 0.00056832092
733250 0.00056785999
733300 0.00056734363
733350 0.00056675132
733400 0.0005662009
733450 0.000565606
733500 0.00056487425
733550 0.0005640305
733600 0.00056312745
733650 0.00056227879
733700 0.00056152518
733750 0.00056093223
733800 0.00056040331
733850 0.00056000255
733900 0.00055967039
733950 0.00055932347
734000 0.00055894397
734050 0.00055859275
734100 0.00055826066
734150 0.00055791041
734200 0.00055763014
734250 0.00055727441
734300 0.0005569276
734350 0.00055659182
734400 0.00055624583
734450 0.00055595788
734500 0.00055572108
734550 0.00055549451
734600 0.00055525926
734650 0.00055503213
734700 0.00055475882
734750 0.00055440897
734800 0.00055414299
734850 0.00055382255
734900 0.00055346032
734950 0.00055322263
735000 0.00055291533
735050 0.00055266494
735100 0.00055243173
735150 0.00055220942
735200 0.0005520752
735250 0.00055193993
735300 0.00055185105
735350 0.00055175402
735400 0.0005515599
735450 0.00055139386
735500 0.00055109327
735550 0.00055061857
735600 0.00055017446
735650 0.00054981775
735700 0.00054948907
735750 0.0005491843
735800 0.00054880612
735850 0.00054847534
735900 0.0005481469
735950 0.00054782046
736000 0.00054758745
736050 0.00054734266
736100 0.0005472326
736150 0.00054710068
736200 0.0005469934
736250 0.00054698054
736300 0.00054696577
736350 0.00054701443
736400 0.0005470135
736450 0.00054701757
736500 0.00054703705
736550 0.00054707209
736600 0.00054710943
736650 0.00054711499
736700 0.00054708974
736750 0.00054698379
736800 0.00054684112
736850 0.00054665479
736900 0.00054654862
736950 0.00054666667
737000 0.00054683847
737050 0.00054707226
737100 0.00054727521
737150 0.00054747959
737200 0.00054770735
737250 0.00054786882
737300 0.00054803091
737350 0.00054823043
737400 0.00054839171
737450 0.00054859358
737500 0.00054881153
737550 0.00054912139
737600 0.00054938056
737650 0.0005496834
737700 0.00055004121
737750 0.00055036294
737800 0.00055069763
737850 0.00055098918
737900 0.00055135454
737950 0.00055176212
738000 0.00055218084
738050 0.00055264004
738100 0.00055304991
738150 0.00055348695
738200 0.00055394306
738250 0.00055429696
738300 0.00055454302
738350 0.00055472015
738400 0.00055494081
738450 0.00055510224
738500 0.00055526729
738550 0.00055545303
738600 0.00055564013
738650 0.00055578557
738700 0.00055592409
738750 0.00055604501
738800 0.00055614013
738850 0.00055625763
738900 0.00055632584
738950 0.00055638774
739000 0.00055644101
739050 0.00055664254
739100 0.00055686371
739150 0.00055714227
739200 0.00055747421
739250 0.00055797342
739300 0.00055854238
739350 0.00055917742
739400 0.00055975856
739450 0.00056032721
739500 0.0005608402
739550 0.00056127373
739600 0.00056161938
739650 0.00056189955
739700 0.0005622526
739750 0.0005625986
739800 0.00056302793
739850 0.00056347054
739900 0.00056391078
739950 0.00056425967
740000 0.00056461194
740050 0.00056496508
740100 0.00056532935
740150 0.00056577997
740200 0.00056612512
740250 0.00056641963
740300 0.00056660652
740350 0.00056682388
740400 0.00056694931
740450 0.00056714888
740500 0.00056745542
740550 0.00056781447
740600 0.00056815683
740650 0.00056855646
740700 0.00056885951
740750 0.00056913988
740800 0.00056944674
740850 0.00056978881
740900 0.0005701159
740950 0.0005705352
741000 0.00057103227
741050 0.00057149504
741100 0.00057187391
741150 0.00057208879
741200 0.0005722109
741250 0.00057227459
741300 0.0005721949
741350 0.00057211435
741400 0.00057201008
741450 0.00057211093
741500 0.00057237245
741550 0.00057282378
741600 0.00057340464
741650 0.00057394777
741700 0.00057435477
741750 0.00057464514
741800 0.00057495535
741850 0.00057521713
741900 0.00057535563
741950 0.00057551655
742000 0.00057561197
742050 0.00057578516
742100 0.00057591508
742150 0.00057616033
742200 0.00057634442
742250 0.00057661802
742300 0.00057682406
742350 0.0005769816
742400 0.0005770292
742450 0.00057711349
742500 0.00057717109
742550 0.00057732871
742600 0.00057734499
742650 0.00057743466
742700 0.00057753803
742750 0.00057763038
742800 0.00057776753
742850 0.00057791083
742900 0.000578033
742950 0.00057816903
743000 0.0005783516
743050 0.00057857418
743100 0.00057883494
743150 0.00057931076
743200 0.00057986456
743250 0.00058053606
743300 0.00058132838
743350 0.00058223525
743400 0.00058317758
743450 0.00058417715
743500 0.00058511755
743550 0.00058612138
743600 0.00058704367
743650 0.00058788269
743700 0.0005886122
743750 0.00058934566
743800 0.00058997944
743850 0.00059049987
743900 0.00059103997
743950 0.00059146347
744000 0.00059190687
744050 0.00059229823
744100 0.00059252913
744150 0.00059270563
744200 0.00059288793
744250 0.00059307259
744300 0.0005932428
744350 0.00059351623
744400 0.00059376669
744450 0.00059405484
744500 0.00059432328
744550 0.00059440689
744600 0.00059452131
744650 0.00059457739
744700 0.00059457771
744750 0.00059456009
744800 0.00059444172
744850 0.0005943981
744900 0.0005942882
744950 0.00059418546
745000 0.00059403617
745050 0.00059389687
745100 0.00059362678
745150 0.00059315087
745200 0.00059249406
745250 0.00059165215
745300 0.00059081951
745350 0.00058993947
745400 0.00058909124
745450 0.0005884044
745500 0.00058773909
745550 0.00058712896
745600 0.00058654497
745650 0.00058605641
745700 0.00058567041
745750 0.00058536656
745800 0.00058511712
745850 0.00058491501
745900 0.00058482536
745950 0.00058472682
746000 0.00058460174
746050 0.00058453234
746100 0.00058434985
746150 0.00058429682
746200 0.00058429259
746250 0.00058423839
746300 0.00058429636
746350 0.00058419856
746400 0.00058418671
746450 0.00058400943
746500 0.00058385678
746550 0.00058363321
746600 0.00058333176
746650 0.00058307762
746700 0.00058282686
746750 0.00058254774
746800 0.00058220576
746850 0.00058192974
746900 0.00058177488
746950 0.0005816448
747000 0.00058142589
747050 0.00058113127
747100 0.0005807436
747150 0.00058030552
747200 0.00057993454
747250 0.00057964365
747300 0.00057945304
747350 0.00057921346
747400 0.00057892044
747450 0.0005786749
747500 0.00057845943
747550 0.00057834406
747600 0.0005782118
747650 0.00057806227
747700 0.00057798296
747750 0.00057798902
747800 0.00057793499
747850 0.00057794807
747900 0.00057794764
747950 0.00057807092
748000 0.00057817365
748050 0.00057837036
748100 0.00057844656
748150 0.00057851874
748200 0.00057857592
748250 0.00057865255
748300 0.00057871338
748350 0.00057885224
748400 0.00057901164
748450 0.00057929749
748500 0.00057958549
748550 0.00057976021
748600 0.00057983003
748650 0.00057992079
748700 0.00058008977
748750 0.0005803426
748800 0.00058062377
748850 0.00058094621
748900 0.00058110016
748950 0.00058118468
749000 0.00058131408
749050 0.00058125272
749100 0.00058118196
749150 0.00058107551
749200 0.00058080793
749250 0.00058057627
749300 0.00058016012
749350 0.00057968683
749400 0.00057917884
749450 0.00057852948
749500 0.00057792897
749550 0.00057730771
749600 0.00057663185
749650 0.00057599594
749700 0.00057543005
749750 0.0005749961
749800 0.00057462584
749850 0.00057428432
749900 0.00057399495
749950 0.0005737462
750000 0.00057341229
750050 0.00057305352
750100 0.00057271469
750150 0.00057244552
750200 0.00057219379
750250 0.00057208622
750300 0.00057196983
750350 0.00057184192
750400 0.00057166657
750450 0.00057156342
750500 0.00057157687
750550 0.00057151414
750600 0.00057158626
750650 0.00057156438
750700 0.00057163368
750750 0.00057179451
750800 0.00057187867
750850 0.00057183882
750900 0.00057187041
750950 0.00057191513
751000 0.00057192663
751050 0.00057193953
751100 0.00057192432
751150 0.00057184077
751200 0.00057180012
751250 0.00057171125
751300 0.00057154982
751350 0.00057141207
751400 0.0005711618
751450 0.00057089789
751500 0.00057059152
751550 0.00057026069
751600 0.00056996622
751650 0.0005695621
751700 0.00056917715
751750 0.00056891442
751800 0.00056861793
751850 0.00056836711
751900 0.00056806567
751950 0.00056774079
752000 0.00056741961
752050 0.00056710504
752100 0.00056683036
752150 0.00056662085
752200 0.00056642099
752250 0.00056628565
752300 0.00056614069
752350 0.00056610974
752400 0.00056596604
752450 0.00056590213
752500 0.0005658113
752550 0.00056581514
752600 0.00056588216
752650 0.00056593911
752700 0.00056582968
752750 0.0005657218
752800 0.00056552441
752850 0.0005654623
752900 0.00056542913
752950 0.00056543684
753000 0.00056550628
753050 0.00056557925
753100 0.00056563879
753150 0.00056568539
753200 0.00056575145
753250 0.00056585139
753300 0.00056591213
753350 0.00056600722
753400 0.00056599458
753450 0.0005659125
753500 0.0005658167
753550 0.00056587399
753600 0.00056591273
753650 0.00056598237
753700 0.0005659971
753750 0.00056598072
753800 0.00056600431
753850 0.0005660154
753900 0.00056608776
753950 0.00056631209
754000 0.00056651883
754050 0.00056673134
754100 0.00056699283
754150 0.00056730809
754200 0.00056766176
754250 0.00056799111
754300 0.00056834156
754350 0.00056873375
754400 0.00056908131
754450 0.0005695048
754500 0.0005697836
754550 0.00057010456
754600 0.00057030423
754650 0.00057044207
754700 0.0005705851
754750 0.00057069776
754800 0.00057087895
754850 0.00057112946
754900 0.00057137637
754950 0.00057157742
755000 0.00057184936
755050 0.00057218003
755100 0.00057250976
755150 0.00057285006
755200 0.0005730823
755250 0.00057320717
755300 0.0005733236
755350 0.00057341692
755400 0.00057343613
755450 0.00057344376
755500 0.00057357036
755550 0.0005737104
755600 0.00057377598
755650 0.00057371795
755700 0.00057362973
755750 0.00057349297
755800 0.00057329029
755850 0.00057310604
755900 0.00057281925
755950 0.0005725371
756000 0.00057224332
756050 0.00057198359
756100 0.00057183761
756150 0.00057168908
756200 0.00057165827
756250 0.00057180193
756300 0.00057192706
756350 0.00057200689
756400 0.00057206345
756450 0.00057196162
756500 0.00057188828
756550 0.00057177004
756600 0.00057175505
756650 0.00057184821
756700 0.00057198681
756750 0.00057209255
756800 0.00057218478
756850 0.00057217353
756900 0.00057211841
756950 0.00057198602
757000 0.00057187961
757050 0.00057177483
757100 0.00057164069
757150 0.00057154268
757200 0.00057146275
757250 0.00057136027
757300 0.00057122276
757350 0.00057117231
757400 0.00057116643
757450 0.00057120037
757500 0.00057117243
757550 0.00057098706
757600 0.00057078855
757650 0.00057051158
757700 0.00057025863
757750 0.00057010223
757800 0.00056999263
757850 0.00056978347
757900 0.00056963989
757950 0.00056957661
758000 0.00056955601
758050 0.00056957907
758100 0.0005696712
758150 0.00056975029
758200 0.00056984643
758250 0.00056994039
758300 0.00057006921
758350 0.00057017886
758400 0.00057026716
758450 0.00057039436
758500 0.00057046075
758550 0.00057047415
758600 0.00057056379
758650 0.0005706121
758700 0.00057069265
758750 0.00057081307
758800 0.00057080763
758850 0.00057089022
758900 0.00057092665
758950 0.00057103557
759000 0.0005711531
759050 0.00057131519
759100 0.00057153527
759150 0.00057173925
759200 0.00057192763
759250 0.00057212146
759300 0.00057224945
759350 0.00057243131
759400 0.00057275685
759450 0.00057296223
759500 0.00057306896
759550 0.0005732075
759600 0.00057344435
759650 0.0005737886
759700 0.00057413283
759750 0.00057448998
759800 0.00057491261
759850 0.00057530085
759900 0.0005758958
759950 0.00057664259
760000 0.00057749456
760050 0.0005782615
760100 0.00057897924
760150 0.00057951558
760200 0.00058004577
760250 0.0005804822
760300 0.00058091628
760350 0.0005812817
760400 0.00058160047
760450 0.00058194004
760500 0.00058230435
760550 0.00058263191
760600 0.00058291715
760650 0.00058319991
760700 0.00058346217
760750 0.00058377283
760800 0.00058413103
760850 0.00058453525
760900 0.00058493913
760950 0.0005853774
761000 0.00058581751
761050 0.00058631793
761100 0.00058679636
761150 0.0005873759
761200 0.00058798696
761250 0.00058865655
761300 0.00058930812
761350 0.00058998238
761400 0.00059064564
761450 0.00059132227
761500 0.00059192963
761550 0.00059267603
761600 0.00059336546
761650 0.00059417304
761700 0.00059489148
761750 0.00059559822
761800 0.00059623439
761850 0.00059684853
761900 0.00059735222
761950 0.00059792771
762000 0.00059857916
762050 0.00059918155
762100 0.00059969549
762150 0.00060016322
762200 0.00060062855
762250 0.00060107358
762300 0.00060141235
762350 0.00060154079
762400 0.00060152211
762450 0.00060159419
762500 0.00060163493
762550 0.0006015408
762600 0.00060146462
762650 0.00060136241
762700 0.00060114174
762750 0.00060097325
762800 0.0006007669
762850 0.00060064836
762900 0.00060053005
762950 0.00060048517
763000 0.00060050752
763050 0.00060059355
763100 0.00060072025
763150 0.00060084705
763200 0.00060102094
763250 0.00060117418
763300 0.00060133086
763350 0.00060147769
763400 0.00060160735
763450 0.0006018102
763500 0.00060203709
763550 0.00060216193
763600 0.00060224533
763650 0.00060233528
763700 0.00060242698
763750 0.00060264689
763800 0.0006028004
763850 0.00060299976
763900 0.00060313484
763950 0.00060322113
764000 0.00060332155
764050 0.00060355902
764100 0.00060375181
764150 0.0006038448
764200 0.00060375939
764250 0.00060357349
764300 0.00060332228
764350 0.00060310419
764400 0.00060292264
764450 0.00060267787
764500 0.00060246586
764550 0.00060224482
764600 0.00060214413
764650 0.00060200473
764700 0.00060202732
764750 0.00060209294
764800 0.00060227235
764850 0.00060248885
764900 0.00060286091
764950 0.00060326401
765000 0.00060366419
765050 0.00060412298
765100 0.0006046433
765150 0.00060517897
765200 0.00060581527
765250 0.00060652882
765300 0.00060720251
765350 0.00060789238
765400 0.00060864002
765450 0.00060927048
765500 0.00060991224
765550 0.00061053651
765600 0.00061118727
765650 0.00061192792
765700 0.0006126655
765750 0.00061341916
765800 0.00061431696
765850 0.00061520139
765900 0.00061600588
765950 0.00061681215
766000 0.0006173918
766050 0.00061799407
766100 0.00061855141
766150 0.0006189441
766200 0.00061923972
766250 0.0006195044
766300 0.00061973359
766350 0.00061997937
766400 0.00062022424
766450 0.00062026632
766500 0.000620247
766550 0.00062005572
766600 0.00061974951
766650 0.00061946346
766700 0.00061920621
766750 0.00061901349
766800 0.00061881371
766850 0.00061855892
766900 0.00061825803
766950 0.00061784691
767000 0.00061723628
767050 0.00061664146
767100 0.00061605398
767150 0.00061549967
767200 0.00061498747
767250 0.00061459187
767300 0.00061426004
767350 0.00061397616
767400 0.00061377634
767450 0.00061355753
767500 0.00061330126
767550 0.00061301114
767600 0.00061280631
767650 0.00061270913
767700 0.00061256033
767750 0.00061242192
767800 0.00061221681
767850 0.00061185259
767900 0.00061153573
767950 0.00061110878
768000 0.00061064774
768050 0.00061014848
768100 0.00060965001
768150 0.00060916843
768200 0.00060880058
768250 0.00060843094
768300 0.00060798968
768350 0.00060745361
768400 0.00060679078
768450 0.0006061507
768500 0.00060557445
768550 0.00060506517
768600 0.00060463737
768650 0.00060416696
768700 0.00060372597
768750 0.00060330859
768800 0.00060289834
768850 0.00060253569
768900 0.00060235234
768950 0.00060218877
769000 0.00060201259
769050 0.00060191481
769100 0.0006018038
769150 0.00060170391
769200 0.00060154721
769250 0.00060143545
769300 0.00060139644
769350 0.00060128922
769400 0.00060107008
769450 0.00060076869
769500 0.00060042206
769550 0.00059999052
769600 0.00059954185
769650 0.00059916108
769700 0.00059888102
769750 0.00059867641
769800 0.00059856074
769850 0.00059858956
769900 0.00059870903
769950 0.00059882085
770000 0.00059889284
770050 0.00059894526
770100 0.000598932
770150 0.00059884345
770200 0.00059881068
770250 0.00059875231
770300 0.00059863194
770350 0.00059846994
770400 0.00059820998
770450 0.00059797422
770500 0.0005978611
770550 0.00059779394
770600 0.00059792757
770650 0.00059813298
770700 0.0005983858
770750 0.00059867326
770800 0.00059901796
770850 0.00059933074
770900 0.00059970551
770950 0.00059998481
771000 0.00060032693
771050 0.0006006633
771100 0.00060103541
771150 0.00060148841
771200 0.00060172934
771250 0.00060200043
771300 0.00060219907
771350 0.00060248882
771400 0.00060271914
771450 0.00060302433
771500 0.00060333056
771550 0.00060361614
771600 0.00060385608
771650 0.00060401312
771700 0.00060419535
771750 0.00060429845
771800 0.00060431809
771850 0.00060414911
771900 0.00060401743
771950 0.0006039022
772000 0.00060380228
772050 0.00060374811
772100 0.00060356432
772150 0.00060340368
772200 0.00060318643
772250 0.00060283985
772300 0.00060257203
772350 0.0006023317
772400 0.00060219345
772450 0.00060211323
772500 0.00060198869
772550 0.00060192454
772600 0.00060170219
772650 0.00060155344
772700 0.00060146864
772750 0.0006014038
772800 0.00060135642
772850 0.00060131833
772900 0.00060134039
772950 0.00060137663
773000 0.00060146483
773050 0.00060153596
773100 0.00060161185
773150 0.00060162121
773200 0.0006016122
773250 0.0006016187
773300 0.000601656
773350 0.00060169455
773400 0.00060173256
773450 0.00060188916
773500 0.00060210933
773550 0.00060238691
773600 0.0006026993
773650 0.00060291637
773700 0.00060322491
773750 0.000603497
773800 0.00060379465
773850 0.0006041019
773900 0.00060436626
773950 0.0006046126
774000 0.0006049036
774050 0.00060520871
774100 0.00060541115
774150 0.00060551456
774200 0.00060558861
774250 0.00060566705
774300 0.00060578229
774350 0.00060589281
774400 0.00060601276
774450 0.00060608217
774500 0.00060622276
774550 0.00060627523
774600 0.00060628992
774650 0.00060623614
774700 0.0006061257
774750 0.00060607557
774800 0.00060601122
774850 0.00060593758
774900 0.00060587926
774950 0.00060572009
775000 0.00060553763
775050 0.00060535544
775100 0.00060515036
775150 0.00060485391
775200 0.00060460307
775250 0.00060426959
775300 0.00060400718
775350 0.0006037426
775400 0.00060343039
775450 0.0006031735
775500 0.00060285288
775550 0.00060259413
775600 0.00060232416
775650 0.00060206298
775700 0.00060169137
775750 0.00060140279
775800 0.00060104469
775850 0.00060064706
775900 0.00060020056
775950 0.00059967494
776000 0.00059913133
776050 0.00059862969
776100 0.00059821198
776150 0.00059769424
776200 0.00059722825
776250 0.00059684107
776300 0.00059654188
776350 0.00059631515
776400 0.00059613575
776450 0.00059608426
776500 0.00059611679
776550 0.00059625524
776600 0.00059637782
776650 0.00059653912
776700 0.00059671015
776750 0.00059675798
776800 0.00059668013
776850 0.00059646197
776900 0.00059622304
776950 0.00059591184
777000 0.00059555375
777050 0.0005951275
777100 0.00059464772
777150 0.00059409086
777200 0.00059355601
777250 0.00059299633
777300 0.00059243628
777350 0.00059190174
777400 0.00059125053
777450 0.00059068537
777500 0.00059009524
777550 0.00058954195
777600 0.00058910332
777650 0.00058868021
777700 0.00058824878
777750 0.00058778129
777800 0.00058727486
777850 0.00058677292
777900 0.00058630075
777950 0.00058584468
778000 0.00058538339
778050 0.00058486976
778100 0.0005843806
778150 0.00058392002
778200 0.00058351704
778250 0.0005831003
778300 0.00058272491
778350 0.00058232309
778400 0.00058196316
778450 0.00058158017
778500 0.00058126054
778550 0.0005809254
778600 0.00058064501
778650 0.00058029297
778700 0.00057997315
778750 0.00057972829
778800 0.00057945139
778850 0.00057911508
778900 0.00057864105
778950 0.0005782056
779000 0.00057778582
779050 0.0005774783
779100 0.00057729549
779150 0.00057708196
779200 0.00057696367
779250 0.00057687729
779300 0.00057685977
779350 0.00057675415
779400 0.00057662237
779450 0.0005764372
779500 0.00057637879
779550 0.00057648094
779600 0.00057654575
779650 0.00057660468
779700 0.00057662721
779750 0.00057661933
779800 0.00057662902
779850 0.00057667369
779900 0.00057676443
779950 0.00057679114
780000 0.00057673022
780050 0.00057666016
780100 0.00057657941
780150 0.00057649317
780200 0.00057651074
780250 0.00057648902
780300 0.00057647009
780350 0.0005763849
780400 0.00057617784
780450 0.00057588152
780500 0.00057551458
780550 0.00057499892
780600 0.00057440045
780650 0.00057371329
780700 0.00057292226
780750 0.00057216159
780800 0.00057135021
780850 0.00057050465
780900 0.00056962418
780950 0.00056878466
781000 0.00056787796
781050 0.00056699629
781100 0.00056606813
781150 0.00056518178
781200 0.00056437381
781250 0.00056370046
781300 0.00056320375
781350 0.00056270079
781400 0.0005621978
781450 0.00056183676
781500 0.00056148707
781550 0.00056119519
781600 0.00056100713
781650 0.00056093991
781700 0.00056085655
781750 0.00056068821
781800 0.0005604616
781850 0.0005602065
781900 0.00055997553
781950 0.00055975097
782000 0.00055953613
782050 0.0005593898
782100 0.00055930937
782150 0.00055917141
782200 0.00055902569
782250 0.00055893437
782300 0.00055880925
782350 0.00055871912
782400 0.00055878298
782450 0.00055889198
782500 0.00055910269
782550 0.00055932041
782600 0.00055956834
782650 0.00055980417
782700 0.00056004888
782750 0.00056029749
782800 0.00056050287
782850 0.00056063284
782900 0.00056074594
782950 0.00056085378
783000 0.00056084937
783050 0.00056084111
783100 0.0005608137
783150 0.00056079613
783200 0.00056081622
783250 0.0005607654
783300 0.00056074059
783350 0.00056080578
783400 0.00056079122
783450 0.00056064937
783500 0.00056053902
783550 0.00056034488
783600 0.0005602791
783650 0.00056022624
783700 0.00056018515
783750 0.00056009859
783800 0.00055991751
783850 0.00055971501
783900 0.000559603
783950 0.00055952607
784000 0.00055947973
784050 0.00055946625
784100 0.00055934846
784150 0.0005592793
784200 0.00055921598
784250 0.00055917171
784300 0.00055922705
784350 0.00055939985
784400 0.00055964308
784450 0.00055989413
784500 0.00056008388
784550 0.00056012237
784600 0.00056008569
784650 0.00055989306
784700 0.00055961702
784750 0.00055937139
784800 0.0005591686
784850 0.00055902721
784900 0.00055892271
784950 0.00055881895
785000 0.00055862324
785050 0.00055839633
785100 0.00055813448
785150 0.00055785582
785200 0.00055760088
785250 0.00055739982
785300 0.00055741857
785350 0.00055752476
785400 0.00055759597
785450 0.00055768469
785500 0.00055772843
785550 0.00055775033
785600 0.00055781412
785650 0.00055790111
785700 0.00055798347
785750 0.00055803568
785800 0.00055825641
785850 0.00055847732
785900 0.0005588011
785950 0.00055916791
786000 0.0005593883
786050 0.00055953609
786100 0.00055957955
786150 0.00055965063
786200 0.00055967551
786250 0.00055958751
786300 0.00055953465
786350 0.00055929843
786400 0.0005591512
786450 0.00055895416
786500 0.00055875476
786550 0.00055860189
786600 0.00055843295
786650 0.00055827978
786700 0.00055814247
786750 0.00055797118
786800 0.00055772532
786850 0.00055755017
786900 0.00055723058
786950 0.00055693488
787000 0.00055661277
787050 0.00055633567
787100 0.00055596545
787150 0.00055566931
787200 0.00055539273
787250 0.00055510483
787300 0.00055485562
787350 0.00055460815
787400 0.0005543206
787450 0.00055391832
787500 0.00055348466
787550 0.00055307357
787600 0.00055265806
787650 0.00055224664
787700 0.0005517968
787750 0.00055140397
787800 0.00055106043
787850 0.00055069421
787900 0.00055045832
787950 0.00055035113
788000 0.00055020033
788050 0.0005502561
788100 0.00055018479
788150 0.0005501656
788200 0.00055008379
788250 0.00054999803
788300 0.00054984041
788350 0.00054964053
788400 0.00054943673
788450 0.00054928727
788500 0.00054916536
788550 0.00054906498
788600 0.00054906828
788650 0.00054907953
788700 0.00054916962
788750 0.00054929735
788800 0.00054939559
788850 0.00054948377
788900 0.00054958593
788950 0.00054969405
789000 0.00054981739
789050 0.00054992523
789100 0.00055014194
789150 0.00055031998
789200 0.00055057995
789250 0.00055081808
789300 0.0005509897
789350 0.00055106618
789400 0.00055103255
789450 0.00055102527
789500 0.00055103898
789550 0.00055117215
789600 0.00055126707
789650 0.00055119091
789700 0.00055114141
789750 0.00055110609
789800 0.00055105508
789850 0.00055097083
789900 0.00055092714
789950 0.00055091007
790000 0.00055087159
790050 0.00055090677
790100 0.00055095166
790150 0.00055100757
790200 0.00055106568
790250 0.00055107948
790300 0.00055114391
790350 0.00055119945
790400 0.00055117728
790450 0.00055110597
790500 0.00055090417
790550 0.00055061928
790600 0.00055035367
790650 0.00055010149
790700 0.000549768
790750 0.00054937304
790800 0.00054890447
790850 0.00054847372
790900 0.00054802727
790950 0.00054759153
791000 0.00054721086
791050 0.00054679129
791100 0.00054642638
791150 0.0005460568
791200 0.00054578158
791250 0.00054557168
791300 0.00054547999
791350 0.00054543373
791400 0.0005454529
791450 0.00054551254
791500 0.00054558405
791550 0.00054565469
791600 0.00054568562
791650 0.00054561433
791700 0.00054562818
791750 0.00054565996
791800 0.00054568494
791850 0.00054574044
791900 0.0005458771
791950 0.00054598629
792000 0.000546186
792050 0.000546358
792100 0.0005464305
792150 0.00054658526
792200 0.00054679666
792250 0.00054703955
792300 0.00054736513
792350 0.0005477536
792400 0.00054805447
792450 0.00054833898
792500 0.00054858621
792550 0.00054888504
792600 0.00054911294
792650 0.00054943963
792700 0.00054965811
792750 0.00055001624
792800 0.00055019269
792850 0.00055046268
792900 0.00055070091
792950 0.00055094903
793000 0.00055125421
793050 0.00055157326
793100 0.00055189446
793150 0.0005521871
793200 0.00055247491
793250 0.00055274209
793300 0.00055288498
793350 0.00055310905
793400 0.00055333084
793450 0.00055352861
793500 0.00055385214
793550 0.00055407425
793600 0.00055437404
793650 0.00055474576
793700 0.00055517651
793750 0.00055559221
793800 0.00055603113
793850 0.00055650349
793900 0.00055699237
793950 0.00055754255
794000 0.00055798218
794050 0.00055823953
794100 0.00055842702
794150 0.00055854952
794200 0.00055870242
794250 0.00055900126
794300 0.00055927724
794350 0.0005596411
794400 0.00055989388
794450 0.00056012165
794500 0.00056027234
794550 0.0005605007
794600 0.00056077791
794650 0.00056110322
794700 0.00056143659
794750 0.00056177489
794800 0.00056204245
794850 0.00056230496
794900 0.0005625606
794950 0.00056292698
795000 0.00056330911
795050 0.0005637762
795100 0.00056412353
795150 0.00056448151
795200 0.00056479497
795250 0.00056506139
795300 0.00056533151
795350 0.00056552401
795400 0.00056561539
795450 0.00056568139
795500 0.00056573035
795550 0.00056572693
795600 0.00056578188
795650 0.00056585837
795700 0.00056602609
795750 0.00056625071
795800 0.00056649482
795850 0.00056673999
795900 0.00056694461
795950 0.00056704254
796000 0.00056702292
796050 0.00056702337
796100 0.0005669766
796150 0.00056706244
796200 0.00056706761
796250 0.00056719661
796300 0.00056720845
796350 0.00056729415
796400 0.00056744741
796450 0.00056759203
796500 0.00056765818
796550 0.00056768307
796600 0.00056765174
796650 0.00056759734
796700 0.00056757082
796750 0.00056757774
796800 0.00056761262
796850 0.00056762778
796900 0.0005677936
796950 0.00056804517
797000 0.00056836262
797050 0.00056880628
797100 0.00056918233
797150 0.0005696518
797200 0.00057010755
797250 0.0005704494
797300 0.00057077228
797350 0.00057108009
797400 0.00057130299
797450 0.00057161937
797500 0.00057188594
797550 0.00057217003
797600 0.00057247992
797650 0.000572889
797700 0.00057342231
797750 0.00057397533
797800 0.00057460632
797850 0.0005750782
797900 0.00057550945
797950 0.00057592272
798000 0.00057641541
798050 0.00057688278
798100 0.00057740898
798150 0.00057790586
798200 0.00057837987
798250 0.00057880829
798300 0.00057924898
798350 0.00057978461
798400 0.00058019728
798450 0.00058058661
798500 0.00058083885
798550 0.00058101979
798600 0.00058115872
798650 0.00058118282
798700 0.00058117358
798750 0.00058099627
798800 0.00058078574
798850 0.00058052559
798900 0.00058025626
798950 0.00058014742
799000 0.0005800334
799050 0.0005798432
799100 0.00057977452
799150 0.00057979831
799200 0.00057982718
799250 0.00057988418
799300 0.00057987685
799350 0.00057990139
799400 0.00057994543
799450 0.00057999353
799500 0.0005800952
799550 0.00058008144
799600 0.00058011688
799650 0.00058025491
799700 0.00058041718
799750 0.00058060762
799800 0.0005807304
799850 0.00058092056
799900 0.00058104348
799950 0.00058128737
800000 0.00058150346
800050 0.00058169991
800100 0.00058188227
800150 0.00058208044
800200 0.00058213469
800250 0.00058219891
800300 0.0005821976
800350 0.00058231278
800400 0.00058236672
800450 0.00058239373
800500 0.00058235451
800550 0.00058225595
800600 0.00058208951
800650 0.0005820345
800700 0.00058189484
800750 0.00058173893
800800 0.00058167636
800850 0.00058158861
800900 0.00058144252
800950 0.00058133807
801000 0.00058112322
801050 0.00058087673
801100 0.00058063811
801150 0.00058045902
801200 0.00058024417
801250 0.00058002212
801300 0.00057979391
801350 0.00057960163
801400 0.00057938644
801450 0.00057924286
801500 0.00057910122
801550 0.00057893875
801600 0.00057877641
801650 0.00057850714
801700 0.00057821329
801750 0.00057789964
801800 0.00057763209
801850 0.00057743091
801900 0.00057732435
801950 0.00057735923
802000 0.00057738608
802050 0.00057729536
802100 0.00057719443
802150 0.00057709807
802200 0.00057686019
802250 0.00057661892
802300 0.00057630192
802350 0.00057597249
802400 0.00057560736
802450 0.00057516277
802500 0.00057459766
802550 0.0005740932
802600 0.00057346249
802650 0.00057288615
802700 0.00057228008
802750 0.00057168348
802800 0.0005710663
802850 0.00057046128
802900 0.00056972014
802950 0.00056909845
803000 0.00056854382
803050 0.00056799056
803100 0.00056733141
803150 0.0005666726
803200 0.00056591347
803250 0.00056521445
803300 0.0005645149
803350 0.00056386426
803400 0.0005632899
803450 0.00056268581
803500 0.00056201589
803550 0.00056130466
803600 0.00056061132
803650 0.00055990508
803700 0.00055921895
803750 0.00055847508
803800 0.00055772916
803850 0.00055696419
803900 0.00055623907
803950 0.00055560747
804000 0.00055496328
804050 0.00055435623
804100 0.00055380109
804150 0.00055332317
804200 0.0005528548
804250 0.0005524464
804300 0.00055205843
804350 0.00055173383
804400 0.00055139217
804450 0.0005511348
804500 0.00055093134
804550 0.0005507672
804600 0.0005505751
804650 0.00055045146
804700 0.00055036326
804750 0.00055020934
804800 0.00055016618
804850 0.0005500512
804900 0.00054995214
804950 0.00054991586
805000 0.00054986447
805050 0.00054984841
805100 0.00054986366
805150 0.00054991909
805200 0.00055000854
805250 0.00054999022
805300 0.0005501032
805350 0.00055005472
805400 0.00055017879
805450 0.00055023629
805500 0.00055033556
805550 0.00055038412
805600 0.0005503335
805650 0.00055034082
805700 0.00055026942
805750 0.00055018037
805800 0.00055007291
805850 0.00054999001
805900 0.00054988105
805950 0.00054968926
806000 0.00054945972
806050 0.00054926259
806100 0.00054915807
806150 0.00054914551
806200 0.0005490405
806250 0.00054893018
806300 0.00054880184
806350 0.00054857951
806400 0.00054828442
806450 0.00054794053
806500 0.00054761691
806550 0.00054725747
806600 0.00054698269
806650 0.00054678212
806700 0.00054652994
806750 0.00054639617
806800 0.00054630878
806850 0.0005461331
806900 0.00054600058
806950 0.00054588127
807000 0.00054585184
807050 0.00054567063
807100 0.00054547915
807150 0.00054525572
807200 0.00054495785
807250 0.00054475374
807300 0.00054459917
807350 0.00054434982
807400 0.00054413719
807450 0.00054395235
807500 0.00054374021
807550 0.00054350119
807600 0.00054321877
807650 0.00054296386
807700 0.00054284948
807750 0.00054276684
807800 0.00054279769
807850 0.00054293044
807900 0.00054304378
807950 0.00054317547
808000 0.0005431305
808050 0.00054302746
808100 0.00054282896
808150 0.00054255802
808200 0.00054224801
808250 0.00054196638
808300 0.00054166359
808350 0.00054133677
808400 0.00054104403
808450 0.00054065389
808500 0.00054028062
808550 0.00053991598
808600 0.00053950065
808650 0.00053910777
808700 0.0005386171
808750 0.0005382078
808800 0.00053790172
808850 0.00053749762
808900 0.00053716866
808950 0.00053670947
809000 0.00053619906
809050 0.00053560623
809100 0.00053501363
809150 0.00053440495
809200 0.00053376521
809250 0.00053311769
809300 0.00053246237
809350 0.00053178988
809400 0.00053115708
809450 0.00053052746
809500 0.00052997414
809550 0.00052947017
809600 0.00052901467
809650 0.00052872842
809700 0.00052851996
809750 0.0005283109
809800 0.00052813392
809850 0.00052793985
809900 0.00052769668
809950 0.00052745862
810000 0.00052725671
810050 0.00052703505
810100 0.00052690731
810150 0.00052677263
810200 0.00052671884
810250 0.00052673973
810300 0.00052680041
810350 0.00052702199
810400 0.00052728587
810450 0.00052763051
810500 0.0005280093
810550 0.00052842754
810600 0.00052880274
810650 0.00052926063
810700 0.00052966516
810750 0.0005301029
810800 0.00053057012
810850 0.0005310409
810900 0.00053156981
810950 0.00053199977
811000 0.00053238361
811050 0.00053269627
811100 0.0005330567
811150 0.00053342897
811200 0.0005337241
811250 0.00053409394
811300 0.00053441963
811350 0.00053482103
811400 0.00053515388
811450 0.00053533982
811500 0.00053547011
811550 0.00053553789
811600 0.00053568799
811650 0.0005358064
811700 0.00053591728
811750 0.00053606457
811800 0.00053628761
811850 0.00053651396
811900 0.00053686097
811950 0.00053717894
812000 0.00053749791
812050 0.00053786762
812100 0.00053822847
812150 0.00053869334
812200 0.00053903259
812250 0.00053944158
812300 0.00053991446
812350 0.00054039445
812400 0.00054100842
812450 0.00054164688
812500 0.00054235931
812550 0.00054314493
812600 0.00054385667
812650 0.00054464051
812700 0.00054529045
812750 0.00054597085
812800 0.00054665008
812850 0.00054734298
812900 0.0005481085
812950 0.00054900815
813000 0.00054974882
813050 0.00055034105
813100 0.00055082991
813150 0.00055119023
813200 0.0005515672
813250 0.00055186403
813300 0.00055215197
813350 0.00055239198
813400 0.00055261846
813450 0.00055277451
813500 0.0005529162
813550 0.0005530227
813600 0.00055313573
813650 0.00055315819
813700 0.00055314809
813750 0.00055309423
813800 0.00055301274
813850 0.0005528999
813900 0.00055284358
813950 0.00055279762
814000 0.00055277837
814050 0.00055280376
814100 0.00055276575
814150 0.00055271304
814200 0.00055275215
814250 0.00055281132
814300 0.00055291091
814350 0.00055300423
814400 0.00055303584
814450 0.00055315154
814500 0.00055323086
814550 0.0005533377
814600 0.00055338329
814650 0.00055340988
814700 0.00055338124
814750 0.00055340476
814800 0.00055337786
814850 0.00055332705
814900 0.00055336757
814950 0.00055331613
815000 0.00055327875
815050 0.00055330755
815100 0.00055335
815150 0.00055351397
815200 0.00055361528
815250 0.00055377901
815300 0.00055390905
815350 0.00055394819
815400 0.00055399783
815450 0.00055404393
815500 0.00055416368
815550 0.00055427102
815600 0.00055433092
815650 0.00055431575
815700 0.00055436017
815750 0.00055441485
815800 0.00055453878
815850 0.00055463567
815900 0.00055480149
815950 0.0005549889
816000 0.00055522936
816050 0.00055557514
816100 0.00055600719
816150 0.00055660273
816200 0.00055715032
816250 0.00055760431
816300 0.00055802632
816350 0.00055849991
816400 0.00055883666
816450 0.0005592387
816500 0.00055965521
816550 0.00056002279
816600 0.00056045179
816650 0.00056088364
816700 0.00056126005
816750 0.00056160526
816800 0.00056192196
816850 0.00056212655
816900 0.00056250248
816950 0.00056283684
817000 0.00056305854
817050 0.00056345675
817100 0.0005637668
817150 0.00056420809
817200 0.00056466704
817250 0.00056507926
817300 0.0005654551
817350 0.00056568277
817400 0.00056589934
817450 0.00056602823
817500 0.00056597641
817550 0.0005658596
817600 0.00056560823
817650 0.00056530382
817700 0.00056487905
817750 0.00056462971
817800 0.00056442545
817850 0.00056427647
817900 0.00056421858
817950 0.00056419404
818000 0.00056413275
818050 0.00056413701
818100 0.00056409449
818150 0.00056411883
818200 0.00056409246
818250 0.00056405291
818300 0.00056404119
818350 0.00056394273
818400 0.00056380273
818450 0.00056376512
818500 0.00056379009
818550 0.00056375164
818600 0.00056367224
818650 0.00056361208
818700 0.00056344354
818750 0.00056330455
818800 0.00056304809
818850 0.00056289365
818900 0.00056275979
818950 0.00056267773
819000 0.0005625945
819050 0.00056249304
819100 0.00056231691
819150 0.00056212957
819200 0.00056196166
819250 0.00056180995
819300 0.0005617447
819350 0.00056172346
819400 0.00056170962
819450 0.00056164309
819500 0.00056161773
819550 0.00056139823
819600 0.00056118961
819650 0.00056083196
819700 0.00056048473
819750 0.00056009101
819800 0.00055960285
819850 0.00055904171
819900 0.00055842958
819950 0.00055768786
820000 0.00055692549
820050 0.00055615895
820100 0.00055539632
820150 0.00055458497
820200 0.00055378625
820250 0.0005529575
820300 0.00055220953
820350 0.00055135768
820400 0.00055064186
820450 0.00055011168
820500 0.00054951731
820550 0.0005490873
820600 0.00054874496
820650 0.00054841763
820700 0.00054811493
820750 0.00054782438
820800 0.00054747847
820850 0.0005470734
820900 0.00054663404
820950 0.00054611675
821000 0.00054561402
821050 0.00054505666
821100 0.00054460828
821150 0.00054433277
821200 0.00054409677
821250 0.00054399698
821300 0.0005439704
821350 0.00054398747
821400 0.00054399209
821450 0.00054399346
821500 0.00054389441
821550 0.00054381022
821600 0.00054373409
821650 0.00054361995
821700 0.00054368703
821750 0.00054378113
821800 0.00054390071
821850 0.00054401114
821900 0.00054416178
821950 0.00054427877
822000 0.00054444303
822050 0.00054457779
822100 0.00054477282
822150 0.00054493416
822200 0.00054514403
822250 0.00054538433
822300 0.00054567849
822350 0.0005460309
822400 0.00054638987
822450 0.00054681516
822500 0.00054717781
822550 0.00054752462
822600 0.00054795911
822650 0.00054834244
822700 0.00054868755
822750 0.00054910713
822800 0.00054955643
822850 0.00055007382
822900 0.00055055025
822950 0.00055107699
823000 0.00055154604
823050 0.00055199591
823100 0.00055245312
823150 0.00055293495
823200 0.00055351863
823250 0.00055400541
823300 0.00055446984
823350 0.00055484026
823400 0.00055509799
823450 0.00055521283
823500 0.00055523517
823550 0.00055521879
823600 0.00055522495
823650 0.00055528116
823700 0.00055542572
823750 0.00055574126
823800 0.00055601138
823850 0.00055629991
823900 0.00055647399
823950 0.00055660415
824000 0.00055669215
824050 0.00055677893
824100 0.00055682949
824150 0.00055693053
824200 0.00055696623
824250 0.00055702518
824300 0.00055710594
824350 0.00055713491
824400 0.00055715964
824450 0.00055709237
824500 0.00055701053
824550 0.00055689098
824600 0.00055665796
824650 0.00055653336
824700 0.0005563572
824750 0.00055613293
824800 0.000555754
824850 0.00055536446
824900 0.00055498205
824950 0.00055465718
825000 0.00055435708
825050 0.00055417856
825100 0.00055388564
825150 0.0005534978
825200 0.00055314544
825250 0.00055271331
825300 0.00055226629
825350 0.00055162823
825400 0.00055103209
825450 0.00055029722
825500 0.00054965597
825550 0.00054903611
825600 0.00054845492
825650 0.00054794463
825700 0.00054751468
825750 0.00054716584
825800 0.00054682689
825850 0.00054666206
825900 0.00054645455
825950 0.00054628081
826000 0.00054613261
826050 0.00054599305
826100 0.00054596387
826150 0.00054601164
826200 0.00054608504
826250 0.00054615332
826300 0.00054620085
826350 0.00054625974
826400 0.00054642768
826450 0.00054666266
826500 0.00054695106
826550 0.00054727744
826600 0.0005476864
826650 0.0005481955
826700 0.00054865145
826750 0.00054906106
826800 0.00054931472
826850 0.00054972489
826900 0.00055018598
826950 0.00055061514
827000 0.00055101392
827050 0.00055139154
827100 0.00055157237
827150 0.00055174989
827200 0.00055192372
827250 0.00055206479
827300 0.00055231226
827350 0.00055258029
827400 0.00055293267
827450 0.00055325319
827500 0.00055362575
827550 0.00055398987
827600 0.00055435401
827650 0.00055470026
827700 0.00055512823
827750 0.00055559683
827800 0.00055605833
827850 0.00055649739
827900 0.00055699656
827950 0.00055751815
828000 0.00055811088
828050 0.00055874456
828100 0.0005594473
828150 0.00056003692
828200 0.0005606546
828250 0.00056128262
828300 0.00056178575
828350 0.00056239615
828400 0.0005629621
828450 0.00056359226
828500 0.00056420405
828550 0.00056490004
828600 0.00056565767
828650 0.00056640159
828700 0.00056724417
828750 0.00056793307
828800 0.00056854494
828850 0.00056912994
828900 0.0005695678
828950 0.00056990671
829000 0.00057016885
829050 0.00057051172
829100 0.00057074568
829150 0.00057092531
829200 0.00057110801
829250 0.00057116678
829300 0.00057119539
829350 0.0005711119
829400 0.00057105856
829450 0.00057092975
829500 0.00057084013
829550 0.00057074575
829600 0.00057058338
829650 0.00057041318
829700 0.00057034107
829750 0.00057035192
829800 0.00057045207
829850 0.00057060739
829900 0.00057081958
829950 0.00057102846
830000 0.00057120963
830050 0.00057147146
830100 0.0005717831
830150 0.00057218851
830200 0.00057260151
830250 0.00057309975
830300 0.00057356507
830350 0.00057405315
830400 0.00057445824
830450 0.0005749112
830500 0.00057545044
830550 0.00057590684
830600 0.00057645056
830650 0.00057702342
830700 0.00057767072
830750 0.00057838844
830800 0.00057913065
830850 0.00057983988
830900 0.00058039357
830950 0.00058090609
831000 0.00058124104
831050 0.00058164441
831100 0.00058203574
831150 0.00058251847
831200 0.00058307588
831250 0.00058365328
831300 0.00058427523
831350 0.00058480655
831400 0.00058533366
831450 0.00058584646
831500 0.00058630907
831550 0.00058692418
831600 0.0005876824
831650 0.00058836548
831700 0.00058903002
831750 0.00058970748
831800 0.00059039331
831850 0.00059109884
831900 0.00059180622
831950 0.00059239835
832000 0.00059288124
832050 0.00059334746
832100 0.00059375143
832150 0.00059416367
832200 0.00059454579
832250 0.00059492734
832300 0.00059527669
832350 0.00059573024
832400 0.00059628554
832450 0.00059688145
832500 0.00059748199
832550 0.00059798291
832600 0.00059840305
832650 0.00059887493
832700 0.00059922035
832750 0.00059954957
832800 0.00059995003
832850 0.0006002931
832900 0.00060051665
832950 0.00060080335
833000 0.00060103313
833050 0.0006012382
833100 0.00060136918
833150 0.00060155329
833200 0.00060175597
833250 0.00060198207
833300 0.0006022382
833350 0.00060255377
833400 0.00060287273
833450 0.00060313895
833500 0.00060337229
833550 0.00060367592
833600 0.00060396345
833650 0.00060423131
833700 0.00060448578
833750 0.00060467489
833800 0.00060478692
833850 0.00060485375
833900 0.00060490157
833950 0.00060494293
834000 0.00060504088
834050 0.00060519601
834100 0.0006053212
834150 0.00060544164
834200 0.00060565838
834250 0.00060585488
834300 0.00060601751
834350 0.00060613451
834400 0.0006062598
834450 0.00060630717
834500 0.00060636756
834550 0.00060635473
834600 0.00060638262
834650 0.00060642686
834700 0.00060652254
834750 0.00060661917
834800 0.00060676153
834850 0.00060693033
834900 0.00060715856
834950 0.00060749108
835000 0.00060794622
835050 0.00060848883
835100 0.0006091588
835150 0.00060993664
835200 0.00061079824
835250 0.00061166801
835300 0.00061261105
835350 0.00061359879
835400 0.00061470902
835450 0.00061590478
835500 0.00061709817
835550 0.0006180818
835600 0.00061911223
835650 0.00062013169
835700 0.00062112229
835750 0.00062211815
835800 0.00062307945
835850 0.00062407804
835900 0.00062509061
835950 0.00062594586
836000 0.00062677175
836050 0.00062756935
836100 0.00062824814
836150 0.00062890054
836200 0.00062931119
836250 0.00062966192
836300 0.00062995282
836350 0.00063018501
836400 0.00063047163
836450 0.00063066189
836500 0.00063086483
836550 0.00063096033
836600 0.00063115547
836650 0.00063124365
836700 0.00063133944
836750 0.00063139716
836800 0.00063143123
836850 0.0006315623
836900 0.00063157245
836950 0.00063160163
837000 0.00063149375
837050 0.0006313882
837100 0.0006312451
837150 0.00063105365
837200 0.00063073755
837250 0.00063018282
837300 0.00062961814
837350 0.00062891403
837400 0.00062820836
837450 0.00062739292
837500 0.0006266087
837550 0.00062584276
837600 0.00062514307
837650 0.00062436756
837700 0.00062358322
837750 0.00062288679
837800 0.00062236882
837850 0.00062184451
837900 0.00062136136
837950 0.00062086809
838000 0.00062029392
838050 0.00061964162
838100 0.0006189723
838150 0.00061831236
838200 0.00061767979
838250 0.00061698279
838300 0.00061616138
838350 0.00061527139
838400 0.00061440507
838450 0.00061354769
838500 0.00061271483
838550 0.00061194542
838600 0.00061130203
838650 0.00061074636
838700 0.00061032729
838750 0.00061005862
838800 0.00060976605
838850 0.00060945018
838900 0.00060920656
838950 0.00060909694
839000 0.00060898685
839050 0.0006089203
839100 0.00060893114
839150 0.00060886669
839200 0.00060878747
839250 0.00060867938
839300 0.00060860048
839350 0.00060862479
839400 0.00060880802
839450 0.0006089962
839500 0.00060917993
839550 0.00060941936
839600 0.00060965386
839650 0.00060982449
839700 0.0006099291
839750 0.00061004127
839800 0.00061015071
839850 0.00061027351
839900 0.00061028902
839950 0.000610359
840000 0.00061044112
840050 0.00061045046
840100 0.00061060166
840150 0.00061060754
840200 0.00061058408
840250 0.00061050751
840300 0.00061052839
840350 0.00061057991
840400 0.00061070697
840450 0.00061086826
840500 0.00061094246
840550 0.00061107298
840600 0.00061113178
840650 0.00061118209
840700 0.00061122179
840750 0.00061118472
840800 0.00061109566
840850 0.00061095184
840900 0.00061076062
840950 0.00061050155
841000 0.00061017136
841050 0.00060978538
841100 0.00060925168
841150 0.00060865349
841200 0.00060802178
841250 0.00060746543
841300 0.00060668965
841350 0.00060590896
841400 0.0006050799
841450 0.00060418063
841500 0.00060342071
841550 0.00060276618
841600 0.00060215409
841650 0.00060156195
841700 0.0006010679
841750 0.0006005727
841800 0.00060011529
841850 0.00059972489
841900 0.00059927899
841950 0.00059889161
842000 0.00059855907
842050 0.00059819038
842100 0.00059787842
842150 0.0005975172
842200 0.00059712748
842250 0.0005966922
842300 0.00059625472
842350 0.00059584602
842400 0.00059548786
842450 0.00059517714
842500 0.00059494625
842550 0.00059474457
842600 0.00059451684
842650 0.00059435501
842700 0.00059412091
842750 0.00059386053
842800 0.00059358003
842850 0.00059322956
842900 0.00059294949
842950 0.00059271854
843000 0.00059255841
843050 0.00059244537
843100 0.00059231394
843150 0.00059222714
843200 0.00059209178
843250 0.00059188205
843300 0.00059176528
843350 0.00059152634
843400 0.00059127795
843450 0.00059108918
843500 0.00059093092
843550 0.00059078501
843600 0.00059061251
843650 0.00059040566
843700 0.00059025928
843750 0.0005901018
843800 0.00059003526
843850 0.00059004034
843900 0.00059009094
843950 0.00059013386
844000 0.00059016393
844050 0.00059012697
844100 0.00059012323
844150 0.00059000088
844200 0.00059002631
844250 0.00059013687
844300 0.00059032679
844350 0.00059055021
844400 0.0005906784
844450 0.00059087856
844500 0.00059110629
844550 0.00059120767
844600 0.00059132935
844650 0.00059149095
844700 0.00059159903
844750 0.00059175632
844800 0.00059186256
844850 0.00059192949
844900 0.0005919418
844950 0.00059190956
845000 0.00059183716
845050 0.00059170606
845100 0.00059158185
845150 0.00059142102
845200 0.00059128283
845250 0.00059108512
845300 0.00059088568
845350 0.00059065192
845400 0.00059031112
845450 0.0005897767
845500 0.00058925712
845550 0.00058855369
845600 0.00058794121
845650 0.00058738287
845700 0.00058691324
845750 0.00058633557
845800 0.00058567847
845850 0.00058502928
845900 0.00058426419
845950 0.00058352345
846000 0.00058276557
846050 0.00058194062
846100 0.00058116606
846150 0.00058036035
846200 0.00057959508
846250 0.00057885153
846300 0.0005782239
846350 0.00057771322
846400 0.00057731082
846450 0.00057694583
846500 0.00057658805
846550 0.0005762117
846600 0.0005759229
846650 0.000575708
846700 0.00057549052
846750 0.000575282
846800 0.00057494321
846850 0.0005746905
846900 0.00057440138
846950 0.00057417636
847000 0.00057397257
847050 0.00057386373
847100 0.00057382658
847150 0.00057384297
847200 0.0005737392
847250 0.00057369986
847300 0.00057356763
847350 0.00057348646
847400 0.00057348043
847450 0.0005734441
847500 0.00057337712
847550 0.00057321206
847600 0.00057305816
847650 0.00057288206
847700 0.00057276517
847750 0.00057270629
847800 0.00057253355
847850 0.00057243586
847900 0.00057222501
847950 0.00057209466
848000 0.00057202988
848050 0.00057201566
848100 0.00057194041
848150 0.00057189271
848200 0.00057180879
848250 0.00057159659
848300 0.00057127607
848350 0.00057092332
848400 0.0005705441
848450 0.00057017517
848500 0.00056989142
848550 0.00056949539
848600 0.00056913867
848650 0.0005686598
848700 0.00056809438
848750 0.00056744268
848800 0.0005668687
848850 0.00056619661
848900 0.00056559288
848950 0.00056496924
849000 0.00056431107
849050 0.00056354054
849100 0.00056270509
849150 0.00056186721
849200 0.00056096474
849250 0.00056001261
849300 0.00055906579
849350 0.00055821082
849400 0.00055746215
849450 0.0005567222
849500 0.00055598072
849550 0.00055520448
849600 0.00055451317
849650 0.00055384036
849700 0.00055321412
849750 0.00055266953
849800 0.00055219997
849850 0.00055173877
849900 0.00055130342
849950 0.00055089339
850000 0.00055048626
850050 0.0005500659
850100 0.0005497107
850150 0.00054935508
850200 0.00054907562
850250 0.00054874264
850300 0.00054854193
850350 0.00054841559
850400 0.0005483565
850450 0.00054840231
850500 0.00054846686
850550 0.00054858489
850600 0.00054866989
850650 0.00054858822
850700 0.00054846821
850750 0.00054837796
850800 0.0005482846
850850 0.00054813629
850900 0.00054801949
850950 0.00054789634
851000 0.00054782463
851050 0.00054786401
851100 0.00054792957
851150 0.00054806301
851200 0.00054818487
851250 0.00054831374
851300 0.00054841919
851350 0.00054855808
851400 0.0005486893
851450 0.00054878407
851500 0.00054896711
851550 0.00054916274
851600 0.00054936389
851650 0.00054959481
851700 0.00054996292
851750 0.00055027264
851800 0.0005505256
851850 0.00055075248
851900 0.00055096668
851950 0.00055112936
852000 0.00055144227
852050 0.00055170424
852100 0.00055191267
852150 0.00055231545
852200 0.00055257573
852250 0.00055286188
852300 0.00055297332
852350 0.00055299929
852400 0.00055301234
852450 0.00055308613
852500 0.00055314641
852550 0.00055325908
852600 0.00055334099
852650 0.00055336693
852700 0.0005534211
852750 0.0005535081
852800 0.00055358344
852850 0.00055377852
852900 0.00055402726
852950 0.00055425354
853000 0.00055449252
853050 0.00055466825
853100 0.00055483604
853150 0.00055490998
853200 0.00055491131
853250 0.00055487526
853300 0.00055484598
853350 0.00055470963
853400 0.0005545768
853450 0.00055436259
853500 0.0005541712
853550 0.00055396276
853600 0.00055380621
853650 0.00055378833
853700 0.00055369581
853750 0.00055360661
853800 0.00055352922
853850 0.00055338414
853900 0.00055327694
853950 0.00055323393
854000 0.00055323108
854050 0.00055327595
854100 0.00055331272
854150 0.00055343894
854200 0.00055355078
854250 0.00055369236
854300 0.00055371633
854350 0.00055381113
854400 0.00055385172
854450 0.00055391389
854500 0.00055396274
854550 0.00055397909
854600 0.00055400993
854650 0.00055398644
854700 0.00055402034
854750 0.0005540404
854800 0.00055410167
854850 0.00055414224
854900 0.00055416749
854950 0.00055423538
855000 0.00055442253
855050 0.00055465433
855100 0.00055483217
855150 0.00055505736
855200 0.00055523296
855250 0.00055547767
855300 0.00055573996
855350 0.00055592991
855400 0.00055608787
855450 0.00055622483
855500 0.00055635802
855550 0.00055651999
855600 0.00055670282
855650 0.00055692531
855700 0.00055716039
855750 0.00055736204
855800 0.00055746075
855850 0.00055758448
855900 0.00055769705
855950 0.00055778906
856000 0.00055791083
856050 0.00055807346
856100 0.00055824027
856150 0.00055839339
856200 0.00055854946
856250 0.00055870032
856300 0.00055884246
856350 0.00055892518
856400 0.00055894313
856450 0.00055890247
856500 0.0005590004
856550 0.00055903362
856600 0.00055913097
856650 0.00055920674
856700 0.00055931042
856750 0.000559383
856800 0.00055945242
856850 0.00055950944
856900 0.00055959019
856950 0.00055960638
857000 0.00055959367
857050 0.00055956064
857100 0.00055953866
857150 0.00055949529
857200 0.00055948425
857250 0.00055948883
857300 0.00055947385
857350 0.00055935328
857400 0.00055933982
857450 0.00055939181
857500 0.00055934489
857550 0.00055931776
857600 0.00055922841
857650 0.00055921393
857700 0.00055914094
857750 0.00055902197
857800 0.00055890683
857850 0.00055877287
857900 0.00055870263
857950 0.00055867775
858000 0.0005586925
858050 0.00055886206
858100 0.00055910597
858150 0.0005594037
858200 0.0005597197
858250 0.00055998101
858300 0.00056019611
858350 0.00056043432
858400 0.00056062609
858450 0.00056081518
858500 0.00056100143
858550 0.00056126155
858600 0.00056161815
858650 0.00056205524
858700 0.00056253896
858750 0.00056309368
858800 0.0005637024
858850 0.00056435657
858900 0.0005650139
858950 0.00056576118
859000 0.00056660874
859050 0.00056735457
859100 0.00056810577
859150 0.00056881731
859200 0.00056946833
859250 0.00057013064
859300 0.00057073874
859350 0.00057145385
859400 0.0005720961
859450 0.00057278692
859500 0.00057342722
859550 0.00057408271
859600 0.00057478969
859650 0.00057546821
859700 0.00057605177
859750 0.00057658967
859800 0.00057696327
859850 0.00057715117
859900 0.00057720362
859950 0.0005771678
860000 0.00057709717
860050 0.0005770005
860100 0.00057688769
860150 0.00057682804
860200 0.00057681293
860250 0.00057683368
860300 0.00057674165
860350 0.00057653599
860400 0.00057637292
860450 0.00057605532
860500 0.00057582188
860550 0.00057558365
860600 0.00057537271
860650 0.00057517049
860700 0.00057505703
860750 0.0005750191
860800 0.00057499893
860850 0.00057488529
860900 0.00057487013
860950 0.000574901
861000 0.00057495302
861050 0.0005750201
861100 0.00057509713
861150 0.00057520708
861200 0.0005752663
861250 0.00057525517
861300 0.00057515239
861350 0.00057499264
861400 0.00057461937
861450 0.00057428815
861500 0.00057381515
861550 0.00057350232
861600 0.00057324955
861650 0.00057305513
861700 0.00057283849
861750 0.00057260861
861800 0.00057224121
861850 0.00057182207
861900 0.00057144544
861950 0.00057106969
862000 0.00057076397
862050 0.00057052394
862100 0.0005701942
862150 0.00056999967
862200 0.00056992117
862250 0.00056979948
862300 0.00056974353
862350 0.00056973307
862400 0.0005696725
862450 0.00056959453
862500 0.00056945277
862550 0.00056926911
862600 0.00056909117
862650 0.00056885477
862700 0.00056860699
862750 0.00056836185
862800 0.00056804092
862850 0.00056771864
862900 0.00056742334
862950 0.00056713178
863000 0.00056694712
863050 0.00056675864
863100 0.00056658314
863150 0.00056642244
863200 0.00056616215
863250 0.00056584234
863300 0.0005654876
863350 0.00056521069
863400 0.00056492031
863450 0.00056454107
863500 0.00056397093
863550 0.00056345371
863600 0.00056294561
863650 0.00056252436
863700 0.00056211054
863750 0.00056164976
863800 0.00056111017
863850 0.00056050857
863900 0.00055992497
863950 0.00055929549
864000 0.00055859555
864050 0.0005578768
864100 0.00055714643
864150 0.00055631743
864200 0.00055543849
864250 0.00055462003
864300 0.00055386609
864350 0.00055321021
864400 0.00055252208
864450 0.0005517447
864500 0.00055100704
864550 0.00055028434
864600 0.00054960347
864650 0.00054887365
864700 0.00054823271
864750 0.00054770016
864800 0.00054718848
864850 0.00054681938
864900 0.00054660604
864950 0.00054637185
865000 0.00054615472
865050 0.00054591806
865100 0.00054563526
865150 0.00054539776
865200 0.00054519171
865250 0.00054496202
865300 0.00054482554
865350 0.00054476718
865400 0.00054475343
865450 0.00054470189
865500 0.00054467379
865550 0.00054464444
865600 0.00054460561
865650 0.00054464682
865700 0.00054471965
865750 0.00054479014
865800 0.0005449262
865850 0.00054509373
865900 0.00054526201
865950 0.00054533564
866000 0.00054532035
866050 0.00054532637
866100 0.00054532688
866150 0.00054533341
866200 0.00054537764
866250 0.00054543658
866300 0.00054531082
866350 0.00054538891
866400 0.00054545842
866450 0.00054563886
866500 0.00054580797
866550 0.0005460424
866600 0.00054640626
866650 0.00054685182
866700 0.00054743895
866750 0.00054806644
866800 0.00054870395
866850 0.00054929959
866900 0.00054985134
866950 0.0005504059
867000 0.00055106049
867050 0.0005517604
867100 0.00055251763
867150 0.00055325697
867200 0.00055403584
867250 0.00055479541
867300 0.00055557556
867350 0.00055636828
867400 0.00055725583
867450 0.00055819984
867500 0.00055907411
867550 0.00055978857
867600 0.00056044143
867650 0.00056098768
867700 0.00056149437
867750 0.00056195702
867800 0.00056228093
867850 0.00056253915
867900 0.0005629354
867950 0.00056335048
868000 0.00056375876
868050 0.00056412195
868100 0.00056455307
868150 0.00056493315
868200 0.00056539031
868250 0.00056578274
868300 0.00056607851
868350 0.00056631982
868400 0.00056659541
868450 0.00056681565
868500 0.000567024
868550 0.00056732142
868600 0.00056756264
868650 0.00056796424
868700 0.00056837232
868750 0.00056875693
868800 0.00056924347
868850 0.00056974882
868900 0.00057025507
868950 0.00057080953
869000 0.00057136163
869050 0.00057195756
869100 0.00057257644
869150 0.00057331681
869200 0.00057403201
869250 0.00057463408
869300 0.00057516254
869350 0.00057572442
869400 0.00057624727
869450 0.00057663025
869500 0.00057700912
869550 0.00057735752
869600 0.00057769793
869650 0.00057796835
869700 0.00057827443
869750 0.00057857924
869800 0.00057891768
869850 0.00057914
869900 0.00057939965
869950 0.00057957686
870000 0.00057971549
870050 0.00057969515
870100 0.00057960063
870150 0.00057946727
870200 0.00057926435
870250 0.00057905568
870300 0.00057885859
870350 0.0005786011
870400 0.00057843067
870450 0.00057826543
870500 0.00057812196
870550 0.00057806114
870600 0.00057815323
870650 0.00057827511
870700 0.00057843461
870750 0.0005785122
870800 0.00057859918
870850 0.00057869917
870900 0.00057868346
870950 0.00057864532
871000 0.00057851623
871050 0.00057841649
871100 0.00057849747
871150 0.00057859653
871200 0.00057876963
871250 0.00057899517
871300 0.00057918843
871350 0.00057939341
871400 0.00057949755
871450 0.00057964826
871500 0.00057975802
871550 0.0005798035
871600 0.00057986357
871650 0.0005799602
871700 0.0005799782
871750 0.00057993657
871800 0.00057987065
871850 0.00057974233
871900 0.00057961947
871950 0.00057954119
872000 0.00057940238
872050 0.00057921289
872100 0.00057916932
872150 0.00057906943
872200 0.00057898837
872250 0.00057888128
872300 0.00057870908
872350 0.00057860292
872400 0.00057861404
872450 0.00057856841
872500 0.00057857204
872550 0.00057854859
872600 0.00057847264
872650 0.0005783898
872700 0.00057830182
872750 0.00057807285
872800 0.00057786
872850 0.0005777049
872900 0.00057764966
872950 0.00057754695
873000 0.00057747208
873050 0.00057738945
873100 0.00057737252
873150 0.00057732519
873200 0.00057738125
873250 0.00057743592
873300 0.00057744551
873350 0.0005774041
873400 0.00057742791
873450 0.0005773716
873500 0.00057726801
873550 0.0005772439
873600 0.00057723212
873650 0.00057728138
873700 0.00057723935
873750 0.00057719634
873800 0.00057709554
873850 0.00057699572
873900 0.00057696285
873950 0.00057684767
874000 0.00057681511
874050 0.00057673905
874100 0.00057651677
874150 0.0005763349
874200 0.00057610167
874250 0.00057581494
874300 0.0005755135
874350 0.00057505258
874400 0.0005744753
874450 0.00057385335
874500 0.00057320499
874550 0.0005726013
874600 0.00057206008
874650 0.00057151934
874700 0.00057098532
874750 0.0005705182
874800 0.00057004718
874850 0.00056965733
874900 0.00056920764
874950 0.00056891092
875000 0.00056855283
875050 0.00056800362
875100 0.00056737183
875150 0.00056659197
875200 0.00056597999
875250 0.00056547109
875300 0.00056501348
875350 0.00056459769
875400 0.00056419115
875450 0.0005639351
875500 0.00056376378
875550 0.00056363475
875600 0.00056352919
875650 0.00056343227
875700 0.00056345261
875750 0.00056347097
875800 0.00056362591
875850 0.0005637045
875900 0.00056372303
875950 0.00056376742
876000 0.00056378074
876050 0.00056391369
876100 0.00056411497
876150 0.00056427244
876200 0.00056445329
876250 0.0005646745
876300 0.0005649045
876350 0.00056504645
876400 0.00056524977
876450 0.00056534278
876500 0.00056550113
876550 0.0005656029
876600 0.00056574228
876650 0.00056597729
876700 0.00056626443
876750 0.00056654151
876800 0.00056686365
876850 0.00056702944
876900 0.0005672055
876950 0.00056740029
877000 0.00056761082
877050 0.00056774012
877100 0.00056785672
877150 0.00056778675
877200 0.00056767538
877250 0.0005675367
877300 0.00056731101
877350 0.0005670638
877400 0.00056681292
877450 0.00056660746
877500 0.00056636123
877550 0.00056625877
877600 0.00056607342
877650 0.00056589603
877700 0.00056573771
877750 0.00056561534
877800 0.0005656479
877850 0.00056591229
877900 0.0005662357
877950 0.00056662717
878000 0.00056713583
878050 0.00056766992
878100 0.00056813756
878150 0.00056861152
878200 0.00056890145
878250 0.00056935443
878300 0.0005697984
878350 0.00057024047
878400 0.00057068087
878450 0.0005711737
878500 0.00057160266
878550 0.00057204073
878600 0.00057241839
878650 0.00057275547
878700 0.00057304035
878750 0.00057323467
878800 0.0005733622
878850 0.00057347442
878900 0.00057358629
878950 0.00057373239
879000 0.00057393339
879050 0.00057404528
879100 0.00057415664
879150 0.00057427462
879200 0.00057447188
879250 0.00057473768
879300 0.00057507469
879350 0.00057546721
879400 0.00057590311
879450 0.0005762799
879500 0.00057651043
879550 0.00057679815
879600 0.00057707839
879650 0.0005774189
879700 0.00057772054
879750 0.00057809371
879800 0.00057848109
879850 0.00057888106
879900 0.00057919041
879950 0.00057944316
880000 0.00057973354
880050 0.00057992672
880100 0.00058011895
880150 0.00058030356
880200 0.00058051
880250 0.00058068341
880300 0.00058085445
880350 0.0005811089
880400 0.0005813385
880450 0.00058152189
880500 0.00058165809
880550 0.00058190719
880600 0.00058215992
880650 0.00058249918
880700 0.00058286565
880750 0.00058334779
880800 0.00058383515
880850 0.00058429442
880900 0.00058474306
880950 0.00058514206
881000 0.00058538857
881050 0.00058566207
881100 0.00058580529
881150 0.00058597004
881200 0.00058610484
881250 0.00058614076
881300 0.00058621017
881350 0.00058635953
881400 0.0005865393
881450 0.00058676002
881500 0.00058696753
881550 0.00058724559
881600 0.00058742536
881650 0.00058765794
881700 0.00058789405
881750 0.00058813202
881800 0.0005886028
881850 0.00058922767
881900 0.00058989968
881950 0.00059064571
882000 0.000591391
882050 0.00059205396
882100 0.00059272452
882150 0.00059342265
882200 0.00059412751
882250 0.00059483514
882300 0.00059551216
882350 0.00059616517
882400 0.00059673735
882450 0.0005973187
882500 0.00059786724
882550 0.00059832576
882600 0.00059883952
882650 0.00059929465
882700 0.00059969711
882750 0.00060009049
882800 0.0006004384
882850 0.00060074588
882900 0.00060104188
882950 0.00060124958
883000 0.00060134648
883050 0.00060144782
883100 0.00060143428
883150 0.00060141058
883200 0.00060129612
883250 0.00060110019
883300 0.00060089426
883350 0.00060062369
883400 0.00060046664
883450 0.00060031517
883500 0.00060012225
883550 0.00059989062
883600 0.00059952993
883650 0.00059901484
883700 0.00059844315
883750 0.00059775219
883800 0.0005971045
883850 0.00059654654
883900 0.00059591005
883950 0.00059529906
884000 0.00059466392
884050 0.00059414242
884100 0.00059373596
884150 0.0005933283
884200 0.00059309583
884250 0.00059296349
884300 0.00059297259
884350 0.000593087
884400 0.00059313904
884450 0.00059312868
884500 0.00059298656
884550 0.0005928065
884600 0.00059266307
884650 0.00059254625
884700 0.00059248631
884750 0.0005923841
884800 0.00059234604
884850 0.0005922208
884900 0.00059202817
884950 0.00059179502
885000 0.00059154355
885050 0.00059133835
885100 0.00059115915
885150 0.00059103452
885200 0.00059099166
885250 0.0005910028
885300 0.00059096551
885350 0.00059089742
885400 0.00059085479
885450 0.00059074287
885500 0.00059058168
885550 0.00059054156
885600 0.00059047271
885650 0.00059035126
885700 0.00059023566
885750 0.00059009832
885800 0.00058988673
885850 0.00058962164
885900 0.00058940351
885950 0.00058925208
886000 0.00058926381
886050 0.0005893358
886100 0.00058947379
886150 0.00058955713
886200 0.00058973316
886250 0.00058995377
886300 0.00059020081
886350 0.00059041844
886400 0.00059060183
886450 0.00059077407
886500 0.00059092841
886550 0.00059115913
886600 0.00059127452
886650 0.00059137808
886700 0.00059140479
886750 0.00059134918
886800 0.00059121855
886850 0.00059107607
886900 0.00059100353
886950 0.00059114524
887000 0.00059121053
887050 0.00059135258
887100 0.00059145201
887150 0.00059158137
887200 0.0005916761
887250 0.00059175345
887300 0.00059180005
887350 0.000591969
887400 0.00059202647
887450 0.00059211903
887500 0.0005921748
887550 0.00059220273
887600 0.00059230825
887650 0.00059238019
887700 0.00059255629
887750 0.00059270373
887800 0.00059282322
887850 0.00059293332
887900 0.00059304418
887950 0.00059319559
888000 0.00059325681
888050 0.00059333342
888100 0.00059341327
888150 0.00059348274
888200 0.00059360517
888250 0.00059378125
888300 0.00059399809
888350 0.0005942149
888400 0.00059437955
888450 0.00059444959
888500 0.00059459402
888550 0.00059456607
888600 0.00059441114
888650 0.00059416211
888700 0.00059382861
888750 0.00059354858
888800 0.0005932383
888850 0.00059286643
888900 0.0005923673
888950 0.00059160028
889000 0.00059086139
889050 0.00058996626
889100 0.00058904923
889150 0.00058804619
889200 0.00058704338
889250 0.00058607212
889300 0.00058511949
889350 0.00058417217
889400 0.00058322804
889450 0.00058222966
889500 0.00058127962
889550 0.00058028252
889600 0.000579282
889650 0.00057840507
889700 0.00057756357
889750 0.00057685882
889800 0.00057609999
889850 0.00057542116
889900 0.00057479942
889950 0.00057419627
890000 0.00057366601
890050 0.00057321656
890100 0.00057274238
890150 0.00057232643
890200 0.00057196911
890250 0.00057168041
890300 0.0005715283
890350 0.00057140406
890400 0.00057124842
890450 0.00057111874
890500 0.00057090969
890550 0.00057079546
890600 0.0005706171
890650 0.00057049705
890700 0.00057038463
890750 0.00057037585
890800 0.00057027675
890850 0.00057018809
890900 0.0005700774
890950 0.00056998971
891000 0.00056979879
891050 0.00056957949
891100 0.00056932131
891150 0.00056913691
891200 0.00056890608
891250 0.00056846085
891300 0.00056800367
891350 0.00056735282
891400 0.00056665869
891450 0.00056600117
891500 0.00056520806
891550 0.00056442499
891600 0.00056355434
891650 0.00056268441
891700 0.00056185603
891750 0.00056097399
891800 0.0005602722
891850 0.00055968596
891900 0.00055913909
891950 0.00055850617
892000 0.00055770545
892050 0.0005570155
892100 0.00055637793
892150 0.0005558411
892200 0.00055533511
892250 0.00055473405
892300 0.00055399302
892350 0.00055330709
892400 0.00055262572
892450 0.00055187948
892500 0.00055123263
892550 0.00055051336
892600 0.00054988179
892650 0.00054929051
892700 0.00054866173
892750 0.00054812105
892800 0.00054757989
892850 0.00054718194
892900 0.00054683324
892950 0.00054651286
893000 0.00054616928
893050 0.00054588355
893100 0.0005455885
893150 0.00054526365
893200 0.00054504062
893250 0.0005448484
893300 0.00054463864
893350 0.00054444405
893400 0.00054438788
893450 0.00054444413
893500 0.00054462546
893550 0.00054485146
893600 0.00054498931
893650 0.00054520304
893700 0.00054530088
893750 0.00054540891
893800 0.00054555213
893850 0.00054579013
893900 0.00054619862
893950 0.00054674457
894000 0.0005472993
894050 0.00054799233
894100 0.0005487513
894150 0.00054957895
894200 0.00055051786
894250 0.00055139594
894300 0.00055220027
894350 0.00055294317
894400 0.00055377232
894450 0.00055456833
894500 0.00055530905
894550 0.00055609679
894600 0.00055681936
894650 0.0005574663
894700 0.00055804643
894750 0.00055859056
894800 0.00055930431
894850 0.00056007025
894900 0.00056078064
894950 0.00056151017
895000 0.00056225561
895050 0.00056290005
895100 0.00056352921
895150 0.0005639781
895200 0.00056422011
895250 0.00056441636
895300 0.00056449231
895350 0.00056457619
895400 0.00056468637
895450 0.00056471815
895500 0.00056468569
895550 0.00056464631
895600 0.00056463637
895650 0.00056470927
895700 0.00056476638
895750 0.00056473351
895800 0.00056477951
895850 0.00056485105
895900 0.00056489822
895950 0.00056512644
896000 0.00056526444
896050 0.0005652907
896100 0.00056547835
896150 0.00056572462
896200 0.00056606874
896250 0.00056643636
896300 0.00056689311
896350 0.00056733815
896400 0.00056776656
896450 0.00056819258
896500 0.00056851472
896550 0.00056884527
896600 0.00056920535
896650 0.00056960679
896700 0.00056990403
896750 0.00057029953
896800 0.00057068571
896850 0.00057104413
896900 0.00057137941
896950 0.00057162949
897000 0.00057180678
897050 0.00057195224
897100 0.00057206827
897150 0.00057224241
897200 0.0005724751
897250 0.0005728024
897300 0.00057312196
897350 0.00057335596
897400 0.00057357503
897450 0.00057376216
897500 0.00057388829
897550 0.00057402539
897600 0.00057427589
897650 0.00057453927
897700 0.0005749086
897750 0.00057541137
897800 0.00057586615
897850 0.00057646971
897900 0.00057703526
897950 0.0005776866
898000 0.00057827325
898050 0.00057870109
898100 0.00057910558
898150 0.00057942204
898200 0.00057972555
898250 0.00057991248
898300 0.00058008976
898350 0.00058035749
898400 0.00058061949
898450 0.00058094123
898500 0.00058122772
898550 0.00058152899
898600 0.00058173824
898650 0.00058191254
898700 0.00058199101
898750 0.00058202337
898800 0.00058196332
898850 0.00058194871
898900 0.00058197425
898950 0.00058206434
899000 0.00058231402
899050 0.0005826543
899100 0.00058306413
899150 0.00058342081
899200 0.00058381317
899250 0.00058396104
899300 0.00058402676
899350 0.00058412318
899400 0.00058417167
899450 0.00058426884
899500 0.00058436308
899550 0.00058445164
899600 0.00058451322
899650 0.00058460245
899700 0.0005847837
899750 0.00058491229
899800 0.00058511255
899850 0.00058524536
899900 0.00058546193
899950 0.00058571964
900000 0.00058596163
900050 0.00058615172
900100 0.00058629317
900150 0.00058643298
900200 0.00058654577
900250 0.00058655513
900300 0.00058658256
900350 0.00058658869
900400 0.00058662872
900450 0.00058662564
900500 0.00058668303
900550 0.00058672247
900600 0.00058682692
900650 0.000586928
900700 0.00058706696
900750 0.00058721614
900800 0.00058731579
900850 0.0005874081
900900 0.00058739887
900950 0.00058732724
901000 0.0005871004
901050 0.00058698677
901100 0.0005867721
901150 0.00058633183
901200 0.00058594507
901250 0.00058551811
901300 0.00058518203
901350 0.00058491186
901400 0.00058460767
901450 0.00058433936
901500 0.00058397772
901550 0.00058369261
901600 0.00058338075
901650 0.00058309094
901700 0.00058269686
901750 0.00058231777
901800 0.00058197495
901850 0.00058156315
901900 0.00058107741
901950 0.00058055493
902000 0.00058003818
902050 0.00057940913
902100 0.00057861073
902150 0.00057779796
902200 0.0005768977
902250 0.00057606802
902300 0.00057527394
902350 0.00057437458
902400 0.00057355892
902450 0.00057268834
902500 0.00057187821
902550 0.00057108857
902600 0.00057040151
902650 0.00056975386
902700 0.00056910873
902750 0.00056848318
902800 0.0005679455
902850 0.00056746683
902900 0.00056701971
902950 0.00056657497
903000 0.00056622727
903050 0.00056596197
903100 0.00056575153
903150 0.00056548123
903200 0.00056529988
903250 0.00056504161
903300 0.00056484985
903350 0.00056459662
903400 0.00056440265
903450 0.00056412017
903500 0.0005638511
903550 0.00056355883
903600 0.00056325205
903650 0.0005629207
903700 0.00056262728
903750 0.00056232176
903800 0.00056203252
903850 0.00056172356
903900 0.00056138267
903950 0.00056111122
904000 0.00056087289
904050 0.00056062592
904100 0.00056037813
904150 0.00056016552
904200 0.00055996406
904250 0.00055980891
904300 0.00055983329
904350 0.00055991077
904400 0.0005599774
904450 0.00055995464
904500 0.00055992533
904550 0.00055996412
904600 0.00055997573
904650 0.00056001628
904700 0.00056015451
904750 0.00056037798
904800 0.00056053894
904850 0.00056078446
904900 0.00056086081
904950 0.00056102744
905000 0.0005610962
905050 0.00056108156
905100 0.0005610574
905150 0.00056098377
905200 0.00056103373
905250 0.0005610449
905300 0.00056109035
905350 0.00056108953
905400 0.00056117007
905450 0.00056129067
905500 0.00056137684
905550 0.00056141779
905600 0.00056142805
905650 0.00056135148
905700 0.00056126562
905750 0.00056116388
905800 0.00056106532
905850 0.00056096182
905900 0.00056085043
905950 0.00056071187
906000 0.00056054076
906050 0.00056031539
906100 0.00056007963
906150 0.00055984158
906200 0.0005596618
906250 0.00055947824
906300 0.00055935664
906350 0.00055931775
906400 0.0005592852
906450 0.00055931681
906500 0.00055930689
906550 0.00055933641
906600 0.00055943998
906650 0.00055950044
906700 0.00055944533
906750 0.00055934077
906800 0.00055916878
906850 0.00055889672
906900 0.00055862494
906950 0.0005583603
907000 0.00055817088
907050 0.00055803375
907100 0.00055783723
907150 0.00055777646
907200 0.00055790081
907250 0.00055803148
907300 0.00055824494
907350 0.00055837525
907400 0.00055854813
907450 0.00055874036
907500 0.00055893832
907550 0.00055909473
907600 0.00055924108
907650 0.0005593301
907700 0.00055939665
907750 0.00055948349
907800 0.00055959128
907850 0.00055964427
907900 0.00055957232
907950 0.00055949046
908000 0.00055939802
908050 0.0005592401
908100 0.0005590258
908150 0.00055881875
908200 0.00055853561
908250 0.00055820814
908300 0.00055793022
908350 0.00055781028
908400 0.00055774512
908450 0.00055774918
908500 0.00055776415
908550 0.00055785101
908600 0.00055788938
908650 0.00055786583
908700 0.00055772922
908750 0.00055750537
908800 0.0005573043
908850 0.00055711846
908900 0.00055693101
908950 0.00055680725
909000 0.00055662865
909050 0.0005565468
909100 0.00055649841
909150 0.00055657255
909200 0.00055671506
909250 0.00055680998
909300 0.00055695879
909350 0.00055710615
909400 0.0005572447
909450 0.00055744721
909500 0.00055770911
909550 0.00055803356
909600 0.00055830283
909650 0.00055840587
909700 0.00055859535
909750 0.00055880096
909800 0.00055903086
909850 0.00055928127
909900 0.00055954216
909950 0.00055981708
910000 0.0005601686
910050 0.00056055445
910100 0.00056097939
910150 0.00056140428
910200 0.00056182918
910250 0.00056224343
910300 0.00056256638
910350 0.00056293317
910400 0.00056317501
910450 0.00056338873
910500 0.00056359403
910550 0.00056377114
910600 0.00056371302
910650 0.0005636648
910700 0.00056342545
910750 0.00056310282
910800 0.00056274516
910850 0.00056243805
910900 0.00056213054
910950 0.00056184686
911000 0.00056149667
911050 0.00056116672
911100 0.00056098037
911150 0.00056088149
911200 0.00056089759
911250 0.00056083846
911300 0.00056075884
911350 0.00056063967
911400 0.00056044156
911450 0.00056019466
911500 0.0005598802
911550 0.0005596013
911600 0.00055946699
911650 0.00055930734
911700 0.00055909142
911750 0.00055880193
911800 0.00055835564
911850 0.00055796099
911900 0.00055755058
911950 0.00055716706
912000 0.00055678485
912050 0.00055650704
912100 0.00055625758
912150 0.00055599127
912200 0.00055575627
912250 0.00055548946
912300 0.00055525306
912350 0.00055510362
912400 0.00055491682
912450 0.00055485202
912500 0.00055479407
912550 0.00055482424
912600 0.0005548236
912650 0.00055490425
912700 0.00055501457
912750 0.00055524829
912800 0.00055547981
912850 0.00055572517
912900 0.00055596584
912950 0.00055623776
913000 0.00055663944
913050 0.00055708866
913100 0.00055751286
913150 0.00055785417
913200 0.0005581103
913250 0.00055831835
913300 0.00055853175
913350 0.00055875273
913400 0.00055896961
913450 0.0005591991
913500 0.00055937508
913550 0.00055958739
913600 0.00055982096
913650 0.00056010125
913700 0.00056030438
913750 0.00056045566
913800 0.00056057416
913850 0.00056060813
913900 0.0005606292
913950 0.00056055606
914000 0.0005604548
914050 0.00056029013
914100 0.00056015852
914150 0.00056005926
914200 0.0005600077
914250 0.00055992324
914300 0.00055981367
914350 0.00055969607
914400 0.00055956323
914450 0.00055942107
914500 0.00055919286
914550 0.00055910332
914600 0.00055900801
914650 0.000558996
914700 0.00055898596
914750 0.00055892873
914800 0.00055892595
914850 0.0005588341
914900 0.00055872698
914950 0.00055864053
915000 0.00055848216
915050 0.00055834869
915100 0.00055821485
915150 0.00055803682
915200 0.00055789295
915250 0.00055758401
915300 0.00055731502
915350 0.00055708055
915400 0.00055678303
915450 0.00055656826
915500 0.00055628145
915550 0.00055595097
915600 0.00055572326
915650 0.00055541251
915700 0.0005551393
915750 0.00055485407
915800 0.00055452647
915850 0.00055419687
915900 0.00055385605
915950 0.00055355141
916000 0.00055324227
916050 0.00055296845
916100 0.00055270316
916150 0.00055250181
916200 0.00055234779
916250 0.00055221303
916300 0.00055207627
916350 0.00055186643
916400 0.00055181431
916450 0.000551678
916500 0.00055153711
916550 0.00055139385
916600 0.00055113778
916650 0.00055095658
916700 0.00055070487
916750 0.00055048344
916800 0.0005502645
916850 0.0005500393
916900 0.0005497835
916950 0.00054960566
917000 0.00054939627
917050 0.00054924214
917100 0.00054905663
917150 0.00054894244
917200 0.00054882122
917250 0.00054868278
917300 0.00054866776
917350 0.00054865742
917400 0.00054870866
917450 0.00054876956
917500 0.00054879203
917550 0.00054886057
917600 0.00054895938
917650 0.00054911591
917700 0.00054926787
917750 0.00054948366
917800 0.00054965721
917850 0.00054983137
917900 0.00055005639
917950 0.00055031707
918000 0.00055073457
918050 0.00055112704
918100 0.00055163969
918150 0.00055212502
918200 0.00055266844
918250 0.00055310762
918300 0.00055352163
918350 0.00055407869
918400 0.00055455081
918450 0.000555163
918500 0.00055569685
918550 0.00055611654
918600 0.00055640523
918650 0.00055651391
918700 0.00055654416
918750 0.00055648743
918800 0.0005564979
918850 0.00055660063
918900 0.00055675843
918950 0.00055696356
919000 0.00055724618
919050 0.00055749744
919100 0.00055775854
919150 0.00055793421
919200 0.00055808591
919250 0.00055822877
919300 0.00055834026
919350 0.00055839224
919400 0.00055829471
919450 0.00055811969
919500 0.00055796811
919550 0.00055782086
919600 0.00055768412
919650 0.00055760794
919700 0.0005574478
919750 0.00055740602
919800 0.00055735747
919850 0.0005574547
919900 0.00055763817
919950 0.000557877
920000 0.00055797603
920050 0.00055802417
920100 0.00055793808
920150 0.00055794496
920200 0.00055808446
920250 0.0005582035
920300 0.00055837653
920350 0.00055844783
920400 0.0005584648
920450 0.00055853195
920500 0.00055852871
920550 0.00055857143
920600 0.0005584986
920650 0.00055839942
920700 0.00055825614
920750 0.00055810933
920800 0.00055795788
920850 0.00055773672
920900 0.00055747879
920950 0.00055717103
921000 0.00055698745
921050 0.0005568963
921100 0.00055684373
921150 0.00055688411
921200 0.00055691232
921250 0.00055698857
921300 0.00055705285
921350 0.00055705261
921400 0.00055705804
921450 0.000557051
921500 0.00055706807
921550 0.00055699042
921600 0.000557047
921650 0.00055710515
921700 0.00055712135
921750 0.00055728678
921800 0.00055743297
921850 0.00055759294
921900 0.00055773651
921950 0.00055789552
922000 0.00055799985
922050 0.000558023
922100 0.00055801858
922150 0.00055802005
922200 0.0005580716
922250 0.00055818369
922300 0.00055844444
922350 0.00055870776
922400 0.00055897972
922450 0.00055931187
922500 0.00055968138
922550 0.00056009746
922600 0.00056052358
922650 0.00056078068
922700 0.00056092705
922750 0.00056095848
922800 0.00056087233
922850 0.00056066585
922900 0.00056046775
922950 0.00056023421
923000 0.00055999325
923050 0.00055972517
923100 0.00055932368
923150 0.00055888714
923200 0.00055852759
923250 0.00055816739
923300 0.00055772787
923350 0.00055733899
923400 0.00055703409
923450 0.00055672529
923500 0.00055631478
923550 0.00055593753
923600 0.00055549602
923650 0.00055509995
923700 0.00055481877
923750 0.00055450336
923800 0.00055423624
923850 0.0005540639
923900 0.00055392605
923950 0.00055386604
924000 0.00055377634
924050 0.00055375202
924100 0.00055371219
924150 0.00055362088
924200 0.00055359815
924250 0.00055353928
924300 0.00055347181
924350 0.00055347901
924400 0.00055343065
924450 0.00055341261
924500 0.00055331688
924550 0.00055327175
924600 0.00055322782
924650 0.00055316527
924700 0.00055306523
924750 0.00055297701
924800 0.00055284894
924850 0.00055272276
924900 0.00055259874
924950 0.00055243656
925000 0.00055234817
925050 0.00055219877
925100 0.0005521003
925150 0.00055186668
925200 0.00055165938
925250 0.00055131715
925300 0.0005510148
925350 0.00055078272
925400 0.00055073422
925450 0.00055091155
925500 0.000551135
925550 0.00055145861
925600 0.00055183851
925650 0.00055224425
925700 0.00055260318
925750 0.00055282281
925800 0.00055296677
925850 0.00055305308
925900 0.00055317402
925950 0.00055319309
926000 0.00055311704
926050 0.00055304716
926100 0.00055282636
926150 0.00055254451
926200 0.00055227361
926250 0.00055198526
926300 0.00055174061
926350 0.00055144439
926400 0.00055120334
926450 0.0005509113
926500 0.00055067995
926550 0.00055048161
926600 0.00055024603
926650 0.0005500014
926700 0.00054973375
926750 0.0005494083
926800 0.00054903415
926850 0.00054863693
926900 0.00054815974
926950 0.00054772775
927000 0.0005473272
927050 0.00054680985
927100 0.00054629995
927150 0.00054588819
927200 0.00054558017
927250 0.00054535428
927300 0.00054522673
927350 0.00054512056
927400 0.00054502747
927450 0.00054491321
927500 0.00054473911
927550 0.00054449396
927600 0.00054415048
927650 0.00054389476
927700 0.00054359153
927750 0.00054329348
927800 0.00054300286
927850 0.00054280015
927900 0.0005425456
927950 0.00054240751
928000 0.00054226194
928050 0.00054201306
928100 0.00054174445
928150 0.00054154058
928200 0.00054129105
928250 0.00054117049
928300 0.00054112683
928350 0.00054119142
928400 0.00054126301
928450 0.00054131922
928500 0.00054137338
928550 0.00054151573
928600 0.00054179346
928650 0.0005420712
928700 0.00054235743
928750 0.00054268814
928800 0.00054303274
928850 0.00054331392
928900 0.00054361949
928950 0.00054381509
929000 0.00054398392
929050 0.00054418789
929100 0.00054446568
929150 0.00054483672
929200 0.00054522388
929250 0.00054550773
929300 0.00054574591
929350 0.00054583532
929400 0.00054581622
929450 0.00054567187
929500 0.00054562059
929550 0.00054556339
929600 0.00054550342
929650 0.00054539967
929700 0.00054529193
929750 0.00054524862
929800 0.0005451633
929850 0.00054511646
929900 0.0005449831
929950 0.00054488716
930000 0.00054474099
930050 0.0005445265
930100 0.00054435825
930150 0.00054410883
930200 0.00054390017
930250 0.00054369268
930300 0.0005435562
930350 0.0005434192
930400 0.00054328328
930450 0.00054314878
930500 0.00054300684
930550 0.00054297095
930600 0.0005430304
930650 0.00054308349
930700 0.00054313305
930750 0.00054315601
930800 0.00054315106
930850 0.00054315392
930900 0.00054314612
930950 0.00054314444
931000 0.00054314982
931050 0.00054323423
931100 0.00054335773
931150 0.00054345181
931200 0.00054351527
931250 0.00054354967
931300 0.00054352261
931350 0.00054351741
931400 0.000543443
931450 0.00054335866
931500 0.00054325576
931550 0.00054315288
931600 0.00054297816
931650 0.00054271678
931700 0.00054244258
931750 0.00054193399
931800 0.00054146188
931850 0.00054097314
931900 0.00054046467
931950 0.00053998656
932000 0.00053948006
932050 0.00053903768
932100 0.00053861039
932150 0.00053824913
932200 0.00053779261
932250 0.0005374342
932300 0.00053716075
932350 0.00053690543
932400 0.00053666222
932450 0.00053650769
932500 0.00053638382
932550 0.00053616954
932600 0.00053598003
932650 0.00053573914
932700 0.00053553074
932750 0.00053543583
932800 0.00053538248
932850 0.00053544163
932900 0.00053560865
932950 0.00053590028
933000 0.00053625666
933050 0.00053662917
933100 0.00053694646
933150 0.00053726338
933200 0.00053751703
933250 0.00053782406
933300 0.00053809982
933350 0.00053840192
933400 0.00053861102
933450 0.00053885414
933500 0.00053916114
933550 0.00053947515
933600 0.00053974171
933650 0.00054000245
933700 0.00054016118
933750 0.00054032084
933800 0.00054046979
933850 0.00054069935
933900 0.00054092218
933950 0.00054117966
934000 0.00054138567
934050 0.00054163303
934100 0.00054176539
934150 0.00054194829
934200 0.00054208902
934250 0.00054228149
934300 0.00054253883
934350 0.00054269762
934400 0.00054282016
934450 0.00054302866
934500 0.00054330049
934550 0.0005436238
934600 0.00054401835
934650 0.00054437275
934700 0.0005447998
934750 0.00054526496
934800 0.00054569743
934850 0.00054622282
934900 0.00054681375
934950 0.0005474056
935000 0.00054797823
935050 0.00054849284
935100 0.00054891696
935150 0.00054928352
935200 0.00054965278
935250 0.00055005623
935300 0.00055038437
935350 0.00055079539
935400 0.00055113329
935450 0.00055132354
935500 0.00055137122
935550 0.00055158611
935600 0.0005517647
935650 0.0005519113
935700 0.00055204123
935750 0.0005522323
935800 0.00055245882
935850 0.00055273685
935900 0.00055302193
935950 0.00055323589
936000 0.00055345613
936050 0.00055363938
936100 0.00055381503
936150 0.00055393071
936200 0.00055411675
936250 0.00055433762
936300 0.00055466478
936350 0.00055500792
936400 0.00055533451
936450 0.00055561735
936500 0.00055580515
936550 0.00055606893
936600 0.0005562134
936650 0.00055632649
936700 0.00055640367
936750 0.00055646044
936800 0.00055668026
936850 0.00055692799
936900 0.00055723428
936950 0.00055751505
937000 0.00055778617
937050 0.0005582459
937100 0.00055879779
937150 0.00055932686
937200 0.00055988834
937250 0.00056044785
937300 0.00056084339
937350 0.00056129748
937400 0.00056169057
937450 0.0005620795
937500 0.0005624864
937550 0.00056282414
937600 0.00056318036
937650 0.00056362852
937700 0.0005640618
937750 0.0005645543
937800 0.00056497085
937850 0.00056542583
937900 0.00056587951
937950 0.00056627334
938000 0.00056650587
938050 0.00056670942
938100 0.00056687515
938150 0.00056698342
938200 0.00056712068
938250 0.00056719116
938300 0.0005672482
938350 0.00056741862
938400 0.00056760024
938450 0.00056778484
938500 0.00056798446
938550 0.00056824081
938600 0.00056834465
938650 0.00056843965
938700 0.00056852457
938750 0.00056860285
938800 0.00056859358
938850 0.00056874199
938900 0.00056884259
938950 0.00056895709
939000 0.00056908685
939050 0.00056911062
939100 0.00056914545
939150 0.00056919055
939200 0.00056936427
939250 0.00056956748
939300 0.0005698368
939350 0.00057007728
939400 0.0005702417
939450 0.00057057749
939500 0.00057092022
939550 0.00057142121
939600 0.00057198649
939650 0.00057252528
939700 0.0005731166
939750 0.00057367059
939800 0.00057428173
939850 0.00057498531
939900 0.00057575568
939950 0.00057663622
940000 0.00057740781
940050 0.00057825257
940100 0.000579082
940150 0.00057996269
940200 0.00058084717
940250 0.00058162095
940300 0.00058213945
940350 0.00058251652
940400 0.00058273845
940450 0.00058284652
940500 0.00058294082
940550 0.00058298815
940600 0.0005829339
940650 0.0005828333
940700 0.00058269379
940750 0.00058251263
940800 0.00058241915
940850 0.00058216113
940900 0.0005819237
940950 0.00058160685
941000 0.00058133734
941050 0.00058105231
941100 0.00058079555
941150 0.00058066078
941200 0.00058050109
941250 0.00058030981
941300 0.00058006398
941350 0.00057987474
941400 0.00057975555
941450 0.00057943209
941500 0.00057905022
941550 0.00057867765
941600 0.00057817237
941650 0.00057770291
941700 0.00057722822
941750 0.00057676922
941800 0.00057629137
941850 0.00057572148
941900 0.00057508405
941950 0.00057440553
942000 0.00057375208
942050 0.00057308184
942100 0.00057243776
942150 0.00057185996
942200 0.00057147506
942250 0.00057111788
942300 0.00057074813
942350 0.00057035657
942400 0.00057000171
942450 0.00056962305
942500 0.00056931183
942550 0.00056902165
942600 0.00056877781
942650 0.00056851351
942700 0.00056826627
942750 0.00056796608
942800 0.00056764856
942850 0.00056721783
942900 0.00056688205
942950 0.0005666039
943000 0.00056629018
943050 0.0005659576
943100 0.00056557453
943150 0.00056513732
943200 0.00056462091
943250 0.00056412787
943300 0.000563639
943350 0.00056320998
943400 0.00056284223
943450 0.0005625864
943500 0.0005623416
943550 0.00056208456
943600 0.00056180228
943650 0.00056148408
943700 0.00056122505
943750 0.00056086392
943800 0.00056039479
943850 0.00055988296
943900 0.00055940861
943950 0.00055883534
944000 0.00055820946
944050 0.00055761458
944100 0.00055700058
944150 0.00055638481
944200 0.00055578097
944250 0.00055512394
944300 0.00055450281
944350 0.00055386836
944400 0.00055329764
944450 0.00055280122
944500 0.00055232085
944550 0.0005519202
944600 0.00055164588
944650 0.00055134858
944700 0.00055110933
944750 0.00055093384
944800 0.00055077755
944850 0.00055064055
944900 0.00055055434
944950 0.00055047324
945000 0.00055047411
945050 0.00055049327
945100 0.00055054112
945150 0.00055070636
945200 0.00055080831
945250 0.00055090826
945300 0.00055085186
945350 0.00055085198
945400 0.00055089781
945450 0.00055090181
945500 0.00055100002
945550 0.00055102873
945600 0.000551022
945650 0.00055095855
945700 0.00055078723
945750 0.00055051226
945800 0.00055015507
945850 0.00054982396
945900 0.00054934848
945950 0.00054887404
946000 0.00054837936
946050 0.00054797198
946100 0.00054762432
946150 0.00054708942
946200 0.00054648155
946250 0.0005458606
946300 0.00054532156
946350 0.0005449003
946400 0.00054461098
946450 0.00054437227
946500 0.0005442143
946550 0.00054394162
946600 0.00054356263
946650 0.0005432198
946700 0.00054295479
946750 0.00054258942
946800 0.00054227149
946850 0.00054192337
946900 0.0005416358
946950 0.00054148706
947000 0.00054141193
947050 0.00054141381
947100 0.00054154763
947150 0.00054161931
947200 0.0005415356
947250 0.00054145901
947300 0.0005412232
947350 0.00054092595
947400 0.00054059317
947450 0.00054012554
947500 0.00053967957
947550 0.00053904541
947600 0.00053837992
947650 0.00053767319
947700 0.0005369438
947750 0.00053630401
947800 0.00053572574
947850 0.00053517636
947900 0.0005347879
947950 0.00053440316
948000 0.00053405185
948050 0.00053372058
948100 0.00053328455
948150 0.00053278857
948200 0.00053224686
948250 0.00053176878
948300 0.0005312434
948350 0.00053071148
948400 0.00053018789
948450 0.00052958878
948500 0.00052901205
948550 0.00052841302
948600 0.00052779974
948650 0.00052722713
948700 0.0005266344
948750 0.00052611698
948800 0.00052567095
948850 0.00052524969
948900 0.00052484494
948950 0.00052445241
949000 0.00052408786
949050 0.0005237892
949100 0.00052346386
949150 0.00052304259
949200 0.00052254433
949250 0.00052203895
949300 0.00052161816
949350 0.00052128498
949400 0.00052109488
949450 0.00052077877
949500 0.00052055413
949550 0.00052024162
949600 0.0005198987
949650 0.00051958754
949700 0.00051941298
949750 0.00051926829
949800 0.00051917415
949850 0.00051915143
949900 0.00051918134
949950 0.00051924843
950000 0.00051938813
950050 0.00051961666
950100 0.00051984344
950150 0.00052021801
950200 0.00052057233
950250 0.00052094164
950300 0.00052124052
950350 0.0005215542
950400 0.00052198645
950450 0.00052248087
950500 0.00052301081
950550 0.0005236078
950600 0.00052424729
950650 0.00052469759
950700 0.00052512299
950750 0.00052539618
950800 0.00052559822
950850 0.00052581509
950900 0.0005259502
950950 0.00052607813
951000 0.00052636076
951050 0.00052663098
951100 0.00052697533
951150 0.00052728772
951200 0.00052751871
951250 0.00052763608
951300 0.00052769301
951350 0.00052784075
951400 0.00052797131
951450 0.0005280161
951500 0.00052801634
951550 0.00052793823
951600 0.00052792808
951650 0.00052786781
951700 0.00052788777
951750 0.00052792601
951800 0.00052788601
951850 0.00052776214
951900 0.00052765176
951950 0.00052752413
952000 0.00052740452
952050 0.00052734079
952100 0.00052732259
952150 0.00052737102
952200 0.00052744341
952250 0.00052743905
952300 0.00052754425
952350 0.0005276213
952400 0.00052769572
952450 0.00052785154
952500 0.00052812437
952550 0.00052834297
952600 0.00052867295
952650 0.00052912419
952700 0.00052954818
952750 0.00052986008
952800 0.00053019083
952850 0.00053057001
952900 0.00053096831
952950 0.00053144589
953000 0.00053191465
953050 0.00053237977
953100 0.00053288544
953150 0.00053336125
953200 0.00053383517
953250 0.00053425987
953300 0.00053473915
953350 0.00053529437
953400 0.00053595058
953450 0.00053660625
953500 0.00053730389
953550 0.0005378658
953600 0.00053859184
953650 0.00053931835
953700 0.00054020694
953750 0.00054102493
953800 0.00054192436
953850 0.00054270859
953900 0.00054351783
953950 0.0005443833
954000 0.00054523036
954050 0.00054607169
954100 0.00054694083
954150 0.00054769589
954200 0.00054838048
954250 0.00054898638
954300 0.00054935693
954350 0.00054975514
954400 0.0005501838
954450 0.00055057371
954500 0.00055100105
954550 0.00055137225
954600 0.00055172489
954650 0.00055205379
954700 0.00055234386
954750 0.00055253292
954800 0.00055269218
954850 0.00055277956
954900 0.00055299041
954950 0.00055310868
955000 0.00055315692
955050 0.00055314062
955100 0.00055315929
955150 0.00055329492
955200 0.0005535269
955250 0.00055378519
955300 0.00055403487
955350 0.00055433891
955400 0.00055465108
955450 0.0005550412
955500 0.0005555807
955550 0.00055620433
955600 0.00055679759
955650 0.00055739663
955700 0.00055796422
955750 0.00055856127
955800 0.00055915188
955850 0.00055970236
955900 0.00056033237
955950 0.00056098449
956000 0.0005616054
956050 0.00056220918
956100 0.00056280944
956150 0.00056339476
956200 0.00056382621
956250 0.00056417655
956300 0.00056436656
956350 0.00056455848
956400 0.00056477132
956450 0.00056502994
956500 0.00056524745
956550 0.00056540535
956600 0.00056561301
956650 0.00056578221
956700 0.00056598791
956750 0.00056613736
956800 0.00056640588
956850 0.00056654052
956900 0.00056656053
956950 0.00056653211
957000 0.00056644827
957050 0.00056634246
957100 0.00056623872
957150 0.00056610803
957200 0.00056606614
957250 0.00056600396
957300 0.00056601727
957350 0.00056615368
957400 0.00056624216
957450 0.00056632885
957500 0.00056651736
957550 0.0005665589
957600 0.00056669225
957650 0.0005666906
957700 0.00056663212
957750 0.00056649467
957800 0.00056628006
957850 0.00056613955
957900 0.00056606196
957950 0.00056598782
958000 0.00056596451
958050 0.00056581316
958100 0.00056567405
958150 0.00056556189
958200 0.00056540807
958250 0.00056521589
958300 0.0005650819
958350 0.00056493641
958400 0.00056484452
958450 0.00056466885
958500 0.00056451661
958550 0.00056425668
958600 0.00056391095
958650 0.00056357422
958700 0.00056326072
958750 0.00056292707
958800 0.00056265402
958850 0.00056234789
958900 0.00056201464
958950 0.00056167117
959000 0.00056139611
959050 0.00056112688
959100 0.00056098723
959150 0.0005609173
959200 0.00056091149
959250 0.00056092943
959300 0.0005608618
959350 0.00056081089
959400 0.00056076411
959450 0.00056070065
959500 0.00056065329
959550 0.00056066516
959600 0.00056071289
959650 0.00056086724
959700 0.00056104496
959750 0.00056118994
959800 0.00056136914
959850 0.00056145165
959900 0.00056140075
959950 0.00056124026
960000 0.00056104156
960050 0.00056081819
960100 0.00056064398
960150 0.0005605
960200 0.00056039886
960250 0.00056028034
960300 0.00056022285
960350 0.0005602574
960400 0.00056025325
960450 0.00056025676
960500 0.00056019308
960550 0.00056028357
960600 0.00056038955
960650 0.00056048358
960700 0.00056050823
960750 0.00056047242
960800 0.00056031571
960850 0.00056006297
960900 0.00055962214
960950 0.00055903671
961000 0.0005584161
961050 0.00055774207
961100 0.00055701773
961150 0.00055616911
961200 0.00055524135
961250 0.00055429256
961300 0.00055330408
961350 0.00055227147
961400 0.00055130599
961450 0.00055035455
961500 0.00054944362
961550 0.0005486391
961600 0.00054787195
961650 0.00054714131
961700 0.00054643254
961750 0.00054573418
961800 0.00054515695
961850 0.00054465017
961900 0.00054416961
961950 0.00054372174
962000 0.00054355251
962050 0.00054347713
962100 0.00054340804
962150 0.00054346162
962200 0.00054360057
962250 0.0005438691
962300 0.0005441974
962350 0.00054458148
962400 0.00054484427
962450 0.0005452014
962500 0.00054574139
962550 0.00054625664
962600 0.00054688257
962650 0.00054748151
[truncated: 8,533,216 more chars]
