# Supplementary material for: Onset of criticality in hyper-auxetic polymer networks
Source: Nat Commun. 2022 Jan 26;13:527. doi: 10.1038/s41467-022-28026-z (PMC8791937; doi:10.1038/s41467-022-28026-z)
Supplement: Supplementary file 2 — Source Data [file 41467_2022_28026_MOESM2_ESM.zip › RAWdata/Fig4/Panel_c.txt]

4e-05 0.9777778
2e-05 0.97778401
-0 0.97778127
-2e-05 0.97777691
-4e-05 0.97778048
-6e-05 0.9777824
-8e-05 0.97779451
-8.25e-05 0.97788763
-0.0001 0.97836128
-0.00012 0.97905768
-0.00015 0.98046327
-0.00017 0.98154277
