# Supplementary material for: Onset of criticality in hyper-auxetic polymer networks
Source: Nat Commun. 2022 Jan 26;13:527. doi: 10.1038/s41467-022-28026-z (PMC8791937; doi:10.1038/s41467-022-28026-z)
Supplement: Supplementary file 2 — Source Data [file 41467_2022_28026_MOESM2_ESM.zip › RAWdata/Fig4/Panel_d.txt]

-0.00017 0.015906764
-0.00015 0.0177352
-0.00012 0.023216495
-0.0001 0.031765972
-8.25e-05 0.098054497
-6e-05 0.68509345
-4e-05 1.2106993
-2e-05 1.3084437
-0 1.2716001
2e-05 1.2519182
4e-05 1.1826078
